# Supplementary material for: C=C Dissociative Imination of Styrenes by a Photogenerated Metallonitrene
Source: JACS Au. 2024 Sep 3;4(9):3421–6. doi: 10.1021/jacsau.4c00571 (PMC11423323; doi:10.1021/jacsau.4c00571)
Supplement: Supplementary file 2 — au4c00571_si_002.cif [file au4c00571_si_002.cif]

data_global
_audit_creation_method                  'APEX3 v2019.1-0'

_publ_requested_journal                 ?

_publ_contact_author_name               ?
_publ_contact_author_address            
;
;
_publ_contact_author_email              ?
_publ_contact_author_fax                ?
_publ_contact_author_phone              ?

_publ_section_title                     
;
;
_publ_section_abstract                  
;
;
_publ_section_references                
;
;
_publ_section_comment                   
;
;

data_JS_051021_MO
_chemical_name_systematic               ?
_chemical_name_common                   JS-7-183
_chemical_formula_moiety                ?
_chemical_formula_sum                   'C28 H45 F3 N2 P2 Pt'
_chemical_formula_iupac                 ?
_chemical_formula_weight                723.69

_chemical_melting_point                 ?

_space_group_crystal_system             monoclinic
_space_group_name_H-M_alt               'P 1 21/c 1'
_space_group_name_Hall                  '-P 2ybc'
loop_
    _space_group_symop_operation_xyz
    'x, y, z'
    '-x, y+1/2, -z+1/2'
    '-x, -y, -z'
    'x, -y-1/2, z-1/2'

_cell_length_a                          11.8636(7)
_cell_length_b                          16.2135(10)
_cell_length_c                          15.6914(10)
_cell_angle_alpha                       90
_cell_angle_beta                        90.727(2)
_cell_angle_gamma                       90
_cell_volume                            3018.0(3)
_cell_formula_units_Z                   4
_cell_measurement_reflns_used           9693
_cell_measurement_theta_min             2.5035
_cell_measurement_theta_max             34.7884
_cell_measurement_temperature           120.(2)

_exptl_crystal_description              Block
_exptl_crystal_colour                   'clear intense orange-yellow'
_exptl_crystal_size_max                 0.087
_exptl_crystal_size_mid                 0.040
_exptl_crystal_size_min                 0.024
_exptl_crystal_density_diffrn           1.593
_exptl_crystal_density_meas             ?
_exptl_crystal_density_method           'not measured'
_exptl_crystal_F_000                    1448

_exptl_absorpt_coefficient_mu           4.793
_exptl_absorpt_correction_type          Multi-Scan
_exptl_absorpt_process_details          
;
SADABS-2016/2 - Bruker AXS area detector scaling and absorption correction
;
_exptl_absorpt_correction_T_min         0.74
_exptl_absorpt_correction_T_max         0.89

_exptl_special_details                  
;
; 

_diffrn_ambient_temperature             120.(2)

_diffrn_source                          'microfucus sealed tube'
_diffrn_source_type                     'INCOATEC microfocus sealed tube'

_diffrn_radiation_type                  MoK\a
_diffrn_radiation_wavelength            0.71073
_diffrn_radiation_monochromator         'multilayer optics'

_diffrn_measurement_device_type         'Bruker D8 Venture CMOS'
_diffrn_measurement_method              'omega and phi scans'

_diffrn_detector_area_resol_mean        7.3910

_diffrn_reflns_number                   217536
_diffrn_reflns_av_R_equivalents         0.0977
_diffrn_reflns_av_unetI/netI            0.0557
_diffrn_reflns_theta_min                2.13
_diffrn_reflns_theta_max                41.19
_diffrn_reflns_theta_full               41.19
_diffrn_measured_fraction_theta_max     0.997
_diffrn_measured_fraction_theta_full    0.997
_diffrn_reflns_limit_h_min              -21
_diffrn_reflns_limit_h_max              21
_diffrn_reflns_limit_k_min              -29
_diffrn_reflns_limit_k_max              30
_diffrn_reflns_limit_l_min              -29
_diffrn_reflns_limit_l_max              29

_refine_special_details                 
;
;

_reflns_number_total                    20051
_reflns_number_gt                       14320
_reflns_threshold_expression            'I > 2\s(I)'

_refine_ls_structure_factor_coef        Fsqd
_refine_ls_matrix_type                  full
_refine_ls_R_factor_all                 0.0834
_refine_ls_R_factor_gt                  0.0457
_refine_ls_wR_factor_gt                 0.0671
_refine_ls_wR_factor_ref                0.0792
_refine_ls_goodness_of_fit_ref          1.062
_refine_ls_restrained_S_all             1.062
_refine_ls_number_reflns                20051
_refine_ls_number_parameters            337
_refine_ls_number_restraints            0
_refine_ls_number_constraints           ?
_refine_ls_hydrogen_treatment           constr
_refine_ls_weighting_scheme             calc
_refine_ls_weighting_details            
    'w=1/[\s^2^(Fo^2^)+11.3939P] where P=(Fo^2^+2Fc^2^)/3'

_atom_sites_solution_hydrogens          geom
_atom_sites_solution_primary            ?
_atom_sites_solution_secondary          ?

_refine_ls_shift/su_max                 0.003
_refine_ls_shift/su_mean                0.000
_refine_diff_density_max                1.481
_refine_diff_density_min                -2.574
_refine_ls_extinction_method            none
_refine_ls_extinction_coef              ?

loop_
    _atom_type_symbol
    _atom_type_description
    _atom_type_scat_dispersion_real
    _atom_type_scat_dispersion_imag
    _atom_type_scat_source
    C C 0.0033 0.0016 'International Tables Vol C Tables 4.2.6.8 and 6.1.1.4'
    H H 0.0000 0.0000 'International Tables Vol C Tables 4.2.6.8 and 6.1.1.4'
    F F 0.0171 0.0103 'International Tables Vol C Tables 4.2.6.8 and 6.1.1.4'
    N N 0.0061 0.0033 'International Tables Vol C Tables 4.2.6.8 and 6.1.1.4'
    P P 0.1023 0.0942 'International Tables Vol C Tables 4.2.6.8 and 6.1.1.4'
    Pt Pt -1.7033 8.3905
     'International Tables Vol C Tables 4.2.6.8 and 6.1.1.4'

_computing_data_collection              'Bruker Instrument Service vV6.2.12'
_computing_cell_refinement              
    'SAINT V8.40A (Bruker Nano, Inc., 2019)'
_computing_data_reduction               
    'SAINT V8.40A (Bruker Nano, Inc., 2019)'
_computing_structure_solution           'SHELXT-2014 (Sheldrick, 2014)'
_computing_structure_refinement         'SHELXL-2018/3 (Sheldrick, 2018)'
_computing_molecular_graphics           'shelXle (C.B. Huebschle, rev 958)'
_computing_publication_material         ?

loop_
    _atom_site_type_symbol
    _atom_site_label
    _atom_site_fract_x
    _atom_site_fract_y
    _atom_site_fract_z
    _atom_site_U_iso_or_equiv
    _atom_site_adp_type
    _atom_site_calc_flag
    _atom_site_refinement_flags_adp
    _atom_site_refinement_flags_occupancy
    _atom_site_refinement_flags_posn
    _atom_site_occupancy
    _atom_site_disorder_assembly
    _atom_site_disorder_group
    Pt Pt1 0.75323(2) 0.64295(2) 0.66373(2) 0.01296(2) Uani d . . . 1 . .
    F F1 0.15254(18) 0.66835(15) 0.99577(13) 0.0357(5) Uani d . . . 1 . .
    P P1 0.78258(6) 0.50222(4) 0.66186(5) 0.01493(12) Uani d . . . 1 . .
    N N1 0.91423(19) 0.64467(16) 0.61913(16) 0.0193(4) Uani d . . . 1 . .
    C C1 0.9720(2) 0.57254(19) 0.60997(19) 0.0211(5) Uani d . . . 1 . .
    H H1 1.047291 0.57436 0.590213 0.025 Uiso calc U . R 1 . .
    P P2 0.76848(6) 0.78386(4) 0.64742(4) 0.01412(11) Uani d . . . 1 . .
    F F2 0.0816(2) 0.56602(15) 0.92951(16) 0.0426(6) Uani d . . . 1 . .
    N N2 0.60540(18) 0.64220(15) 0.72218(14) 0.0163(4) Uani d . . . 1 . .
    C C2 0.9254(2) 0.49840(18) 0.6281(2) 0.0212(5) Uani d . . . 1 . .
    H H2 0.965909 0.448095 0.623218 0.025 Uiso calc U . R 1 . .
    C C3 0.7785(3) 0.45195(17) 0.76884(18) 0.0195(5) Uani d . . . 1 . .
    F F3 0.04008(19) 0.68873(18) 0.89042(16) 0.0521(8) Uani d . . . 1 . .
    C C4 0.8649(3) 0.4990(2) 0.8232(2) 0.0294(7) Uani d . . . 1 . .
    H H4A 0.940086 0.491973 0.799121 0.044 Uiso calc U . R 1 . .
    H H4B 0.864579 0.477556 0.88159 0.044 Uiso calc U . R 1 . .
    H H4C 0.845388 0.557773 0.823779 0.044 Uiso calc U . R 1 . .
    C C5 0.6625(3) 0.4618(2) 0.8092(2) 0.0280(6) Uani d . . . 1 . .
    H H5A 0.64086 0.520107 0.808578 0.042 Uiso calc U . R 1 . .
    H H5B 0.665567 0.441878 0.868135 0.042 Uiso calc U . R 1 . .
    H H5C 0.606779 0.429633 0.776652 0.042 Uiso calc U . R 1 . .
    C C6 0.8099(4) 0.3603(2) 0.7669(2) 0.0353(8) Uani d . . . 1 . .
    H H6A 0.880351 0.353202 0.735804 0.053 Uiso calc U . R 1 . .
    H H6B 0.749613 0.329125 0.738263 0.053 Uiso calc U . R 1 . .
    H H6C 0.819768 0.34 0.825321 0.053 Uiso calc U . R 1 . .
    C C7 0.7025(3) 0.44460(18) 0.57712(19) 0.0201(5) Uani d . . . 1 . .
    C C8 0.5805(3) 0.4285(3) 0.6030(2) 0.0332(8) Uani d . . . 1 . .
    H H8A 0.537339 0.408331 0.553517 0.05 Uiso calc U . R 1 . .
    H H8B 0.546791 0.479773 0.623617 0.05 Uiso calc U . R 1 . .
    H H8C 0.579204 0.386912 0.648312 0.05 Uiso calc U . R 1 . .
    C C9 0.7581(3) 0.3627(2) 0.5533(2) 0.0266(6) Uani d . . . 1 . .
    H H9A 0.715982 0.337183 0.506075 0.04 Uiso calc U . R 1 . .
    H H9B 0.758043 0.325672 0.60265 0.04 Uiso calc U . R 1 . .
    H H9C 0.835945 0.37282 0.535872 0.04 Uiso calc U . R 1 . .
    C C10 0.7036(3) 0.5013(2) 0.4988(2) 0.0329(8) Uani d . . . 1 . .
    H H10A 0.664925 0.473969 0.451032 0.049 Uiso calc U . R 1 . .
    H H10B 0.781768 0.513022 0.483306 0.049 Uiso calc U . R 1 . .
    H H10C 0.664958 0.553021 0.512102 0.049 Uiso calc U . R 1 . .
    C C11 0.9638(2) 0.71843(18) 0.60046(19) 0.0200(5) Uani d . . . 1 . .
    H H11 1.03901 0.718653 0.580389 0.024 Uiso calc U . R 1 . .
    C C12 0.9096(2) 0.79089(17) 0.60957(19) 0.0201(5) Uani d . . . 1 . .
    H H12 0.944076 0.842218 0.596734 0.024 Uiso calc U . R 1 . .
    C C13 0.7655(2) 0.84403(16) 0.74882(17) 0.0165(5) Uani d . . . 1 . .
    C C14 0.6504(3) 0.83808(19) 0.79129(19) 0.0220(5) Uani d . . . 1 . .
    H H14A 0.594843 0.869742 0.758094 0.033 Uiso calc U . R 1 . .
    H H14B 0.655688 0.86051 0.849203 0.033 Uiso calc U . R 1 . .
    H H14C 0.62692 0.780191 0.793781 0.033 Uiso calc U . R 1 . .
    C C15 0.8533(3) 0.8027(2) 0.8074(2) 0.0267(6) Uani d . . . 1 . .
    H H15A 0.831928 0.745082 0.81695 0.04 Uiso calc U . R 1 . .
    H H15B 0.856534 0.831847 0.862107 0.04 Uiso calc U . R 1 . .
    H H15C 0.92737 0.8048 0.780612 0.04 Uiso calc U . R 1 . .
    C C16 0.7964(3) 0.9348(2) 0.7369(2) 0.0296(7) Uani d . . . 1 . .
    H H16A 0.866938 0.938861 0.705297 0.044 Uiso calc U . R 1 . .
    H H16B 0.806008 0.961076 0.792763 0.044 Uiso calc U . R 1 . .
    H H16C 0.736066 0.962799 0.704899 0.044 Uiso calc U . R 1 . .
    C C17 0.6778(3) 0.82981(19) 0.56099(18) 0.0217(5) Uani d . . . 1 . .
    C C18 0.5617(3) 0.8523(3) 0.5917(2) 0.0354(8) Uani d . . . 1 . .
    H H18A 0.567233 0.899144 0.630935 0.053 Uiso calc U . R 1 . .
    H H18B 0.52872 0.80498 0.621228 0.053 Uiso calc U . R 1 . .
    H H18C 0.51371 0.867271 0.542788 0.053 Uiso calc U . R 1 . .
    C C19 0.6697(5) 0.7630(3) 0.4930(3) 0.0513(13) Uani d . . . 1 . .
    H H19A 0.629197 0.784639 0.442923 0.077 Uiso calc U . R 1 . .
    H H19B 0.628889 0.715403 0.515608 0.077 Uiso calc U . R 1 . .
    H H19C 0.74564 0.746031 0.476608 0.077 Uiso calc U . R 1 . .
    C C20 0.7332(4) 0.9058(3) 0.5211(3) 0.0459(11) Uani d . . . 1 . .
    H H20A 0.808849 0.8913 0.501695 0.069 Uiso calc U . R 1 . .
    H H20B 0.738691 0.9499 0.563648 0.069 Uiso calc U . R 1 . .
    H H20C 0.68746 0.924718 0.472468 0.069 Uiso calc U . R 1 . .
    C C21 0.5062(2) 0.64072(19) 0.69235(17) 0.0179(4) Uani d . . . 1 . .
    H H21 0.494572 0.639837 0.63234 0.021 Uiso calc U . R 1 . .
    C C22 0.4070(2) 0.64032(18) 0.74951(17) 0.0168(4) Uani d . . . 1 . .
    C C23 0.2971(2) 0.64787(18) 0.71744(17) 0.0174(4) Uani d . . . 1 . .
    H H23 0.285062 0.652445 0.657661 0.021 Uiso calc U . R 1 . .
    C C24 0.2054(2) 0.64882(17) 0.77128(17) 0.0174(4) Uani d . . . 1 . .
    H H24 0.131264 0.654474 0.748439 0.021 Uiso calc U . R 1 . .
    C C25 0.2221(2) 0.64150(17) 0.85828(16) 0.0156(4) Uani d . . . 1 . .
    C C26 0.3310(2) 0.6326(2) 0.89155(18) 0.0221(5) Uani d . . . 1 . .
    H H26 0.342441 0.626668 0.951268 0.026 Uiso calc U . R 1 . .
    C C27 0.4224(2) 0.6323(2) 0.83748(18) 0.0220(5) Uani d . . . 1 . .
    H H27 0.496372 0.626501 0.860523 0.026 Uiso calc U . R 1 . .
    C C28 0.1241(2) 0.6415(2) 0.91745(18) 0.0215(5) Uani d . . . 1 . .

loop_
    _atom_site_aniso_label
    _atom_site_aniso_U_11
    _atom_site_aniso_U_22
    _atom_site_aniso_U_33
    _atom_site_aniso_U_12
    _atom_site_aniso_U_13
    _atom_site_aniso_U_23
    Pt1 0.01128(3) 0.01222(3) 0.01549(4) 0.00073(3) 0.00418(2) 0.00017(4)
    F1 0.0297(10) 0.0532(14) 0.0245(10) -0.0041(10) 0.0103(8) -0.0124(9)
    P1 0.0143(3) 0.0124(3) 0.0181(3) 0.0011(2) 0.0035(2) -0.0002(2)
    N1 0.0153(9) 0.0174(9) 0.0256(11) 0.0010(9) 0.0082(8) 0.0020(10)
    C1 0.0164(11) 0.0208(12) 0.0263(13) 0.0036(10) 0.0088(10) 0.0001(11)
    P2 0.0148(3) 0.0135(3) 0.0142(3) 0.0013(2) 0.0040(2) 0.0018(2)
    F2 0.0389(12) 0.0350(12) 0.0546(15) -0.0177(10) 0.0249(11) -0.0072(11)
    N2 0.0136(9) 0.0153(8) 0.0202(9) 0.0005(8) 0.0051(7) -0.0006(9)
    C2 0.0174(12) 0.0162(11) 0.0302(15) 0.0033(9) 0.0058(10) 0.0000(10)
    C3 0.0233(13) 0.0165(11) 0.0187(12) 0.0022(9) 0.0014(10) 0.0014(9)
    F3 0.0301(11) 0.084(2) 0.0429(13) 0.0349(12) 0.0174(10) 0.0286(13)
    C4 0.0294(16) 0.0376(18) 0.0212(14) -0.0054(14) -0.0030(12) 0.0007(13)
    C5 0.0267(15) 0.0330(17) 0.0244(15) -0.0032(13) 0.0066(12) 0.0063(12)
    C6 0.055(2) 0.0206(14) 0.0301(16) 0.0126(16) 0.0007(15) 0.0064(14)
    C7 0.0240(13) 0.0172(12) 0.0192(12) 0.0004(10) 0.0022(10) -0.0037(9)
    C8 0.0219(15) 0.041(2) 0.0362(18) -0.0051(14) 0.0008(13) -0.0148(16)
    C9 0.0368(17) 0.0187(13) 0.0243(13) 0.0018(12) 0.0028(12) -0.0051(11)
    C10 0.049(2) 0.0254(15) 0.0239(15) 0.0040(15) -0.0086(14) 0.0011(12)
    C11 0.0157(11) 0.0195(12) 0.0251(13) 0.0003(9) 0.0081(10) 0.0021(10)
    C12 0.0199(12) 0.0148(11) 0.0257(13) -0.0009(9) 0.0096(10) 0.0034(10)
    C13 0.0173(11) 0.0154(11) 0.0167(11) -0.0002(8) 0.0008(8) 0.0000(8)
    C14 0.0211(13) 0.0273(14) 0.0175(12) 0.0012(10) 0.0045(10) -0.0051(10)
    C15 0.0239(14) 0.0340(17) 0.0220(14) 0.0069(12) -0.0020(11) 0.0039(12)
    C16 0.0422(19) 0.0187(13) 0.0278(15) -0.0080(13) 0.0032(14) -0.0017(12)
    C17 0.0284(14) 0.0220(12) 0.0148(11) 0.0059(11) 0.0009(10) 0.0005(10)
    C18 0.0299(16) 0.049(2) 0.0271(15) 0.0162(17) -0.0029(13) 0.0043(16)
    C19 0.078(3) 0.050(3) 0.0254(17) 0.032(2) -0.020(2) -0.0149(17)
    C20 0.062(3) 0.035(2) 0.041(2) 0.0010(19) -0.002(2) 0.0226(17)
    C21 0.0146(10) 0.0213(11) 0.0178(10) 0.0005(10) 0.0034(8) -0.0026(10)
    C22 0.0134(10) 0.0188(10) 0.0184(10) -0.0006(9) 0.0051(8) -0.0029(10)
    C23 0.0161(10) 0.0202(11) 0.0161(10) 0.0009(9) 0.0018(8) 0.0001(9)
    C24 0.0123(10) 0.0180(11) 0.0219(11) 0.0005(9) 0.0014(8) 0.0000(10)
    C25 0.0129(9) 0.0146(9) 0.0195(10) 0.0003(9) 0.0032(8) -0.0005(10)
    C26 0.0157(11) 0.0339(16) 0.0167(11) -0.0001(11) 0.0026(9) -0.0006(11)
    C27 0.0124(10) 0.0334(16) 0.0202(12) 0.0012(10) 0.0015(9) -0.0035(11)
    C28 0.0165(11) 0.0253(12) 0.0228(12) 0.0016(11) 0.0060(9) 0.0006(12)

_geom_special_details                   
;

All esds (except the esd in the dihedral angle between two l.s. planes)
are estimated using the full covariance matrix.  The cell esds are taken
into account individually in the estimation of esds in distances, angles
and torsion angles; correlations between esds in cell parameters are only
used when they are defined by crystal symmetry.  An approximate (isotropic)
treatment of cell esds is used for estimating esds involving l.s. planes.
;

loop_
    _geom_bond_atom_site_label_1
    _geom_bond_atom_site_label_2
    _geom_bond_site_symmetry_2
    _geom_bond_distance
    _geom_bond_publ_flag
    Pt1 N2 . 1.989(2) ?
    Pt1 N1 . 2.043(2) ?
    Pt1 P2 . 2.3063(7) ?
    Pt1 P1 . 2.3084(7) ?
    F1 C28 . 1.343(4) ?
    P1 C2 . 1.783(3) ?
    P1 C3 . 1.867(3) ?
    P1 C7 . 1.874(3) ?
    N1 C1 . 1.364(4) ?
    N1 C11 . 1.366(4) ?
    C1 C2 . 1.355(4) ?
    C1 H1 . 0.95 ?
    P2 C12 . 1.787(3) ?
    P2 C13 . 1.867(3) ?
    P2 C17 . 1.875(3) ?
    F2 C28 . 1.338(4) ?
    N2 C21 . 1.261(3) ?
    C2 H2 . 0.95 ?
    C3 C4 . 1.530(4) ?
    C3 C5 . 1.530(4) ?
    C3 C6 . 1.532(4) ?
    F3 C28 . 1.323(4) ?
    C4 H4A . 0.98 ?
    C4 H4B . 0.98 ?
    C4 H4C . 0.98 ?
    C5 H5A . 0.98 ?
    C5 H5B . 0.98 ?
    C5 H5C . 0.98 ?
    C6 H6A . 0.98 ?
    C6 H6B . 0.98 ?
    C6 H6C . 0.98 ?
    C7 C8 . 1.531(4) ?
    C7 C9 . 1.532(4) ?
    C7 C10 . 1.534(4) ?
    C8 H8A . 0.98 ?
    C8 H8B . 0.98 ?
    C8 H8C . 0.98 ?
    C9 H9A . 0.98 ?
    C9 H9B . 0.98 ?
    C9 H9C . 0.98 ?
    C10 H10A . 0.98 ?
    C10 H10B . 0.98 ?
    C10 H10C . 0.98 ?
    C11 C12 . 1.348(4) ?
    C11 H11 . 0.95 ?
    C12 H12 . 0.95 ?
    C13 C16 . 1.529(4) ?
    C13 C14 . 1.530(4) ?
    C13 C15 . 1.534(4) ?
    C14 H14A . 0.98 ?
    C14 H14B . 0.98 ?
    C14 H14C . 0.98 ?
    C15 H15A . 0.98 ?
    C15 H15B . 0.98 ?
    C15 H15C . 0.98 ?
    C16 H16A . 0.98 ?
    C16 H16B . 0.98 ?
    C16 H16C . 0.98 ?
    C17 C18 . 1.509(5) ?
    C17 C19 . 1.523(5) ?
    C17 C20 . 1.534(5) ?
    C18 H18A . 0.98 ?
    C18 H18B . 0.98 ?
    C18 H18C . 0.98 ?
    C19 H19A . 0.98 ?
    C19 H19B . 0.98 ?
    C19 H19C . 0.98 ?
    C20 H20A . 0.98 ?
    C20 H20B . 0.98 ?
    C20 H20C . 0.98 ?
    C21 C22 . 1.489(3) ?
    C21 H21 . 0.95 ?
    C22 C27 . 1.396(4) ?
    C22 C23 . 1.396(4) ?
    C23 C24 . 1.386(4) ?
    C23 H23 . 0.95 ?
    C24 C25 . 1.382(4) ?
    C24 H24 . 0.95 ?
    C25 C26 . 1.394(4) ?
    C25 C28 . 1.497(4) ?
    C26 C27 . 1.385(4) ?
    C26 H26 . 0.95 ?
    C27 H27 . 0.95 ?

loop_
    _geom_angle_atom_site_label_1
    _geom_angle_atom_site_label_2
    _geom_angle_atom_site_label_3
    _geom_angle_site_symmetry_1
    _geom_angle_site_symmetry_3
    _geom_angle
    _geom_angle_publ_flag
    N2 Pt1 N1 . . 172.57(10) ?
    N2 Pt1 P2 . . 97.36(7) ?
    N1 Pt1 P2 . . 82.73(7) ?
    N2 Pt1 P1 . . 97.69(7) ?
    N1 Pt1 P1 . . 82.37(7) ?
    P2 Pt1 P1 . . 164.95(2) ?
    C2 P1 C3 . . 106.71(14) ?
    C2 P1 C7 . . 104.31(14) ?
    C3 P1 C7 . . 113.67(13) ?
    C2 P1 Pt1 . . 100.50(10) ?
    C3 P1 Pt1 . . 114.48(9) ?
    C7 P1 Pt1 . . 115.25(10) ?
    C1 N1 C11 . . 120.7(2) ?
    C1 N1 Pt1 . . 119.84(19) ?
    C11 N1 Pt1 . . 119.50(19) ?
    C2 C1 N1 . . 122.2(3) ?
    C2 C1 H1 . . 118.9 ?
    N1 C1 H1 . . 118.9 ?
    C12 P2 C13 . . 106.12(14) ?
    C12 P2 C17 . . 105.41(14) ?
    C13 P2 C17 . . 113.08(13) ?
    C12 P2 Pt1 . . 100.09(10) ?
    C13 P2 Pt1 . . 114.88(9) ?
    C17 P2 Pt1 . . 115.39(10) ?
    C21 N2 Pt1 . . 130.76(19) ?
    C1 C2 P1 . . 115.0(2) ?
    C1 C2 H2 . . 122.5 ?
    P1 C2 H2 . . 122.5 ?
    C4 C3 C5 . . 108.5(3) ?
    C4 C3 C6 . . 109.5(3) ?
    C5 C3 C6 . . 109.2(3) ?
    C4 C3 P1 . . 105.0(2) ?
    C5 C3 P1 . . 111.1(2) ?
    C6 C3 P1 . . 113.3(2) ?
    C3 C4 H4A . . 109.5 ?
    C3 C4 H4B . . 109.5 ?
    H4A C4 H4B . . 109.5 ?
    C3 C4 H4C . . 109.5 ?
    H4A C4 H4C . . 109.5 ?
    H4B C4 H4C . . 109.5 ?
    C3 C5 H5A . . 109.5 ?
    C3 C5 H5B . . 109.5 ?
    H5A C5 H5B . . 109.5 ?
    C3 C5 H5C . . 109.5 ?
    H5A C5 H5C . . 109.5 ?
    H5B C5 H5C . . 109.5 ?
    C3 C6 H6A . . 109.5 ?
    C3 C6 H6B . . 109.5 ?
    H6A C6 H6B . . 109.5 ?
    C3 C6 H6C . . 109.5 ?
    H6A C6 H6C . . 109.5 ?
    H6B C6 H6C . . 109.5 ?
    C8 C7 C9 . . 109.2(3) ?
    C8 C7 C10 . . 109.4(3) ?
    C9 C7 C10 . . 108.4(3) ?
    C8 C7 P1 . . 111.7(2) ?
    C9 C7 P1 . . 112.9(2) ?
    C10 C7 P1 . . 105.1(2) ?
    C7 C8 H8A . . 109.5 ?
    C7 C8 H8B . . 109.5 ?
    H8A C8 H8B . . 109.5 ?
    C7 C8 H8C . . 109.5 ?
    H8A C8 H8C . . 109.5 ?
    H8B C8 H8C . . 109.5 ?
    C7 C9 H9A . . 109.5 ?
    C7 C9 H9B . . 109.5 ?
    H9A C9 H9B . . 109.5 ?
    C7 C9 H9C . . 109.5 ?
    H9A C9 H9C . . 109.5 ?
    H9B C9 H9C . . 109.5 ?
    C7 C10 H10A . . 109.5 ?
    C7 C10 H10B . . 109.5 ?
    H10A C10 H10B . . 109.5 ?
    C7 C10 H10C . . 109.5 ?
    H10A C10 H10C . . 109.5 ?
    H10B C10 H10C . . 109.5 ?
    C12 C11 N1 . . 122.2(2) ?
    C12 C11 H11 . . 118.9 ?
    N1 C11 H11 . . 118.9 ?
    C11 C12 P2 . . 115.5(2) ?
    C11 C12 H12 . . 122.3 ?
    P2 C12 H12 . . 122.3 ?
    C16 C13 C14 . . 109.3(2) ?
    C16 C13 C15 . . 109.4(3) ?
    C14 C13 C15 . . 108.3(2) ?
    C16 C13 P2 . . 113.0(2) ?
    C14 C13 P2 . . 111.39(19) ?
    C15 C13 P2 . . 105.22(19) ?
    C13 C14 H14A . . 109.5 ?
    C13 C14 H14B . . 109.5 ?
    H14A C14 H14B . . 109.5 ?
    C13 C14 H14C . . 109.5 ?
    H14A C14 H14C . . 109.5 ?
    H14B C14 H14C . . 109.5 ?
    C13 C15 H15A . . 109.5 ?
    C13 C15 H15B . . 109.5 ?
    H15A C15 H15B . . 109.5 ?
    C13 C15 H15C . . 109.5 ?
    H15A C15 H15C . . 109.5 ?
    H15B C15 H15C . . 109.5 ?
    C13 C16 H16A . . 109.5 ?
    C13 C16 H16B . . 109.5 ?
    H16A C16 H16B . . 109.5 ?
    C13 C16 H16C . . 109.5 ?
    H16A C16 H16C . . 109.5 ?
    H16B C16 H16C . . 109.5 ?
    C18 C17 C19 . . 110.2(3) ?
    C18 C17 C20 . . 109.5(3) ?
    C19 C17 C20 . . 108.0(3) ?
    C18 C17 P2 . . 112.5(2) ?
    C19 C17 P2 . . 104.8(2) ?
    C20 C17 P2 . . 111.7(3) ?
    C17 C18 H18A . . 109.5 ?
    C17 C18 H18B . . 109.5 ?
    H18A C18 H18B . . 109.5 ?
    C17 C18 H18C . . 109.5 ?
    H18A C18 H18C . . 109.5 ?
    H18B C18 H18C . . 109.5 ?
    C17 C19 H19A . . 109.5 ?
    C17 C19 H19B . . 109.5 ?
    H19A C19 H19B . . 109.5 ?
    C17 C19 H19C . . 109.5 ?
    H19A C19 H19C . . 109.5 ?
    H19B C19 H19C . . 109.5 ?
    C17 C20 H20A . . 109.5 ?
    C17 C20 H20B . . 109.5 ?
    H20A C20 H20B . . 109.5 ?
    C17 C20 H20C . . 109.5 ?
    H20A C20 H20C . . 109.5 ?
    H20B C20 H20C . . 109.5 ?
    N2 C21 C22 . . 121.2(2) ?
    N2 C21 H21 . . 119.4 ?
    C22 C21 H21 . . 119.4 ?
    C27 C22 C23 . . 118.3(2) ?
    C27 C22 C21 . . 120.1(2) ?
    C23 C22 C21 . . 121.6(2) ?
    C24 C23 C22 . . 121.2(2) ?
    C24 C23 H23 . . 119.4 ?
    C22 C23 H23 . . 119.4 ?
    C25 C24 C23 . . 119.8(2) ?
    C25 C24 H24 . . 120.1 ?
    C23 C24 H24 . . 120.1 ?
    C24 C25 C26 . . 120.0(2) ?
    C24 C25 C28 . . 120.6(2) ?
    C26 C25 C28 . . 119.4(2) ?
    C27 C26 C25 . . 120.0(3) ?
    C27 C26 H26 . . 120.0 ?
    C25 C26 H26 . . 120.0 ?
    C26 C27 C22 . . 120.8(3) ?
    C26 C27 H27 . . 119.6 ?
    C22 C27 H27 . . 119.6 ?
    F3 C28 F2 . . 106.9(3) ?
    F3 C28 F1 . . 106.6(3) ?
    F2 C28 F1 . . 104.9(3) ?
    F3 C28 C25 . . 112.9(2) ?
    F2 C28 C25 . . 112.6(3) ?
    F1 C28 C25 . . 112.3(2) ?

loop_
    _geom_torsion_atom_site_label_1
    _geom_torsion_atom_site_label_2
    _geom_torsion_atom_site_label_3
    _geom_torsion_atom_site_label_4
    _geom_torsion_site_symmetry_1
    _geom_torsion_site_symmetry_2
    _geom_torsion_site_symmetry_3
    _geom_torsion_site_symmetry_4
    _geom_torsion
    _geom_torsion_publ_flag
    C11 N1 C1 C2 . . . . 179.8(3) ?
    Pt1 N1 C1 C2 . . . . 1.2(4) ?
    N1 C1 C2 P1 . . . . 1.6(4) ?
    C3 P1 C2 C1 . . . . -122.8(3) ?
    C7 P1 C2 C1 . . . . 116.6(3) ?
    Pt1 P1 C2 C1 . . . . -3.1(3) ?
    C2 P1 C3 C4 . . . . 55.5(2) ?
    C7 P1 C3 C4 . . . . 169.9(2) ?
    Pt1 P1 C3 C4 . . . . -54.7(2) ?
    C2 P1 C3 C5 . . . . 172.6(2) ?
    C7 P1 C3 C5 . . . . -73.0(2) ?
    Pt1 P1 C3 C5 . . . . 62.3(2) ?
    C2 P1 C3 C6 . . . . -64.0(3) ?
    C7 P1 C3 C6 . . . . 50.5(3) ?
    Pt1 P1 C3 C6 . . . . -174.2(2) ?
    C2 P1 C7 C8 . . . . 170.1(2) ?
    C3 P1 C7 C8 . . . . 54.3(3) ?
    Pt1 P1 C7 C8 . . . . -80.7(2) ?
    C2 P1 C7 C9 . . . . 46.6(2) ?
    C3 P1 C7 C9 . . . . -69.2(2) ?
    Pt1 P1 C7 C9 . . . . 155.77(19) ?
    C2 P1 C7 C10 . . . . -71.3(2) ?
    C3 P1 C7 C10 . . . . 172.8(2) ?
    Pt1 P1 C7 C10 . . . . 37.8(2) ?
    C1 N1 C11 C12 . . . . -179.3(3) ?
    Pt1 N1 C11 C12 . . . . -0.7(4) ?
    N1 C11 C12 P2 . . . . -0.2(4) ?
    C13 P2 C12 C11 . . . . 120.5(3) ?
    C17 P2 C12 C11 . . . . -119.3(3) ?
    Pt1 P2 C12 C11 . . . . 0.8(3) ?
    C12 P2 C13 C16 . . . . 60.3(2) ?
    C17 P2 C13 C16 . . . . -54.8(3) ?
    Pt1 P2 C13 C16 . . . . 169.9(2) ?
    C12 P2 C13 C14 . . . . -176.1(2) ?
    C17 P2 C13 C14 . . . . 68.8(2) ?
    Pt1 P2 C13 C14 . . . . -66.6(2) ?
    C12 P2 C13 C15 . . . . -59.0(2) ?
    C17 P2 C13 C15 . . . . -174.1(2) ?
    Pt1 P2 C13 C15 . . . . 50.6(2) ?
    C12 P2 C17 C18 . . . . -162.9(3) ?
    C13 P2 C17 C18 . . . . -47.4(3) ?
    Pt1 P2 C17 C18 . . . . 87.7(3) ?
    C12 P2 C17 C19 . . . . 77.3(3) ?
    C13 P2 C17 C19 . . . . -167.1(3) ?
    Pt1 P2 C17 C19 . . . . -32.0(3) ?
    C12 P2 C17 C20 . . . . -39.3(3) ?
    C13 P2 C17 C20 . . . . 76.2(3) ?
    Pt1 P2 C17 C20 . . . . -148.7(2) ?
    Pt1 N2 C21 C22 . . . . 179.9(2) ?
    N2 C21 C22 C27 . . . . -7.2(5) ?
    N2 C21 C22 C23 . . . . 172.8(3) ?
    C27 C22 C23 C24 . . . . 1.1(4) ?
    C21 C22 C23 C24 . . . . -178.9(3) ?
    C22 C23 C24 C25 . . . . -0.5(4) ?
    C23 C24 C25 C26 . . . . -0.5(4) ?
    C23 C24 C25 C28 . . . . -179.3(3) ?
    C24 C25 C26 C27 . . . . 1.0(5) ?
    C28 C25 C26 C27 . . . . 179.8(3) ?
    C25 C26 C27 C22 . . . . -0.4(5) ?
    C23 C22 C27 C26 . . . . -0.6(5) ?
    C21 C22 C27 C26 . . . . 179.4(3) ?
    C24 C25 C28 F3 . . . . -33.2(4) ?
    C26 C25 C28 F3 . . . . 147.9(3) ?
    C24 C25 C28 F2 . . . . 88.0(3) ?
    C26 C25 C28 F2 . . . . -90.8(3) ?
    C24 C25 C28 F1 . . . . -153.8(3) ?
    C26 C25 C28 F1 . . . . 27.4(4) ?

_shelx_res_file                         
;

TITL JS_051021_MO_a.res in P2(1)/c
    JS_051021_MO_a.res
    created by SHELXL-2018/3 at 15:38:42 on 06-Oct-2021
REM Old TITL JS_051021_MO in P2(1)/c

REM SHELXT solution in P2(1)/c
REM R1 0.067,  Rweak 0.003,  Alpha 0.029,  Orientation as input
REM Formula found by SHELXT:  C28 F3 N2 P2 Pt

CELL  0.71073  11.8636  16.2135  15.6914   90.000   90.727   90.000
ZERR   4.000   0.0007   0.0010   0.0010    0.000    0.002    0.000
LATT  1
SYMM -X, 1/2+Y, 1/2-Z
SFAC C H F N P PT
UNIT 112 180 12 8 8 4
TEMP -153.150
SIZE 0.024 0.04 0.087
L.S. 10
BOND $H
ACTA
CONF
LIST 6
FMAP 2
PLAN 20
WGHT    0.000000   11.393904
FVAR       0.18057
PT1   6    0.753229    0.642946    0.663732    11.00000    0.01128    0.01222 =
         0.01549    0.00017    0.00418    0.00073
F1    3    0.152541    0.668346    0.995775    11.00000    0.02975    0.05324 =
         0.02449   -0.01239    0.01033   -0.00407
P1    5    0.782581    0.502218    0.661863    11.00000    0.01434    0.01243 =
         0.01810   -0.00024    0.00346    0.00114
N1    4    0.914227    0.644666    0.619134    11.00000    0.01530    0.01738 =
         0.02555    0.00198    0.00823    0.00103
C1    1    0.971969    0.572542    0.609969    11.00000    0.01641    0.02085 =
         0.02628    0.00006    0.00881    0.00363
AFIX  43
H1    2    1.047291    0.574360    0.590213    11.00000   -1.20000
AFIX   0
P2    5    0.768476    0.783858    0.647419    11.00000    0.01475    0.01352 =
         0.01419    0.00175    0.00401    0.00132
F2    3    0.081637    0.566016    0.929513    11.00000    0.03887    0.03500 =
         0.05462   -0.00717    0.02493   -0.01771
N2    4    0.605401    0.642200    0.722184    11.00000    0.01363    0.01533 =
         0.02016   -0.00064    0.00509    0.00049
C2    1    0.925436    0.498396    0.628112    11.00000    0.01739    0.01617 =
         0.03021    0.00004    0.00576    0.00331
AFIX  43
H2    2    0.965909    0.448095    0.623218    11.00000   -1.20000
AFIX   0
C3    1    0.778469    0.451946    0.768844    11.00000    0.02329    0.01647 =
         0.01866    0.00141    0.00137    0.00215
F3    3    0.040077    0.688733    0.890419    11.00000    0.03007    0.08382 =
         0.04287    0.02857    0.01737    0.03492
C4    1    0.864896    0.499044    0.823219    11.00000    0.02943    0.03759 =
         0.02116    0.00070   -0.00299   -0.00538
AFIX 137
H4A   2    0.940086    0.491973    0.799121    11.00000   -1.50000
H4B   2    0.864579    0.477556    0.881590    11.00000   -1.50000
H4C   2    0.845388    0.557773    0.823779    11.00000   -1.50000
AFIX   0
C5    1    0.662496    0.461775    0.809177    11.00000    0.02672    0.03298 =
         0.02438    0.00634    0.00661   -0.00323
AFIX 137
H5A   2    0.640860    0.520107    0.808578    11.00000   -1.50000
H5B   2    0.665567    0.441878    0.868135    11.00000   -1.50000
H5C   2    0.606779    0.429633    0.776652    11.00000   -1.50000
AFIX   0
C6    1    0.809880    0.360313    0.766882    11.00000    0.05527    0.02057 =
         0.03011    0.00641    0.00071    0.01263
AFIX 137
H6A   2    0.880351    0.353202    0.735804    11.00000   -1.50000
H6B   2    0.749613    0.329125    0.738263    11.00000   -1.50000
H6C   2    0.819768    0.340000    0.825321    11.00000   -1.50000
AFIX   0
C7    1    0.702484    0.444605    0.577125    11.00000    0.02403    0.01722 =
         0.01922   -0.00367    0.00220    0.00039
C8    1    0.580482    0.428453    0.602967    11.00000    0.02185    0.04142 =
         0.03622   -0.01482    0.00080   -0.00514
AFIX 137
H8A   2    0.537339    0.408331    0.553517    11.00000   -1.50000
H8B   2    0.546791    0.479773    0.623617    11.00000   -1.50000
H8C   2    0.579204    0.386912    0.648312    11.00000   -1.50000
AFIX   0
C9    1    0.758123    0.362696    0.553284    11.00000    0.03679    0.01870 =
         0.02433   -0.00509    0.00282    0.00178
AFIX 137
H9A   2    0.715982    0.337183    0.506075    11.00000   -1.50000
H9B   2    0.758043    0.325672    0.602650    11.00000   -1.50000
H9C   2    0.835945    0.372820    0.535872    11.00000   -1.50000
AFIX   0
C10   1    0.703638    0.501273    0.498817    11.00000    0.04917    0.02536 =
         0.02386    0.00114   -0.00865    0.00401
AFIX 137
H10A  2    0.664925    0.473969    0.451032    11.00000   -1.50000
H10B  2    0.781768    0.513022    0.483306    11.00000   -1.50000
H10C  2    0.664958    0.553021    0.512102    11.00000   -1.50000
AFIX   0
C11   1    0.963800    0.718428    0.600464    11.00000    0.01570    0.01954 =
         0.02505    0.00211    0.00813    0.00025
AFIX  43
H11   2    1.039010    0.718653    0.580389    11.00000   -1.20000
AFIX   0
C12   1    0.909603    0.790889    0.609567    11.00000    0.01994    0.01482 =
         0.02566    0.00338    0.00965   -0.00094
AFIX  43
H12   2    0.944076    0.842218    0.596734    11.00000   -1.20000
AFIX   0
C13   1    0.765516    0.844034    0.748821    11.00000    0.01726    0.01542 =
         0.01674    0.00003    0.00075   -0.00017
C14   1    0.650392    0.838084    0.791293    11.00000    0.02112    0.02734 =
         0.01754   -0.00506    0.00450    0.00118
AFIX 137
H14A  2    0.594843    0.869742    0.758094    11.00000   -1.50000
H14B  2    0.655688    0.860510    0.849203    11.00000   -1.50000
H14C  2    0.626920    0.780191    0.793781    11.00000   -1.50000
AFIX   0
C15   1    0.853260    0.802709    0.807414    11.00000    0.02389    0.03400 =
         0.02202    0.00389   -0.00197    0.00692
AFIX 137
H15A  2    0.831928    0.745082    0.816950    11.00000   -1.50000
H15B  2    0.856534    0.831847    0.862107    11.00000   -1.50000
H15C  2    0.927370    0.804800    0.780612    11.00000   -1.50000
AFIX   0
C16   1    0.796406    0.934849    0.736872    11.00000    0.04222    0.01869 =
         0.02781   -0.00170    0.00324   -0.00805
AFIX 137
H16A  2    0.866938    0.938861    0.705297    11.00000   -1.50000
H16B  2    0.806008    0.961076    0.792763    11.00000   -1.50000
H16C  2    0.736066    0.962799    0.704899    11.00000   -1.50000
AFIX   0
C17   1    0.677771    0.829806    0.560988    11.00000    0.02837    0.02204 =
         0.01476    0.00053    0.00095    0.00594
C18   1    0.561680    0.852270    0.591676    11.00000    0.02986    0.04911 =
         0.02711    0.00431   -0.00293    0.01623
AFIX 137
H18A  2    0.567233    0.899144    0.630935    11.00000   -1.50000
H18B  2    0.528720    0.804980    0.621228    11.00000   -1.50000
H18C  2    0.513710    0.867271    0.542788    11.00000   -1.50000
AFIX   0
C19   1    0.669651    0.763020    0.492972    11.00000    0.07834    0.04976 =
         0.02537   -0.01488   -0.01961    0.03159
AFIX 137
H19A  2    0.629197    0.784639    0.442923    11.00000   -1.50000
H19B  2    0.628889    0.715403    0.515608    11.00000   -1.50000
H19C  2    0.745640    0.746031    0.476608    11.00000   -1.50000
AFIX   0
C20   1    0.733195    0.905789    0.521100    11.00000    0.06160    0.03494 =
         0.04105    0.02265   -0.00185    0.00098
AFIX 137
H20A  2    0.808849    0.891300    0.501695    11.00000   -1.50000
H20B  2    0.738691    0.949900    0.563648    11.00000   -1.50000
H20C  2    0.687460    0.924718    0.472468    11.00000   -1.50000
AFIX   0
C21   1    0.506193    0.640718    0.692346    11.00000    0.01463    0.02128 =
         0.01780   -0.00260    0.00336    0.00049
AFIX  43
H21   2    0.494572    0.639837    0.632340    11.00000   -1.20000
AFIX   0
C22   1    0.406988    0.640324    0.749509    11.00000    0.01335    0.01881 =
         0.01843   -0.00287    0.00506   -0.00063
C23   1    0.297142    0.647874    0.717440    11.00000    0.01612    0.02019 =
         0.01605    0.00014    0.00185    0.00087
AFIX  43
H23   2    0.285062    0.652445    0.657661    11.00000   -1.20000
AFIX   0
C24   1    0.205406    0.648817    0.771276    11.00000    0.01233    0.01796 =
         0.02189    0.00001    0.00135    0.00054
AFIX  43
H24   2    0.131264    0.654474    0.748439    11.00000   -1.20000
AFIX   0
C25   1    0.222136    0.641502    0.858285    11.00000    0.01288    0.01463 =
         0.01949   -0.00052    0.00316    0.00031
C26   1    0.330961    0.632557    0.891550    11.00000    0.01573    0.03388 =
         0.01667   -0.00063    0.00264   -0.00009
AFIX  43
H26   2    0.342441    0.626668    0.951268    11.00000   -1.20000
AFIX   0
C27   1    0.422356    0.632260    0.837476    11.00000    0.01243    0.03342 =
         0.02016   -0.00353    0.00152    0.00121
AFIX  43
H27   2    0.496372    0.626501    0.860523    11.00000   -1.20000
AFIX   0
C28   1    0.124142    0.641480    0.917446    11.00000    0.01655    0.02531 =
         0.02283    0.00061    0.00601    0.00157
HKLF 4


REM  JS_051021_MO_a.res in P2(1)/c
REM wR2 = 0.079178, GooF = S = 1.06191, Restrained GooF = 1.06191 for all data
REM R1 = 0.045746 for 14320 Fo > 4sig(Fo) and 0.083409 for all 20051 data
REM 337 parameters refined using 0 restraints

END

WGHT      0.0000     11.3849

REM Highest difference peak  1.481,  deepest hole -2.574,  1-sigma level  0.234
Q1    1   0.7794  0.6427  0.6708  11.00000  0.05    1.48
Q2    1   0.6716  0.9229  0.5554  11.00000  0.05    1.47
Q3    1   0.5552  0.8023  0.5694  11.00000  0.05    1.42
Q4    1   0.7982  0.6111  0.7054  11.00000  0.05    1.37
Q5    1   0.7240  0.6416  0.6521  11.00000  0.05    1.36
Q6    1   0.8005  0.6701  0.7073  11.00000  0.05    1.33
Q7    1   0.7490  0.6419  0.6854  11.00000  0.05    1.30
Q8    1   0.7344  0.6199  0.6083  11.00000  0.05    1.29
Q9    1   0.7564  0.6377  0.7247  11.00000  0.05    1.27
Q10   1   0.8017  0.6901  0.6558  11.00000  0.05    1.24
Q11   1   0.7488  0.6417  0.6017  11.00000  0.05    1.23
Q12   1   0.7554  0.6194  0.6647  11.00000  0.05    1.22
Q13   1   0.7004  0.6794  0.6297  11.00000  0.05    1.18
Q14   1   0.6801  0.6421  0.6283  11.00000  0.05    1.17
Q15   1   0.7655  0.6456  0.6430  11.00000  0.05    1.17
Q16   1   0.7582  0.6975  0.6864  11.00000  0.05    1.14
Q17   1   0.8205  0.6325  0.6296  11.00000  0.05    1.14
Q18   1   0.7297  0.6700  0.6099  11.00000  0.05    1.12
Q19   1   0.7743  0.6185  0.7196  11.00000  0.05    1.12
Q20   1   0.8612  0.6430  0.5644  11.00000  0.05    1.09
;
_shelx_res_checksum                     70617

_shelx_hkl_file                         
;
  -2   0   0 7131.89  282.17
   2   0   0 7467.25  282.37
   3   0   0   42.80    3.80
   3   0   0   47.10    4.50
  -3   0   0   41.10    5.00
   3   0   0   49.30    5.40
  -3   0   0   48.10    5.00
  -3   0   0   42.50    6.50
   3   0   0   43.40    5.60
   3   0   0   44.70    3.50
  -3   0   0   41.30    4.50
  -3   0   0   48.50    5.70
   3   0   0   57.09    5.90
   3   0   0   43.40    4.20
   3   0   0   46.50    6.60
  -3   0   0   44.70    3.60
  -4   0   0 2750.22  109.99
   4   0   0 2860.81  109.59
   4   0   0 2730.83  111.59
   4   0   0 2770.62  110.89
   4   0   0 2984.20  113.69
   4   0   0 2736.83  111.09
   4   0   0 2878.71  111.89
  -4   0   0 2768.72  113.19
  -4   0   0 2717.33  111.19
   4   0   0 2768.22  110.29
   4   0   0 2780.12  109.19
  -4   0   0 2785.92  110.39
  -4   0   0 2786.22  110.99
  -4   0   0 2752.72  108.89
  -5   0   0  136.89    9.00
   5   0   0  110.09    9.20
   5   0   0  125.09    8.80
  -5   0   0  127.79    7.50
   5   0   0  141.19   10.70
  -5   0   0  105.99    8.70
  -5   0   0  128.69   11.50
   5   0   0  134.89   11.10
  -5   0   0  121.49    9.40
   5   0   0  109.59    9.70
   5   0   0  117.39    7.10
   5   0   0  107.69    7.30
   5   0   0  117.99    7.80
   5   0   0  123.59    9.30
  -5   0   0  141.59   10.30
   6   0   0 2612.14  107.59
  -6   0   0 2779.72  110.19
  -6   0   0 2689.63  110.99
   6   0   0 2656.13  110.69
  -6   0   0 2804.72  111.89
   6   0   0 2760.62  108.39
  -6   0   0 2787.92  110.19
  -6   0   0 2888.51  114.99
   6   0   0 2700.93  114.29
   6   0   0 2650.33  114.69
  -6   0   0 2731.83  107.89
   6   0   0 2773.12  110.19
  -7   0   0  381.76   23.20
   7   0   0  391.06   18.30
  -7   0   0  377.16   21.90
  -7   0   0  364.26   24.00
  -7   0   0  373.96   20.30
   7   0   0  344.17   21.60
   7   0   0  367.36   20.00
   7   0   0  368.16   17.80
   7   0   0  347.67   21.10
  -7   0   0  373.46   17.80
   7   0   0  363.66   17.50
   7   0   0  411.96   23.10
  -7   0   0  369.66   20.30
   7   0   0  358.26   20.60
  -8   0   0  988.40   47.50
  -8   0   0  988.00   46.70
   8   0   0 1029.60   45.70
   8   0   0  996.10   44.80
   8   0   0  955.10   46.20
  -8   0   0  930.61   45.40
   8   0   0 1007.80   42.20
   8   0   0 1097.09   49.60
   8   0   0 1007.50   42.50
  -8   0   0 1062.79   51.29
   9   0   0  264.97   18.50
   9   0   0  261.47   14.00
  -9   0   0  278.57   18.10
   9   0   0  263.77   20.50
   9   0   0  237.88   16.10
  -9   0   0  313.17   20.80
  -9   0   0  285.17   22.40
  -9   0   0  254.97   18.60
   9   0   0  274.57   17.60
 -10   0   0  828.52   43.00
  10   0   0  825.92   36.60
  10   0   0  848.22   36.70
 -10   0   0  874.21   48.30
 -10   0   0  837.62   44.50
  10   0   0  851.41   40.50
 -10   0   0  894.01   42.50
  10   0   0  927.61   46.50
 -11   0   0  450.25   33.50
  11   0   0  472.05   22.40
 -11   0   0  496.95   30.20
  11   0   0  541.05   28.30
 -11   0   0  506.45   32.00
  11   0   0  497.15   32.50
 -12   0   0  648.24   36.70
  12   0   0  615.54   32.00
  12   0   0  681.03   33.60
  12   0   0  575.34   26.20
  12   0   0  606.54   26.40
 -12   0   0  598.24   37.40
  12   0   0  632.74   39.30
 -13   0   0  113.89   17.10
  13   0   0  110.99   13.60
  13   0   0  119.09   13.90
  13   0   0  135.99   20.10
 -13   0   0  141.19   19.60
 -14   0   0  216.38   21.20
  14   0   0  224.78   27.00
  14   0   0  235.98   17.50
 -14   0   0  231.48   26.60
  15   0   0  151.08   24.90
 -15   0   0   89.99   18.90
  15   0   0  100.89   12.70
  15   0   0   90.59   19.40
 -15   0   0  109.89   18.60
  16   0   0  134.49   23.00
  16   0   0   96.29   22.50
  16   0   0   98.99   11.70
 -16   0   0  108.59   21.80
 -16   0   0   84.29   16.90
 -17   0   0   19.20   10.70
  17   0   0   22.10    9.90
  17   0   0   21.10   13.50
  17   0   0   25.20   15.10
 -17   0   0   23.20   14.90
  18   0   0  157.18   28.50
  18   0   0  167.68   27.00
 -18   0   0  102.59   18.60
 -18   0   0  156.38   26.40
 -19   0   0   63.49   23.20
  19   0   0   30.50   18.70
  19   0   0   50.59   18.70
 -20   0   0   67.59   20.10
  20   0   0  120.69   27.40
  20   0   0  106.59   23.20
  21   0   0   45.10   18.20
  21   0   0   20.50   15.90
 -21   0   0   13.70   16.20
  -1  -1   0 2197.48   86.89
  -1  -1   0 2209.38   86.89
  -1  -1   0 2175.08   87.19
  -1  -1   0 2261.57   87.29
   1  -1   0 2209.08   87.59
  -1  -1   0 2118.39   86.89
  -1  -1   0 2277.77   87.19
   1  -1   0 2205.08   86.39
   1  -1   0 2278.27   86.59
   1  -1   0 2232.18   87.49
  -1   1   0 2277.77   87.29
   1   1   0 2313.77   87.39
  -1   1   0 2132.39   86.89
   1   1   0 2100.49   88.19
   1   1   0 2403.36   87.09
   1   1   0 2325.67   87.89
  -1   1   0 2274.07   87.29
   1   1   0 2278.27   88.09
  -1   1   0 2198.88   87.09
  -1   1   0 2303.87   87.39
  -2  -1   0   29.20    3.50
  -2  -1   0   27.10    3.50
  -2  -1   0   24.80    4.30
  -2  -1   0   22.80    1.80
   2  -1   0   28.60    3.80
   2  -1   0   22.00    1.90
  -2  -1   0   23.00    3.60
   2  -1   0   30.10    3.60
  -2  -1   0   22.80    1.90
   2  -1   0   27.70    3.90
   2  -1   0   21.90    2.70
   2  -1   0   26.10    4.20
   2  -1   0   25.50    3.60
  -2  -1   0   17.10    3.10
   2  -1   0   23.90    3.70
  -2   1   0   25.60    3.50
   2   1   0   18.10    3.30
  -2   1   0   27.70    4.40
   2   1   0   26.80    4.00
  -2   1   0   16.40    3.20
  -2   1   0   19.20    1.80
  -2   1   0   26.50    3.70
  -2   1   0   21.90    3.60
   2   1   0   25.60    3.40
   2   1   0   32.90    3.70
   2   1   0   24.90    4.20
   2   1   0   32.10    3.90
   2   1   0   30.50    3.90
  -2   1   0   23.60    2.70
  -3  -1   0 1517.25   60.19
   3  -1   0 1623.94   62.09
   3  -1   0 1571.44   62.09
   3  -1   0 1589.04   61.69
  -3  -1   0 1495.65   59.99
   3  -1   0 1521.65   62.49
  -3  -1   0 1548.65   61.79
   3  -1   0 1525.05   62.09
  -3  -1   0 1536.95   61.29
   3  -1   0 1509.05   63.39
   3  -1   0 1521.55   59.59
  -3  -1   0 1483.65   61.79
  -3  -1   0 1482.15   63.29
   3  -1   0 1470.95   60.79
  -3   1   0 1500.55   61.99
   3   1   0 1561.54   59.19
   3   1   0 1544.95   59.19
   3   1   0 1530.15   63.39
  -3   1   0 1533.25   62.09
   3   1   0 1583.44   61.99
   3   1   0 1586.64   61.19
  -3   1   0 1476.15   59.59
  -3   1   0 1446.76   61.99
   3   1   0 1583.44   62.39
   3   1   0 1581.04   61.89
  -3   1   0 1440.26   62.19
   3   1   0 1613.44   61.89
  -3   1   0 1472.05   63.19
   4  -1   0    4.60    2.90
   4  -1   0   11.60    3.40
   4  -1   0    8.40    2.70
   4  -1   0    6.40    4.00
   4  -1   0    4.20    3.50
   4  -1   0    8.50    3.40
   4  -1   0    7.30    1.70
  -4  -1   0    6.70    2.70
  -4  -1   0    8.00    3.00
  -4  -1   0   10.60    2.70
  -4  -1   0    3.80    3.90
  -4  -1   0   14.50    4.00
   4  -1   0   11.60    3.20
  -4  -1   0    7.80    3.80
   4   1   0    4.90    3.50
   4   1   0    8.40    1.60
  -4   1   0    8.00    1.90
   4   1   0    8.10    4.40
   4   1   0   10.50    3.00
   4   1   0   11.60    3.60
  -4   1   0    4.90    4.70
   4   1   0    4.60    1.40
  -4   1   0    6.20    3.80
  -4   1   0    4.60    3.30
   4   1   0    7.20    3.30
  -4   1   0    1.90    3.40
  -4   1   0    6.10    3.80
   5  -1   0 1484.15   61.79
   5  -1   0 1465.55   61.29
   5  -1   0 1480.95   59.69
   5  -1   0 1452.75   57.99
  -5  -1   0 1434.76   60.59
   5  -1   0 1477.55   62.09
   5  -1   0 1433.26   63.19
  -5  -1   0 1429.96   59.09
  -5  -1   0 1440.46   59.29
   5  -1   0 1389.26   60.69
  -5  -1   0 1385.66   63.09
   5  -1   0 1384.96   59.29
  -5  -1   0 1466.55   58.99
  -5  -1   0 1477.45   61.19
   5   1   0 1477.45   61.89
  -5   1   0 1486.85   57.49
  -5   1   0 1450.85   61.09
   5   1   0 1498.65   59.19
   5   1   0 1444.66   57.19
   5   1   0 1475.15   57.09
   5   1   0 1479.85   63.49
  -5   1   0 1471.55   63.69
  -5   1   0 1394.96   60.69
  -5   1   0 1394.66   61.29
  -5   1   0 1477.85   61.09
   5   1   0 1407.66   60.69
   5   1   0 1480.25   60.39
   5   1   0 1461.95   60.69
   6  -1   0   56.59    9.40
   6  -1   0   65.89    7.60
   6  -1   0   84.79   10.80
  -6  -1   0   58.99    6.80
  -6  -1   0   63.99    6.50
  -6  -1   0   61.09    6.70
   6  -1   0   72.99    6.70
  -6  -1   0   43.60    7.70
  -6  -1   0   61.59    8.10
   6  -1   0   61.39    4.90
   6  -1   0   64.89    8.70
   6  -1   0   51.89    6.40
  -6  -1   0   54.59    9.70
   6   1   0   59.59    4.10
   6   1   0   43.90    6.80
   6   1   0   54.09    7.70
   6   1   0   61.69    9.50
   6   1   0   55.59    4.00
  -6   1   0   47.90    8.60
   6   1   0   54.49    5.60
   6   1   0   58.69    7.80
  -6   1   0   48.20    4.30
  -6   1   0   46.80    7.70
  -6   1   0   64.59   10.90
  -6   1   0   66.09    8.80
   6   1   0   58.59    7.70
  -6   1   0   68.89    8.40
   6   1   0   52.09    8.90
  -7  -1   0 1244.88   54.49
  -7  -1   0 1225.88   52.49
  -7  -1   0 1201.98   54.79
   7  -1   0 1222.28   54.29
   7  -1   0 1210.08   51.99
   7  -1   0 1208.68   49.50
  -7  -1   0 1263.77   58.19
   7  -1   0 1243.68   56.29
   7  -1   0 1261.57   52.69
   7  -1   0 1101.29   56.39
   7  -1   0 1289.67   52.69
   7  -1   0 1179.88   54.79
  -7   1   0 1284.57   58.49
   7   1   0 1241.98   49.10
   7   1   0 1102.09   54.79
   7   1   0 1218.88   51.39
  -7   1   0 1226.68   54.39
   7   1   0 1261.77   56.09
   7   1   0 1231.58   49.00
   7   1   0 1230.38   53.29
  -7   1   0 1259.57   55.59
   7   1   0 1271.07   55.09
   7   1   0 1236.08   54.09
   7   1   0 1280.57   57.99
  -7   1   0 1258.77   54.39
   7   1   0 1165.68   53.79
  -7   1   0 1233.58   49.70
   8  -1   0  193.08   12.90
  -8  -1   0  162.48   14.00
  -8  -1   0  206.38   13.60
   8  -1   0  170.58    9.60
  -8  -1   0  185.48   15.10
  -8  -1   0  199.58   17.30
   8  -1   0  188.78   14.10
   8  -1   0  200.18   12.60
   8  -1   0  215.98   16.70
  -8   1   0  174.18   14.50
  -8   1   0  152.08   18.40
  -8   1   0  169.18   15.00
   8   1   0  198.58   14.20
   8   1   0  195.88   16.10
   8   1   0  178.68   13.00
   8   1   0  180.78   11.40
  -8   1   0  195.98   14.80
   8   1   0  209.08   15.90
  -9  -1   0  927.51   43.60
   9  -1   0  874.61   40.90
   9  -1   0  867.21   45.40
  -9  -1   0  897.11   47.50
   9  -1   0  856.41   36.50
   9  -1   0  806.72   42.50
  -9  -1   0  859.41   41.10
   9  -1   0  888.81   39.70
  -9  -1   0  942.11   44.80
  -9   1   0  864.11   43.50
  -9   1   0  975.80   48.80
   9   1   0  823.72   38.60
  -9   1   0  891.31   43.30
   9   1   0  858.61   41.40
   9   1   0  939.61   45.90
   9   1   0  838.62   42.40
  -9   1   0  936.01   45.00
   9   1   0  955.70   45.50
 -10  -1   0   28.60    7.30
  10  -1   0   32.30   10.50
 -10  -1   0   30.70    9.60
 -10  -1   0   28.40    8.60
 -10  -1   0   22.40    9.00
  10  -1   0   47.80    8.30
  10  -1   0   29.50    3.90
  10  -1   0   25.10    5.80
  10   1   0   30.90    7.40
  10   1   0   20.90    8.90
  10   1   0   32.60    5.80
 -10   1   0   37.60   10.00
 -10   1   0   19.90   10.10
 -10   1   0   26.40    9.00
 -10   1   0   25.80    8.10
 -11  -1   0  605.24   32.70
  11  -1   0  508.95   21.90
 -11  -1   0  557.04   33.50
 -11  -1   0  554.34   30.10
  11  -1   0  559.44   34.80
  11  -1   0  546.45   28.20
 -11  -1   0  535.95   36.30
  11   1   0  554.74   34.90
  11   1   0  579.94   30.80
  11   1   0  508.55   25.50
 -11   1   0  497.85   32.80
 -11   1   0  560.54   32.20
  11   1   0  518.55   29.20
 -11   1   0  590.84   37.70
 -12  -1   0   75.19   13.40
  12  -1   0   34.10    7.40
  12  -1   0   40.10   10.00
  12  -1   0   65.69   15.30
 -12  -1   0   68.59   14.40
 -12   1   0   38.90   13.20
  12   1   0   59.79   10.40
  12   1   0   44.20    6.50
 -12   1   0   34.80   11.70
  12   1   0   55.59   14.20
  12   1   0   64.49   10.40
 -13  -1   0  430.06   29.50
  13  -1   0  470.35   31.30
  13  -1   0  436.46   24.80
  13  -1   0  413.16   31.80
 -13  -1   0  418.16   30.80
  13   1   0  400.06   20.10
 -13   1   0  450.95   32.00
  13   1   0  427.46   26.60
 -13   1   0  431.76   29.90
  13   1   0  395.86   19.90
  13   1   0  467.35   33.10
  14  -1   0  128.19   21.00
  14  -1   0   80.29   11.00
 -14  -1   0   91.99   17.40
  14  -1   0   96.29   12.00
 -14  -1   0  132.89   18.60
  14  -1   0  121.79   21.60
  14   1   0   68.69   17.40
 -14   1   0   84.39   18.40
  14   1   0   90.79   12.90
 -14   1   0  109.29   17.60
 -15  -1   0  198.88   23.90
  15  -1   0  273.37   33.20
  15  -1   0  234.98   16.10
  15  -1   0  228.08   28.90
 -15  -1   0  210.58   27.30
 -15   1   0  214.68   27.30
  15   1   0  211.38   28.50
  15   1   0  251.07   31.30
 -15   1   0  229.18   23.50
  15   1   0  220.28   17.90
 -16  -1   0   40.20   12.30
 -16  -1   0   25.00   14.40
  16  -1   0    4.50   11.40
  16  -1   0   19.70   14.30
  16   1   0   44.00   16.80
  16   1   0   22.00   12.60
 -16   1   0   28.80   14.70
  16   1   0   10.50    6.50
 -16   1   0   22.80   13.20
  17  -1   0  167.68   25.70
  17  -1   0  116.49   24.20
 -17  -1   0  120.99   19.60
 -17  -1   0  140.59   24.50
  17   1   0  127.19   23.60
 -17   1   0  137.39   20.90
  17   1   0   98.79   12.30
 -17   1   0  122.99   23.40
 -18  -1   0    8.60   13.40
  18  -1   0   -3.10   12.00
  18  -1   0   11.90   12.70
 -18  -1   0   20.20    8.00
 -18   1   0   20.50   16.30
  18   1   0   62.99   17.80
  18   1   0   16.40   16.80
 -18   1   0   35.40   13.40
  19  -1   0  108.29   22.50
  19  -1   0   77.09   23.50
 -19  -1   0   82.79   32.80
  19   1   0   76.19   22.50
 -19   1   0   97.99   23.60
  19   1   0   89.89   20.50
  20  -1   0   57.29   17.10
 -20  -1   0   32.10   16.80
  20   1   0   71.29   23.00
 -20   1   0   74.89   23.20
  20   1   0   24.60   18.30
  21  -1   0   45.20   19.80
 -21  -1   0   89.29   21.10
  21  -1   0   59.49   22.50
  21   1   0   47.10   22.80
 -21   1   0   41.30   16.90
  21   1   0   73.89   21.10
   0  -2   0  139.59    7.80
   0  -2   0  151.78    7.70
   0  -2   0  151.28    7.00
   0  -2   0  153.98    6.80
   0  -2   0  149.49    7.70
   0   2   0  142.59    7.70
   0   2   0  145.29    7.00
   0   2   0  157.58    6.90
  -1  -2   0   -2.30    1.50
   1  -2   0   -1.60    1.70
   1  -2   0    1.40    1.70
   1  -2   0   -0.80    1.90
   1  -2   0    4.50    2.00
   1  -2   0    4.30    1.80
   1  -2   0    1.60    1.70
  -1  -2   0    1.80    1.90
  -1  -2   0    4.50    2.60
   1  -2   0    1.60    1.90
   1  -2   0   -0.30    1.70
  -1  -2   0    1.90    1.60
   1   2   0    2.00    1.70
   1   2   0    2.50    1.90
  -1   2   0    1.30    2.40
   1   2   0    3.10    2.40
  -1   2   0    0.80    1.60
  -1   2   0    1.50    1.60
   1   2   0    0.30    2.10
  -1   2   0    0.30    1.70
  -1   2   0    0.50    2.00
  -1   2   0    1.60    2.00
   1   2   0    2.50    1.50
  -1   2   0    1.30    1.60
  -2  -2   0   27.20    4.10
  -2  -2   0   29.40    3.70
   2  -2   0   24.40    3.20
  -2  -2   0   27.30    4.40
   2  -2   0   38.70    5.10
  -2  -2   0   32.00    4.10
   2  -2   0   31.60    4.00
   2  -2   0   30.90    4.30
  -2  -2   0   25.30    4.40
  -2  -2   0   30.50    4.50
   2  -2   0   33.20    4.40
   2  -2   0   27.70    4.20
   2  -2   0   28.90    4.50
   2  -2   0   27.50    4.40
  -2  -2   0   24.00    3.60
  -2   2   0   23.40    3.20
   2   2   0   23.10    4.00
  -2   2   0   30.20    4.30
   2   2   0   19.20    3.90
  -2   2   0   22.10    4.40
  -2   2   0   24.50    4.20
  -2   2   0   29.90    4.90
   2   2   0   29.00    3.90
  -2   2   0   26.90    4.30
   2   2   0   33.10    4.50
   2   2   0   31.10    3.60
   2   2   0   32.20    4.20
  -2   2   0   22.80    2.70
  -2   2   0   29.20    4.30
  -3  -2   0   -1.80    3.00
  -3  -2   0   -1.10    0.80
   3  -2   0   -0.10    3.00
   3  -2   0   -0.20    2.90
   3  -2   0   -4.00    2.20
  -3  -2   0   -0.30    0.70
   3  -2   0    4.30    3.50
  -3  -2   0    0.10    3.50
   3  -2   0    2.10    2.80
   3  -2   0   -1.00    2.70
   3  -2   0    1.80    2.90
   3  -2   0   -0.80    1.30
  -3  -2   0   -0.30    2.70
   3  -2   0    2.70    2.00
  -3  -2   0    3.40    3.10
  -3  -2   0    0.50    2.60
  -3   2   0   -0.80    2.80
  -3   2   0   -2.80    3.00
   3   2   0    0.20    2.30
  -3   2   0   -3.20    3.10
   3   2   0    0.40    2.40
   3   2   0   -0.90    2.90
   3   2   0   -1.20    2.10
   3   2   0    4.20    2.80
  -3   2   0   -3.10    2.80
  -3   2   0    0.10    1.50
  -3   2   0    1.50    3.00
  -3   2   0    1.30    4.00
   3   2   0    4.20    2.70
   3   2   0   -3.00    2.10
   4  -2   0   84.69    8.30
   4  -2   0   93.19    8.80
   4  -2   0   89.69    8.00
   4  -2   0   97.59    7.60
  -4  -2   0   96.49    7.60
   4  -2   0   82.59    4.80
  -4  -2   0   87.49    7.40
  -4  -2   0   90.49    5.00
  -4  -2   0   93.29   10.20
   4  -2   0   85.99    6.30
   4  -2   0   80.19    7.40
  -4  -2   0   87.39    7.50
   4  -2   0   73.79    7.20
  -4  -2   0   87.89    8.00
  -4  -2   0   77.69    5.10
  -4   2   0   83.09    6.30
  -4   2   0   88.99    7.90
   4   2   0   87.89    7.10
   4   2   0   88.69    7.60
  -4   2   0   96.69    8.30
  -4   2   0  101.19   10.80
   4   2   0   81.29    7.20
   4   2   0   75.79    6.90
   4   2   0  104.29    7.70
  -4   2   0   81.49    4.80
  -4   2   0   89.49    7.90
   4   2   0  106.29    9.10
  -4   2   0   90.99    8.00
   4   2   0   98.19    7.40
   5  -2   0    6.10    3.70
  -5  -2   0    4.90    2.50
   5  -2   0    2.60    2.60
  -5  -2   0    3.60    2.20
  -5  -2   0    8.00    4.20
   5  -2   0    1.60    3.40
   5  -2   0    7.80    4.00
   5  -2   0   10.40    4.90
  -5  -2   0   -3.00    3.90
   5  -2   0    6.40    1.60
   5  -2   0    0.20    3.90
  -5  -2   0    2.60    4.00
  -5  -2   0    2.50    3.40
   5  -2   0    2.30    2.80
   5   2   0    2.20    2.60
  -5   2   0    5.70    4.00
  -5   2   0    8.30    4.90
  -5   2   0   15.70    5.10
   5   2   0    5.10    3.10
  -5   2   0    3.00    1.50
   5   2   0    2.00    3.60
   5   2   0    2.30    3.00
   5   2   0   13.30    4.40
   5   2   0    8.30    3.90
   5   2   0   -0.20    2.50
  -5   2   0    7.30    2.80
  -5   2   0    9.00    5.50
  -6  -2   0   63.09   10.50
  -6  -2   0   34.70    6.90
  -6  -2   0   45.50    5.40
  -6  -2   0   58.09    8.00
   6  -2   0   73.59    9.40
   6  -2   0   59.09    5.90
   6  -2   0   57.69    9.40
   6  -2   0   57.29    7.20
   6  -2   0   68.09    8.50
   6  -2   0   58.99    9.80
  -6   2   0   50.79    8.00
  -6   2   0   42.80    7.80
  -6   2   0   57.29    8.60
   6   2   0   65.19   10.00
   6   2   0   54.79    7.50
   6   2   0   49.60    6.40
   6   2   0   45.80    7.30
  -6   2   0   66.89   10.90
   6   2   0   62.99    9.80
   6   2   0   68.49    8.40
   6   2   0   65.29    8.40
  -6   2   0   52.99    3.90
  -6   2   0   64.99    8.60
   7  -2   0   -4.40    4.30
  -7  -2   0    2.60    4.40
  -7  -2   0   -7.30    4.80
  -7  -2   0    2.80    2.90
   7  -2   0    3.30    3.40
  -7  -2   0   -6.30    3.30
   7  -2   0   -0.40    1.20
   7  -2   0    1.80    3.50
   7  -2   0    2.50    4.60
   7  -2   0    2.00    2.80
   7  -2   0   -5.70    2.90
  -7   2   0   -2.40    4.50
   7   2   0   -3.90    2.60
   7   2   0    1.40    2.50
   7   2   0    1.40    4.50
  -7   2   0    0.40    1.50
   7   2   0    9.60    4.00
  -7   2   0   -3.00    3.90
  -7   2   0   -7.20    4.60
  -7   2   0    0.40    3.70
  -7   2   0    1.70    4.50
   7   2   0   -1.20    3.40
   7   2   0    1.30    2.90
   7   2   0   -3.10    3.60
  -8  -2   0  171.48   16.60
   8  -2   0  170.18    8.90
   8  -2   0  176.28   11.70
  -8  -2   0  142.79   13.40
   8  -2   0  156.48   12.90
   8  -2   0  175.98   15.30
   8  -2   0  180.08   12.70
  -8  -2   0  157.48   11.30
  -8  -2   0  153.28   13.60
   8   2   0  146.59   12.30
   8   2   0  181.48   15.00
  -8   2   0  157.48   14.50
   8   2   0  153.38   11.00
  -8   2   0  167.08   16.40
  -8   2   0  172.18   14.40
  -8   2   0  163.38   14.00
   8   2   0  175.48   14.80
   8   2   0  158.78   13.30
   9  -2   0   -1.30    3.60
  -9  -2   0   -5.70    6.40
   9  -2   0    1.60    1.20
  -9  -2   0   -6.50    4.90
   9  -2   0    1.50    6.20
   9  -2   0    5.90    3.90
  -9  -2   0    1.70    3.60
  -9  -2   0    8.70    6.10
  -9   2   0    0.00    4.00
   9   2   0    3.50    3.50
  -9   2   0    2.70    5.90
   9   2   0    3.30    5.00
  -9   2   0   -3.70    5.30
   9   2   0    6.30    4.60
   9   2   0    4.90    4.40
   9   2   0    5.80    6.40
  -9   2   0    6.80    5.70
  10  -2   0  205.08   13.70
  10  -2   0  175.68   13.30
 -10  -2   0  189.88   13.80
 -10  -2   0  200.48   23.10
 -10  -2   0  175.08   15.90
  10  -2   0  178.58   17.90
 -10  -2   0  189.68   17.20
 -10   2   0  171.18   16.10
  10   2   0  203.28   18.80
 -10   2   0  161.28   16.10
 -10   2   0  194.08   23.70
  10   2   0  200.68   16.20
  10   2   0  146.59   13.50
 -10   2   0  190.08   17.50
  11  -2   0   21.90   10.40
 -11  -2   0   15.80    8.10
  11  -2   0   10.90    4.60
 -11  -2   0   -3.20    7.30
 -11  -2   0   15.20    8.00
 -11  -2   0    3.30    5.30
  11  -2   0    7.70    8.80
  11  -2   0    8.90    4.40
 -11   2   0    4.00    7.70
 -11   2   0   10.10   10.10
  11   2   0   -1.80    5.40
  11   2   0    1.10    3.80
 -11   2   0   25.50    9.80
  11   2   0   11.70    9.20
 -12  -2   0   83.69   14.10
  12  -2   0   72.59   16.20
  12  -2   0  103.49   14.50
  12  -2   0   56.49   14.20
 -12  -2   0   76.59   15.40
  12  -2   0   68.19    8.80
 -12   2   0   96.79   16.90
 -12   2   0   66.99   13.80
  12   2   0   79.49    9.50
  12   2   0   82.49   13.20
 -13  -2   0   -4.60    7.70
  13  -2   0   12.70    4.90
 -13  -2   0  -11.90    7.70
  13  -2   0  -10.00    8.00
  13   2   0   -6.80    3.50
  13   2   0    9.90    6.30
  13   2   0   -4.10    8.00
 -13   2   0  -14.70    9.40
 -13   2   0   16.80    9.80
 -14  -2   0  110.59   19.50
  14  -2   0  127.89   22.30
  14  -2   0   89.29   11.00
 -14  -2   0   76.59   14.50
  14  -2   0  140.49   25.70
  14   2   0   85.39   18.00
 -14   2   0   96.89   18.80
  14   2   0   82.89    7.90
  14   2   0  124.09   16.40
  14   2   0   82.89    7.80
 -14   2   0   76.49   15.70
  15  -2   0   39.10   14.80
  15  -2   0   24.40   14.10
 -15  -2   0   33.50   12.30
 -15  -2   0   40.90   14.70
  15  -2   0   13.30    5.80
  15   2   0   36.30   13.80
  15   2   0   16.60    7.40
 -15   2   0   23.10   14.20
 -15   2   0   21.30   12.00
 -16  -2   0    3.80   10.80
  16  -2   0    1.60   12.20
 -16  -2   0   36.10   12.20
  16  -2   0   18.90    4.60
  16  -2   0   51.39   16.20
  16   2   0   11.70   13.10
 -16   2   0   32.40   15.00
  16   2   0   30.20    8.70
  16   2   0   38.70   14.80
  17  -2   0  -10.80   10.50
  17  -2   0   -4.00   10.70
 -17  -2   0   20.80   14.90
 -17  -2   0    4.20    9.40
  17   2   0   -8.50    5.70
  17   2   0   -3.80   12.00
  17   2   0  -17.90    9.80
 -17   2   0  -13.50   10.50
 -17   2   0   -8.80   10.40
  18  -2   0   -4.80   11.80
  18  -2   0   25.50   13.90
 -18  -2   0   27.10   15.90
 -18   2   0   16.30   12.80
 -18   2   0   19.00   15.30
  18   2   0    0.00   12.20
  18   2   0   18.10   14.10
 -19  -2   0    5.90    9.60
  19  -2   0   15.60   14.70
  19  -2   0   10.50   13.20
 -19   2   0  -13.00    9.50
  19   2   0    8.10   15.80
  19   2   0    8.80   15.00
 -19   2   0   20.30   15.90
  20  -2   0   40.20   19.60
  20  -2   0   38.30   16.50
 -20  -2   0   35.60   16.80
 -20   2   0    5.20   13.70
  20   2   0   12.30   17.00
  20   2   0   18.50   17.10
 -20   2   0   56.69   19.80
 -21  -2   0  -12.40   12.70
  21  -2   0    1.80   14.70
  21  -2   0   10.50   15.30
  21   2   0  -11.70   14.40
 -21   2   0   12.40   18.00
  21   2   0    9.80   16.00
   0  -3   0    1.10    2.30
   0  -3   0   -2.00    2.20
   0  -3   0   -1.50    2.50
   0  -3   0    1.80    2.50
   0  -3   0    1.40    1.60
   0   3   0    0.90    2.20
   0   3   0    4.40    2.80
   0   3   0    0.10    1.40
   0   3   0    0.30    1.70
   0   3   0    0.10    2.10
   0   3   0    0.80    2.30
  -1  -3   0   39.00    5.40
   1  -3   0   42.30    5.00
   1  -3   0   37.90    4.00
   1  -3   0   36.70    3.30
   1  -3   0   34.80    4.90
  -1  -3   0   39.60    3.70
   1  -3   0   32.80    5.40
  -1  -3   0   30.70    4.30
  -1  -3   0   37.90    3.30
   1  -3   0   43.40    4.70
   1  -3   0   36.50    4.20
   1  -3   0   40.70    5.00
  -1  -3   0   36.40    3.80
  -1   3   0   36.40    3.20
  -1   3   0   41.50    3.90
   1   3   0   43.40    5.60
  -1   3   0   33.60    4.50
  -1   3   0   31.50    4.30
  -1   3   0   30.50    4.80
   1   3   0   46.60    3.80
  -1   3   0   31.00    4.90
  -1   3   0   38.30    4.20
   1   3   0   36.70    3.10
   1   3   0   49.80    4.90
   1   3   0   51.69    5.90
   2  -3   0    7.50    3.60
  -2  -3   0   10.40    3.20
   2  -3   0    9.60    3.50
  -2  -3   0    9.50    3.30
   2  -3   0    9.30    3.20
  -2  -3   0    3.80    3.10
  -2  -3   0    8.40    3.80
   2  -3   0    6.50    2.80
   2  -3   0    8.20    2.90
   2  -3   0   12.00    3.30
   2  -3   0    8.20    3.60
   2  -3   0    7.90    4.20
  -2   3   0    6.00    2.90
   2   3   0    8.30    2.90
  -2   3   0    6.00    3.40
   2   3   0   11.00    3.80
   2   3   0   11.90    4.00
  -2   3   0    2.30    3.50
  -2   3   0    5.60    3.20
  -2   3   0    6.20    2.50
   2   3   0    6.80    2.80
  -2   3   0    4.60    2.70
  -2   3   0    8.70    2.80
   2   3   0   11.60    3.30
  -2   3   0   11.10    3.40
   2   3   0    5.00    2.20
   3  -3   0  535.95   25.10
  -3  -3   0  570.64   24.80
   3  -3   0  536.65   25.20
   3  -3   0  514.65   24.20
  -3  -3   0  509.45   23.50
   3  -3   0  510.05   24.70
  -3  -3   0  522.25   25.20
   3  -3   0  571.44   25.50
   3  -3   0  518.95   23.20
  -3  -3   0  495.65   24.70
   3  -3   0  531.15   25.70
   3  -3   0  510.95   24.70
  -3  -3   0  516.05   24.20
  -3  -3   0  533.75   24.40
  -3   3   0  542.75   25.10
   3   3   0  532.05   24.90
   3   3   0  580.14   24.50
   3   3   0  507.45   24.60
  -3   3   0  538.45   22.50
  -3   3   0  488.25   25.30
  -3   3   0  555.54   24.70
  -3   3   0  498.25   24.70
   3   3   0  523.15   24.20
   3   3   0  562.44   25.40
  -3   3   0  543.35   25.10
  -3   3   0  541.15   25.70
   3   3   0  551.24   23.70
   3   3   0  537.55   24.50
  -3   3   0  510.45   23.20
   4  -3   0    5.70    3.70
   4  -3   0   14.50    4.30
  -4  -3   0    7.50    3.80
  -4  -3   0    8.40    1.20
  -4  -3   0    6.70    3.60
   4  -3   0   10.80    4.70
   4  -3   0   21.00    5.30
   4  -3   0   14.80    5.10
  -4  -3   0    6.40    1.30
  -4  -3   0    6.00    3.90
  -4  -3   0    2.10    3.80
   4  -3   0    7.60    2.70
   4  -3   0    7.30    3.70
   4  -3   0   12.90    3.90
  -4   3   0    9.20    4.90
   4   3   0    6.90    3.60
   4   3   0    9.30    3.70
   4   3   0    6.90    3.40
  -4   3   0    9.90    4.60
  -4   3   0   12.90    5.00
  -4   3   0    7.40    4.10
   4   3   0    9.50    3.50
   4   3   0   12.20    4.30
  -4   3   0    6.30    4.00
  -4   3   0    7.00    2.80
   4   3   0    3.80    3.40
  -4   3   0    5.10    2.00
   4   3   0   11.60    3.30
  -4   3   0    4.50    3.70
   5  -3   0  272.67   13.90
  -5  -3   0  266.87   11.70
   5  -3   0  266.27   15.60
   5  -3   0  248.98   15.30
   5  -3   0  288.57   16.70
  -5  -3   0  247.18   15.00
   5  -3   0  256.17   16.50
  -5  -3   0  273.67   16.30
   5  -3   0  249.08   15.60
   5  -3   0  264.97   17.10
  -5  -3   0  272.67   15.60
  -5  -3   0  235.38   16.70
  -5   3   0  262.27   13.90
   5   3   0  276.47   17.10
   5   3   0  282.07   15.30
   5   3   0  258.87   15.70
  -5   3   0  251.87   11.80
  -5   3   0  252.57   15.90
   5   3   0  281.87   15.80
  -5   3   0  250.67   16.00
   5   3   0  265.97   15.00
  -5   3   0  243.68   16.40
   5   3   0  267.17   15.40
  -5   3   0  271.17   16.80
  -5   3   0  268.97   17.60
  -5   3   0  252.27   17.10
   5   3   0  262.07   15.70
   6  -3   0    6.80    1.70
  -6  -3   0   -3.40    4.60
  -6  -3   0    7.50    4.30
   6  -3   0    1.20    3.20
   6  -3   0   -1.10    3.20
   6  -3   0    5.30    3.40
   6  -3   0    8.00    3.40
   6  -3   0    4.60    4.20
  -6  -3   0    4.50    2.30
  -6  -3   0    4.90    4.10
   6  -3   0    1.50    2.70
   6  -3   0    0.70    3.80
  -6   3   0    4.70    5.20
  -6   3   0   -1.00    4.50
   6   3   0    2.00    4.00
   6   3   0    2.60    3.10
  -6   3   0    6.50    1.80
   6   3   0    4.60    3.50
  -6   3   0    8.20    3.40
   6   3   0    0.60    2.80
   6   3   0    1.00    2.80
  -6   3   0    3.90    4.60
   6   3   0    6.70    4.60
   6   3   0    1.40    2.60
   7  -3   0  171.88   13.10
   7  -3   0  181.98   13.20
   7  -3   0  176.98   11.00
  -7  -3   0  162.68   17.60
   7  -3   0  156.58   14.10
  -7  -3   0  149.49   12.70
   7  -3   0  158.98   14.20
  -7  -3   0  158.98    9.70
   7  -3   0  172.68   14.70
  -7   3   0  182.18   16.00
  -7   3   0  155.88   13.30
   7   3   0  160.08   12.30
   7   3   0  167.48   11.60
   7   3   0  146.49   13.60
  -7   3   0  144.49   13.90
   7   3   0  164.98   13.20
   7   3   0  174.38   13.20
   7   3   0  145.49   12.00
  -7   3   0  184.68   14.30
  -7   3   0  164.48    7.70
   7   3   0  145.69   12.30
   8  -3   0   17.80    6.30
   8  -3   0   26.10    8.00
  -8  -3   0   25.30    7.40
   8  -3   0   20.00    7.50
   8  -3   0   23.80    5.10
   8  -3   0   20.60    5.40
  -8  -3   0   27.70    5.00
  -8  -3   0   22.10    8.90
  -8  -3   0   18.70    6.70
   8   3   0   23.20    6.00
  -8   3   0   14.90    7.10
   8   3   0   26.60    6.60
  -8   3   0   16.20    6.60
   8   3   0   17.70    4.50
  -8   3   0   22.80    8.90
   9  -3   0  294.07   18.90
   9  -3   0  287.27   22.30
   9  -3   0  296.77   16.80
  -9  -3   0  294.17   16.60
  -9  -3   0  250.67   22.00
  -9  -3   0  286.77   20.00
  -9  -3   0  278.87   19.60
   9  -3   0  335.67   22.70
   9   3   0  259.17   19.40
   9   3   0  312.17   17.80
  -9   3   0  265.37   20.30
   9   3   0  272.37   18.80
  -9   3   0  311.77   21.20
  -9   3   0  293.47   23.30
   9   3   0  259.67   18.30
  -9   3   0  315.07   21.80
 -10  -3   0   27.40   11.20
 -10  -3   0   13.00    7.60
 -10  -3   0   15.70    5.50
  10  -3   0    9.30    5.10
  10  -3   0   11.30    4.60
 -10  -3   0    8.70    6.60
  10  -3   0   16.50    9.10
  10  -3   0   10.20    7.30
  10   3   0    5.70    5.40
  10   3   0    8.20    7.60
 -10   3   0   11.00    8.70
 -10   3   0    0.20    8.20
  10   3   0   17.70    6.70
 -10   3   0   22.40    8.80
  10   3   0   22.90    5.70
 -11  -3   0   98.19   17.40
 -11  -3   0   70.69    9.90
  11  -3   0   88.39   15.80
 -11  -3   0  106.39   14.90
  11  -3   0   80.79    9.70
 -11  -3   0  120.39   16.30
  11  -3   0   58.79    9.60
  11  -3   0   55.29   13.20
 -11   3   0   75.39   14.00
 -11   3   0   90.09   16.70
  11   3   0   92.99   15.80
  11   3   0   85.19   13.10
  11   3   0   80.29   11.70
 -11   3   0   76.89   14.20
  12  -3   0    2.10    4.00
 -12  -3   0    1.80    8.00
 -12  -3   0    8.60    7.90
  12  -3   0   13.30    9.80
  12  -3   0    1.70    7.20
  12  -3   0    5.30    4.30
 -12   3   0   12.50    8.00
  12   3   0    6.80    7.90
 -12   3   0   -4.50    7.40
  12   3   0    5.30    5.90
 -13  -3   0   96.79   17.60
  13  -3   0  108.79    9.90
 -13  -3   0   93.89   15.30
  13  -3   0   96.59    9.30
  13  -3   0  120.59   20.10
  13   3   0   97.59   14.80
 -13   3   0   81.29   15.70
  13   3   0  105.69   18.50
 -14  -3   0   -3.40    9.40
  14  -3   0   -7.90    8.90
 -14  -3   0   -6.90    6.80
  14  -3   0    3.70    4.00
  14   3   0   -3.20    9.00
 -14   3   0   -0.10   10.00
  14   3   0    9.70    7.80
 -14   3   0    0.10    8.10
  14   3   0  -10.20    5.50
  15  -3   0  160.48   25.20
  15  -3   0  115.79   21.70
  15  -3   0   92.79    8.40
 -15  -3   0   98.39   16.70
  15  -3   0  110.69    8.70
 -15   3   0  131.39   22.00
  15   3   0  104.19    8.90
  15   3   0  116.59   16.90
  15   3   0  107.49    9.50
 -15   3   0  100.29   17.80
  15   3   0  102.99   19.70
  16  -3   0   11.30   11.60
 -16  -3   0   12.80    9.30
  16  -3   0    4.10    9.80
 -16  -3   0    8.30   13.10
 -16   3   0   -5.80   11.30
  16   3   0   -9.60   11.00
  16   3   0   14.00    8.50
  16   3   0    3.70   10.40
  17  -3   0   41.20   18.40
 -17  -3   0   58.49   18.60
  17  -3   0   75.29   19.40
  17   3   0   82.99   21.80
  17   3   0   72.39   12.90
 -17   3   0  114.09   23.00
  17   3   0   40.90   16.30
  18  -3   0  -14.10   12.40
 -18  -3   0    0.60    6.00
 -18  -3   0   -4.60   12.70
  18  -3   0   -2.00   11.30
 -18   3   0   -1.50   12.60
  18   3   0    8.40   14.30
  18   3   0   -7.40   11.30
 -18   3   0    7.40   12.00
  19  -3   0   31.40   14.90
  19  -3   0   71.29   22.70
 -19   3   0   17.20   16.20
  19   3   0   25.20   17.70
  19   3   0   65.29   21.20
  20  -3   0   12.40   17.20
 -20  -3   0   -6.50   13.30
  20  -3   0  -19.20   12.80
  20   3   0  -14.10   13.20
 -20   3   0  -10.40   13.20
  20   3   0   13.80   15.20
 -20   3   0  -23.80   11.10
  21  -3   0   44.40   21.00
  21  -3   0   44.30   18.00
 -21  -3   0   47.40   18.40
  21   3   0    4.20   17.00
 -21   3   0   20.80   18.00
  21   3   0   28.20   19.00
   0  -4   0 4204.58  160.38
   0  -4   0 3996.00  160.38
   0  -4   0 4047.20  160.58
   0  -4   0 4078.29  160.78
   0  -4   0 4096.49  158.58
   0  -4   0 4005.50  158.98
   0   4   0 4178.58  160.78
   0   4   0 4061.69  158.98
   0   4   0 3976.70  160.08
   0   4   0 4295.27  160.88
   1  -4   0  316.17   16.70
  -1  -4   0  301.07   16.30
   1  -4   0  327.87   15.90
  -1  -4   0  299.07   14.30
   1  -4   0  293.57   13.20
   1  -4   0  302.37   15.70
   1  -4   0  299.27   15.90
  -1  -4   0  305.27   14.80
  -1  -4   0  298.37   13.10
  -1  -4   0  297.47   15.30
   1  -4   0  286.37   14.40
   1  -4   0  294.37   15.40
   1  -4   0  319.47   14.30
  -1   4   0  301.97   15.30
  -1   4   0  285.87   14.40
   1   4   0  299.17   16.20
   1   4   0  314.07   14.30
  -1   4   0  325.07   14.50
  -1   4   0  300.17   15.50
   1   4   0  297.87   13.60
  -1   4   0  307.17   16.20
   1   4   0  302.77   13.00
   1   4   0  306.97   15.30
   1   4   0  298.37   15.60
  -1   4   0  317.17   16.20
   1   4   0  288.37   16.00
  -2  -4   0 1283.97   54.09
   2  -4   0 1379.46   54.89
   2  -4   0 1342.07   53.99
   2  -4   0 1313.27   55.09
  -2  -4   0 1268.77   55.19
   2  -4   0 1219.88   53.09
   2  -4   0 1360.56   55.89
  -2  -4   0 1310.77   52.09
  -2  -4   0 1288.77   52.99
   2  -4   0 1267.57   53.59
  -2  -4   0 1286.57   53.19
   2  -4   0 1322.37   53.19
   2  -4   0 1306.87   54.79
  -2   4   0 1313.27   53.69
  -2   4   0 1323.47   53.59
  -2   4   0 1311.97   55.49
   2   4   0 1368.86   53.29
  -2   4   0 1301.27   52.99
  -2   4   0 1342.47   54.69
   2   4   0 1267.97   55.09
   2   4   0 1329.77   52.99
  -2   4   0 1195.58   53.29
   2   4   0 1291.87   53.99
   2   4   0 1377.46   55.59
  -2   4   0 1280.47   54.79
   2   4   0 1294.77   52.49
  -3  -4   0   35.00    5.40
   3  -4   0   43.20    5.70
   3  -4   0   44.10    6.60
  -3  -4   0   40.50    6.80
  -3  -4   0   48.30    6.60
   3  -4   0   53.19    6.70
   3  -4   0   36.50    5.90
   3  -4   0   31.60    4.90
  -3  -4   0   35.40    5.90
   3  -4   0   36.80    6.50
  -3  -4   0   33.80    2.90
   3  -4   0   37.00    6.20
   3  -4   0   33.00    6.50
   3   4   0   32.50    6.30
   3   4   0   32.90    5.60
   3   4   0   43.10    6.10
  -3   4   0   25.00    6.00
  -3   4   0   36.10    5.70
   3   4   0   48.20    5.30
   3   4   0   46.30    6.40
  -3   4   0   37.90    6.80
  -3   4   0   39.70    6.00
   3   4   0   38.20    5.40
  -3   4   0   35.60    5.00
   3   4   0   46.30    6.90
  -3   4   0   35.40    4.60
  -3   4   0   38.60    7.00
  -3   4   0   30.70    5.60
  -3   4   0   50.39    6.30
   4  -4   0 1069.99   47.60
  -4  -4   0 1129.49   47.20
   4  -4   0 1125.79   47.20
   4  -4   0 1053.59   47.70
   4  -4   0 1081.89   47.90
   4  -4   0 1131.69   49.00
   4  -4   0 1123.49   48.50
  -4  -4   0 1041.60   47.60
  -4  -4   0 1064.09   47.20
   4  -4   0 1089.99   45.50
   4  -4   0 1073.99   47.70
  -4  -4   0 1100.09   46.10
  -4  -4   0 1173.98   48.80
   4   4   0 1054.49   48.10
   4   4   0 1077.29   45.90
   4   4   0 1087.29   47.20
  -4   4   0 1070.69   48.60
   4   4   0 1033.40   47.30
  -4   4   0 1073.79   47.90
  -4   4   0 1061.89   47.80
  -4   4   0 1078.99   44.40
   4   4   0 1052.79   46.70
  -4   4   0 1043.80   47.70
  -4   4   0 1152.88   51.49
   4   4   0 1112.09   47.00
   4   4   0 1112.69   47.70
  -4   4   0 1159.58   47.70
  -4   4   0 1060.19   45.50
   5  -4   0   16.80    5.80
   5  -4   0   30.00    6.60
   5  -4   0   27.40    6.10
   5  -4   0   23.10    7.40
   5  -4   0   27.60    6.20
  -5  -4   0   23.30    2.00
   5  -4   0   23.80    4.40
  -5  -4   0   26.70    5.50
  -5  -4   0   19.40    5.90
   5  -4   0   29.80    6.00
  -5  -4   0   18.40    5.10
   5  -4   0   24.00    6.10
  -5  -4   0   18.30    6.00
   5   4   0   23.60    5.20
  -5   4   0   25.60    4.50
   5   4   0   23.40    5.60
  -5   4   0   30.80    7.10
  -5   4   0   26.50    6.20
  -5   4   0   23.90    3.50
   5   4   0   32.70    5.80
   5   4   0   27.80    6.50
   5   4   0   25.30    5.60
  -5   4   0   23.50    5.80
  -5   4   0   18.30    5.10
   5   4   0   20.00    5.30
  -5   4   0   22.40    6.00
  -5   4   0   17.10    5.50
   5   4   0   24.90    5.30
   6  -4   0 1244.98   54.29
  -6  -4   0 1118.09   51.69
  -6  -4   0 1167.88   46.70
   6  -4   0 1154.28   52.29
   6  -4   0 1190.08   54.29
  -6  -4   0 1155.08   51.69
   6  -4   0 1136.29   54.49
   6  -4   0 1129.79   53.49
  -6  -4   0 1230.58   54.69
   6  -4   0 1182.68   53.49
   6  -4   0 1142.19   52.39
   6  -4   0 1148.59   49.50
  -6   4   0 1193.88   52.99
   6   4   0 1173.98   51.49
  -6   4   0 1239.28   54.49
   6   4   0 1116.39   51.49
   6   4   0 1132.99   52.39
   6   4   0 1214.28   54.29
  -6   4   0 1199.08   47.30
  -6   4   0 1218.48   54.89
  -6   4   0 1196.98   49.99
  -6   4   0 1151.18   53.99
   6   4   0 1174.08   52.89
   6   4   0 1226.38   52.19
  -6   4   0 1242.28   53.69
  -7  -4   0   15.80    5.90
   7  -4   0   15.30    6.20
  -7  -4   0   11.80    2.70
   7  -4   0   23.90    7.40
   7  -4   0    8.60    4.80
   7  -4   0   15.60    6.70
   7  -4   0   13.70    5.30
  -7  -4   0    8.70    7.00
   7  -4   0   18.50    4.10
  -7  -4   0   11.20    5.90
  -7   4   0   19.90    6.80
  -7   4   0   14.90    7.40
   7   4   0   21.20    5.70
  -7   4   0    5.90    5.50
  -7   4   0   13.50    2.10
   7   4   0   19.50    5.80
  -7   4   0    9.20    5.00
   7   4   0   23.10    5.40
  -7   4   0   14.50    4.00
   7   4   0   14.90    5.00
   7   4   0    7.90    5.50
  -7   4   0    9.00    6.20
   7   4   0   15.30    4.60
  -8  -4   0  889.71   43.50
   8  -4   0  986.90   47.00
   8  -4   0  885.21   46.20
  -8  -4   0  866.31   38.20
  -8  -4   0  871.71   43.10
   8  -4   0  936.31   46.00
  -8  -4   0  852.11   46.10
   8  -4   0  910.81   44.00
   8  -4   0  935.81   40.30
   8   4   0  899.31   43.20
   8   4   0  884.31   43.90
  -8   4   0  978.70   46.40
   8   4   0  890.51   42.10
  -8   4   0  867.41   46.60
  -8   4   0  947.81   45.30
  -8   4   0  923.21   45.10
  -9  -4   0    1.20    3.10
   9  -4   0    2.80    5.20
  -9  -4   0   -4.10    4.90
   9  -4   0   -7.10    5.70
   9  -4   0   14.30    8.00
  -9  -4   0    6.20    6.00
   9  -4   0    0.80    3.20
  -9  -4   0    1.70    7.70
  -9   4   0    3.30    6.00
   9   4   0    9.70    5.40
   9   4   0   -1.70    4.70
  -9   4   0   -7.20    5.70
  -9   4   0    0.10    6.10
 -10  -4   0  576.44   35.80
 -10  -4   0  570.64   31.60
  10  -4   0  599.94   35.80
  10  -4   0  563.04   34.30
  10  -4   0  571.04   31.00
 -10  -4   0  548.35   26.90
 -10  -4   0  492.55   31.20
  10  -4   0  518.15   27.00
 -10   4   0  566.44   33.10
  10   4   0  533.45   32.20
 -10   4   0  577.24   34.00
 -10   4   0  510.85   34.90
  10   4   0  592.14   29.70
 -11  -4   0   11.50    9.60
  11  -4   0    8.70    4.40
 -11  -4   0   17.00    9.10
 -11  -4   0   16.10    5.40
  11  -4   0   14.90    8.50
 -11  -4   0    6.20    7.30
  11  -4   0    5.10    5.10
  11  -4   0   16.10   10.30
 -11   4   0    6.20    8.50
 -11   4   0   20.00   10.70
  11   4   0   10.70    5.80
  11   4   0   22.00    9.50
  11   4   0    0.80    5.30
  12  -4   0  728.73   38.00
  12  -4   0  703.33   34.20
  12  -4   0  700.33   43.70
  12  -4   0  769.62   46.20
 -12  -4   0  710.93   41.50
 -12  -4   0  728.63   40.40
  12  -4   0  768.62   34.90
  12   4   0  719.03   36.90
  12   4   0  799.62   45.20
 -12   4   0  767.62   44.10
  12   4   0  754.72   41.70
 -12   4   0  706.03   42.10
  13  -4   0   11.90   10.50
  13  -4   0    8.00    4.10
  13  -4   0    6.60    4.30
 -13  -4   0   -9.40    7.80
  13  -4   0   -6.10    8.90
 -13  -4   0    2.80    7.50
 -13   4   0   -2.10    8.80
  13   4   0    2.20    5.90
  13   4   0   11.30    9.80
  13   4   0    2.20    5.80
 -13   4   0    6.40   10.50
  14  -4   0  404.96   21.30
 -14  -4   0  463.75   30.50
  14  -4   0  503.95   37.20
  14  -4   0  426.36   33.90
 -14  -4   0  422.96   31.60
  14  -4   0  409.36   21.20
  14   4   0  458.05   38.80
  14   4   0  440.26   30.40
 -14   4   0  381.96   32.70
 -14   4   0  445.46   32.70
  15  -4   0   28.20   13.20
 -15  -4   0   23.80   10.40
  15  -4   0    3.10   11.60
  15  -4   0   14.90    5.00
 -15  -4   0   19.60   12.40
 -15   4   0   28.80   12.90
  15   4   0    8.30    7.50
  15   4   0    5.90   10.00
  15   4   0   22.90    6.50
 -15   4   0   31.80   13.90
  16  -4   0  330.17   32.30
 -16  -4   0  379.16   27.70
 -16  -4   0  311.07   33.90
  16  -4   0  326.57   39.20
  16   4   0  321.27   25.50
  16   4   0  354.96   32.70
 -16   4   0  286.27   28.40
 -16   4   0  306.97   35.40
  17  -4   0   20.50   14.90
  17  -4   0   25.70   15.90
 -17  -4   0    8.90   12.90
 -17   4   0    9.10   14.20
  17   4   0   14.10    8.80
  17   4   0   18.30   12.90
  17   4   0  -14.70   12.20
 -17   4   0   19.40   12.40
 -18  -4   0  206.18   28.80
  18  -4   0  161.28   27.90
  18  -4   0  243.78   34.10
 -18   4   0  191.18   28.00
  18   4   0  153.38   26.10
 -18   4   0  191.38   24.70
  18   4   0  179.08   18.40
  19  -4   0   21.70   17.70
  19  -4   0    4.50   13.50
 -19   4   0   -1.20   10.80
  19   4   0   10.90   15.60
 -20  -4   0  134.29   24.80
  20  -4   0  110.29   25.10
  20  -4   0  150.38   27.50
  20   4   0   93.29   21.80
 -20   4   0  158.98   27.80
  20   4   0  143.19   29.80
  21  -4   0   34.00   15.50
  21  -4   0   -1.00   17.20
  21   4   0    7.40   16.10
 -21   4   0   28.10   20.50
  21   4   0   14.60   16.50
 -21   4   0   -8.40   24.20
   0  -5   0    5.50    4.30
   0  -5   0    1.60    2.00
   0  -5   0   -1.60    2.50
   0  -5   0   -1.90    3.20
   0  -5   0    6.70    3.90
   0   5   0    0.00    2.10
   0   5   0    2.00    2.20
   0   5   0    8.00    4.00
   0   5   0    3.80    3.30
   1  -5   0  893.71   41.40
   1  -5   0  932.51   40.20
   1  -5   0  996.50   41.80
   1  -5   0  995.20   42.80
  -1  -5   0  979.40   38.10
   1  -5   0 1046.10   42.40
  -1  -5   0  954.10   42.50
   1  -5   0  963.70   38.20
  -1  -5   0  946.21   39.90
  -1  -5   0  928.41   41.30
   1  -5   0  914.91   41.60
  -1  -5   0  975.20   41.00
   1  -5   0  947.01   39.80
  -1   5   0  975.80   42.20
   1   5   0  971.50   39.90
  -1   5   0  975.80   41.50
  -1   5   0  919.11   41.30
  -1   5   0  909.11   41.80
  -1   5   0  927.51   39.80
  -1   5   0  987.80   40.30
   1   5   0  969.40   41.90
   1   5   0  959.90   39.30
   1   5   0  980.50   42.60
   1   5   0  952.40   37.90
   1   5   0  991.30   42.50
   1   5   0  965.30   41.40
   2  -5   0  117.99    9.60
  -2  -5   0  119.49   10.30
   2  -5   0  110.59    9.70
   2  -5   0  114.29    7.60
  -2  -5   0  115.69    8.10
   2  -5   0  123.09    8.20
   2  -5   0  109.49    8.50
  -2  -5   0  134.49    8.10
  -2  -5   0  116.99    9.10
   2  -5   0  123.99    9.50
   2  -5   0  125.69    9.60
   2  -5   0  121.09    8.90
  -2   5   0  106.39    8.10
  -2   5   0  124.79    8.50
  -2   5   0  137.29    9.60
   2   5   0  117.69   10.00
  -2   5   0  115.19    7.50
   2   5   0  114.29    7.90
   2   5   0  123.99    7.40
   2   5   0  113.29    9.80
   2   5   0  112.79    8.80
  -2   5   0  121.79    9.80
  -2   5   0  118.99   10.30
  -2   5   0  124.89    8.90
  -3  -5   0  872.21   36.70
   3  -5   0  854.61   36.70
   3  -5   0  798.92   37.80
   3  -5   0  808.82   37.20
   3  -5   0  863.11   38.30
  -3  -5   0  808.52   37.40
  -3  -5   0  798.82   36.40
   3  -5   0  807.32   38.90
   3  -5   0  826.92   36.50
  -3  -5   0  832.62   34.30
  -3  -5   0  845.62   39.10
   3  -5   0  831.92   38.40
   3  -5   0  848.82   36.70
   3   5   0  814.62   36.30
  -3   5   0  895.11   38.80
   3   5   0  809.92   37.10
  -3   5   0  811.72   38.80
  -3   5   0  862.91   37.10
   3   5   0  815.22   36.30
  -3   5   0  789.82   36.20
   3   5   0  836.92   38.90
   3   5   0  874.61   35.70
  -3   5   0  882.31   37.20
  -3   5   0  797.62   37.70
  -3   5   0  825.42   36.10
  -3   5   0  835.22   36.50
   3   5   0  867.11   37.60
   3   5   0  855.21   38.60
  -4  -5   0   76.09    8.90
  -4  -5   0   64.49    4.40
   4  -5   0   85.59    9.70
   4  -5   0   85.89   10.60
  -4  -5   0   73.69    9.70
   4  -5   0   69.89   10.40
   4  -5   0   74.39    8.90
   4  -5   0   73.79    9.20
  -4  -5   0   67.59    8.60
   4  -5   0   78.49    8.70
   4  -5   0   89.79   10.10
  -4  -5   0   54.99    7.50
   4  -5   0   66.79    6.90
   4   5   0   73.89    7.50
  -4   5   0   79.79   10.00
  -4   5   0   71.59   10.20
  -4   5   0   84.19    9.50
   4   5   0   70.49    9.10
   4   5   0   85.49    9.40
  -4   5   0   68.69    6.20
   4   5   0   80.39    9.10
  -4   5   0   87.49    9.80
  -4   5   0   67.39    6.60
  -4   5   0   66.89    8.60
   4   5   0   68.49    6.50
   4   5   0   79.59    8.70
   4   5   0   91.59   10.50
  -4   5   0   75.29   10.40
   5  -5   0 1521.85   68.59
   5  -5   0 1623.84   69.29
  -5  -5   0 1607.24   68.79
   5  -5   0 1613.04   68.89
   5  -5   0 1557.14   69.59
  -5  -5   0 1632.14   70.39
   5  -5   0 1585.84   65.69
   5  -5   0 1532.45   68.29
   5  -5   0 1578.74   67.59
   5  -5   0 1601.84   68.79
  -5  -5   0 1644.44   66.69
  -5   5   0 1504.75   69.49
  -5   5   0 1554.94   68.79
  -5   5   0 1647.24   64.49
   5   5   0 1573.24   66.19
   5   5   0 1558.74   68.99
  -5   5   0 1647.14   66.09
  -5   5   0 1672.63   68.59
   5   5   0 1620.84   67.69
  -5   5   0 1541.95   68.59
   5   5   0 1573.44   68.29
   5   5   0 1614.14   68.49
   5   5   0 1590.34   67.89
  -5   5   0 1609.34   70.09
   5   5   0 1598.94   67.69
   6  -5   0    3.90    4.00
   6  -5   0   -5.10    3.90
   6  -5   0   -3.20    3.10
   6  -5   0   -0.30    3.40
  -6  -5   0    2.00    1.30
   6  -5   0    1.70    4.00
   6  -5   0   -1.60    3.20
   6  -5   0    3.30    4.90
  -6  -5   0    0.60    4.10
  -6  -5   0    2.10    4.40
  -6  -5   0   -5.00    2.70
   6  -5   0    1.70    2.80
   6   5   0    4.00    3.60
   6   5   0    2.50    3.50
  -6   5   0    2.70    2.10
  -6   5   0   -2.00    2.90
  -6   5   0    7.60    5.50
  -6   5   0   -2.30    2.50
  -6   5   0   -0.50    4.70
   6   5   0    0.80    3.30
   6   5   0   -0.20    2.90
   6   5   0    9.90    4.80
  -6   5   0    2.20    4.20
   6   5   0    1.10    3.00
  -6   5   0    2.80    5.00
  -6   5   0   -1.40    4.50
  -7  -5   0 1458.45   65.49
  -7  -5   0 1474.55   63.19
   7  -5   0 1543.15   65.89
   7  -5   0 1441.46   65.29
  -7  -5   0 1364.46   61.99
   7  -5   0 1529.15   68.39
   7  -5   0 1470.85   64.89
   7  -5   0 1431.86   59.99
  -7  -5   0 1421.36   56.39
   7   5   0 1387.56   64.09
  -7   5   0 1404.66   60.19
   7   5   0 1340.17   62.89
  -7   5   0 1409.26   65.49
   7   5   0 1277.47   63.99
  -7   5   0 1410.26   56.99
   7   5   0 1431.56   62.19
  -7   5   0 1361.56   63.69
  -7   5   0 1554.54   65.29
  -7   5   0 1447.56   65.79
  -8  -5   0   98.29   12.50
  -8  -5   0   92.29    6.50
   8  -5   0  123.99   15.30
   8  -5   0  112.19   14.00
   8  -5   0   76.29   12.90
   8  -5   0   98.49    8.60
  -8  -5   0   90.59   11.90
  -8  -5   0  111.19   15.60
  -8   5   0  103.19   13.80
   8   5   0  121.29   13.80
   8   5   0   91.19   12.70
  -8   5   0   88.49    8.20
  -8   5   0  111.09   14.10
  -8   5   0   90.69    5.00
  -8   5   0   90.69   14.50
   8   5   0  103.19   12.60
  -9  -5   0  682.53   36.10
  -9  -5   0  736.93   36.70
  -9  -5   0  639.64   29.80
   9  -5   0  661.13   31.80
   9  -5   0  639.64   38.20
  -9  -5   0  712.63   39.70
   9  -5   0  666.53   36.20
   9  -5   0  769.82   40.30
   9   5   0  711.13   35.20
  -9   5   0  647.04   38.90
  -9   5   0  642.74   37.50
  -9   5   0  755.52   38.80
 -10  -5   0    2.80    3.40
  10  -5   0   -0.10    5.40
  10  -5   0   -2.40    7.40
 -10  -5   0    1.70    7.10
 -10  -5   0   -0.10    5.80
  10  -5   0    4.30    6.80
 -10  -5   0    7.00    8.50
  10  -5   0   10.90    4.40
 -10   5   0    2.90    7.70
  10   5   0    8.90    5.10
 -10   5   0   -1.50    7.70
 -10   5   0   -2.00    6.60
  11  -5   0  789.32   46.20
 -11  -5   0  925.31   49.30
  11  -5   0  783.02   37.20
 -11  -5   0  791.72   43.40
 -11  -5   0  787.92   42.70
  11  -5   0  836.02   42.50
 -11   5   0  833.72   45.30
  11   5   0  825.02   44.90
 -11   5   0  798.02   45.40
  12  -5   0   27.80    5.70
 -12  -5   0   51.89   12.50
  12  -5   0   34.70   12.90
 -12  -5   0   29.50    9.80
  12  -5   0   19.80    7.80
  12  -5   0   24.90   11.90
  12   5   0   38.80   12.20
 -12   5   0   30.80   11.40
  12   5   0   31.70   10.30
 -12   5   0   30.20   11.60
  13  -5   0  536.95   24.80
  13  -5   0  482.35   24.20
 -13  -5   0  486.85   33.30
  13  -5   0  530.75   38.30
  13  -5   0  468.45   35.60
 -13  -5   0  454.65   31.30
  13   5   0  536.95   36.80
  13   5   0  520.35   34.10
 -13   5   0  503.95   35.60
 -13   5   0  486.05   34.50
  14  -5   0   51.89   15.60
 -14  -5   0   66.49   14.20
  14  -5   0   40.00    5.40
  14  -5   0   43.20    5.50
 -14  -5   0   50.59   13.80
  14  -5   0   91.39   19.20
 -14   5   0   55.19   15.10
  14   5   0   38.20   11.20
 -14   5   0   58.19   16.20
  15  -5   0  373.86   32.70
 -15  -5   0  353.46   29.50
  15  -5   0  317.57   32.20
  15   5   0  321.87   30.90
 -15   5   0  352.16   31.70
  15   5   0  358.36   22.90
  15   5   0  378.46   28.30
  16  -5   0   17.50   14.30
 -16  -5   0   22.50   12.90
  16  -5   0   40.90   15.70
 -16   5   0   20.50   15.00
  16   5   0   19.20    6.50
  16   5   0   18.90   10.30
  16   5   0   17.00   14.20
 -16   5   0   40.70   14.50
 -17  -5   0  266.37   31.60
  17  -5   0  239.38   31.90
  17  -5   0  202.28   33.90
  17   5   0  265.97   23.10
 -17   5   0  273.87   27.90
  17   5   0  285.37   34.40
 -17   5   0  233.98   33.10
  17   5   0  296.67   36.60
 -18  -5   0   48.40   17.00
  18  -5   0    9.90   14.10
  18  -5   0   34.20   16.80
  18   5   0   15.70   10.20
 -18   5   0    4.60   14.30
  18   5   0   36.50   19.30
 -18   5   0   25.80   18.40
  18   5   0   16.70   14.60
  19  -5   0  109.09   25.80
  19   5   0  123.19   23.90
 -19   5   0  123.29   26.30
  20  -5   0   50.79   17.80
  20  -5   0   37.50   18.40
  20   5   0   17.60   18.90
 -20   5   0   34.80   19.20
  20   5   0   46.70   19.80
  21  -5   0  140.79   26.00
  21  -5   0  226.48   36.90
  21   5   0   90.69   22.60
 -21   5   0  158.18   27.80
   0  -6   0 3963.60  150.68
   0  -6   0 3782.52  153.08
   0  -6   0 3651.43  153.38
   0  -6   0 3914.31  153.58
   0  -6   0 3780.52  151.28
   0  -6   0 3559.34  153.48
   0   6   0 4023.80  154.38
   0   6   0 3914.31  150.78
   0   6   0 3850.51  153.88
   0   6   0 3861.81  151.18
   0   6   0 3981.00  154.08
   0   6   0 4004.40  153.18
   1  -6   0    8.40    3.70
   1  -6   0   11.90    4.10
  -1  -6   0    7.50    4.00
   1  -6   0    6.30    3.20
   1  -6   0    5.70    1.60
   1  -6   0   16.50    5.20
  -1  -6   0    9.30    3.20
   1  -6   0    4.90    4.00
   1  -6   0    5.30    3.60
  -1  -6   0   10.00    5.00
  -1  -6   0    4.40    4.10
   1  -6   0    5.50    2.80
  -1   6   0   10.60    3.80
   1   6   0    7.90    2.90
   1   6   0    6.10    1.30
   1   6   0    3.70    4.20
  -1   6   0    9.30    3.30
  -1   6   0    4.40    4.30
  -1   6   0    9.10    4.00
   1   6   0   15.70    4.00
  -1   6   0    9.60    3.40
   1   6   0    8.20    2.70
   1   6   0    7.00    4.30
   1   6   0   12.20    4.60
  -2  -6   0 1631.04   68.19
   2  -6   0 1541.05   68.79
  -2  -6   0 1582.94   64.99
   2  -6   0 1563.24   66.29
   2  -6   0 1751.22   70.49
   2  -6   0 1629.54   67.09
   2  -6   0 1663.13   65.39
  -2  -6   0 1660.23   66.69
   2  -6   0 1664.93   68.19
   2  -6   0 1557.64   68.49
   2  -6   0 1612.14   68.49
  -2  -6   0 1737.53   70.19
  -2   6   0 1565.84   68.89
  -2   6   0 1633.04   66.89
  -2   6   0 1609.54   68.39
   2   6   0 1642.64   65.49
  -2   6   0 1662.33   66.89
   2   6   0 1713.13   70.09
   2   6   0 1601.84   66.39
   2   6   0 1597.44   64.79
  -2   6   0 1598.84   67.69
   2   6   0 1657.93   68.09
  -2   6   0 1549.34   69.09
   2   6   0 1639.74   69.69
   3  -6   0  120.49    9.90
   3  -6   0  136.29   12.60
  -3  -6   0  136.19    8.60
   3  -6   0  125.99   10.80
   3  -6   0  130.99    9.30
  -3  -6   0  120.39   10.40
   3  -6   0  129.79   10.20
  -3  -6   0  137.39    9.40
   3  -6   0  161.98   12.20
   3  -6   0  138.49    9.70
  -3  -6   0  139.89    9.80
   3  -6   0  161.28   13.10
  -3  -6   0  131.79   11.80
   3   6   0  136.69   11.50
  -3   6   0  125.69    9.70
   3   6   0  134.89    8.80
  -3   6   0  138.69   11.60
  -3   6   0  158.88   12.60
  -3   6   0  134.29   10.10
  -3   6   0  135.89    9.90
   3   6   0  127.29    8.90
   3   6   0  137.49    9.50
   3   6   0  133.29   10.30
   3   6   0  112.49   11.00
  -3   6   0  123.29   10.50
  -3   6   0  137.49    9.40
  -3   6   0  125.99    9.80
  -4  -6   0  535.15   29.20
  -4  -6   0  537.75   23.50
  -4  -6   0  558.64   27.10
   4  -6   0  584.04   27.30
   4  -6   0  508.45   27.90
  -4  -6   0  555.84   27.00
   4  -6   0  539.55   26.40
   4  -6   0  568.14   29.00
   4  -6   0  589.84   29.10
   4  -6   0  532.25   26.70
   4  -6   0  582.84   30.10
   4   6   0  527.35   27.20
  -4   6   0  543.95   27.00
   4   6   0  580.74   27.00
   4   6   0  558.54   25.60
  -4   6   0  549.85   27.40
  -4   6   0  553.44   29.80
   4   6   0  540.75   27.50
  -4   6   0  512.15   26.10
  -4   6   0  531.75   28.60
   4   6   0  587.74   29.00
   4   6   0  575.44   29.50
   4   6   0  551.04   26.70
  -4   6   0  539.55   25.80
   5  -6   0   12.70    5.60
  -5  -6   0   31.10    7.70
  -5  -6   0   16.20    5.00
   5  -6   0   15.90    5.70
  -5  -6   0   21.50    6.30
  -5  -6   0   19.70    2.60
   5  -6   0   20.30    4.70
   5  -6   0   20.60    7.10
   5  -6   0    8.70    6.30
   5  -6   0   33.70    6.10
   5  -6   0   15.20    5.60
  -5  -6   0   15.70    5.40
   5  -6   0   13.90    5.90
  -5   6   0   26.90    6.50
   5   6   0   22.80    5.40
  -5   6   0   17.90    6.10
   5   6   0   19.80    5.30
  -5   6   0   23.60    5.00
   5   6   0   24.30    6.20
   5   6   0   29.50    7.10
  -5   6   0   17.40    5.80
   5   6   0   24.70    4.80
  -5   6   0   30.70    8.10
  -5   6   0   27.00    4.50
  -5   6   0   25.00    6.30
   5   6   0   31.10    6.00
  -6  -6   0  451.85   17.60
   6  -6   0  399.66   24.70
   6  -6   0  472.95   26.20
   6  -6   0  450.55   26.20
  -6  -6   0  389.96   23.80
  -6  -6   0  426.96   24.00
   6  -6   0  429.16   24.90
   6  -6   0  429.96   21.90
  -6  -6   0  455.25   25.20
   6  -6   0  383.06   24.00
   6  -6   0  477.85   25.30
   6   6   0  393.16   23.70
   6   6   0  482.95   26.30
   6   6   0  423.76   25.20
   6   6   0  387.56   23.70
  -6   6   0  418.96   24.80
   6   6   0  424.06   22.40
  -6   6   0  416.96   21.90
  -6   6   0  429.16   20.20
   6   6   0  451.35   24.00
  -6   6   0  405.26   25.40
  -6   6   0  447.66   24.90
  -6   6   0  414.26   26.30
  -6   6   0  413.96   25.10
   6   6   0  404.26   23.70
   7  -6   0   46.80    6.80
   7  -6   0   51.09   10.00
   7  -6   0   28.50    8.90
   7  -6   0   53.09   10.30
   7  -6   0   26.00   10.40
  -7  -6   0   46.00    3.30
  -7  -6   0   49.30    8.60
  -7  -6   0   37.70    9.50
  -7  -6   0   38.40    8.70
   7   6   0   62.49    9.30
   7   6   0   50.99    7.90
   7   6   0   43.80    8.50
  -7   6   0   49.50   10.20
  -7   6   0   50.69   10.40
  -7   6   0   41.50    6.60
  -7   6   0   52.89    9.40
   7   6   0   48.20    9.10
   7   6   0   28.10    7.60
  -7   6   0   41.10    5.00
  -8  -6   0  422.46   18.30
   8  -6   0  417.96   27.30
  -8  -6   0  410.26   27.20
   8  -6   0  412.96   27.30
  -8  -6   0  405.26   24.30
   8  -6   0  437.86   22.20
   8  -6   0  460.45   27.30
  -8   6   0  404.06   19.10
  -8   6   0  436.36   18.70
   8   6   0  408.36   24.80
  -8   6   0  431.66   27.20
  -8   6   0  458.25   22.70
  -8   6   0  465.95   27.30
  -8   6   0  408.76   27.40
  -9  -6   0   60.59   10.50
  -9  -6   0   46.00    5.00
   9  -6   0   73.79   11.70
  -9  -6   0   59.89   13.00
   9  -6   0   53.19   12.00
   9  -6   0   61.59    8.00
   9  -6   0   62.89   12.60
  -9   6   0   49.00   11.70
  -9   6   0   31.80   10.40
  -9   6   0   72.49   14.00
  -9   6   0   62.29    8.10
  10  -6   0  273.07   15.90
  10  -6   0  232.78   21.70
 -10  -6   0  293.77   23.70
 -10  -6   0  276.27   20.20
 -10  -6   0  248.68   13.40
  10  -6   0  249.97   22.20
  10  -6   0  209.98   20.40
 -10   6   0  246.18   21.80
 -10   6   0  273.07   22.20
  11  -6   0  122.19   15.90
  11  -6   0  101.49   17.60
  11  -6   0   81.19   16.30
 -11  -6   0   84.09   14.40
  11  -6   0   86.09    9.70
 -11   6   0   69.49   14.20
 -11   6   0   83.09   15.50
  12  -6   0  159.58   22.80
  12  -6   0  141.39   22.20
  12  -6   0  154.78   11.10
 -12  -6   0  194.38   21.70
  12  -6   0  136.29   17.60
 -12   6   0  173.78   23.50
  12   6   0  112.79   18.20
 -12   6   0  198.28   23.00
 -13  -6   0   35.40   12.60
  13  -6   0   52.39   17.40
  13  -6   0   50.29    6.20
  13  -6   0   41.10    5.90
  13  -6   0   48.60   15.60
  13  -6   0   60.79   11.80
 -13   6   0   30.90   11.80
  13   6   0   34.60   13.20
 -13   6   0   54.79   15.10
  13   6   0   34.40   10.50
  14  -6   0   64.39    5.10
 -14  -6   0   57.99   14.00
  14  -6   0   49.40   15.30
  14  -6   0   82.89   19.60
 -14   6   0   51.99   15.10
 -14   6   0   59.29   15.80
  14   6   0   36.40   12.50
  14   6   0   75.09   17.40
  15  -6   0   17.30   12.40
 -15  -6   0    0.40   10.10
  15  -6   0    2.50   11.00
 -15   6   0   -6.00   10.00
  15   6   0   16.20   11.90
 -15   6   0   22.50   12.50
  15   6   0    4.50    6.40
  15   6   0    4.10    9.30
 -16  -6   0   73.89   17.60
  16  -6   0   28.30   15.90
  16  -6   0   48.40   16.30
  16   6   0   65.79   11.40
 -16   6   0  103.69   21.90
  16   6   0   58.59   14.60
  16   6   0   82.19   17.60
 -16   6   0   57.39   16.40
 -17  -6   0    9.90   12.70
  17  -6   0    4.60   12.70
  17  -6   0   17.40   14.50
 -17   6   0   13.50   11.00
  17   6   0    3.20    6.10
 -17   6   0   11.40   14.00
  17   6   0    9.10    8.50
  17   6   0   10.50   12.50
  18  -6   0   26.50   16.50
  18   6   0   58.39   14.10
  18   6   0   15.10   15.40
 -18   6   0   37.70   28.90
 -18   6   0    3.80   13.20
  19  -6   0    7.20   16.10
  19  -6   0   57.99   21.90
  19   6   0   -2.70   22.60
 -19   6   0   47.40   20.90
  19   6   0    6.00   16.00
 -19   6   0  -17.20   12.20
  20  -6   0   70.19   22.80
  20  -6   0   27.20   17.90
  20   6   0   49.30   21.30
  20   6   0   61.89   18.30
 -20   6   0   36.50   20.30
  21  -6   0   12.60   17.90
  21  -6   0   56.09   19.70
  21   6   0   -7.80   14.10
 -21   6   0   41.40   19.00
 -21   6   0    2.80   24.30
  21   6   0    6.70   14.20
   0  -7   0   -1.20    4.70
   0  -7   0   -1.50    4.60
   0  -7   0    4.00    4.40
   0  -7   0    1.50    3.20
   0  -7   0    4.20    2.40
   0  -7   0   -2.40    2.60
   0   7   0    2.20    4.00
   0   7   0    3.30    3.70
   0   7   0   -1.50    3.00
   0   7   0   -1.90    2.20
   0   7   0    2.80    3.60
   0   7   0   -2.00    2.10
   1  -7   0   21.80    6.60
  -1  -7   0   34.30    6.30
   1  -7   0   23.10    4.90
   1  -7   0    9.10    4.60
   1  -7   0   20.80    5.90
   1  -7   0   17.60    1.80
   1  -7   0   16.20    5.10
  -1  -7   0   20.30    5.40
  -1  -7   0   23.00    4.60
  -1  -7   0   27.00    7.20
   1  -7   0   18.00    2.00
   1  -7   0    9.80    5.20
   1  -7   0   21.60    4.10
  -1   7   0   24.50    5.60
  -1   7   0    8.30    5.00
   1   7   0   24.40    3.90
  -1   7   0   13.30    5.00
   1   7   0   20.90    6.30
  -1   7   0   31.10    5.00
   1   7   0   28.00    6.60
  -1   7   0   21.20    4.30
   1   7   0   22.10    4.30
   1   7   0    7.70    5.50
   1   7   0   16.80    1.50
   1   7   0   16.80    5.00
   2  -7   0   14.80    4.00
   2  -7   0   12.20    5.90
   2  -7   0   13.10    3.00
   2  -7   0    9.80    4.90
  -2  -7   0   13.60    4.00
  -2  -7   0   10.10    4.30
   2  -7   0   18.30    5.70
  -2  -7   0   17.30    5.30
   2  -7   0   10.30    4.30
   2  -7   0   13.10    5.20
  -2  -7   0   12.30    5.60
   2  -7   0   15.10    5.10
   2   7   0   21.70    6.00
   2   7   0   12.90    3.80
  -2   7   0   15.90    4.40
  -2   7   0   21.40    6.80
   2   7   0   13.50    4.70
   2   7   0   13.40    5.30
  -2   7   0   14.10    4.10
   2   7   0   10.90    3.20
  -2   7   0   14.30    5.00
   2   7   0   15.80    5.50
   2   7   0   14.30    2.80
  -2   7   0   15.70    4.90
   3  -7   0    0.60    2.70
  -3  -7   0    1.10    3.50
  -3  -7   0    3.70    2.80
  -3  -7   0    1.50    2.90
   3  -7   0    6.90    4.40
   3  -7   0   -1.60    5.00
  -3  -7   0   -1.60    4.40
   3  -7   0    4.10    5.40
   3  -7   0   -2.60    2.90
  -3  -7   0   -2.30    3.00
   3  -7   0    7.20    5.10
   3  -7   0    2.60    2.90
   3   7   0    4.60    2.80
  -3   7   0    0.40    3.40
   3   7   0    7.10    3.00
  -3   7   0    0.00    4.50
   3   7   0    0.50    2.50
   3   7   0    5.00    3.60
  -3   7   0    3.10    3.30
  -3   7   0    2.60    3.80
  -3   7   0    0.10    2.90
  -3   7   0    5.40    3.30
  -4  -7   0   12.20    5.40
   4  -7   0   16.10    5.00
   4  -7   0   19.90    5.90
   4  -7   0   16.00    5.50
   4  -7   0   18.00    5.50
  -4  -7   0   13.80    4.40
  -4  -7   0   18.20    3.70
   4  -7   0   22.10    6.00
  -4  -7   0   16.50    5.30
  -4  -7   0   16.60    6.70
   4  -7   0   17.40    4.80
   4  -7   0   14.60    5.30
  -4   7   0   17.30    5.80
  -4   7   0   13.40    4.50
   4   7   0   23.60    6.10
   4   7   0   22.40    6.00
  -4   7   0    7.30    6.10
   4   7   0   23.30    4.60
  -4   7   0   18.80    4.90
  -4   7   0   11.00    5.20
   4   7   0   19.50    6.00
  -4   7   0   19.80    4.80
   4   7   0   19.90    4.50
   4   7   0   15.50    4.20
  -4   7   0    9.60    3.90
   4   7   0    7.70    5.30
  -5  -7   0   -0.40    5.10
   5  -7   0   -1.20    3.70
   5  -7   0    2.80    3.60
   5  -7   0    2.50    5.20
  -5  -7   0    5.00    2.40
   5  -7   0    3.00    4.90
  -5  -7   0   -0.60    3.70
   5  -7   0    0.30    3.60
   5  -7   0   -4.80    3.60
  -5  -7   0    1.20    4.40
   5  -7   0    2.00    3.40
  -5  -7   0    2.90    4.30
   5  -7   0    4.10    5.80
  -5   7   0    1.80    3.90
   5   7   0    0.30    4.10
   5   7   0    0.70    3.80
   5   7   0    7.80    3.30
  -5   7   0    8.30    5.60
   5   7   0    3.70    3.80
  -5   7   0    4.80    3.70
  -5   7   0    2.20    3.30
   5   7   0    3.90    3.80
  -5   7   0    2.90    4.50
  -5   7   0    6.00    3.50
  -6  -7   0   -1.00    3.90
   6  -7   0   -2.80    5.60
   6  -7   0   -2.70    4.30
  -6  -7   0    1.50    4.90
  -6  -7   0   -0.20    1.60
   6  -7   0   -4.60    4.40
   6  -7   0   -3.20    3.30
   6  -7   0    4.50    3.50
   6  -7   0    1.20    4.80
  -6  -7   0   -7.60    4.20
   6   7   0   -0.70    3.20
  -6   7   0   -0.50    5.10
  -6   7   0    3.50    5.50
  -6   7   0    3.20    5.30
   6   7   0    0.40    4.20
  -6   7   0    0.40    3.00
  -6   7   0   -2.20    2.40
   6   7   0   -3.10    3.40
   6   7   0    4.20    4.30
   6   7   0   -0.10    3.80
  -7  -7   0    3.90    5.30
  -7  -7   0    3.50    5.40
   7  -7   0    5.60    5.70
   7  -7   0    9.30    6.60
   7  -7   0    1.90    6.10
  -7  -7   0    5.80    1.70
   7  -7   0    4.10    3.70
   7   7   0    3.20    5.00
  -7   7   0    3.00    6.00
  -7   7   0    6.90    3.20
   7   7   0   15.70    5.10
  -7   7   0    4.10    6.40
  -7   7   0   13.10    4.60
  -7   7   0    0.30    6.30
   7   7   0    8.60    4.50
  -8  -7   0   12.50    2.10
   8  -7   0   10.40    7.30
   8  -7   0   27.90    8.80
   8  -7   0    9.40    4.50
   8  -7   0   21.60    8.40
  -8  -7   0   11.80    7.30
  -8   7   0   17.60    5.30
  -8   7   0   17.50    3.60
  -8   7   0   13.60    3.20
  -8   7   0    0.20    6.90
  -8   7   0    7.50    7.20
   9  -7   0   -0.80    6.40
   9  -7   0    3.30    4.00
   9  -7   0   -2.20    6.10
   9  -7   0    4.70    6.40
  -9  -7   0   -6.00    5.70
  -9  -7   0    4.40    1.90
  -9  -7   0   -1.10    5.20
  -9   7   0    6.20    7.10
  -9   7   0    4.20    1.60
  -9   7   0    7.00    4.30
  -9   7   0    8.20    7.80
  10  -7   0    0.40    8.00
  10  -7   0   -5.00    3.30
 -10  -7   0    0.10    2.20
  10  -7   0   -8.30    6.20
 -10  -7   0   -0.20    6.20
  10  -7   0    1.70    5.50
 -10   7   0    1.50    7.50
 -10   7   0    3.40    8.10
 -10   7   0   -3.60    3.10
  11  -7   0   24.20   11.10
  11  -7   0   -4.70    3.20
  11  -7   0    0.00    7.20
 -11  -7   0    1.30    7.60
 -11   7   0   27.00   11.20
 -11   7   0   -5.00    7.70
  12  -7   0   -7.90    8.80
  12  -7   0   -3.10    3.30
  12  -7   0  -13.00    6.00
  12  -7   0   16.70   10.70
 -12  -7   0    6.20    7.90
 -12   7   0   -4.40    7.20
  13  -7   0   -4.80    9.20
  13  -7   0    0.90    2.90
  13  -7   0   -4.80    6.90
  13  -7   0   -6.30    8.70
 -13  -7   0  -12.70    7.60
 -13   7   0    4.50    9.70
 -13   7   0    1.20   11.00
  13   7   0   -8.30    6.30
  14  -7   0   -9.00   10.10
 -14  -7   0   10.20   10.40
  14  -7   0    6.40   11.50
 -14   7   0   -9.70    8.70
 -14   7   0   19.30   13.10
  14   7   0    5.90    6.80
  14   7   0    2.90    9.40
 -15  -7   0   -3.00   10.50
  15  -7   0    0.90   10.80
  15  -7   0    4.60   11.20
  15   7   0    8.50    7.20
  15   7   0    3.30    8.00
  15   7   0   15.00   12.30
 -15   7   0    7.30   11.20
 -15   7   0   -7.00   10.10
  16  -7   0  -13.00   11.90
  16  -7   0  -15.70   10.20
  16   7   0    4.60   10.60
  16   7   0   -0.60    9.10
  16   7   0    5.20    6.50
 -16   7   0    3.80   12.20
 -16   7   0    9.90   14.60
  17  -7   0    1.10   14.70
  17  -7   0    4.30   13.10
 -17   7   0   -1.90   13.10
 -17   7   0  -21.90    9.40
  17   7   0    0.70   11.60
  17   7   0   -1.70    7.00
  17   7   0   29.50   14.80
  18  -7   0  -14.80   12.00
  18   7   0  -10.50    9.80
  18   7   0    7.30   14.70
 -18   7   0  -14.50   11.20
 -18   7   0   17.00   20.30
  18   7   0   -1.30   11.60
  19  -7   0   15.60   16.50
  19  -7   0   17.00   17.00
  19   7   0   -3.50   13.20
 -19   7   0   12.40   12.80
 -19   7   0   -9.90   11.30
  20  -7   0  -10.50   14.00
  20  -7   0    9.50   15.10
 -20   7   0   19.20   15.90
  20   7   0   -3.00   15.20
 -20   7   0   -4.10   14.50
  20   7   0  -27.60   13.00
  21  -7   0    2.80   15.80
  21  -7   0   27.90   18.50
  21   7   0   11.60   15.50
 -21   7   0  -28.70   14.60
 -21   7   0  -12.20   30.10
  21   7   0   -0.10   15.50
   0  -8   0 1123.39   46.80
   0  -8   0 1057.69   49.50
   0  -8   0 1042.90   45.50
   0  -8   0 1114.59   50.19
   0  -8   0 1087.59   49.20
   0  -8   0 1087.79   51.09
   0   8   0 1013.60   49.50
   0   8   0 1115.99   49.90
   0   8   0 1106.39   46.50
   0   8   0 1103.59   49.99
   0   8   0 1091.39   45.90
   1  -8   0  102.39   10.20
  -1  -8   0   78.49    8.30
  -1  -8   0  104.39    9.50
  -1  -8   0   97.89    8.10
  -1  -8   0   95.79    7.00
   1  -8   0   85.79    7.20
  -1  -8   0   81.79   11.20
  -1  -8   0  100.49   11.30
   1  -8   0   83.79   10.80
   1  -8   0   92.19   12.10
   1  -8   0   95.29    8.40
   1   8   0   83.59    7.30
  -1   8   0   95.09   11.00
   1   8   0   83.59    7.10
   1   8   0  100.09   12.00
  -1   8   0  104.79   10.70
  -1   8   0   88.89    7.60
  -1   8   0   85.49    7.80
  -1   8   0  104.19   12.60
  -1   8   0   95.39   11.80
   2  -8   0 1020.30   47.10
   2  -8   0  920.81   47.50
   2  -8   0 1106.29   47.60
   2  -8   0 1044.40   41.60
  -2  -8   0 1030.20   46.60
   2  -8   0 1028.10   44.20
   2  -8   0 1018.30   47.50
   2  -8   0 1008.50   44.90
   2  -8   0 1024.40   47.30
  -2  -8   0 1013.60   44.20
   2   8   0 1001.40   47.90
   2   8   0  968.40   48.20
   2   8   0 1057.59   43.30
   2   8   0 1040.40   48.40
   2   8   0 1011.00   41.20
   2   8   0 1012.50   47.30
  -2   8   0 1090.99   46.80
  -2   8   0 1019.30   46.80
  -2   8   0 1006.20   44.40
  -2   8   0  964.30   44.50
  -2   8   0 1021.70   47.90
   2   8   0  993.70   44.00
   3  -8   0   65.09    9.90
  -3  -8   0   66.19    7.80
   3  -8   0   75.39   10.20
  -3  -8   0   62.59    8.00
   3  -8   0   56.29    5.90
  -3  -8   0   73.09   11.30
   3  -8   0   77.39    9.90
   3  -8   0   68.99   10.00
   3  -8   0   63.69    8.20
   3  -8   0   80.89   12.20
  -3  -8   0   64.39    9.40
   3   8   0   78.59   11.20
   3   8   0   66.09    7.90
   3   8   0   66.99    5.90
  -3   8   0   85.99    9.30
  -3   8   0   54.39   10.00
  -3   8   0   71.99    9.50
   3   8   0   64.99   10.10
   3   8   0   66.89    7.30
  -3   8   0   78.69    9.30
  -3   8   0   74.29    9.90
  -3   8   0   74.39    9.90
   3   8   0   72.79    9.50
   3   8   0   66.69   10.50
   4  -8   0  558.24   30.80
  -4  -8   0  622.84   32.90
  -4  -8   0  595.54   27.90
   4  -8   0  578.94   32.30
   4  -8   0  572.04   28.60
   4  -8   0  584.74   29.60
   4  -8   0  602.34   31.60
  -4  -8   0  605.64   26.80
   4  -8   0  564.24   31.20
   4  -8   0  531.05   29.00
  -4  -8   0  608.04   30.60
   4  -8   0  594.94   28.10
  -4   8   0  612.94   32.10
   4   8   0  622.24   27.80
   4   8   0  527.05   30.90
   4   8   0  589.14   27.30
  -4   8   0  541.95   28.70
  -4   8   0  519.55   28.70
   4   8   0  569.44   30.00
   4   8   0  588.04   32.10
   4   8   0  606.24   28.60
  -4   8   0  577.34   29.40
   4   8   0  553.04   29.70
  -4   8   0  623.74   29.30
  -4   8   0  521.85   30.10
  -5  -8   0   39.00    9.50
  -5  -8   0   31.00    6.70
  -5  -8   0   31.70    6.90
   5  -8   0   38.70    9.00
  -5  -8   0   35.20    4.80
   5  -8   0   44.20    7.40
  -5  -8   0   43.60    8.20
   5  -8   0   35.60    8.70
   5  -8   0   37.60    9.50
   5  -8   0   37.40    7.40
  -5   8   0   32.30    7.90
  -5   8   0   37.80    7.10
   5   8   0   46.10    7.50
  -5   8   0   38.30    6.80
  -5   8   0   39.50    8.80
   5   8   0   41.40    7.20
   5   8   0   40.40    6.40
   5   8   0   25.30    6.60
   5   8   0   36.10    7.10
  -6  -8   0  628.34   32.60
   6  -8   0  617.04   35.40
  -6  -8   0  597.24   26.50
   6  -8   0  654.13   32.70
   6  -8   0  621.74   34.40
   6  -8   0  690.13   35.70
   6  -8   0  583.94   30.60
   6  -8   0  663.73   34.20
  -6  -8   0  598.54   31.90
  -6   8   0  637.24   29.70
   6   8   0  558.54   31.30
  -6   8   0  695.33   34.00
  -6   8   0  626.64   31.00
   6   8   0  656.03   32.50
   6   8   0  600.24   32.50
  -6   8   0  631.74   34.80
   6   8   0  602.44   32.00
  -7  -8   0   30.40    8.50
  -7  -8   0   41.20    3.70
  -7  -8   0   56.69   10.00
   7  -8   0   41.40    7.60
   7  -8   0   38.40    9.80
   7  -8   0   62.89   12.40
  -7  -8   0   53.59   10.40
   7  -8   0   45.10   11.10
  -7   8   0   47.30    7.70
  -7   8   0   51.39    7.10
   7   8   0   49.20   10.60
  -7   8   0   32.50   10.10
  -7   8   0   64.49   11.50
   7   8   0   47.10    8.00
  -8  -8   0  406.06   26.60
  -8  -8   0  389.06   25.40
   8  -8   0  397.66   22.20
   8  -8   0  405.36   27.60
  -8  -8   0  403.96   16.70
   8  -8   0  415.16   27.20
   8  -8   0  376.56   27.00
  -8   8   0  419.06   22.50
  -8   8   0  375.06   26.90
  -8   8   0  395.46   19.70
  -8   8   0  402.96   19.80
  -8   8   0  389.86   26.00
   9  -8   0   44.20    7.80
   9  -8   0   50.09   11.30
  -9  -8   0   44.70    3.20
   9  -8   0   57.59   12.80
   9  -8   0   46.60   11.30
  -9   8   0   47.00    4.60
  -9   8   0   55.69   12.00
  -9   8   0   46.20    4.70
  -9   8   0   70.79   13.80
  10  -8   0  136.19   17.60
  10  -8   0  158.18   21.10
  10  -8   0  139.69   19.80
  10  -8   0  138.19   11.50
 -10   8   0  129.69   11.60
 -10   8   0  166.38   21.60
 -10   8   0  134.69   18.50
  11  -8   0   47.70    7.70
  11  -8   0   41.80   13.20
  11  -8   0   46.00   11.20
  11  -8   0   40.30   12.70
 -11   8   0   41.90   13.30
 -11   8   0   19.70   11.90
  12  -8   0  170.08   12.40
  12  -8   0  209.58   26.40
  12  -8   0  274.47   34.00
 -12   8   0  193.58   24.10
 -12   8   0  198.98   25.40
  13  -8   0    4.70    8.60
  13  -8   0    9.60   11.90
  13  -8   0   18.00    4.10
  13  -8   0   25.50   12.40
 -13   8   0   15.00   10.40
 -13   8   0   21.50   12.80
  13   8   0   38.90   13.00
  14  -8   0   85.69   19.90
  14  -8   0   54.59   16.20
  14  -8   0   60.99   17.90
 -14   8   0  100.79   20.70
  14   8   0   66.69   15.80
 -14   8   0   97.09   19.90
  14   8   0   67.89   16.10
  15  -8   0    6.20   11.30
  15  -8   0   -5.60   11.50
  15   8   0    1.60    7.80
  15   8   0    4.90   10.20
 -15   8   0   -7.20   10.80
  15   8   0   11.90   12.70
 -15   8   0   -0.40   11.90
  16  -8   0   90.69   21.10
  16  -8   0   82.99   20.80
  16   8   0   92.19   18.90
  16   8   0   85.79   17.60
  16   8   0   92.29   15.20
 -16   8   0   80.89   20.60
 -16   8   0   81.99   19.80
  17  -8   0   15.10   15.10
  17  -8   0   34.30   17.40
  17   8   0   17.80   11.60
  17   8   0   11.10   13.70
 -17   8   0   -4.60   11.60
 -17   8   0   -9.60   11.50
  18  -8   0    8.10   15.30
  18  -8   0   46.90   19.20
 -18   8   0   15.20   13.80
 -18   8   0   47.50   19.30
  18   8   0   53.49   18.90
  19  -8   0  -12.10   14.90
  19  -8   0  -23.20   11.80
 -19   8   0  -23.70   12.60
  19   8   0   -8.70   14.40
  19   8   0   48.10   19.00
  19   8   0    8.20   13.30
 -19   8   0   26.80   15.80
  20  -8   0   24.50   15.10
  20  -8   0   29.40   17.00
  20   8   0   17.50   15.60
 -20   8   0  -14.80   17.40
 -20   8   0   25.40   17.70
  20   8   0   19.70   17.80
  21  -8   0   44.50   17.20
 -21   8   0  -17.60   26.90
  21   8   0   11.80   15.50
  21   8   0   10.40   25.90
   0  -9   0    6.40    4.90
   0  -9   0   -2.30    4.20
   0  -9   0    0.20    4.20
   0  -9   0    6.30    5.50
   0  -9   0    2.30    3.60
   0   9   0    3.10    3.10
   0   9   0    6.50    3.60
   0   9   0    4.40    3.10
   0   9   0   -2.70    4.50
   0   9   0   -0.70    3.40
   0   9   0    1.90    4.40
   1  -9   0  705.23   38.20
   1  -9   0  592.44   32.70
   1  -9   0  618.64   33.60
   1  -9   0  647.74   29.90
  -1  -9   0  680.93   35.10
   1  -9   0  654.53   31.00
   1  -9   0  686.03   34.80
  -1  -9   0  590.04   31.40
  -1  -9   0  664.33   30.60
  -1  -9   0  679.13   33.30
  -1  -9   0  682.63   33.10
   1  -9   0  594.04   32.80
  -1   9   0  673.43   30.40
   1   9   0  723.73   34.80
  -1   9   0  665.03   33.90
  -1   9   0  674.13   33.20
  -1   9   0  625.24   30.40
  -1   9   0  662.43   34.30
   1   9   0  623.14   33.80
   1   9   0  599.64   32.20
   1   9   0  624.94   30.10
   1   9   0  694.73   35.20
  -1   9   0  596.54   32.60
   1   9   0  720.03   30.00
   2  -9   0   -0.70    2.60
   2  -9   0    2.50    4.70
  -2  -9   0   -1.30    3.70
  -2  -9   0    0.10    5.10
   2  -9   0   -1.10    3.70
   2  -9   0   -3.50    3.60
   2  -9   0    2.90    1.70
  -2  -9   0    1.60    4.70
   2  -9   0    6.20    5.20
  -2  -9   0    6.80    3.80
   2  -9   0    0.20    3.30
   2   9   0    5.70    5.50
  -2   9   0    0.40    3.70
  -2   9   0    7.80    5.60
   2   9   0   -0.10    4.80
  -2   9   0   -1.00    2.70
   2   9   0    0.70    2.60
   2   9   0    3.30    3.80
   2   9   0    4.70    4.30
   2   9   0    2.50    2.80
  -3  -9   0  791.82   38.90
  -3  -9   0  688.23   35.50
   3  -9   0  671.53   35.20
   3  -9   0  681.83   37.70
   3  -9   0  685.43   31.00
  -3  -9   0  693.83   33.30
   3  -9   0  743.13   37.40
   3  -9   0  697.43   34.20
   3  -9   0  763.92   37.10
  -3  -9   0  745.93   33.90
   3  -9   0  706.63   33.50
   3   9   0  692.63   30.70
  -3   9   0  735.83   35.60
   3   9   0  718.93   33.30
  -3   9   0  663.73   34.70
  -3   9   0  695.83   33.80
   3   9   0  761.32   37.10
  -3   9   0  755.12   37.60
  -3   9   0  704.23   37.20
   3   9   0  704.63   32.00
   3   9   0  651.83   34.90
   4  -9   0    0.10    3.80
   4  -9   0    0.70    5.50
  -4  -9   0   -1.50    4.10
   4  -9   0    7.90    5.40
  -4  -9   0    6.40    4.00
   4  -9   0   18.10    6.20
   4  -9   0    0.00    2.90
  -4  -9   0    5.50    6.10
   4  -9   0    4.10    4.50
   4  -9   0    3.50    6.00
  -4  -9   0    6.40    4.40
   4   9   0    2.60    2.80
  -4   9   0    9.20    4.10
   4   9   0    1.00    4.10
   4   9   0    0.90    2.80
   4   9   0   11.00    3.50
   4   9   0    0.90    3.40
  -4   9   0    6.80    5.20
  -4   9   0    4.20    5.10
  -4   9   0   10.90    4.30
   5  -9   0 1303.07   58.69
   5  -9   0 1351.66   58.09
   5  -9   0 1379.36   61.29
   5  -9   0 1300.87   61.99
   5  -9   0 1231.68   56.09
  -5  -9   0 1203.08   58.39
  -5  -9   0 1342.57   53.79
  -5  -9   0 1302.27   57.29
  -5  -9   0 1390.76   62.29
   5   9   0 1300.97   55.29
   5   9   0 1159.18   57.89
  -5   9   0 1307.87   58.09
  -5   9   0 1347.07   57.59
  -5   9   0 1251.67   56.49
  -5   9   0 1215.08   56.29
  -5   9   0 1253.47   60.39
   5   9   0 1239.28   56.69
   5   9   0 1234.98   55.59
   6  -9   0   28.10    8.90
  -6  -9   0   29.80    8.20
   6  -9   0   30.30    6.80
   6  -9   0   32.60    9.00
   6  -9   0   19.40    6.20
   6  -9   0   24.90    8.10
  -6  -9   0   30.30    4.60
  -6  -9   0   28.70    7.40
   6  -9   0   23.40    7.50
   6   9   0   26.70    5.40
  -6   9   0   23.40    8.70
   6   9   0   30.50    6.60
  -6   9   0   43.60    7.40
  -6   9   0   28.40    6.50
  -6   9   0   36.30    9.00
  -6   9   0   28.70    6.50
  -7  -9   0  957.20   47.50
  -7  -9   0  967.10   46.40
  -7  -9   0  933.41   38.90
   7  -9   0  950.00   48.00
   7  -9   0  985.80   49.50
   7  -9   0  992.90   50.49
   7  -9   0  887.31   46.80
  -7   9   0  946.41   49.20
  -7   9   0  957.90   47.50
   7   9   0  999.30   49.00
  -7   9   0  957.10   42.70
  -7   9   0  964.00   42.80
  -7   9   0  920.81   44.20
   7   9   0  876.31   43.50
   8  -9   0    4.10    7.70
   8  -9   0   -0.10    7.20
  -8  -9   0    6.30    6.80
   8  -9   0   23.50    8.70
  -8  -9   0   11.90    2.40
   8  -9   0    3.50    6.50
  -8   9   0    9.40    4.10
  -8   9   0   13.20    8.40
  -8   9   0   22.90    5.10
  -8   9   0   -5.70    6.10
  -8   9   0    9.60    5.30
   9  -9   0  570.54   37.80
   9  -9   0  703.63   40.70
   9  -9   0  653.83   38.90
  -9   9   0  595.64   32.70
  -9   9   0  702.13   29.80
  -9   9   0  724.53   40.70
  -9   9   0  665.03   29.50
  -9   9   0  661.13   38.40
  10  -9   0    3.40    8.60
  10  -9   0   -2.50    7.60
  10  -9   0    4.90    7.50
 -10   9   0   17.00   10.10
 -10   9   0    0.00    1.50
 -10   9   0   -7.60    6.20
 -10   9   0   -5.00    4.10
  11  -9   0  681.83   42.00
  11  -9   0  596.44   31.80
  11  -9   0  592.94   38.70
  11  -9   0  584.14   39.70
 -11   9   0  659.83   40.40
 -11   9   0  665.53   40.70
  12  -9   0   29.80   10.00
  12  -9   0   28.50    5.70
  12  -9   0   23.90   11.60
 -12   9   0   24.10   13.00
 -12   9   0   31.50   13.40
  13  -9   0  384.46   33.00
  13  -9   0  448.16   35.00
  13  -9   0  372.56   19.10
  13  -9   0  390.16   28.50
 -13   9   0  362.66   31.60
  14  -9   0   46.70   15.70
  14  -9   0   18.10   11.80
 -14   9   0   48.30   15.90
 -14   9   0   11.30   12.80
  14   9   0   44.10   14.00
  15  -9   0  280.87   33.80
  15  -9   0  338.97   33.00
 -15   9   0  295.77   30.00
 -15   9   0  282.47   33.50
  15   9   0  381.86   33.50
  15   9   0  309.27   29.50
  15   9   0  262.47   24.90
  16  -9   0   19.60   15.40
  16  -9   0   12.40   14.40
  16   9   0   32.00   11.90
  16   9   0   31.40   14.30
  16   9   0    5.10   11.80
 -16   9   0    2.20   12.10
 -16   9   0    7.10   12.50
  17  -9   0  222.98   31.50
  17  -9   0  208.48   32.70
  17   9   0  188.58   29.30
 -17   9   0  195.88   29.90
 -17   9   0  157.48   27.50
  17   9   0  142.69   19.70
  17   9   0  171.38   25.20
  18  -9   0   44.40   18.80
 -18   9   0   22.70   15.70
  18   9   0   15.70   12.50
  18   9   0   23.90   16.40
 -18   9   0   31.90   16.80
  19  -9   0  150.18   29.40
  19  -9   0  110.39   24.30
  19   9   0  103.29   24.40
 -19   9   0  103.99   24.00
  19   9   0  147.59   26.10
  19   9   0   82.49   19.10
  20  -9   0   29.00   18.80
  20  -9   0   57.89   20.10
 -20   9   0   36.10   19.30
 -20   9   0   -9.80   16.90
  20   9   0   18.10   16.20
  20   9   0   19.60   18.80
   0 -10   0 2013.90   81.99
   0 -10   0 1897.01   84.69
   0 -10   0 2060.29   86.09
   0 -10   0 1939.61   80.49
   0  10   0 1988.00   80.99
   0  10   0 2023.50   86.39
   0  10   0 1944.51   81.49
   0  10   0 1945.81   85.79
   0  10   0 1928.41   86.19
  -1 -10   0   71.29   10.90
  -1 -10   0   81.19   10.30
  -1 -10   0   91.89   13.10
  -1 -10   0   70.89   10.60
  -1 -10   0   64.29    8.50
   1 -10   0   56.99   10.60
   1 -10   0   76.99    7.10
   1 -10   0   61.99   10.20
   1 -10   0   75.69   11.00
   1 -10   0   73.19   11.50
   1  10   0   75.39    8.10
  -1  10   0   61.39    8.10
   1  10   0   63.69    8.50
  -1  10   0   61.99   10.30
  -1  10   0   88.59   11.70
   1  10   0   86.49   12.30
  -1  10   0   57.49   10.40
   2 -10   0 1222.68   55.29
  -2 -10   0 1103.19   52.29
   2 -10   0 1094.59   53.89
   2 -10   0 1134.19   46.00
  -2 -10   0 1185.18   54.09
  -2 -10   0 1119.49   52.69
   2 -10   0 1113.99   54.09
   2 -10   0 1188.78   51.79
  -2 -10   0 1139.99   51.89
   2 -10   0 1235.38   56.39
  -2 -10   0 1179.28   56.19
   2  10   0 1145.69   50.49
  -2  10   0 1161.48   55.39
   2  10   0 1228.28   55.29
  -2  10   0 1185.58   53.39
   2  10   0 1127.89   45.40
   2  10   0 1187.08   49.50
  -2  10   0 1129.09   50.69
   2  10   0 1126.39   45.40
  -2  10   0 1203.18   54.39
   3 -10   0    1.70    4.10
   3 -10   0    4.70    5.40
  -3 -10   0   -4.80    4.10
  -3 -10   0   -7.40    4.70
   3 -10   0    1.90    5.10
  -3 -10   0    0.90    3.40
   3 -10   0   -1.70    2.70
   3 -10   0   10.60    6.80
   3 -10   0   12.10    4.80
   3 -10   0    0.90    1.80
  -3 -10   0    1.70    4.20
   3  10   0    2.80    3.50
  -3  10   0   -6.00    3.10
  -3  10   0    0.20    4.90
  -3  10   0   -0.90    3.40
  -3  10   0    2.70    4.10
   3  10   0    5.10    5.80
   3  10   0   -2.20    1.80
  -3  10   0   -2.80    3.90
  -3  10   0   -3.20    6.10
   3  10   0    0.80    2.80
  -4 -10   0  675.43   33.10
   4 -10   0  683.53   30.90
  -4 -10   0  663.83   31.90
   4 -10   0  611.64   35.90
   4 -10   0  700.13   34.40
  -4 -10   0  662.83   35.20
   4 -10   0  664.03   36.20
   4 -10   0  662.53   41.50
  -4 -10   0  647.24   37.50
   4 -10   0  665.03   34.90
  -4  10   0  632.94   33.80
   4  10   0  658.93   30.40
   4  10   0  691.23   31.50
   4  10   0  638.04   31.10
  -4  10   0  709.13   34.80
  -4  10   0  667.33   33.70
   4  10   0  690.33   32.90
   4  10   0  696.73   36.50
  -4  10   0  659.63   37.00
  -4  10   0  666.93   34.20
   5 -10   0    5.00    3.80
  -5 -10   0    1.70    6.70
   5 -10   0   12.70    6.40
   5 -10   0    6.40    5.30
   5 -10   0   -1.00    4.70
   5 -10   0    3.60    6.10
  -5 -10   0    2.60    4.60
  -5 -10   0    2.10    5.10
   5 -10   0    0.20    6.70
  -5 -10   0    1.20    3.40
   5  10   0   -4.60    3.00
   5  10   0    5.60    3.70
   5  10   0   -0.90    3.40
  -5  10   0    9.50    7.30
  -5  10   0    7.90    5.60
  -5  10   0   12.70    5.70
   5  10   0   14.30    4.30
  -5  10   0   -2.40    4.00
   6 -10   0  689.33   34.70
   6 -10   0  659.13   37.50
  -6 -10   0  616.84   35.60
   6 -10   0  648.94   38.70
  -6 -10   0  642.94   34.10
   6 -10   0  708.73   34.10
   6 -10   0  673.63   36.10
  -6 -10   0  655.43   29.80
  -6  10   0  608.54   33.40
   6  10   0  686.13   32.50
  -6  10   0  684.73   33.60
  -6  10   0  641.54   35.10
  -6  10   0  714.53   38.80
  -6  10   0  650.23   33.00
   6  10   0  636.94   32.90
  -7 -10   0    5.40    7.00
   7 -10   0    8.40    5.90
   7 -10   0    2.70    6.00
   7 -10   0   15.30    8.10
  -7 -10   0    3.00    3.00
   7 -10   0   -1.20    6.00
  -7 -10   0    7.00    6.80
  -7  10   0    5.60    4.50
  -7  10   0   -4.20    6.70
   7  10   0    7.40    5.70
  -7  10   0    4.60    5.10
  -7  10   0    4.90    6.50
   7  10   0    8.60    4.90
  -7  10   0    6.10    4.90
  -8 -10   0  564.84   32.40
   8 -10   0  510.75   34.60
  -8 -10   0  524.75   33.20
   8 -10   0  563.94   35.50
   8 -10   0  633.24   35.60
   8 -10   0  571.84   30.50
  -8 -10   0  588.94   24.30
  -8  10   0  597.54   32.20
  -8  10   0  528.35   27.70
  -8  10   0  560.14   33.80
  -8  10   0  564.24   35.60
  -9 -10   0   21.90    2.70
   9 -10   0   13.80    6.00
  -9 -10   0   20.40    2.50
   9 -10   0   20.10   10.40
   9 -10   0    4.60    7.10
   9 -10   0   19.70   10.00
  -9  10   0   26.80   11.00
  -9  10   0   18.70    4.70
  -9  10   0   20.30    4.90
  -9  10   0   24.90   10.40
  -9  10   0    8.90    8.30
  10 -10   0  322.07   26.80
  10 -10   0  347.57   28.10
  10 -10   0  351.76   26.90
  10 -10   0  368.96   21.10
 -10  10   0  355.16   26.80
 -10  10   0  313.87   15.90
 -10  10   0  346.97   28.20
 -10  10   0  308.77   15.70
  11 -10   0   23.20   10.50
  11 -10   0   18.30    9.90
  11 -10   0   17.00   11.50
  11 -10   0   13.80    6.50
 -11  10   0   24.70   12.00
  12 -10   0  507.15   34.40
  12 -10   0  521.85   37.90
  12 -10   0  425.06   35.30
  12 -10   0  470.55   26.00
 -12  10   0  445.26   34.40
 -12  10   0  542.65   37.40
  13 -10   0    5.50   11.50
  13 -10   0    6.80    3.40
  13 -10   0   10.50   10.30
 -13  10   0   13.20   12.90
 -13  10   0    6.10   11.70
  14 -10   0  306.47   30.90
  14 -10   0  334.07   31.30
 -14  10   0  319.27   30.70
 -14  10   0  348.07   31.50
  14  10   0  296.57   30.00
  15 -10   0   18.40   13.10
  15 -10   0   34.90   16.90
 -15  10   0   36.00   15.80
  15  10   0   35.50   13.40
  15  10   0   16.30   10.80
 -15  10   0   40.60   16.20
  16 -10   0  238.88   32.30
  16 -10   0  181.08   30.40
 -16  10   0  207.58   29.10
  16  10   0  211.28   28.70
 -16  10   0  207.38   30.20
  16  10   0  266.57   24.50
  16  10   0  164.68   26.00
  17 -10   0   -0.80   13.80
  17 -10   0   21.40   17.80
 -17  10   0   35.50   17.90
  17  10   0   22.00   14.20
 -17  10   0   26.80   28.90
  17  10   0   29.50   12.20
  17  10   0   16.20   15.20
  18 -10   0  176.08   28.50
  18 -10   0  156.48   30.00
 -18  10   0  156.48   28.50
 -18  10   0  109.49   22.60
  18  10   0  112.69   21.60
  18  10   0   93.29   24.50
  19 -10   0   12.90   16.60
  19 -10   0   46.30   18.00
  19  10   0   38.50   17.90
  19  10   0   14.40   15.70
 -19  10   0   55.19   17.50
  19  10   0   30.10   16.50
 -19  10   0   19.80   16.20
  20 -10   0   83.29   23.20
  20 -10   0  104.29   25.60
  20  10   0  127.69   25.70
 -20  10   0   78.39   21.80
  20  10   0  133.49   26.60
   0 -11   0    0.30    5.60
   0 -11   0   -1.50    5.20
   0 -11   0    3.30    4.80
   0 -11   0    2.20    3.90
   0 -11   0    3.50    3.00
   0 -11   0    5.30    5.30
   0  11   0   13.50    6.60
   0  11   0   13.30    4.60
   0  11   0   -1.00    2.80
   1 -11   0   85.09   13.30
  -1 -11   0   70.19   11.30
   1 -11   0  114.49   15.10
  -1 -11   0   62.79    8.90
   1 -11   0   78.79   10.10
   1 -11   0   79.39   12.00
  -1 -11   0   77.29   12.90
   1 -11   0   95.89   13.40
  -1 -11   0   92.19   12.60
   1  11   0   86.99    9.70
  -1  11   0   70.79   12.60
   1  11   0   83.39   12.80
  -1  11   0  100.49   10.50
   1  11   0   85.09    8.00
   2 -11   0   50.49   10.30
   2 -11   0   47.70    9.70
   2 -11   0   50.89   10.90
  -2 -11   0   55.29   11.00
   2 -11   0   39.30    2.50
  -2 -11   0   44.90    7.80
  -2 -11   0   50.39    9.80
   2 -11   0   35.10    7.50
   2 -11   0   50.99    9.80
   2 -11   0   40.90    2.60
  -2 -11   0   59.39    8.70
  -2 -11   0   40.10    8.80
  -2  11   0   43.30    7.70
   2  11   0   41.70    6.60
  -2  11   0   45.00    9.90
   2  11   0   45.50   10.10
  -2  11   0   47.00    7.60
   3 -11   0  144.69   14.40
   3 -11   0  133.59   16.20
   3 -11   0  139.89    8.50
   3 -11   0  129.49   11.50
  -3 -11   0  146.49   14.40
   3 -11   0  141.19   12.60
   3 -11   0  149.59   17.00
  -3 -11   0  134.79   11.90
  -3 -11   0  151.58   12.90
  -3 -11   0  165.18   18.80
   3 -11   0  167.28   19.60
  -3 -11   0  140.19   11.80
  -3  11   0  148.09   13.60
   3  11   0  137.49   11.40
  -3  11   0  160.68   16.10
   3  11   0  137.19   11.40
  -3  11   0  149.09   12.60
  -3  11   0  139.79   13.80
   3  11   0  129.89    7.90
  -3  11   0  157.68   15.30
   3  11   0  174.88   19.30
  -3  11   0  125.49   11.60
   4 -11   0    6.40    5.80
  -4 -11   0    4.10    4.10
   4 -11   0   13.10    6.50
  -4 -11   0    9.20    6.10
  -4 -11   0    8.30    7.00
  -4 -11   0    8.10    5.00
   4 -11   0   10.80    3.40
   4 -11   0    0.40    5.80
   4 -11   0    3.50    5.20
  -4 -11   0    4.20    4.50
   4 -11   0   -1.90    4.60
  -4  11   0    1.30    5.50
   4  11   0    4.30    3.80
   4  11   0    8.50    3.20
  -4  11   0   11.40    7.90
  -4  11   0    9.70    5.90
  -4  11   0   -3.90    4.60
  -4  11   0   11.80    6.20
   4  11   0    5.10    6.40
   4  11   0    1.90    3.70
   4  11   0    9.60    4.10
  -5 -11   0  111.79    9.80
   5 -11   0  123.19   18.30
  -5 -11   0  123.29   13.80
   5 -11   0  117.79   15.60
   5 -11   0  108.59   13.80
  -5 -11   0   95.79    9.60
  -5 -11   0  111.09   16.20
   5 -11   0   93.89   13.10
   5 -11   0   95.19   14.40
   5 -11   0  115.79    9.50
   5  11   0   92.89    8.90
  -5  11   0   92.79   12.00
  -5  11   0  134.69   12.90
  -5  11   0  117.69   14.00
  -5  11   0   99.69   13.10
   5  11   0  101.79    9.50
   5  11   0  115.49   10.10
  -5  11   0  115.69   16.60
   5  11   0  123.99   15.90
   6 -11   0    3.70    5.80
   6 -11   0   -0.60    8.00
   6 -11   0   11.70    8.10
   6 -11   0   10.90    6.80
  -6 -11   0   10.50    6.00
  -6 -11   0    1.40    6.00
  -6 -11   0    5.00    3.90
  -6 -11   0   15.00    8.10
   6 -11   0    8.60    4.60
  -6  11   0    3.80    4.90
  -6  11   0    7.90    6.90
   6  11   0   15.10    5.30
  -6  11   0    5.50    5.00
  -6  11   0    8.90    5.60
   6  11   0    9.50    5.60
   6  11   0   14.20    5.20
  -6  11   0   12.80    8.00
  -7 -11   0   67.29   11.60
  -7 -11   0   73.39    7.40
  -7 -11   0   68.69    7.40
  -7 -11   0   85.49   14.00
   7 -11   0   70.59   12.70
   7 -11   0   75.39   12.10
   7 -11   0   56.89   12.60
   7 -11   0   82.89   15.40
  -7  11   0   60.39   12.10
  -7  11   0   65.79   12.80
  -7  11   0   50.79   13.00
  -7  11   0   66.09   11.30
   7  11   0   74.39   11.80
  -7  11   0   70.19   10.10
  -8 -11   0    2.10    7.40
   8 -11   0    4.20    7.30
  -8 -11   0   -4.00    5.80
   8 -11   0    6.80    7.70
   8 -11   0   11.50    8.90
   8 -11   0    6.70    5.80
  -8 -11   0    8.00    3.50
  -8 -11   0    4.00    3.10
  -8  11   0   13.40    5.80
  -8  11   0    6.60    7.90
  -8  11   0    2.00    6.00
  -8  11   0   11.20    5.20
  -8  11   0    4.40    8.30
  -9 -11   0  171.58    9.10
   9 -11   0  162.38   21.60
   9 -11   0  176.48   15.00
   9 -11   0  190.78   22.30
  -9 -11   0  164.88    8.70
  -9 -11   0  203.98   18.50
   9 -11   0  173.38   22.10
  -9  11   0  148.49   11.60
  -9  11   0  151.08   22.00
  -9  11   0  181.08   12.80
  -9  11   0  165.38   15.10
  -9  11   0  212.68   23.10
  10 -11   0    7.00    7.70
  10 -11   0    1.60    5.10
  10 -11   0    1.90    8.70
  10 -11   0    9.10   10.40
 -10  11   0   13.40    7.80
 -10  11   0    4.70    9.50
 -10  11   0    1.40    3.30
 -10  11   0    0.20    8.50
 -10  11   0    2.00    3.20
  11 -11   0  117.79   20.50
  11 -11   0  130.09   19.70
  11 -11   0  136.59   12.30
 -11  11   0  140.19   22.20
 -11  11   0  128.49   20.90
 -11  11   0  112.39   14.60
  12 -11   0   -7.30   10.20
  12 -11   0   13.50   10.70
  12 -11   0   -5.80    9.20
 -12  11   0  -20.10    8.10
 -12  11   0    6.10   12.00
 -12  11   0   13.50    8.80
  13 -11   0  127.09   22.20
  13 -11   0   90.69   16.80
  13 -11   0  135.39   23.40
  13 -11   0   98.09    8.50
 -13  11   0  114.59   21.70
 -13  11   0   94.99   19.90
  14 -11   0   -3.20   10.40
  14 -11   0   15.30   14.80
 -14  11   0   -3.30   11.60
 -14  11   0  -11.50    9.90
  15 -11   0   96.19   21.70
  15  11   0   92.89   19.80
 -15  11   0   52.89   17.60
  15  11   0   68.89   15.90
 -15  11   0   98.09   21.00
  16 -11   0   -8.30   12.50
  16 -11   0   -9.30   12.20
  16  11   0   -5.60    8.60
  16  11   0    2.80   11.90
 -16  11   0    7.00   13.00
 -16  11   0    8.30   13.90
  16  11   0   -4.70   10.40
  17 -11   0   28.90   17.10
  17 -11   0    5.90   24.60
  17  11   0   28.00   15.30
  17  11   0   59.99   17.30
  17  11   0   45.70   14.10
 -17  11   0   28.60   18.50
 -17  11   0   35.20   17.70
  18 -11   0  -10.80   15.30
  18 -11   0   17.50   15.10
 -18  11   0  -28.60   14.10
  18  11   0   18.60   14.20
  18  11   0  -10.70   14.30
 -18  11   0    3.00   15.30
  19 -11   0   17.30   18.40
  19 -11   0   38.50   18.20
  19  11   0   22.50   18.10
  19  11   0   23.90   18.00
  19  11   0    4.40   15.90
 -19  11   0   24.20   17.60
 -19  11   0   22.20   17.30
  20 -11   0   15.70   16.50
  20  11   0   12.30   15.50
  20  11   0    1.40   16.10
 -20  11   0   -2.40   18.70
 -20  11   0   21.00   15.90
   0 -12   0   30.70    9.40
   0 -12   0   48.80    9.90
   0 -12   0   37.70    6.90
   0 -12   0   44.90    8.20
   0 -12   0   62.49   12.30
   0 -12   0   49.10    9.80
   0  12   0   48.20    7.60
   0  12   0   55.79   11.20
   0  12   0   36.70    6.90
   1 -12   0    7.00    5.70
   1 -12   0    8.00    6.00
  -1 -12   0   10.80    4.90
   1 -12   0    8.80    3.80
  -1 -12   0   22.20    8.70
  -1 -12   0    2.50    5.60
   1 -12   0    6.40    5.10
  -1 -12   0   -4.40    5.10
   1 -12   0    1.00    6.50
   1 -12   0    8.00    6.40
  -1  12   0   14.10    5.20
  -1  12   0    9.20    4.20
   1  12   0   15.90    8.00
  -1  12   0   10.60    7.70
   1  12   0    6.20    4.30
   1  12   0    6.30    4.10
  -2 -12   0   44.30    8.70
  -2 -12   0   41.20    9.90
  -2 -12   0   14.70    7.30
   2 -12   0   38.80    7.20
   2 -12   0   25.50    8.80
   2 -12   0   39.50   10.70
  -2 -12   0   30.60    7.90
   2 -12   0   21.50    6.90
   2 -12   0   28.80    8.70
   2 -12   0   18.50    8.50
  -2 -12   0   32.70    6.80
   2  12   0   37.50    9.90
   2  12   0   25.20    5.90
  -2  12   0   46.70    8.20
  -2  12   0   24.50    8.90
  -2  12   0   28.40    6.50
   2  12   0   32.50    6.70
  -3 -12   0    1.40    4.50
   3 -12   0   -1.10    4.10
   3 -12   0    3.60    2.00
  -3 -12   0   -1.70    5.70
   3 -12   0    0.20    1.70
  -3 -12   0   -6.00    4.70
  -3 -12   0    0.50    6.30
   3 -12   0    2.80    7.40
   3 -12   0   -0.70    5.30
   3 -12   0   -6.70    4.50
  -3 -12   0    4.60    4.70
   3 -12   0   -7.10    5.30
   3  12   0   -3.20    3.20
  -3  12   0    6.60    5.40
   3  12   0    0.90    1.40
  -3  12   0    5.60    6.40
   3  12   0   -3.00    5.40
  -3  12   0   -8.50    6.40
   3  12   0    0.00    3.10
  -4 -12   0   45.80    8.60
   4 -12   0   49.60    9.90
  -4 -12   0   49.40    8.50
   4 -12   0   78.89   14.80
   4 -12   0   59.89    6.90
   4 -12   0   87.69   14.50
   4 -12   0   51.89   10.90
   4 -12   0   50.29   11.00
  -4 -12   0   55.59   11.40
  -4 -12   0   56.69   12.70
  -4 -12   0   63.29   10.00
  -4  12   0   75.79   11.20
   4  12   0   65.99    8.80
  -4  12   0   55.89   10.90
   4  12   0   58.19   12.20
  -4  12   0   36.20   11.60
   4  12   0   50.79    8.10
   4  12   0   55.59    5.70
   4  12   0   72.59    9.60
   5 -12   0    2.10    5.90
   5 -12   0    6.40    7.60
   5 -12   0   -1.00    5.70
  -5 -12   0   -0.60    4.50
   5 -12   0    4.00    6.20
   5 -12   0   -0.80    3.40
  -5 -12   0    2.50    6.30
  -5 -12   0    0.60    6.50
   5 -12   0  -10.60    5.60
  -5 -12   0    2.80    4.80
  -5 -12   0    2.00    5.30
   5  12   0   -4.70    3.20
  -5  12   0   -4.90    5.90
   5  12   0   -2.40    3.40
  -5  12   0    0.10    6.90
   5  12   0   -1.20    6.20
   5  12   0    3.70    3.30
  -5  12   0    7.70    6.50
  -6 -12   0   88.49   15.70
  -6 -12   0   89.59   12.50
   6 -12   0  104.09   12.00
  -6 -12   0   92.49    9.10
  -6 -12   0  105.59   15.30
   6 -12   0   91.59   15.30
   6 -12   0  125.59   15.80
  -6 -12   0   99.79    9.80
   6 -12   0   87.19   13.30
   6 -12   0  107.19   17.90
  -6  12   0  121.49   15.60
  -6  12   0  106.89   13.20
  -6  12   0   93.19   12.70
  -6  12   0   91.09   15.10
   6  12   0   87.09   10.90
   6  12   0   93.79   16.00
   6  12   0   99.79   11.20
   7 -12   0   -0.50    7.30
   7 -12   0   -1.20    6.60
  -7 -12   0    1.60    6.20
  -7 -12   0    3.30    4.30
  -7 -12   0   -1.00    3.80
  -7 -12   0   -4.00    6.40
   7 -12   0    3.40    4.80
   7 -12   0   -3.70    5.80
   7  12   0   17.30    8.20
   7  12   0   -4.50    4.30
  -7  12   0    2.80    6.70
   7  12   0   -0.80    3.80
  -7  12   0    1.10    5.90
  -7  12   0   -4.50    4.70
  -7  12   0    2.70    8.60
  -8 -12   0   66.19   13.70
  -8 -12   0   72.09   12.60
  -8 -12   0   68.49    7.40
   8 -12   0   66.79   13.50
   8 -12   0   76.49   14.80
  -8 -12   0   60.09    7.40
   8 -12   0   68.29   11.40
  -8  12   0   68.09   13.70
  -8  12   0   57.09   15.10
  -8  12   0   60.69   10.10
  -8  12   0   74.99   10.20
  -9 -12   0    0.60    2.70
   9 -12   0    1.40    5.50
  -9 -12   0   -1.20    7.30
   9 -12   0   -3.40    8.00
  -9 -12   0    2.40    2.70
   9 -12   0   -1.40    9.00
   9 -12   0   -7.60    6.00
  -9 -12   0    7.50    6.70
  -9  12   0   -7.00    6.90
  -9  12   0    0.80    4.30
  -9  12   0    7.30   10.20
  -9  12   0   -1.40    5.90
  10 -12   0   18.90    7.30
  10 -12   0   31.80   12.30
  10 -12   0   26.30   10.90
 -10  12   0   35.50   14.70
 -10  12   0   21.20    5.70
 -10  12   0   33.40    6.30
 -10  12   0   25.60   11.90
  11 -12   0    3.10    9.10
  11 -12   0   16.70   10.90
  11 -12   0   -8.20    9.00
  11 -12   0    6.20    5.80
 -11  12   0    0.10    9.80
 -11  12   0   14.00   12.40
 -11  12   0   11.20    9.00
  12 -12   0   60.59   15.00
  12 -12   0   51.89    8.10
  12 -12   0   66.59   17.20
  12 -12   0   82.49   19.00
 -12  12   0   37.80   15.90
 -12  12   0   52.09   16.50
 -12  12   0   38.10   15.70
  13 -12   0   11.40   12.00
  13 -12   0   -4.20    8.30
  13 -12   0   -2.00   10.60
  13 -12   0    6.10    4.40
 -13  12   0   10.90   12.50
 -13  12   0   17.10   12.20
  14 -12   0   51.49   17.30
  14 -12   0   46.10   16.60
  14  12   0   28.10   13.10
 -14  12   0   46.70   17.40
 -14  12   0   45.60   16.80
  15 -12   0   -2.20   12.70
  15 -12   0   31.00   16.00
 -15  12   0    5.40   12.00
  15  12   0   11.80   11.10
  15  12   0   21.30   11.80
 -15  12   0   20.30   13.30
  16 -12   0   17.10   15.70
  16 -12   0   15.40   15.70
  16  12   0   35.60   14.50
 -16  12   0    7.90   13.40
  16  12   0    8.00   12.00
 -16  12   0    4.20   13.00
  16  12   0   27.00   13.70
  17 -12   0   13.10   14.20
  17  12   0    4.90   11.30
  17  12   0   23.80   17.00
 -17  12   0   -5.60   13.00
 -17  12   0   26.80   17.30
  17  12   0  -14.60   13.40
  18 -12   0   40.30   18.10
  18 -12   0   14.10   16.70
  18  12   0   -0.30   14.60
 -18  12   0    3.60   17.50
 -18  12   0   -1.20   14.00
  18  12   0    8.20   14.90
  18  12   0   19.50   11.50
  18  12   0   10.60   12.70
  19 -12   0   18.50   17.50
  19 -12   0   13.80   15.70
  19  12   0  -19.70   13.30
  19  12   0  -16.10   14.20
 -19  12   0   38.30   20.30
 -19  12   0    6.90   13.50
  20 -12   0   10.10   20.00
 -20  12   0   10.20   22.20
 -20  12   0  -18.70   17.10
  20  12   0   23.90   17.70
  20  12   0    6.90   16.30
   0 -13   0    0.50    6.30
   0 -13   0   16.20    7.00
   0 -13   0    4.50    5.10
   0 -13   0    8.20    7.70
   0 -13   0   -1.10    4.90
   0 -13   0    7.50    3.70
   0  13   0   16.90    9.20
   0  13   0    8.60    5.00
   0  13   0    1.90    4.50
   1 -13   0  419.26   23.40
  -1 -13   0  440.56   30.10
   1 -13   0  452.45   25.50
  -1 -13   0  450.45   24.80
  -1 -13   0  423.06   28.10
   1 -13   0  459.85   29.90
   1 -13   0  437.86   28.30
   1 -13   0  458.15   30.00
   1 -13   0  421.16   28.50
  -1 -13   0  412.46   27.60
   1  13   0  441.66   23.50
  -1  13   0  461.25   30.30
   1  13   0  422.56   24.00
  -1  13   0  473.45   24.60
   1  13   0  461.65   30.30
  -2 -13   0   32.00    7.50
  -2 -13   0   38.30   10.40
   2 -13   0   29.80    9.60
   2 -13   0   28.80   10.30
  -2 -13   0   48.70   10.50
  -2 -13   0   40.70    8.90
   2 -13   0   30.60    7.60
   2 -13   0   29.50   10.30
   2 -13   0   49.50   11.40
  -2 -13   0   35.70   11.80
  -2  13   0   31.40   10.30
  -2  13   0   28.40    7.30
   2  13   0   38.30    6.90
  -2  13   0   43.80   11.30
   2  13   0   35.30   11.00
   2  13   0   41.00    8.00
  -3 -13   0  485.75   30.10
   3 -13   0  443.76   29.50
  -3 -13   0  517.15   26.80
  -3 -13   0  470.55   27.70
   3 -13   0  542.55   33.50
   3 -13   0  509.05   30.90
   3 -13   0  456.85   19.60
  -3 -13   0  452.35   27.20
   3 -13   0  465.95   27.10
  -3 -13   0  491.45   32.90
   3 -13   0  407.36   29.20
   3  13   0  481.35   24.60
   3  13   0  469.85   30.90
  -3  13   0  520.15   30.90
  -3  13   0  431.36   30.70
  -3  13   0  469.85   26.80
   3  13   0  418.66   25.20
   4 -13   0    4.10    6.80
  -4 -13   0   19.70   10.60
   4 -13   0   12.90    3.50
  -4 -13   0   15.80    6.00
   4 -13   0    5.10    7.70
   4 -13   0   13.20    8.30
   4 -13   0   17.30    3.80
   4 -13   0   22.80   10.70
  -4 -13   0   21.50    9.30
  -4 -13   0   11.40    6.00
   4 -13   0   15.20    7.00
  -4 -13   0   12.00    5.80
   4  13   0   17.70    5.20
  -4  13   0    9.50    8.30
   4  13   0   16.40    5.10
   4  13   0   12.70    8.80
  -4  13   0   20.80    7.70
  -4  13   0   20.20    9.80
   4  13   0   10.20    3.10
   5 -13   0  571.74   36.20
   5 -13   0  549.54   27.80
  -5 -13   0  612.64   30.70
   5 -13   0  558.84   32.90
  -5 -13   0  588.14   35.10
   5 -13   0  614.74   35.00
  -5 -13   0  610.74   32.00
  -5 -13   0  554.74   37.30
  -5 -13   0  601.04   30.80
   5 -13   0  521.05   35.00
   5 -13   0  530.65   37.10
   5  13   0  568.44   29.40
   5  13   0  580.34   27.50
   5  13   0  574.44   36.00
  -5  13   0  592.94   33.00
  -5  13   0  600.44   37.70
   5  13   0  560.04   29.30
  -5  13   0  619.34   34.10
   6 -13   0   35.10   12.10
  -6 -13   0   31.00    7.50
  -6 -13   0   30.00   10.60
  -6 -13   0   23.10    7.90
   6 -13   0   30.40    9.60
   6 -13   0   37.30   12.50
   6 -13   0   25.20    8.70
  -6 -13   0   13.00    8.50
  -6 -13   0   21.20    6.30
   6  13   0   39.10   10.90
  -6  13   0   33.10    9.00
  -6  13   0   11.00    9.60
  -6  13   0   32.40   10.00
   6  13   0   16.90    5.10
   6  13   0   20.30    6.30
   7 -13   0  435.76   30.10
  -7 -13   0  500.95   32.20
  -7 -13   0  498.75   25.00
  -7 -13   0  453.95   24.10
   7 -13   0  547.05   36.00
   7 -13   0  493.95   30.30
   7 -13   0  483.75   33.50
  -7 -13   0  425.16   28.20
   7  13   0  483.75   32.70
  -7  13   0  484.55   30.90
  -7  13   0  409.76   32.50
   7  13   0  522.95   27.10
  -7  13   0  462.85   28.00
   7  13   0  427.66   25.80
   8 -13   0    5.50    8.80
   8 -13   0   11.30   10.80
  -8 -13   0    8.50    4.50
   8 -13   0   -1.10    7.00
  -8 -13   0    9.30    8.80
  -8 -13   0    3.40    7.40
  -8 -13   0    6.50    4.50
   8 -13   0   12.30    7.60
  -8  13   0   -0.80    5.50
  -8  13   0   13.20    9.40
  -8  13   0   12.50    8.30
   8  13   0    5.60    5.40
   8  13   0    3.90    8.60
  -8  13   0   17.50   11.40
   9 -13   0  543.55   36.70
  -9 -13   0  517.25   32.20
   9 -13   0  485.55   33.70
  -9 -13   0  479.35   22.80
   9 -13   0  463.25   29.60
  -9 -13   0  502.85   33.90
   9 -13   0  501.45   39.80
  -9 -13   0  484.45   22.60
  -9  13   0  530.85   33.90
   9  13   0  513.15   34.50
  -9  13   0  430.36   26.40
  -9  13   0  480.85   27.10
  -9  13   0  530.75   37.30
  10 -13   0    4.40    8.00
  10 -13   0    7.80   11.10
  10 -13   0    5.00    5.90
 -10 -13   0    8.00    1.90
  10 -13   0   12.40   10.30
 -10  13   0    1.40    6.70
 -10  13   0   -1.70    8.10
 -10  13   0   -2.40   11.40
  11 -13   0  290.57   27.50
  11 -13   0  251.57   29.30
  11 -13   0  259.57   31.20
  11 -13   0  262.87   19.10
 -11  13   0  263.07   25.40
 -11  13   0  303.07   29.30
  12 -13   0   41.20   15.40
  12 -13   0   23.40   14.30
  12 -13   0   34.10   13.40
 -12  13   0   46.20   16.10
 -12  13   0    3.40   12.20
  13 -13   0  243.98   31.50
  13 -13   0  271.27   32.00
  13 -13   0  193.78   26.20
 -13  13   0  232.18   31.40
  14 -13   0   44.60   17.00
  14 -13   0   32.30   17.20
  14  13   0   87.49   19.60
 -14  13   0   16.40   14.10
 -14  13   0   58.79   18.20
  15 -13   0  108.99   23.30
  15 -13   0  155.38   26.80
 -15  13   0  116.99   23.20
  15  13   0  120.29   20.70
  15  13   0  114.99   23.40
 -15  13   0  133.89   24.50
  16 -13   0   33.30   18.40
  16 -13   0   21.10   15.30
  16  13   0   29.30   14.70
 -16  13   0   33.10   18.40
  16  13   0   11.30   11.60
  16  13   0   -1.10   11.30
  17 -13   0  135.69   28.10
  17 -13   0   77.79   23.00
 -17  13   0   90.09   22.10
  17  13   0   77.09   21.50
  17  13   0  111.29   34.70
  17  13   0   82.19   18.70
 -17  13   0  105.79   24.20
  17  13   0   66.39   17.80
  18 -13   0   15.50   14.90
  18  13   0   -1.90   13.10
  18  13   0    7.30   15.50
 -18  13   0  -28.60   16.30
 -18  13   0   11.80   16.40
  18  13   0   23.40   15.00
  19 -13   0    9.80   16.50
  19 -13   0   86.89   25.60
  19  13   0   42.80   19.90
  19  13   0   37.10   18.20
 -19  13   0   29.50   21.90
 -19  13   0  102.29   24.40
   0 -14   0 3086.39  123.19
   0 -14   0 3052.79  127.69
   0 -14   0 2871.41  129.19
   0 -14   0 2945.81  128.29
   0 -14   0 2808.62  120.49
   0 -14   0 2904.51  127.59
   0  14   0 3078.29  130.39
   0  14   0 2986.00  121.49
   1 -14   0   14.20    7.60
   1 -14   0   46.20   12.50
   1 -14   0   12.60    8.20
   1 -14   0   17.40    6.80
  -1 -14   0   42.50   10.80
  -1 -14   0   22.60    9.50
   1 -14   0   18.20    8.80
  -1 -14   0   17.40    6.50
  -1 -14   0   15.50    9.80
  -1  14   0   42.70   11.90
   1  14   0    9.00    9.50
   1  14   0   21.10    6.10
  -1  14   0   27.80    7.50
  -2 -14   0 1240.38   63.89
   2 -14   0 1252.77   62.19
   2 -14   0 1293.97   57.89
   2 -14   0 1220.88   61.59
  -2 -14   0 1230.58   56.29
   2 -14   0 1201.28   62.39
  -2 -14   0 1213.58   60.99
  -2 -14   0 1200.98   59.49
   2 -14   0 1327.97   64.39
  -2 -14   0 1189.28   58.79
  -2  14   0 1324.17   63.19
  -2  14   0 1267.87   63.49
  -2  14   0 1157.18   55.99
   2  14   0 1221.08   54.59
   2  14   0 1303.07   63.49
   3 -14   0   59.69   13.50
   3 -14   0   52.69   12.40
   3 -14   0   80.49   15.40
   3 -14   0   73.09   14.60
  -3 -14   0   60.09   10.30
  -3 -14   0   47.80   11.80
  -3 -14   0   60.99   14.30
  -3 -14   0   67.79   12.10
   3 -14   0   60.89   10.80
  -3 -14   0   88.39   13.00
  -3  14   0   65.19   13.50
   3  14   0   72.49    9.60
  -3  14   0   64.29   10.60
   3  14   0   80.29   15.00
  -3  14   0   73.69   15.30
   4 -14   0 1020.80   52.49
  -4 -14   0 1082.99   52.09
   4 -14   0 1102.79   57.19
   4 -14   0 1147.99   59.99
  -4 -14   0 1104.09   56.09
   4 -14   0 1076.89   45.00
   4 -14   0 1121.59   45.30
  -4 -14   0 1090.99   52.29
  -4 -14   0 1186.78   52.29
   4 -14   0 1142.69   56.49
  -4 -14   0 1059.89   58.99
   4  14   0 1053.39   43.90
   4  14   0 1003.90   48.90
  -4  14   0 1075.59   55.29
  -4  14   0 1083.69   52.59
   4  14   0 1162.98   57.99
  -4  14   0 1105.79   58.59
   4  14   0 1143.19   49.60
  -5 -14   0   89.89   12.80
   5 -14   0   79.29   15.00
  -5 -14   0   63.49   16.00
   5 -14   0   71.19    8.40
   5 -14   0   81.99   17.10
  -5 -14   0   90.09   13.50
   5 -14   0   76.69    7.50
  -5 -14   0   98.09   15.80
  -5 -14   0   87.19   12.10
   5 -14   0  104.89   15.10
   5 -14   0   63.79   14.00
   5 -14   0   68.79   13.90
   5  14   0   62.59    7.30
  -5  14   0  112.29   18.40
  -5  14   0   71.69   12.40
   5  14   0   90.19   16.30
  -5  14   0  112.69   16.10
   5  14   0   89.99   10.90
   5  14   0   69.79   10.70
   6 -14   0 1277.27   62.39
  -6 -14   0 1245.88   63.49
  -6 -14   0 1413.96   69.39
  -6 -14   0 1183.48   56.39
  -6 -14   0 1317.37   59.99
   6 -14   0 1232.68   57.29
   6 -14   0 1250.57   61.59
  -6 -14   0 1276.77   57.39
   6 -14   0 1285.17   65.49
   6 -14   0 1294.97   67.69
  -6  14   0 1306.67   61.49
   6  14   0 1248.08   64.99
  -6  14   0 1155.28   64.99
  -6  14   0 1349.77   62.09
   6  14   0 1327.57   57.29
   6  14   0 1176.08   54.79
  -7 -14   0  147.69   12.20
   7 -14   0  138.19   20.40
   7 -14   0  111.69   17.30
   7 -14   0  141.79   17.80
   7 -14   0  157.68   22.40
  -7 -14   0  164.18   18.10
  -7 -14   0  132.99   19.30
  -7 -14   0  109.69   11.40
  -7  14   0  185.88   21.50
   7  14   0  128.79   14.30
  -7  14   0  128.69   16.20
  -7  14   0  154.98   22.80
   7  14   0  114.69   11.30
   7  14   0  139.59   21.20
   8 -14   0  524.55   37.80
  -8 -14   0  525.35   26.60
  -8 -14   0  528.25   32.40
  -8 -14   0  584.94   36.60
  -8 -14   0  522.65   26.10
   8 -14   0  532.75   32.90
   8 -14   0  532.45   37.60
   8 -14   0  499.85   34.10
   8  14   0  532.35   29.60
  -8  14   0  530.65   30.60
  -8  14   0  504.95   37.30
  -8  14   0  492.35   34.00
   8  14   0  529.15   35.90
   9 -14   0   81.39   17.00
  -9 -14   0   79.69    7.70
  -9 -14   0   50.89   12.60
   9 -14   0  115.29   19.80
  -9 -14   0   80.79   15.80
   9 -14   0   74.59   13.20
   9 -14   0   80.89   17.10
   9  14   0   83.89   12.10
   9  14   0   94.99   18.20
  -9  14   0   95.79   23.80
  -9  14   0   64.79   17.10
  10 -14   0  219.08   18.80
 -10 -14   0  258.07   12.20
  10 -14   0  239.68   29.20
 -10 -14   0  235.58   11.90
  10 -14   0  273.37   26.60
  10 -14   0  220.18   26.60
  10  14   0  271.97   19.90
  10  14   0  230.38   24.10
 -10  14   0  201.08   28.30
 -10  14   0  232.78   16.50
 -10  14   0  294.67   26.40
  11 -14   0  112.89   14.80
  11 -14   0  133.19   21.40
  11 -14   0  101.59   21.60
  11 -14   0  127.59   23.20
 -11  14   0  103.29   21.40
 -11  14   0  103.89   20.00
  11  14   0  117.69   20.00
  12 -14   0  333.17   31.00
  12 -14   0  268.47   18.80
  12 -14   0  299.07   29.50
  12 -14   0  245.38   30.20
 -12  14   0  295.17   32.20
 -12  14   0  228.88   30.80
  12  14   0  279.07   28.50
  13 -14   0  101.29   22.00
  13 -14   0   83.79   14.60
  13 -14   0  129.69   23.30
 -13  14   0  103.69   22.70
  13  14   0   61.19   17.00
 -13  14   0   78.09   19.40
  14 -14   0  142.69   25.50
  14 -14   0  191.68   29.00
  14  14   0  135.39   23.50
 -14  14   0  105.99   23.40
 -14  14   0  162.08   26.90
  14  14   0  104.19   19.60
  15 -14   0   30.10   16.30
  15 -14   0   50.19   20.70
 -15  14   0   84.59   21.60
 -15  14   0   61.09   20.00
  15  14   0   31.30   13.40
  15  14   0   64.09   20.50
  15  14   0   70.19   17.70
  16  14   0  125.29   26.60
 -16  14   0  100.79   23.80
  16  14   0  112.89   22.70
 -16  14   0   84.09   22.70
  16  14   0   86.09   18.40
  17 -14   0   52.49   20.60
  17 -14   0   10.70   15.00
 -17  14   0   18.10   18.80
 -17  14   0   22.60   16.30
  17  14   0    3.70   15.60
  17  14   0   26.50   16.00
  17  14   0   -1.20   13.40
  17  14   0   14.00   18.80
  18 -14   0   67.09   20.40
  18 -14   0  110.89   25.50
  18  14   0   61.39   20.30
  18  14   0   75.99   21.80
 -18  14   0   60.09   22.20
 -18  14   0   86.99   22.60
  18  14   0  101.39   22.40
  19 -14   0   30.10   18.90
  19 -14   0   -0.10   17.60
  19  14   0    8.20   15.70
  19  14   0   42.20   18.90
 -19  14   0   48.70   21.50
 -19  14   0   18.30   17.00
  19  14   0   -9.00   18.80
   0 -15   0    8.20    6.90
   0 -15   0   -6.00    8.40
   0 -15   0   -3.60    7.40
   0 -15   0    9.50    6.80
   0 -15   0    4.40    7.40
   0  15   0   14.80    9.40
   0  15   0    7.20    5.30
  -1 -15   0  796.12   45.50
   1 -15   0  648.44   40.70
  -1 -15   0  761.02   42.40
   1 -15   0  738.13   37.80
  -1 -15   0  753.52   37.40
   1 -15   0  740.93   43.50
  -1 -15   0  735.63   42.00
   1 -15   0  748.73   43.80
   1 -15   0  707.23   41.90
   1  15   0  698.93   43.40
  -1  15   0  657.03   42.60
   1  15   0  729.93   35.70
  -1  15   0  711.53   36.40
   2 -15   0    5.70    7.90
  -2 -15   0    1.30    7.40
  -2 -15   0   -2.40    7.40
  -2 -15   0  -12.90    6.70
   2 -15   0    5.00    7.90
   2 -15   0    1.50    6.90
   2 -15   0    2.40    5.80
  -2 -15   0    5.90    6.30
  -2 -15   0    1.90    5.60
   2 -15   0   11.00    9.20
   2  15   0    8.00    4.50
  -2  15   0    0.60    7.90
   2  15   0   -1.70    7.40
  -2  15   0   -6.10    7.80
  -2  15   0   -4.40    5.00
   3 -15   0  538.65   35.10
   3 -15   0  585.34   31.60
  -3 -15   0  522.35   34.00
   3 -15   0  499.55   34.10
   3 -15   0  469.35   34.50
  -3 -15   0  507.75   31.20
   3 -15   0  494.15   34.10
  -3 -15   0  572.64   30.20
  -3 -15   0  493.45   36.30
  -3 -15   0  461.45   30.50
   3  15   0  501.45   27.30
  -3  15   0  533.05   36.10
   3  15   0  578.74   36.50
  -3  15   0  583.34   35.70
  -3  15   0  539.75   30.30
   4 -15   0    1.80    8.90
  -4 -15   0    1.40    5.80
   4 -15   0   -1.60    8.10
   4 -15   0   18.80   11.10
  -4 -15   0   -0.70    5.10
   4 -15   0   -7.10    6.80
  -4 -15   0   -0.20    9.30
   4 -15   0    3.20    1.40
   4 -15   0   -1.90    5.80
  -4 -15   0   -0.10    7.70
  -4 -15   0   -2.20    4.60
   4  15   0  -10.50    6.70
  -4  15   0   13.70   10.50
  -4  15   0   16.30    9.60
   4  15   0   -1.40    3.80
  -4  15   0    3.70    7.00
   5 -15   0  635.44   39.40
  -5 -15   0  730.83   44.50
   5 -15   0  616.24   29.40
   5 -15   0  598.44   40.10
   5 -15   0  657.43   37.50
  -5 -15   0  665.83   39.90
   5 -15   0  651.13   29.40
  -5 -15   0  628.54   35.40
  -5 -15   0  663.33   35.30
   5  15   0  636.24   28.40
   5  15   0  640.84   28.50
  -5  15   0  660.43   37.10
  -5  15   0  692.03   43.30
   5  15   0  705.63   42.30
  -5  15   0  689.93   39.50
   5  15   0  671.13   33.10
  -6 -15   0   29.10    8.20
   6 -15   0   53.19   15.20
   6 -15   0   38.20    6.60
   6 -15   0   33.60   11.50
  -6 -15   0   31.70   13.20
   6 -15   0   46.70   15.10
   6 -15   0   30.30   11.00
  -6 -15   0   39.30    8.70
  -6 -15   0   38.40    9.60
  -6 -15   0   45.60   12.20
   6  15   0   30.20    5.80
  -6  15   0   68.79   13.40
   6  15   0   51.19    8.80
   6  15   0   42.00   13.30
  -6  15   0   24.10   12.70
  -6  15   0   40.20   11.30
   7 -15   0  376.56   31.70
   7 -15   0  399.16   24.00
  -7 -15   0  437.76   24.50
   7 -15   0  452.35   30.10
  -7 -15   0  429.16   24.40
   7 -15   0  397.76   29.00
  -7 -15   0  428.26   27.70
  -7 -15   0  384.96   30.50
   7 -15   0  409.56   35.80
  -7  15   0  420.86   29.10
  -7  15   0  400.16   27.60
   7  15   0  431.06   25.00
   7  15   0  498.75   33.80
   7  15   0  386.56   23.20
  -7  15   0  444.56   34.80
  -8 -15   0   16.10    8.70
   8 -15   0   31.20   10.90
   8 -15   0   27.00    9.70
   8 -15   0   39.60   14.40
   8 -15   0   23.70   13.00
  -8 -15   0   43.50   12.80
  -8 -15   0   37.20    7.40
  -8 -15   0   44.90    7.90
   8  15   0   42.40    9.90
   8  15   0   27.10   11.90
  -8  15   0   47.10   10.40
  -8  15   0   34.90   14.50
  -8  15   0   63.09   14.80
   9 -15   0  393.96   32.50
  -9 -15   0  381.86   26.90
   9 -15   0  330.47   25.70
   9 -15   0  367.26   32.80
   9 -15   0  364.86   30.90
  -9 -15   0  356.06   19.30
  -9 -15   0  367.26   19.50
  -9  15   0  336.17   23.30
  -9  15   0  382.56   29.20
   9  15   0  363.96   30.50
  -9  15   0  331.87   31.60
   9  15   0  358.56   23.50
  10 -15   0   41.40   14.00
 -10 -15   0   47.80    5.70
  10 -15   0   42.10   15.60
 -10 -15   0   43.60    5.40
  10 -15   0   61.99   12.00
  10 -15   0   44.10   14.30
  10  15   0   46.40    9.70
 -10  15   0   26.50   12.20
  10  15   0   64.09   16.60
 -10  15   0   48.50   18.00
  11 -15   0  289.17   33.80
  11 -15   0  180.38   25.50
  11 -15   0  197.38   17.80
  11 -15   0  222.18   27.60
  11  15   0  216.98   18.70
  11  15   0  268.07   25.80
 -11  15   0  203.88   29.20
 -11  15   0  200.78   26.80
  12 -15   0   34.80   15.00
  12 -15   0   13.60    6.80
  12 -15   0   37.30   15.50
  12  15   0   30.40   12.10
 -12  15   0   31.90   15.90
  12  15   0   17.00    7.70
 -12  15   0   20.00   13.70
  13 -15   0  168.28   26.70
  13 -15   0  193.98   29.10
  13 -15   0  207.48   14.30
  13 -15   0  153.78   23.70
 -13  15   0  217.18   30.60
 -13  15   0  178.48   26.90
  13  15   0  168.18   19.90
  14 -15   0   52.99   17.30
  14 -15   0   71.79   18.80
  14  15   0   36.80   11.30
 -14  15   0   37.40   16.70
  14  15   0   67.49   18.60
  14  15   0   68.89   15.20
 -14  15   0   53.79   18.40
  15 -15   0   97.29   23.30
  15 -15   0   79.49   22.50
  15  15   0   98.89   19.50
  15  15   0   97.49   22.10
 -15  15   0  127.39   28.80
 -15  15   0  138.79   26.90
  16 -15   0   59.89   20.00
  16 -15   0   28.40   18.10
  16  15   0   -1.70   13.70
  16  15   0   19.00   15.60
  16  15   0   29.80   17.90
 -16  15   0   27.50   18.20
  17 -15   0   56.49   20.20
  17 -15   0   92.29   23.20
 -17  15   0   42.40   19.60
 -17  15   0   84.49   25.50
  17  15   0   59.99   18.00
  17  15   0   54.19   19.70
  17  15   0   23.20   18.60
  17  15   0   35.40   16.30
  17  15   0   41.50   12.90
  18 -15   0   18.20   16.90
  18 -15   0   -3.20   14.50
 -18  15   0   21.30   20.20
 -18  15   0  -14.00   13.20
  18  15   0   12.70   16.60
  18  15   0    8.00   19.00
  18  15   0    4.80   15.70
  19  15   0   25.50   17.30
  19  15   0  -18.10   18.70
   0 -16   0   22.40   11.50
   0 -16   0   37.50   12.20
   0 -16   0   32.50   11.50
   0 -16   0   24.50    7.80
   0 -16   0   21.60    8.80
   0  16   0   44.50   13.50
   0  16   0   21.10    6.90
   1 -16   0   -0.70    5.30
   1 -16   0    1.10    7.60
   1 -16   0   -9.90    6.60
   1 -16   0    9.40    9.50
  -1 -16   0   -3.30    7.50
  -1 -16   0    5.00    8.10
   1 -16   0    3.70    9.00
  -1 -16   0    3.40    9.50
  -1 -16   0    5.80    6.20
   1  16   0   -4.20    4.60
  -1  16   0    8.00    9.00
  -1  16   0   -5.00    4.30
  -1  16   0   -5.60    7.80
   1  16   0    7.90    8.70
   2 -16   0   51.19   13.70
  -2 -16   0   58.79   12.20
   2 -16   0   57.99   10.90
   2 -16   0   37.10   12.80
  -2 -16   0   60.19   10.40
  -2 -16   0   36.80   11.60
  -2 -16   0   60.69   15.90
   2 -16   0   80.79   17.10
   2 -16   0   31.40   11.50
   2  16   0   57.99   15.60
  -2  16   0   42.20   13.00
  -2  16   0   85.19   17.80
   2  16   0   49.80    8.90
  -2  16   0   65.59   10.80
  -3 -16   0   -4.70    5.30
  -3 -16   0    3.50    5.80
   3 -16   0   14.30    9.10
   3 -16   0   12.40    9.60
  -3 -16   0    2.40    7.10
   3 -16   0   -2.30    7.70
  -3 -16   0   -6.70    7.70
  -3 -16   0   -0.70    8.70
   3 -16   0    9.60    7.20
   3 -16   0    8.50   10.20
  -3  16   0   -7.60    5.90
  -3  16   0   -2.70    5.30
   3  16   0   -0.40    4.10
  -3  16   0  -14.00    6.30
   3  16   0   11.00   10.20
   4 -16   0   41.40   13.90
  -4 -16   0   62.29   15.10
   4 -16   0   68.69   16.50
   4 -16   0   78.69   15.90
   4 -16   0   45.00   11.00
   4 -16   0   57.69   15.00
  -4 -16   0   72.09   12.70
  -4 -16   0   51.99   11.50
  -4 -16   0   60.09   11.30
  -4 -16   0   83.19   18.50
  -4  16   0   83.49   18.60
   4  16   0   66.89   10.30
  -4  16   0   87.49   17.00
   4  16   0   98.59   18.30
  -4  16   0   78.19   13.50
   5 -16   0  -12.10    5.60
   5 -16   0   -1.20    1.90
   5 -16   0    5.50    8.30
  -5 -16   0    6.60   10.90
   5 -16   0    8.80   11.70
   5 -16   0    1.80    2.00
  -5 -16   0    2.30    6.10
   5 -16   0   -2.00    7.70
  -5 -16   0    7.30    9.20
  -5 -16   0   -5.00    5.00
  -5  16   0   -8.80    6.10
   5  16   0    7.80   10.30
   5  16   0   -3.20    4.50
  -5  16   0    3.90    8.80
  -5  16   0  -18.30    8.20
  -6 -16   0   57.39   11.50
   6 -16   0   40.60    6.60
   6 -16   0   45.00    7.00
   6 -16   0   58.89   16.80
  -6 -16   0   51.39   14.40
   6 -16   0   53.19   14.00
  -6 -16   0   32.80    9.50
   6 -16   0   45.30   11.70
  -6  16   0   39.30   11.70
   6  16   0   48.90    6.40
  -6  16   0   37.10   11.90
   6  16   0   61.19   15.90
   6  16   0   71.89   10.80
   6  16   0   41.70    6.10
   7 -16   0   -5.90    7.50
   7 -16   0   -5.10   10.30
  -7 -16   0    5.20    7.10
   7 -16   0    5.80    8.90
  -7 -16   0    3.90   15.10
   7 -16   0    8.60    5.90
  -7 -16   0    4.40    5.80
  -7 -16   0    6.10    4.80
   7 -16   0    3.70    4.50
   7 -16   0   -1.70    7.50
   7  16   0    4.20    5.30
  -7  16   0   24.90   13.00
  -7  16   0   -4.40    7.70
  -7  16   0    3.30    7.80
  -8 -16   0   85.09   14.00
   8 -16   0   91.69   15.30
  -8 -16   0   73.79   16.10
  -8 -16   0   63.99    9.80
   8 -16   0   53.59   16.80
  -8 -16   0   60.69    9.50
   8 -16   0   62.19   16.80
   8 -16   0   74.69   16.50
  -8  16   0   77.49   18.10
  -8  16   0   77.89   13.60
   8  16   0   72.29   11.60
   8  16   0   80.29   17.80
   9 -16   0  -10.90    7.60
  -9 -16   0    8.50    8.60
  -9 -16   0    4.70    9.90
  -9 -16   0    4.90    4.30
   9 -16   0    2.70   10.80
   9 -16   0   12.00    8.10
   9 -16   0    1.20   10.30
  -9 -16   0    6.70    5.00
  -9  16   0   -2.40    6.20
  -9  16   0   -9.90   10.90
  -9  16   0   -5.00    9.30
  10 -16   0   45.80   13.80
  10 -16   0   60.89   18.30
  10 -16   0   35.60   14.60
  10 -16   0   52.19   12.20
 -10 -16   0   35.30    7.60
 -10 -16   0   49.30    6.50
  10  16   0   62.99   17.30
  10  16   0   49.40   10.20
 -10  16   0   48.60   15.00
 -10  16   0   62.09   17.80
  11 -16   0  -12.50    9.70
  11 -16   0    6.60   11.00
  11 -16   0   10.90    8.60
  11 -16   0   10.30   10.80
 -11  16   0   -1.90    9.80
  11  16   0   -1.10    5.90
 -11  16   0   -6.90    4.00
  11  16   0  -13.30    8.20
 -11  16   0    6.70   12.80
  12 -16   0    6.80   11.80
  12 -16   0   25.00   16.40
  12 -16   0   20.70   13.50
  12 -16   0   18.20    8.40
  12  16   0   26.10    8.20
 -12  16   0    9.80   15.10
  12  16   0   22.00   11.20
 -12  16   0   51.29   18.30
  13 -16   0   14.70   12.20
  13 -16   0   12.10   15.60
  13 -16   0    3.90    5.70
 -13  16   0   14.00   14.60
  13  16   0  -10.00    7.00
  13  16   0  -14.30   11.10
 -13  16   0  -12.00   13.20
  14 -16   0   71.19   19.80
  14 -16   0   26.70   17.40
 -14  16   0   25.00   16.20
 -14  16   0   28.60   16.60
  14  16   0    9.00    9.20
  14  16   0   57.59   17.70
  15 -16   0   -4.90   14.90
 -15  16   0   52.99   19.00
  15  16   0   -4.30   13.90
  15  16   0   10.10   13.30
  15  16   0    8.40    8.60
 -15  16   0    0.60   13.50
  16 -16   0    0.70   15.10
  16 -16   0   22.60   14.80
 -16  16   0   10.80   16.70
  16  16   0    2.70   14.90
 -16  16   0   -5.40   13.80
  16  16   0   -9.20    9.50
  16  16   0  -14.20   13.60
  16  16   0   18.00   12.60
  17 -16   0  -14.70   14.70
  17 -16   0   20.50   16.90
 -17  16   0   33.10   18.20
 -17  16   0   28.30   20.00
  17  16   0    9.10   15.60
  17  16   0   14.50   17.20
  18 -16   0   -8.70   15.10
  18 -16   0  -19.70   13.60
  18  16   0  -31.70   14.60
  18  16   0  -26.30   15.50
  18  16   0   -9.10   19.80
 -18  16   0   34.60   19.40
 -18  16   0   17.00   15.80
   0 -17   0    0.00    7.40
   0 -17   0   -2.70    7.70
   0 -17   0    6.00    6.10
   0 -17   0    1.40    9.80
   0 -17   0   -6.50    7.80
   0  17   0   -7.60    9.20
   0  17   0    7.40    6.00
   0  17   0    7.30   10.00
   1 -17   0   10.40   11.10
  -1 -17   0   37.60    9.10
  -1 -17   0   41.70   12.80
   1 -17   0   26.50   11.90
   1 -17   0   27.40    8.80
   1 -17   0   42.40   11.30
   1 -17   0   34.00   11.70
  -1 -17   0   44.10   14.70
  -1 -17   0   23.40   10.70
  -1  17   0   25.80   12.80
  -1  17   0   60.19   10.80
   1  17   0   26.50   12.60
  -1  17   0   33.80   13.70
   2 -17   0   -8.40    5.50
   2 -17   0    2.30    7.60
  -2 -17   0    0.10    9.60
   2 -17   0   -9.00    5.00
  -2 -17   0    2.10    5.00
   2 -17   0    8.20    9.50
  -2 -17   0   -4.40    4.90
  -2 -17   0    6.80    9.30
   2 -17   0   -0.80    8.50
  -2  17   0    0.40    5.90
  -2  17   0   10.70   11.10
   2  17   0   10.20   10.00
  -2  17   0    7.60    9.10
   2  17   0    6.30    5.30
  -3 -17   0   78.19   12.20
   3 -17   0   81.79   16.50
  -3 -17   0   47.00   12.70
   3 -17   0   87.09   19.40
   3 -17   0   92.29   14.10
  -3 -17   0   88.09   16.90
  -3 -17   0  121.39   20.70
   3 -17   0   61.09   15.70
  -3 -17   0   63.29   13.40
   3 -17   0   98.19   18.00
  -3  17   0   57.09   14.80
  -3  17   0   57.69   16.60
  -3  17   0   80.59   13.30
   3  17   0   97.39   12.20
   3  17   0  106.09   20.20
  -4 -17   0    2.90    5.60
  -4 -17   0   -4.90    5.00
   4 -17   0  -15.90    7.80
   4 -17   0   -9.10    7.20
   4 -17   0   -5.50    6.20
  -4 -17   0    2.50    8.80
   4 -17   0   -7.20    9.30
  -4  17   0   14.70    8.30
  -4  17   0   -0.50    9.10
   4  17   0    9.80   11.60
   4  17   0    5.80    5.40
   5 -17   0   35.90   11.20
   5 -17   0   21.90   14.10
  -5 -17   0   28.20    9.00
  -5 -17   0   17.30   13.00
   5 -17   0   48.50   13.30
  -5 -17   0   15.40   12.50
  -5 -17   0   36.00    9.10
   5 -17   0   31.70   12.40
  -5 -17   0   24.20    9.30
   5  17   0   37.50   14.40
  -5  17   0   24.30   13.10
  -5  17   0   37.80   12.10
   5  17   0   23.20    7.30
  -5  17   0   28.30   10.30
   6 -17   0    5.50   11.60
  -6 -17   0   -1.10    6.90
   6 -17   0    3.50    9.90
   6 -17   0   14.10   10.50
  -6 -17   0   -0.10    9.20
  -6 -17   0   11.40    7.10
   6 -17   0   -1.90    6.20
  -6 -17   0    8.70    6.90
  -6  17   0   17.70    9.40
   6  17   0    9.70    5.70
  -6  17   0   17.30   12.70
   6  17   0    0.50   10.20
  -7 -17   0   42.00    9.60
   7 -17   0   44.40    7.20
   7 -17   0   39.20   15.40
  -7 -17   0   36.30   10.80
  -7 -17   0   36.70   14.50
   7 -17   0   45.90   12.60
  -7 -17   0   33.90    8.80
   7 -17   0   35.90   12.50
   7 -17   0   29.70   13.60
  -7  17   0   53.69   13.70
   7  17   0   33.00    5.90
  -7  17   0   33.40   14.90
  -7  17   0   24.60   11.10
   7  17   0   30.40    5.90
   7  17   0   37.50    9.20
   8 -17   0    2.80    9.40
  -8 -17   0   -2.00    5.60
   8 -17   0    0.30    4.30
  -8 -17   0   -7.40    5.30
  -8 -17   0   -3.80    4.60
  -8 -17   0   10.90   11.60
   8 -17   0   -1.30   11.40
   8 -17   0   11.10    8.20
  -8  17   0   -3.80    6.80
   8  17   0    2.40    4.20
  -8  17   0   -1.40   11.10
  -8  17   0   -6.10    8.50
   8  17   0    6.20    6.70
   8  17   0    0.80    9.30
   8  17   0    3.90    5.00
   9 -17   0   34.60    8.20
  -9 -17   0   54.89    8.80
  -9 -17   0   54.69   17.00
  -9 -17   0   34.00   11.20
   9 -17   0   76.69   19.10
   9 -17   0   82.79   18.80
   9 -17   0   62.09   13.20
   9 -17   0   73.29   16.50
  -9 -17   0   49.80    8.10
  -9  17   0   82.49   19.80
  -9  17   0   54.69   15.00
  -9  17   0   59.69   12.20
   9  17   0   48.40   16.30
   9  17   0   44.60    9.70
  10 -17   0    7.10   10.40
  10 -17   0   -3.40   10.40
  10 -17   0   11.30    8.60
 -10 -17   0   11.80   12.50
 -10 -17   0    3.50    4.50
  10 -17   0   13.10   13.60
  10  17   0    4.00    6.30
 -10  17   0    7.80   14.30
  10  17   0    8.20   10.50
 -10  17   0   -5.40   10.20
 -10  17   0    5.00    5.50
  11 -17   0   35.90   13.60
  11 -17   0   45.30   17.50
  11 -17   0   40.80   14.90
 -11  17   0   11.10   14.60
  11  17   0   35.70   13.80
  12 -17   0   -7.60   12.00
  12 -17   0   -4.30    6.10
  12 -17   0    0.00   11.00
  12 -17   0    9.60   11.60
  12  17   0    4.80    6.70
 -12  17   0   21.50   15.30
  12  17   0   -4.90    9.70
 -12  17   0   -2.10   14.10
  12  17   0    6.40   14.80
  13 -17   0   26.60   16.10
  13 -17   0    0.00   14.90
  13  17   0    9.90   11.80
  13  17   0   14.30    9.90
 -13  17   0   24.30   15.00
  13  17   0   56.59   18.90
 -13  17   0   35.90   18.60
  14 -17   0    8.50   12.80
 -14  17   0   -5.80   14.20
 -14  17   0   -3.70   13.00
  14  17   0  -12.00   11.30
  14  17   0   32.70   12.90
  14  17   0  -11.80    7.70
  15 -17   0   12.30   15.50
  15 -17   0   57.89   18.70
  15  17   0   36.70   19.70
 -15  17   0   31.50   16.90
  15  17   0   27.80   14.50
 -15  17   0   31.90   17.00
  16 -17   0    3.90   13.80
  16 -17   0   -2.00   14.10
 -16  17   0  -22.00   13.90
  16  17   0   23.40   11.30
  16  17   0    8.50   12.90
  16  17   0  -17.20   15.10
  16  17   0    6.20   15.00
 -16  17   0   -7.90   15.40
  17 -17   0   20.60   19.00
  17 -17   0  -13.80   15.30
  17 -17   0   18.70   15.80
  17  17   0   52.69   19.90
 -17  17   0   39.10   18.20
  17  17   0   19.40   17.90
 -17  17   0   32.50   20.60
  18 -17   0   -7.40   17.50
  18 -17   0   38.40   26.10
  18  17   0  -11.70   16.20
  18  17   0  -26.30   15.80
 -18  17   0   -5.40   17.20
   0 -18   0  291.47   21.80
   0 -18   0  288.87   26.70
   0 -18   0  310.87   29.20
   0  18   0  298.57   20.70
   0  18   0  344.97   31.00
   1 -18   0   16.00   11.40
   1 -18   0    1.50   11.40
   1 -18   0   14.60    9.90
   1 -18   0   -2.50    8.90
  -1 -18   0    8.10    9.70
   1 -18   0    8.00    7.50
   1  18   0   18.20    7.10
  -1  18   0    0.80    9.50
  -1  18   0    7.40   12.60
  -1  18   0   23.70    8.70
  -2 -18   0  187.28   16.80
   2 -18   0  194.98   24.80
  -2 -18   0  169.18   25.80
   2 -18   0  184.78   17.70
  -2 -18   0  185.68   22.00
   2 -18   0  231.48   28.30
   2 -18   0  208.88   26.00
   2 -18   0  204.38   26.00
  -2  18   0  228.38   28.50
  -2  18   0  169.98   25.30
   2  18   0  198.78   15.70
  -2  18   0  182.18   16.60
   3 -18   0    6.90   10.90
  -3 -18   0   11.60    8.80
   3 -18   0  -19.10    9.60
   3 -18   0    9.80   10.20
   3 -18   0   -0.60   10.30
   3 -18   0   -1.40    6.40
  -3 -18   0    6.30    6.40
  -3 -18   0   10.20    6.70
  -3 -18   0    4.90   10.00
  -3 -18   0    9.70   10.20
   3  18   0    0.30    4.90
  -3  18   0   -3.30    9.30
  -3  18   0    7.40   11.80
  -3  18   0    1.40    6.70
  -4 -18   0  244.68   20.40
  -4 -18   0  210.48   26.00
   4 -18   0  228.18   27.60
  -4 -18   0  184.28   28.00
   4 -18   0  259.37   21.10
   4 -18   0  248.48   30.30
  -4 -18   0  187.78   17.90
   4 -18   0  224.48   28.30
   4 -18   0  197.28   26.00
  -4 -18   0  225.08   20.80
  -4  18   0  225.88   19.90
   4  18   0  226.78   16.50
  -4  18   0  214.38   29.30
  -4  18   0  199.08   25.70
   5 -18   0    8.20    6.70
   5 -18   0   -6.30    9.50
  -5 -18   0    6.60    7.70
  -5 -18   0    3.20   10.20
  -5 -18   0   -1.50    7.20
  -5 -18   0    4.10   10.50
  -5 -18   0   -7.40    5.40
   5 -18   0  -21.20    8.70
   5 -18   0   -3.00    9.40
  -5  18   0    5.80   11.10
   5  18   0   -9.00    3.80
  -5  18   0   -0.40    7.70
  -5  18   0   -1.90    8.80
   5  18   0   -8.80    8.80
  -6 -18   0  266.07   27.10
   6 -18   0  297.97   30.00
  -6 -18   0  303.07   22.30
  -6 -18   0  336.07   24.00
   6 -18   0  249.48   23.90
  -6 -18   0  309.77   23.00
   6 -18   0  280.57   27.00
   6 -18   0  285.37   32.50
  -6  18   0  315.47   36.30
  -6  18   0  347.67   27.70
  -6  18   0  302.77   25.50
   6  18   0  306.17   20.10
   6  18   0  336.27   30.30
  -7 -18   0   -2.70    7.00
   7 -18   0   -6.00    4.20
   7 -18   0  -10.60    7.80
  -7 -18   0    4.30    7.60
   7 -18   0   -5.10   10.10
   7 -18   0   -1.70    2.10
  -7 -18   0   -8.80   10.50
   7 -18   0   12.90   11.50
  -7 -18   0    4.30    6.20
   7 -18   0   -1.90    7.20
   7  18   0    1.40    5.40
   7  18   0    3.10    2.20
  -7  18   0    8.00   10.30
   7  18   0    3.90    4.10
  -7  18   0    7.00    9.40
   7  18   0   -4.00   11.10
  -7  18   0   17.50   13.00
   8 -18   0  353.66   32.20
  -8 -18   0  285.87   28.30
   8 -18   0  323.17   30.40
  -8 -18   0  282.77   20.00
   8 -18   0  302.47   26.70
  -8 -18   0  279.07   23.60
  -8 -18   0  282.07   19.90
   8 -18   0  331.17   27.50
  -8  18   0  325.37   36.80
  -8  18   0  255.57   23.80
   8  18   0  269.07   20.00
   8  18   0  306.37   35.30
  -8  18   0  276.67   26.80
   9 -18   0   -1.40    3.30
  -9 -18   0   10.80   11.10
  -9 -18   0   -4.00    8.00
   9 -18   0   -8.20    8.80
   9 -18   0   11.10   10.40
   9 -18   0   -1.60   11.50
   9 -18   0   -9.00    5.60
  -9 -18   0   -1.40    6.00
   9  18   0   11.60   12.70
  -9  18   0   -0.40    9.60
  -9  18   0   15.30   13.30
   9  18   0   -1.20    4.50
  -9  18   0   -9.10    6.90
   9  18   0    8.90    5.90
 -10 -18   0  239.08   28.90
 -10 -18   0  219.98   14.10
  10 -18   0  195.08   27.70
  10 -18   0  198.58   26.70
 -10 -18   0  201.98   13.40
  10 -18   0  169.18   22.10
  10 -18   0  255.67   33.20
  10  18   0  182.18   17.00
  10  18   0  210.88   16.60
 -10  18   0  214.18   27.70
  10  18   0  173.38   25.20
 -10  18   0  205.58   31.70
  11 -18   0    6.70   11.90
  11 -18   0    8.40    7.00
  11 -18   0  -10.50   12.70
  11 -18   0    0.00   11.40
  11  18   0   -8.70    8.20
  11  18   0   -4.90    6.70
 -11  18   0   40.50   18.80
 -11  18   0    2.30   12.50
  11  18   0   16.80   16.70
  12 -18   0  192.98   28.90
  12 -18   0  252.17   20.40
  12 -18   0  275.07   31.80
  12 -18   0  248.08   34.20
 -12  18   0  234.28   30.90
 -12  18   0  220.18   34.10
  12  18   0  172.78   27.40
  12  18   0  247.68   36.00
  13 -18   0    5.10   14.80
  13 -18   0  -14.40    6.00
  13 -18   0   20.70   11.80
  13  18   0    5.50   14.10
 -13  18   0  -27.10   11.00
 -13  18   0   45.80   19.90
  13  18   0   -8.00    9.80
  13  18   0   -3.20    8.20
  14 -18   0  221.98   33.50
 -14  18   0  185.88   30.20
  14  18   0  168.48   26.70
  14  18   0  149.39   19.10
  14  18   0  151.08   29.50
  15 -18   0    8.80   16.50
  15 -18   0   17.40   15.50
  15  18   0   13.40   15.50
 -15  18   0   12.50   13.90
 -15  18   0   18.60   17.50
  15  18   0    8.20   13.90
  16 -18   0  125.09   26.80
  16 -18   0  122.29   25.60
 -16  18   0  115.29   26.20
  16  18   0  164.18   30.40
 -16  18   0  143.19   26.50
  17 -18   0   25.40   19.50
  17 -18   0   30.10   17.50
  17 -18   0    5.60   17.90
 -17  18   0   14.00   19.40
 -17  18   0    0.90   16.50
  17  18   0  -26.80   16.80
  17  18   0   -6.00   17.00
   0 -19   0    5.00    6.80
   0 -19   0   -9.80   10.00
   0 -19   0   10.90   11.60
   0 -19   0    7.50   11.50
   0 -19   0   -9.80    8.10
   0  19   0    6.10   11.00
   0  19   0    1.80    5.10
   0  19   0    1.30   11.30
  -1 -19   0  265.37   29.20
  -1 -19   0  214.18   25.70
   1 -19   0  205.18   26.40
  -1 -19   0  232.18   19.60
   1 -19   0  252.07   29.80
   1 -19   0  219.08   19.80
  -1 -19   0  267.57   33.10
   1 -19   0  236.28   31.20
  -1  19   0  312.37   29.60
  -1  19   0  269.07   33.00
   1  19   0  235.08   31.60
  -1  19   0  254.57   19.60
   1  19   0  233.08   18.10
   1  19   0  276.47   34.10
  -2 -19   0   -8.60    5.80
  -2 -19   0    3.00    5.00
   2 -19   0    9.20    7.60
   2 -19   0   -4.70   10.00
   2 -19   0    3.60   10.20
  -2 -19   0    3.00   11.20
  -2 -19   0   -5.00    8.10
   2 -19   0    0.50   11.50
  -2 -19   0    5.30   11.10
   2  19   0    8.60   12.40
  -2  19   0   -4.50    9.30
   2  19   0    4.40    6.10
   2  19   0    0.30    9.90
  -2  19   0   -6.10    5.90
  -2  19   0    4.90   11.40
   3 -19   0  216.58   28.70
   3 -19   0  194.78   19.20
  -3 -19   0  242.78   27.70
   3 -19   0  185.48   25.60
  -3 -19   0  182.88   27.30
  -3 -19   0  227.38   25.30
  -3 -19   0  200.28   18.40
  -3  19   0  187.08   18.30
  -3  19   0  206.18   28.60
   3  19   0  187.58   15.90
   3  19   0  228.58   29.50
   4 -19   0   14.70   12.90
  -4 -19   0   -8.20    7.70
   4 -19   0   23.10   17.30
  -4 -19   0   -8.30    9.90
   4 -19   0   10.10    8.30
  -4 -19   0   -4.60    5.30
   4 -19   0   -2.50   10.00
  -4 -19   0    6.70    6.20
  -4 -19   0    1.20   10.20
   4  19   0   -0.80    4.50
  -4  19   0   -8.90   10.10
  -4  19   0    4.20   11.50
   4  19   0   -5.50    8.60
  -4  19   0   -3.00    6.00
  -5 -19   0  249.08   33.30
   5 -19   0  280.57   32.50
  -5 -19   0  296.17   23.80
   5 -19   0  310.67   31.30
  -5 -19   0  276.47   22.70
   5 -19   0  325.17   25.50
   5 -19   0  329.27   32.30
  -5 -19   0  348.77   30.70
   5  19   0  297.17   29.90
  -5  19   0  299.17   27.80
  -5  19   0  266.37   33.80
  -5  19   0  337.87   25.30
   5  19   0  295.27   19.80
   6 -19   0   -6.50    8.70
  -6 -19   0   10.30    8.60
  -6 -19   0   -8.00    4.60
   6 -19   0   28.90   15.50
   6 -19   0   17.60   12.10
   6 -19   0   11.50    9.00
  -6 -19   0    1.80   11.50
  -6 -19   0   -2.30    7.70
   6  19   0    2.60    5.80
  -6  19   0    7.50    9.80
   6  19   0   -4.50   10.50
  -6  19   0   -5.80   10.60
  -6  19   0    6.00   10.40
  -7 -19   0  375.26   27.30
   7 -19   0  398.36   32.10
  -7 -19   0  378.86   26.20
   7 -19   0  385.16   35.20
   7 -19   0  423.66   31.40
   7 -19   0  374.96   34.70
  -7 -19   0  341.47   32.40
  -7  19   0  436.86   37.50
  -7  19   0  467.75   32.50
   7  19   0  367.96   34.50
   7  19   0  414.56   24.70
  -7  19   0  349.07   29.40
   8 -19   0   -3.80    8.00
  -8 -19   0   15.90   11.50
   8 -19   0  -13.00    9.80
   8 -19   0    5.40    9.50
  -8 -19   0   -8.00    5.80
  -8 -19   0    4.10    8.50
   8 -19   0  -13.70   10.50
  -8 -19   0   11.80    6.70
   8  19   0   -1.00    5.20
   8  19   0    1.50    2.00
   8  19   0   10.20   11.10
  -8  19   0   -1.70   10.40
  -8  19   0    8.40    9.10
  -8  19   0   18.30   13.40
  -9 -19   0  182.28   27.00
  -9 -19   0  248.68   22.90
   9 -19   0  305.07   25.90
  -9 -19   0  244.38   18.10
   9 -19   0  272.27   25.50
   9 -19   0  209.28   30.50
   9 -19   0  274.37   35.20
  -9 -19   0  237.18   17.60
   9  19   0  273.57   33.40
  -9  19   0  242.08   28.80
   9  19   0  211.18   18.30
  -9  19   0  210.48   32.00
 -10 -19   0    4.20    6.10
  10 -19   0    8.70   13.00
  10 -19   0   19.80   11.40
  10 -19   0  -12.70    9.90
  10 -19   0   -6.00    4.70
 -10 -19   0    0.60    4.60
  10 -19   0   -2.00    9.70
 -10 -19   0   28.40   14.80
  10  19   0   12.40   14.90
  10  19   0   -4.10    5.40
  10  19   0    4.80    5.60
 -10  19   0   -2.70    4.80
 -10  19   0  -13.20   12.40
 -10  19   0   35.60   13.60
  10  19   0   22.10   12.30
  11 -19   0  309.07   29.60
  11 -19   0  299.67   37.20
  11 -19   0  264.37   23.20
  11  19   0  280.97   38.90
 -11  19   0  249.58   35.10
  11  19   0  322.77   36.80
  11  19   0  239.48   20.10
 -11  19   0  304.37   33.90
  12 -19   0   10.20   15.50
  12 -19   0   14.10   12.90
  12 -19   0    6.30    8.30
  12 -19   0   10.50   13.20
  12  19   0    3.10    8.70
 -12  19   0  -15.50   11.30
  12  19   0   -1.90    9.80
 -12  19   0   27.50   17.60
  12  19   0   16.20   15.40
  13 -19   0  222.08   33.00
  13 -19   0  138.79   25.00
  13  19   0  215.98   20.20
  13  19   0  165.68   27.30
  13  19   0  187.58   32.80
  13  19   0  169.28   18.90
  14 -19   0   -6.20   14.90
  14 -19   0   -8.40   10.20
  14 -19   0  -11.00   12.20
  14  19   0    6.70   11.00
  14  19   0  -17.90   10.40
 -14  19   0   18.90   15.60
  14  19   0   -8.00   14.60
 -14  19   0   18.20   17.90
  14  19   0    0.10   12.70
  15 -19   0  116.29   26.90
  15 -19   0   74.89   21.50
  15  19   0   91.29   23.70
 -15  19   0  131.39   25.90
 -15  19   0  104.29   24.20
  16 -19   0  -28.80   14.40
  16 -19   0  -26.50   22.10
  16  19   0  -12.70   17.80
 -16  19   0   -8.00   15.20
 -16  19   0  -19.20   16.30
  16  19   0   13.60   18.10
   0 -20   0  355.96   32.00
   0 -20   0  410.76   34.20
   0 -20   0  441.56   36.70
   0 -20   0  393.66   26.70
   0  20   0  375.36   36.50
   0  20   0  391.06   25.50
   0  20   0  380.66   34.90
  -1 -20   0    3.70    7.00
  -1 -20   0    6.70   11.50
  -1 -20   0   -3.90   10.00
   1 -20   0   17.70    8.80
  -1 -20   0   17.10   12.60
   1 -20   0    0.00    9.80
   1 -20   0    6.50   12.60
   1 -20   0   -9.50   10.70
   1 -20   0    6.50    9.50
   1  20   0  -10.20   10.40
   1  20   0   -2.00   12.70
  -1  20   0   -7.90   11.50
  -1  20   0    9.90   11.10
   1  20   0    5.30    5.40
   2 -20   0  290.07   29.20
  -2 -20   0  299.17   28.90
   2 -20   0  366.66   32.60
  -2 -20   0  315.77   28.60
   2 -20   0  266.77   33.10
  -2 -20   0  317.67   32.00
   2 -20   0  297.37   23.90
   2  20   0  275.47   20.30
  -2  20   0  271.27   22.30
   2  20   0  359.46   33.50
  -2  20   0  311.27   31.80
   2  20   0  333.97   39.30
  -2  20   0  336.37   31.70
   3 -20   0   23.60    9.50
   3 -20   0   25.60   14.50
   3 -20   0   -2.40   19.10
  -3 -20   0   -3.00   10.50
   3 -20   0   25.90   14.30
  -3 -20   0    5.90   12.60
  -3 -20   0   13.70   10.40
  -3 -20   0   21.40    8.90
   3 -20   0   40.70   15.00
   3  20   0   15.80    6.90
  -3  20   0    6.80   12.60
  -3  20   0   31.10   10.00
   3  20   0    3.50   12.70
   3  20   0   40.50   15.80
  -3  20   0   26.30   14.20
  -4 -20   0  141.49   25.70
   4 -20   0  184.48   22.00
   4 -20   0  186.78   26.10
  -4 -20   0  139.09   19.90
   4 -20   0  177.48   26.70
   4 -20   0  203.98   29.90
  -4 -20   0  200.18   20.80
  -4 -20   0  163.48   25.70
  -4  20   0  175.88   20.70
  -4  20   0  204.08   28.30
   4  20   0  172.38   15.10
   4  20   0  185.18   31.80
  -4  20   0  150.48   26.90
   4  20   0  175.68   28.40
  -5 -20   0   13.20   13.20
   5 -20   0    8.10   11.80
   5 -20   0   -6.40    8.50
  -5 -20   0   -6.50    7.40
   5 -20   0    1.10    7.90
  -5 -20   0   -2.90    7.00
  -5 -20   0    0.70    5.40
  -5  20   0    5.70   11.70
  -5  20   0   20.20   14.80
   5  20   0    7.70   13.10
   5  20   0   26.40   17.40
   5  20   0    8.20    6.40
   6 -20   0  203.08   30.00
  -6 -20   0  208.18   28.20
   6 -20   0  203.68   24.30
  -6 -20   0  170.28   19.60
   6 -20   0  155.18   24.90
  -6 -20   0  199.48   22.00
   6  20   0  196.88   29.30
   6  20   0  207.68   16.50
  -6  20   0  197.98   30.80
  -6  20   0  199.48   23.40
  -6  20   0  221.28   26.80
   6  20   0  170.48   31.00
   7 -20   0   13.10   10.00
   7 -20   0    9.50   13.50
  -7 -20   0   29.70   10.80
   7 -20   0   29.70   13.00
   7 -20   0   28.30   14.40
  -7 -20   0   23.50    9.90
  -7 -20   0   28.50   13.80
   7  20   0   13.90    6.90
   7  20   0   62.09   20.40
  -7  20   0   11.10   16.00
   7  20   0   56.19   17.80
  -7  20   0   20.00   14.00
  -7  20   0   11.10   10.60
   8 -20   0  123.99   24.30
   8 -20   0  102.69   19.00
   8 -20   0  127.29   24.50
  -8 -20   0   90.29   20.60
  -8 -20   0   77.29   13.30
   8 -20   0   97.09   18.90
   8  20   0  100.19   12.80
   8  20   0  149.99   25.80
  -8  20   0  126.59   26.40
  -8  20   0  117.99   19.80
   8  20   0   83.19   23.90
   9 -20   0   -8.20   12.90
  -9 -20   0   21.20    9.30
   9 -20   0   14.70   14.00
   9 -20   0   15.90   11.70
   9 -20   0   15.30   10.40
  -9 -20   0    9.80   13.80
  -9 -20   0   14.90    7.80
   9  20   0   -4.50   15.40
   9  20   0   14.10    7.40
   9  20   0   42.40   15.50
  -9  20   0    5.90   14.20
  -9  20   0   17.10   11.30
  10 -20   0   40.80   13.90
 -10 -20   0   20.60   14.60
  10 -20   0   42.40   12.50
 -10 -20   0   49.30    7.90
 -10 -20   0   32.00    7.90
  10 -20   0    4.50   13.60
  10 -20   0   21.30   16.00
  10  20   0   30.40   17.60
  10  20   0   17.40   13.30
 -10  20   0   27.70   17.60
  10  20   0   23.90    9.20
 -10  20   0   37.20   14.50
  11 -20   0    8.30   14.30
  11 -20   0   27.30   13.60
  11 -20   0   -1.20    6.80
 -11 -20   0    9.70    2.80
  11 -20   0   30.90   17.60
 -11  20   0   -2.40    8.00
  11  20   0  -10.80   10.90
  11  20   0    8.40    7.90
 -11  20   0    6.50   12.10
 -11  20   0   47.10   19.40
  11  20   0   -7.80   15.90
  12 -20   0   14.00   16.50
  12 -20   0   31.60   14.60
  12 -20   0   50.19   11.30
 -12  20   0   32.20   15.20
  12  20   0   26.20   11.00
  12  20   0   23.30   14.10
  12  20   0   59.09   27.50
  13 -20   0   16.60   17.80
  13 -20   0   -1.80    9.20
  13 -20   0   22.50   17.10
 -13  20   0   11.90   15.10
  13  20   0   19.50   19.40
  13  20   0   -1.60   12.00
 -13  20   0   43.70   20.40
  14 -20   0   20.80   13.30
  14 -20   0   33.20   18.40
 -14  20   0   37.30   17.00
 -14  20   0   19.00   20.30
  14  20   0   -2.80   16.10
  15 -20   0   11.20   16.30
  15 -20   0   14.40   17.70
  15  20   0   -9.90   13.40
  15  20   0   15.90   17.60
  16 -20   0   51.79   21.80
  16 -20   0   50.69   21.50
  16  20   0   27.70   17.70
 -16  20   0    9.60   20.20
 -16  20   0   50.49   18.90
  16  20   0   -2.20   19.10
   0 -21   0   -4.50   10.10
   0 -21   0   -0.60   12.10
   0 -21   0  -10.70   13.00
   0 -21   0   13.70    8.00
   0 -21   0   -9.00    9.00
   0  21   0    5.70    7.00
   0  21   0   14.10   12.70
   0  21   0    9.70   13.40
   1 -21   0    2.50   11.70
  -1 -21   0   12.30   12.40
   1 -21   0   10.50    8.40
  -1 -21   0    6.30    8.40
   1 -21   0    6.00   13.30
  -1 -21   0    3.70   10.90
  -1 -21   0   15.00   10.50
   1 -21   0   17.50   14.40
   1 -21   0   -7.80    9.50
  -1  21   0   13.80   13.70
  -1  21   0    8.50   13.80
  -1  21   0    1.50    7.80
   1  21   0    4.00    5.90
   1  21   0    1.30   10.80
   1  21   0   24.10   16.90
  -2 -21   0  -11.30    6.00
  -2 -21   0  -10.70    7.40
   2 -21   0   -1.70   10.40
  -2 -21   0    0.60    7.30
  -2 -21   0    3.30   10.60
   2 -21   0   -4.50   10.70
   2 -21   0   -7.30   10.50
   2 -21   0   -8.00    5.50
  -2 -21   0   13.90   11.90
  -2  21   0    7.70   14.10
   2  21   0    7.60    6.70
   2  21   0   -5.50   11.80
  -2  21   0    2.90   12.10
   2  21   0   10.80   12.50
  -2  21   0    5.30    7.50
  -3 -21   0   14.00   15.20
   3 -21   0   13.30   13.80
   3 -21   0   -3.90    9.10
   3 -21   0   -2.10    7.20
  -3 -21   0    2.50   11.70
  -3 -21   0   13.60    9.10
  -3 -21   0   -9.80   10.10
   3 -21   0   -1.00   11.10
  -3 -21   0    0.50    7.40
   3  21   0    1.30    6.00
  -3  21   0   12.10    8.80
  -3  21   0   -7.10   11.80
   3  21   0   -4.50   10.90
  -3  21   0   -2.50   11.40
   3  21   0  -14.50   13.00
  -4 -21   0    2.50   13.30
   4 -21   0   18.30   13.50
  -4 -21   0    6.40   12.30
   4 -21   0    4.90    9.10
  -4 -21   0   -4.60    9.00
  -4 -21   0   13.40    8.40
  -4 -21   0    4.40    8.60
   4 -21   0    7.10   11.20
   4 -21   0  -10.30   11.20
   4  21   0   17.30   15.50
  -4  21   0    5.80   12.00
   4  21   0    8.50    6.30
   4  21   0  -11.50   12.50
  -4  21   0   15.60   14.40
   5 -21   0   10.70   12.80
   5 -21   0    6.30    7.90
   5 -21   0    0.30   11.70
  -5 -21   0  -10.20    6.60
  -5 -21   0   -8.80    7.50
  -5 -21   0    7.80   12.70
   5 -21   0    6.20   12.60
  -5 -21   0   -7.60    6.50
  -5  21   0    2.40    9.30
  -5  21   0   -2.00   11.30
  -5  21   0    0.00   13.40
   5  21   0   19.50   17.00
   5  21   0   -0.10   10.60
   5  21   0    8.00    6.40
   6 -21   0    8.20   14.90
  -6 -21   0   14.40   14.00
   6 -21   0   13.20   11.20
   6 -21   0    9.30   14.20
  -6 -21   0   10.60    8.50
   6 -21   0   -1.10    8.90
  -6 -21   0    9.40    9.40
  -6  21   0   13.60   11.90
   6  21   0   14.60   14.00
  -6  21   0   -6.60   12.50
   6  21   0   13.70    5.80
  -6  21   0   10.00   10.50
   6  21   0   -2.30   13.80
  -7 -21   0  -11.10    9.90
   7 -21   0    5.20    9.30
   7 -21   0   -3.80   11.30
   7 -21   0    1.80   13.50
   7 -21   0   -4.90    8.90
  -7 -21   0    4.30    5.70
  -7 -21   0   12.70    9.40
   7  21   0   12.50    6.20
   7  21   0  -12.70    9.90
  -7  21   0    5.80   10.50
   7  21   0    6.30   15.30
  -7  21   0   16.40   17.50
   8 -21   0  -12.00   12.10
  -8 -21   0   -7.20   11.70
   8 -21   0    5.70   10.80
  -8 -21   0    5.10    8.30
   8 -21   0   -2.60    8.90
   8 -21   0    0.60   10.80
  -8 -21   0    2.90    4.70
  -8 -21   0   -0.10    8.10
   8  21   0   -3.80   11.90
  -8  21   0   -7.50    8.70
   8  21   0   -0.60   14.30
   8  21   0    0.50    6.20
  -8  21   0   -0.80    9.50
  -8  21   0  -13.80   14.40
  -9 -21   0    2.40    7.00
  -9 -21   0    2.20   13.40
   9 -21   0   -2.90    9.00
   9 -21   0  -12.60   13.10
   9 -21   0  -16.10   11.20
   9 -21   0  -11.90    8.20
   9  21   0   10.00   19.00
  -9  21   0    6.90   10.60
   9  21   0   -9.90   11.10
   9  21   0   -0.70    6.30
  -9  21   0    5.50   15.10
  -9  21   0   -3.30    6.90
 -10 -21   0    7.60    6.50
  10 -21   0   -8.70    9.40
  10 -21   0   17.10   10.60
  10 -21   0   -0.60   14.60
  10 -21   0  -10.80   15.30
 -10 -21   0   -1.00   13.80
 -10 -21   0    6.10    5.50
 -10  21   0   19.70   14.60
  10  21   0   -4.90   13.80
 -10  21   0   43.00   18.40
  10  21   0   -1.70   15.80
  10  21   0    3.20    6.30
 -11 -21   0    5.10    3.20
 -11 -21   0    4.00    3.10
  11 -21   0   -0.10   13.50
  11 -21   0   15.20   14.10
  11 -21   0    2.50    9.90
  11 -21   0   -1.70   10.90
  11  21   0   -8.20   12.40
  11  21   0    0.50    8.60
 -11  21   0   -6.00   13.30
 -11  21   0  -21.40   10.80
  12 -21   0   -7.40   14.30
  12 -21   0    1.90   15.20
 -12  21   0   14.20   14.40
  12  21   0   -0.90   12.50
 -12  21   0    8.00   16.50
  12  21   0  -17.20   14.00
  13 -21   0   18.10   17.00
  13 -21   0   -2.10   14.40
 -13  21   0    1.50   16.40
  13  21   0    4.40   17.90
 -13  21   0   -1.90   14.20
  13  21   0  -34.30   20.80
  14 -21   0   31.60   18.30
  14 -21   0   19.00   17.60
  14  21   0  -16.50   17.00
 -14  21   0    7.80   14.70
 -14  21   0  -14.80   13.10
  15 -21   0    6.20   16.10
  15 -21   0  -15.50   14.50
 -15  21   0   -7.00   13.80
  15  21   0   -8.20   17.90
  15  21   0   -3.20   16.50
 -15  21   0  -14.70   16.40
   0 -22   0  250.77   31.30
   0 -22   0  286.87   33.60
   0 -22   0  225.68   21.10
   0 -22   0  292.87   36.00
   0  22   0  247.38   20.40
   0  22   0  326.57   38.60
   0  22   0  239.78   35.40
  -1 -22   0   18.10   13.40
   1 -22   0    9.90   13.20
   1 -22   0   13.50   13.40
   1 -22   0   10.00   13.70
  -1 -22   0    4.70   12.40
   1 -22   0   14.10    8.30
  -1 -22   0    9.60   13.30
  -1  22   0    0.50   12.50
  -1  22   0   -9.90    6.30
   1  22   0   -8.90   11.30
  -1  22   0  -10.40   12.30
   1  22   0   -1.20    7.00
   1  22   0    0.10   11.00
   2 -22   0  198.98   29.20
   2 -22   0  185.68   21.90
  -2 -22   0  204.18   18.90
  -2 -22   0  188.28   30.50
  -2 -22   0  139.69   23.20
   2 -22   0  220.38   30.70
   2 -22   0  168.48   27.10
  -2 -22   0  203.98   28.80
   2  22   0  168.88   31.50
  -2  22   0  184.78   30.00
   2  22   0  220.58   31.70
   2  22   0  184.48   16.80
  -2  22   0  203.28   30.60
  -2  22   0  193.88   21.40
  -3 -22   0    3.30    7.30
  -3 -22   0   12.00   13.00
   3 -22   0    7.30   14.70
   3 -22   0   -8.40    9.90
   3 -22   0    5.50   12.90
  -3 -22   0    5.50   13.10
  -3 -22   0    0.20    9.20
   3 -22   0    7.90    9.60
  -3 -22   0  -11.50    7.80
  -3  22   0  -10.80   13.50
  -3  22   0   14.40   14.70
   3  22   0   11.90    7.50
   3  22   0   -6.60   12.20
   3  22   0    2.00   12.40
   4 -22   0  132.29   23.80
  -4 -22   0  187.88   18.20
  -4 -22   0  128.89   23.90
   4 -22   0  166.58   27.60
   4 -22   0  123.59   24.60
  -4 -22   0  157.68   22.60
   4 -22   0  167.78   21.40
  -4  22   0  135.79   25.70
  -4  22   0  152.68   28.80
  -4  22   0  182.28   22.30
   4  22   0  225.78   34.10
   4  22   0  187.18   30.40
   4  22   0  125.39   14.80
   5 -22   0   -0.70    9.20
  -5 -22   0   13.30   14.20
   5 -22   0   17.40   12.60
  -5 -22   0   20.50   11.20
   5 -22   0   25.40   14.90
   5 -22   0   -2.70   11.50
  -5  22   0    0.10   14.10
  -5  22   0    6.00    8.40
   5  22   0   13.70   15.60
  -5  22   0   25.70   14.90
   5  22   0   33.40   17.40
   5  22   0   19.80    7.40
   6 -22   0  136.69   21.30
  -6 -22   0  131.59   24.00
   6 -22   0  148.79   26.80
  -6 -22   0  130.09   19.60
   6 -22   0  119.19   22.50
   6 -22   0  130.39   24.70
  -6  22   0  126.89   23.20
   6  22   0  140.39   15.30
  -6  22   0   87.29   23.50
   6  22   0  141.69   26.70
   6  22   0  136.09   31.50
  -6  22   0  167.48   23.10
   7 -22   0   11.60    9.90
   7 -22   0    9.80   15.60
   7 -22   0    7.80   13.50
  -7 -22   0    3.10    7.50
   7 -22   0    7.60   12.00
  -7 -22   0   12.80    7.10
  -7 -22   0    7.90   14.70
  -7 -22   0   13.60    9.70
   7  22   0   10.70   15.70
  -7  22   0   10.30   10.90
  -7  22   0    9.40   10.70
  -7  22   0   10.20   17.30
   7  22   0   20.40    6.90
   7  22   0  -14.80   12.60
  -8 -22   0   80.29   19.00
   8 -22   0   69.59   15.90
  -8 -22   0  104.29   15.30
   8 -22   0  110.29   23.90
   8 -22   0   50.59   16.80
   8 -22   0   60.69   21.90
   8  22   0  131.29   29.70
  -8  22   0  113.39   20.50
  -8  22   0   64.19   16.70
   8  22   0  132.09   25.40
  -8  22   0   96.09   24.70
   8  22   0   91.29   12.10
  -9 -22   0    0.90    7.10
   9 -22   0    6.00   15.90
   9 -22   0  -16.60   11.60
  -9 -22   0   -2.10    5.10
   9 -22   0   -2.80   11.00
   9 -22   0   -0.90   10.10
  -9 -22   0    0.50   14.00
   9  22   0    2.60   13.90
   9  22   0  -10.00    6.20
   9  22   0   -5.80   16.30
  -9  22   0  -19.90   13.80
  -9  22   0    7.10    8.50
  -9  22   0   15.20   12.70
 -10 -22   0   26.80   16.00
  10 -22   0   32.70   14.70
  10 -22   0   66.19   18.60
  10 -22   0   65.69   21.90
  10 -22   0   32.20   14.00
  10  22   0   59.09   24.40
 -10  22   0   47.10   20.60
  10  22   0   50.79   18.90
 -10  22   0   56.49   16.20
 -11 -22   0   21.60    4.30
  11 -22   0   15.90   16.90
  11 -22   0   -3.70   11.90
  11 -22   0   -2.30   14.60
 -11  22   0   11.10   15.90
  11  22   0   23.00   18.80
  11  22   0   24.00   17.50
  12 -22   0   42.80   20.30
 -12  22   0   57.19   20.30
 -12  22   0   50.79   19.10
  12  22   0   98.69   23.30
  12  22   0   42.10   22.40
  13 -22   0   29.60   19.30
  13 -22   0    5.30   12.60
 -13  22   0   14.10   15.60
 -13  22   0   16.60   17.00
  13  22   0   15.10   15.10
  13  22   0  -25.10   15.80
  14 -22   0   42.40   19.50
  14 -22   0   50.09   16.30
 -14  22   0    8.70   16.50
  14  22   0   62.49   20.30
  14  22   0  -16.20   18.60
 -14  22   0   15.60   19.00
   0 -23   0    9.20    8.00
   0 -23   0    2.70   11.00
   0 -23   0    0.30   12.30
   0 -23   0   41.10   15.70
   0  23   0   -3.80    7.40
   0  23   0   -0.40   12.80
   0  23   0    4.40   15.70
  -1 -23   0  197.68   29.10
   1 -23   0  142.99   25.50
   1 -23   0  173.08   28.90
  -1 -23   0  184.58   26.90
  -1 -23   0  156.18   28.80
   1 -23   0  143.69   18.80
   1 -23   0  169.48   27.40
   1  23   0  160.68   31.80
   1  23   0  169.18   30.70
   1  23   0  189.08   19.50
  -1  23   0  195.58   32.30
  -1  23   0  149.79   18.20
  -1  23   0  218.38   33.90
  -2 -23   0    7.50    5.80
  -2 -23   0    6.00   15.50
   2 -23   0   -5.00   13.00
   2 -23   0    6.60   14.10
  -2 -23   0    1.30   13.30
   2 -23   0   -0.50   12.40
  -2 -23   0    2.00   10.90
  -2  23   0   21.30   15.60
   2  23   0    1.90   16.20
   2  23   0    8.40   12.80
   2  23   0    4.30    6.70
  -2  23   0  -11.60   14.10
   3 -23   0  198.88   30.70
   3 -23   0  215.38   23.80
  -3 -23   0  149.69   26.20
   3 -23   0  126.09   25.40
  -3 -23   0  199.58   31.40
   3 -23   0  228.68   32.20
   3  23   0  196.98   16.70
   3  23   0  216.18   33.80
  -3  23   0  194.68   33.30
  -3  23   0  235.18   21.20
  -4 -23   0  -10.00   13.00
  -4 -23   0  -14.40   11.20
   4 -23   0   20.80   10.30
   4 -23   0   10.10   13.40
  -4 -23   0    2.50    9.90
   4 -23   0   -5.80   12.30
   4 -23   0   21.50   14.50
  -4 -23   0    0.80    5.20
  -4  23   0   17.40   12.10
  -4  23   0    3.30   15.10
   4  23   0   21.20   17.80
  -4  23   0   -9.60    8.90
   4  23   0   -8.50   15.10
   4  23   0    2.70    6.00
   5 -23   0  148.79   21.60
   5 -23   0  210.28   31.00
  -5 -23   0  222.58   30.40
   5 -23   0  144.09   27.60
   5 -23   0  195.88   30.30
  -5 -23   0  194.78   24.70
   5  23   0  242.88   39.00
  -5  23   0  237.08   34.50
   5  23   0  178.28   30.60
   5  23   0  175.28   15.20
  -5  23   0  190.28   28.50
  -5  23   0  202.28   24.30
   6 -23   0   -9.90   11.40
  -6 -23   0    4.40    7.70
  -6 -23   0  -10.50    5.60
   6 -23   0    9.10   14.00
  -6 -23   0    2.40   10.50
   6 -23   0  -16.60    7.60
   6 -23   0   -9.70    9.50
  -6 -23   0   21.70   15.20
  -6  23   0   -3.50    8.10
   6  23   0   -1.00   15.00
  -6  23   0   -8.20   13.20
   6  23   0   -0.80   14.20
   6  23   0    7.20    5.90
  -6  23   0  -11.40   10.10
   7 -23   0  227.58   29.20
  -7 -23   0  187.38   29.20
   7 -23   0  178.18   30.60
   7 -23   0  228.78   26.70
  -7 -23   0  160.68   21.20
  -7  23   0  174.98   26.20
   7  23   0  193.38   15.80
  -7  23   0  209.58   25.00
  -7  23   0  217.28   35.00
   7  23   0  227.98   39.10
   7  23   0  168.88   30.90
  -8 -23   0   19.90   15.90
   8 -23   0    4.80    9.10
   8 -23   0  -20.00   12.20
   8 -23   0    3.30   11.10
  -8 -23   0   -3.20    6.00
   8  23   0    3.70   15.30
  -8  23   0   -5.90    8.20
  -8  23   0   17.80   11.10
   9 -23   0  163.18   23.70
  -9 -23   0  142.99   16.80
   9 -23   0  117.29   26.30
   9 -23   0  130.49   20.00
   9 -23   0  174.08   27.20
   9  23   0  148.79   29.10
  -9  23   0  126.29   28.60
  -9  23   0  132.99   22.60
   9  23   0  112.39   29.10
  10 -23   0   13.10   15.70
  10 -23   0   -1.40   11.30
 -10 -23   0    1.70    6.80
  10 -23   0  -16.80   13.90
  10 -23   0    0.50   12.10
 -10 -23   0   -9.80    5.30
 -10 -23   0   -7.70   10.90
  10  23   0   -8.90   18.30
 -10  23   0  -10.70   14.40
 -10  23   0   -0.30   11.40
  11 -23   0  115.59   26.90
  11 -23   0  137.99   26.30
 -11  23   0  179.28   33.90
  11  23   0   80.69   20.40
 -11  23   0   96.29   20.80
  11  23   0  161.58   35.10
  12 -23   0    3.40   14.20
  12 -23   0   23.00   16.50
  12  23   0   27.60   16.90
  12  23   0  -11.70   18.00
 -12  23   0    2.80   13.50
 -12  23   0   28.40   19.10
  13 -23   0   32.40   16.60
  13 -23   0   50.79   22.30
  13  23   0   67.19   21.60
 -13  23   0   65.99   22.50
 -13  23   0  110.39   20.60
  13  23   0   66.19   26.00
  14 -23   0   -6.70   14.70
  14 -23   0   31.10   30.20
  14  23   0   -0.70   16.50
   0 -24   0  178.98   31.70
   0 -24   0  137.19   26.00
   0 -24   0  109.59   24.10
   0  24   0  216.68   35.50
   0  24   0  170.78   16.60
   0  24   0  147.19   29.20
   1 -24   0    6.00   13.80
   1 -24   0   -5.70   11.30
   1 -24   0    4.10   14.10
  -1 -24   0    6.10   13.50
  -1 -24   0   -3.10   13.50
   1 -24   0  -10.80    5.20
  -1 -24   0    0.80   14.80
   1  24   0   -1.10   11.80
  -1  24   0    9.10   16.80
   1  24   0    0.30   15.10
   1  24   0   -8.10    6.30
  -1  24   0   33.30   20.40
   2 -24   0  140.19   27.40
   2 -24   0  130.59   26.50
  -2 -24   0  132.19   25.40
  -2 -24   0  198.48   34.20
   2 -24   0   95.39   23.80
  -2 -24   0  146.59   24.20
   2  24   0   86.19   24.20
  -2  24   0  140.49   18.50
   2  24   0  118.09   15.20
  -2  24   0  111.89   26.90
  -2  24   0  168.88   31.40
   2  24   0  125.09   29.50
   3 -24   0   -8.30    5.90
   3 -24   0   -3.10   13.10
  -3 -24   0    1.90    8.70
   3 -24   0  -11.50   10.40
  -3 -24   0   13.80   14.90
   3 -24   0   15.50   14.00
  -3  24   0    7.10    8.60
  -3  24   0    6.50   14.40
   3  24   0   -8.50   11.50
   3  24   0    7.80   18.20
  -3  24   0   25.60   18.60
   4 -24   0  147.99   26.00
  -4 -24   0  148.09   26.30
   4 -24   0  101.79   23.40
  -4 -24   0  162.48   24.10
   4 -24   0  196.98   30.60
  -4  24   0  183.38   32.80
   4  24   0  159.58   31.00
   4  24   0  136.39   15.20
  -4  24   0  136.69   20.00
  -4  24   0  146.09   28.00
   4  24   0  178.68   33.70
  -5 -24   0    7.70   13.50
   5 -24   0    1.80   14.00
  -5 -24   0  -16.50   13.60
  -5 -24   0    2.20   11.60
  -5 -24   0   11.20    7.20
   5 -24   0   13.00   14.90
   5 -24   0    9.20   10.30
   5 -24   0   -0.70   11.10
   5  24   0    4.30    7.00
   5  24   0    5.40   14.60
  -5  24   0   16.20   15.70
  -5  24   0   -1.70    9.60
   5  24   0    8.20   16.80
  -5  24   0   17.00   15.10
   6 -24   0  214.28   32.80
   6 -24   0  115.49   23.90
   6 -24   0  120.49   19.60
  -6 -24   0  167.08   28.20
   6  24   0  202.88   33.40
  -6  24   0  131.49   20.50
  -6  24   0  152.18   26.00
  -7 -24   0   12.40   10.80
   7 -24   0   13.20   15.10
   7 -24   0   11.70   10.80
   7 -24   0   -4.70   10.70
   7 -24   0   35.60   17.20
   7  24   0   30.90   16.00
  -7  24   0   10.20   11.00
  -7  24   0    1.20   16.20
   7  24   0  -24.00   17.40
  -7  24   0   14.20   13.10
   8 -24   0  110.09   22.60
   8 -24   0  146.79   24.50
   8 -24   0   97.99   24.10
  -8 -24   0  135.59   18.40
  -8 -24   0  106.49   24.80
   8 -24   0  124.59   21.00
  -8  24   0  121.29   28.20
   8  24   0  104.19   29.10
  -8  24   0  132.89   22.00
  -9 -24   0   -5.70    7.40
   9 -24   0    8.50   14.20
   9 -24   0    7.70   15.90
  -9 -24   0    0.50   14.50
   9 -24   0  -21.50   11.80
   9 -24   0  -22.10   10.50
  -9 -24   0    0.20    7.90
  -9  24   0   -8.30   15.60
   9  24   0    5.00   15.60
   9  24   0  -16.70   17.00
  -9  24   0  -24.00   10.90
  10 -24   0  106.79   25.70
 -10 -24   0   58.49   20.00
 -10 -24   0   83.09   11.60
  10 -24   0   71.49   21.80
  10 -24   0  119.79   27.50
  10  24   0   69.99   27.90
  10  24   0   45.50   19.60
 -10  24   0   76.49   24.00
 -10  24   0   88.29   20.90
  11 -24   0    5.00   16.70
  11 -24   0  -17.60   13.40
 -11  24   0   10.60   17.00
  11  24   0  -31.20   17.50
  11  24   0   38.00   19.70
 -11  24   0   -6.60   13.80
  12 -24   0   56.49   19.00
  12 -24   0   81.99   24.90
  12  24   0   16.80   19.20
 -12  24   0   21.70   18.70
  12  24   0   22.30   23.20
  13 -24   0   -3.00   14.40
 -13  24   0   -8.70   14.00
  13  24   0  -17.10   16.20
   0 -25   0   -4.40    6.50
   0 -25   0    9.40   15.20
   0 -25   0   11.90   13.20
   0 -25   0    6.40   13.20
   0  25   0   14.50   16.20
   0  25   0   -6.80   13.30
  -1 -25   0   53.59   17.70
   1 -25   0   45.30   20.30
   1 -25   0   16.00   15.90
  -1 -25   0   29.90   15.30
   1 -25   0   13.60   16.80
  -1  25   0   27.50   19.90
   1  25   0    7.50   17.80
  -1  25   0   15.60   18.50
   1  25   0   27.10    8.60
  -1  25   0   21.20   10.10
   2 -25   0    4.90   13.80
   2 -25   0    1.50   14.70
   2 -25   0  -21.70   12.30
  -2 -25   0  -10.20    6.70
   2 -25   0   -2.80    6.80
  -2 -25   0    8.50   12.60
  -2 -25   0   -3.80   10.20
  -2  25   0   -4.30   14.80
   2  25   0   10.60    8.30
   2  25   0  -11.80   14.80
   2  25   0   13.10   19.10
  -2  25   0  -14.10    7.30
  -2  25   0   23.80   18.80
   3 -25   0   47.90   16.90
  -3 -25   0   66.79   19.90
   3 -25   0   30.70   15.60
   3  25   0   47.70   20.10
  -3  25   0   38.40   12.60
   3  25   0   64.09   27.80
   4 -25   0   -2.20   11.00
   4 -25   0   29.40   17.10
   4 -25   0   12.40   17.50
  -4 -25   0   16.30   18.50
   4  25   0  -23.40   17.80
   4  25   0    6.30   16.20
  -4  25   0   17.20   20.30
   5 -25   0   32.10   15.50
   5 -25   0   24.80   16.80
   5 -25   0   37.90   15.90
  -5 -25   0   16.10   13.70
  -5  25   0   33.10   20.50
  -5  25   0   15.30   11.30
   5  25   0   26.60   18.80
  -5  25   0   48.60   18.60
   6 -25   0   19.90   16.40
  -6 -25   0    9.20   14.00
   6 -25   0   -7.90   11.80
  -6 -25   0   23.90   11.90
   6 -25   0  -13.80   13.70
   6 -25   0   -2.60    8.60
  -6 -25   0    5.20    8.00
   6  25   0    8.50   19.20
  -6  25   0   -3.10   12.40
  -6  25   0    6.80   12.30
  -6  25   0  -10.10   12.40
   6  25   0  -33.10   14.00
  -7 -25   0   32.50   12.80
   7 -25   0   20.40   16.00
  -7 -25   0   41.80   19.30
   7 -25   0   18.40   16.30
  -7 -25   0  -21.90   20.70
   7 -25   0   22.40   13.70
  -7 -25   0    6.40    8.40
  -7  25   0   17.30   19.30
  -7  25   0   21.80   15.00
   7  25   0  -17.60   18.90
  -7  25   0   37.40   13.70
   7  25   0   54.49   20.60
  -8 -25   0   13.30   10.60
   8 -25   0    5.90    9.60
   8 -25   0  -10.30   13.00
   8 -25   0   38.00   17.80
  -8 -25   0    8.30   15.10
  -8 -25   0  -20.30   10.70
   8  25   0   -2.90   19.80
  -8  25   0   13.70   15.30
  -8  25   0   -8.40   17.50
   8  25   0   -6.70   14.50
   9 -25   0    3.30   20.60
   9 -25   0   24.00   16.10
  -9 -25   0   20.20   16.60
  -9 -25   0   53.09   12.10
   9 -25   0    1.30   14.70
  -9  25   0   28.00   19.00
   9  25   0   -4.70   17.00
   9  25   0   54.79   24.50
  -9  25   0   27.00   16.10
  10 -25   0    4.70   15.70
 -10 -25   0  -12.40    7.20
 -10 -25   0    9.10   14.40
 -10 -25   0    0.80    6.70
  10 -25   0  -25.10   13.00
  10  25   0    4.20   16.70
  10  25   0  -30.40   17.70
 -10  25   0  -24.60   13.20
 -10  25   0   -7.90   16.30
  11 -25   0   26.70   16.90
  11 -25   0   60.99   21.70
  11  25   0    9.10   21.50
 -11  25   0   56.39   22.60
  11  25   0    1.40   17.40
 -11  25   0   31.30   16.20
  12 -25   0   -4.10   15.70
  12  25   0   -8.50   15.70
 -12  25   0  -24.40   14.00
   0 -26   0    1.10   13.00
   0 -26   0    3.30    7.60
   0  26   0    8.00    9.50
   0  26   0   26.40   19.10
  -1 -26   0   27.40   17.60
  -1 -26   0   15.50   13.60
   1 -26   0   -1.40   12.70
  -1  26   0   -8.40    7.80
   1  26   0   30.50   21.60
  -1  26   0  -12.00   15.90
   1  26   0    3.90   17.60
  -2 -26   0   11.70   15.00
  -2 -26   0   -3.20   13.80
   2 -26   0  -18.60   12.10
   2 -26   0    5.60    7.30
  -2  26   0   15.70   18.80
   2  26   0  -14.10   16.20
   2  26   0    3.30   17.10
  -2  26   0    5.90    9.60
   3 -26   0   17.60   16.90
  -3 -26   0   -3.10   11.20
  -3 -26   0   -4.00   13.40
  -3 -26   0   -0.10    8.10
   3 -26   0   -2.40    7.80
   3  26   0  -20.90   14.40
  -3  26   0  -13.90   13.80
   3  26   0  -21.70   15.20
   4 -26   0    8.90   14.60
  -4 -26   0   17.50   13.00
  -4 -26   0   -3.80    8.30
  -4 -26   0   14.90   16.20
   4 -26   0    2.70    7.90
  -4  26   0    8.90   17.30
  -4  26   0   12.00   11.60
   4  26   0   33.80   19.50
   4  26   0    7.70   20.10
  -4  26   0   14.80   21.30
  -5 -26   0   -1.00    9.60
  -5 -26   0   -0.80   14.80
   5 -26   0    0.90    9.90
   5 -26   0  -18.30   12.80
  -5 -26   0   -1.10   11.50
   5  26   0  -21.60   16.00
  -5  26   0   16.90   11.60
   5  26   0   -6.40   10.40
  -5  26   0   16.60   17.50
  -6 -26   0   15.40   10.50
   6 -26   0   -9.30   10.90
   6 -26   0   -2.80   13.20
  -6 -26   0   41.40   20.00
  -6  26   0   13.70   11.10
   6  26   0   19.70   16.00
   6  26   0   26.80   19.10
  -6  26   0   -4.30   15.10
   7 -26   0    4.60   12.30
   7 -26   0    1.40   12.90
  -7 -26   0   20.90   13.10
   7 -26   0  -11.90   17.00
  -7 -26   0   -3.80   13.40
   7  26   0   19.50   21.60
   7  26   0   21.10   17.00
  -7  26   0    8.30   19.00
  -8 -26   0   20.60   11.20
   8 -26   0   51.29   20.20
   8 -26   0  -27.60   13.90
  -8 -26   0   -3.40   15.00
   8 -26   0   36.80   19.20
   8  26   0   -5.30   16.50
  -8  26   0   43.30   19.80
   8  26   0   -3.90   22.00
  -8  26   0  -11.10   12.50
   9 -26   0   24.90   22.90
  -9 -26   0    3.40    9.20
  -9 -26   0  -21.70   12.80
   9 -26   0   20.50   18.00
  -9  26   0    4.20   12.80
   9  26   0  -11.80   15.30
  -9  26   0    3.60   18.40
 -10 -26   0   -6.50    7.80
  10 -26   0  -15.90   16.40
  10 -26   0    0.50   15.80
 -10 -26   0   19.30    8.20
 -10  26   0    7.50   13.10
 -10  26   0    1.30   18.60
  10  26   0  -33.60   19.30
  10  26   0   20.50   17.10
   0 -27   0  -13.50    9.70
   0 -27   0   -2.50   12.20
   0 -27   0  -15.70   14.50
   0  27   0    3.50   16.20
   0  27   0   -4.50   18.20
  -1 -27   0   90.39   21.50
   1 -27   0   94.39   25.70
   1 -27   0  120.49   25.80
  -1 -27   0   84.19   22.50
  -1  27   0   92.29   27.60
   1  27   0  102.89   27.90
  -1  27   0   59.49   25.70
   1  27   0   62.69   23.70
   2 -27   0    1.30   15.40
   2 -27   0  -10.80   11.30
  -2 -27   0  -11.40   13.70
  -2 -27   0  -11.70   13.40
  -2  27   0  -26.20    9.80
  -2  27   0   31.70   20.00
  -2  27   0  -15.60   14.20
   2  27   0  -23.90   13.90
   2  27   0   -0.80   17.70
   3 -27   0  101.29   26.30
  -3 -27   0   50.99   22.00
  -3 -27   0   57.89   19.10
   3 -27   0   59.69   20.60
  -3  27   0   97.49   25.40
  -3  27   0   66.59   21.50
   3  27   0   25.70   19.90
   3  27   0  124.89   30.60
  -3  27   0   53.29   14.20
  -4 -27   0    6.40   14.10
  -4 -27   0    9.70   15.10
   4 -27   0   13.10   15.70
   4 -27   0   10.90   17.50
  -4  27   0   18.30   19.40
   4  27   0   33.50   23.40
  -4  27   0  -12.20   16.30
   4  27   0   -9.70   17.70
  -4  27   0    4.90   10.90
   5 -27   0  119.19   25.00
   5 -27   0  106.99   25.20
  -5 -27   0  109.19   25.20
  -5 -27   0   68.59   17.00
   5  27   0   87.69   31.40
  -5  27   0  116.69   26.40
   5  27   0   88.39   26.40
  -5  27   0   61.99   15.50
  -5  27   0   94.19   28.00
   6 -27   0   34.70   19.00
  -6 -27   0   -3.50   15.20
   6 -27   0   22.70   16.50
   6 -27   0   -8.60   13.80
  -6 -27   0   12.00   10.80
  -6  27   0    7.20   16.10
   6  27   0   -6.60   15.90
   6  27   0  -40.50   18.00
  -6  27   0   -8.10   13.90
   7 -27   0   89.49   25.80
  -7 -27   0   69.89   15.40
   7 -27   0   71.59   20.50
  -7 -27   0   91.39   23.10
   7  27   0   52.29   20.10
  -7  27   0   46.80   23.40
  -7  27   0   54.79   18.60
   7  27   0   16.70   22.90
  -8 -27   0   -9.20   13.90
  -8 -27   0   19.90   10.60
   8 -27   0   -7.50   15.30
   8 -27   0    5.80   17.10
   8 -27   0   11.30   18.80
  -8  27   0   -8.20   14.80
   8  27   0  -14.00   20.80
  -8  27   0   -7.20   18.20
   8  27   0  -23.30   12.80
  -8  27   0    5.60   20.40
   9 -27   0   41.80   24.40
  -9 -27   0   13.20   17.50
  -9 -27   0   45.70   18.80
  -9  27   0  110.89   43.10
  -9  27   0   48.80   15.80
   0 -28   0  242.78   33.90
   0 -28   0  241.98   33.90
   0  28   0  282.97   42.70
   0  28   0  274.57   41.90
  -1 -28   0   15.50   16.70
   1 -28   0   -0.60   13.40
  -1 -28   0   11.90   15.50
   1 -28   0    7.30   16.40
   1  28   0   23.10   20.70
  -1  28   0   15.90   19.40
   1  28   0  -13.20   14.50
   2 -28   0  135.79   26.40
  -2 -28   0  160.68   29.90
  -2 -28   0  108.29   23.10
   2 -28   0  139.79   27.70
   2  28   0  130.59   28.70
   2  28   0  135.19   33.00
  -2  28   0  131.49   30.80
  -2  28   0  115.09   30.40
  -3 -28   0    0.90   12.30
  -3 -28   0   11.80   16.40
   3 -28   0   34.80   17.50
   3 -28   0   27.70   18.10
   3  28   0   29.90   17.00
   3  28   0  -12.30   20.00
  -3  28   0   -7.20   17.40
  -3  28   0   -1.30   16.70
  -4 -28   0  142.09   23.30
  -4 -28   0  133.39   28.50
   4 -28   0  190.98   30.60
   4 -28   0  126.39   26.20
   4  28   0  131.49   34.60
   4  28   0  136.49   28.80
  -4  28   0  206.18   33.20
  -4  28   0  171.68   31.30
   5 -28   0    3.50   17.10
  -5 -28   0   18.70   15.70
  -5 -28   0   29.90   14.50
   5 -28   0    2.30   16.90
   5  28   0    6.10   20.00
  -5  28   0   30.70   22.10
   5  28   0  -15.10   17.10
  -5  28   0   26.80   19.40
  -6 -28   0  176.98   22.40
   6 -28   0  129.59   28.20
  -6 -28   0  179.08   29.40
   6 -28   0  130.09   28.80
   6  28   0   96.29   23.30
   6  28   0  110.29   31.90
  -6  28   0  146.59   29.70
  -6  28   0  111.09   24.90
   7 -28   0    3.80   20.10
  -7 -28   0   24.90   17.70
   7 -28   0   15.30   28.40
  -7  28   0   42.30   26.00
   7  28   0   41.30   21.80
   7  28   0  -27.50   32.10
   0 -29   0   49.30   17.80
   0 -29   0   37.20   19.50
   0  29   0   -9.30   19.50
   0  29   0   23.20   19.70
  -1 -29   0  101.19   27.80
  -1 -29   0   72.79   19.70
   1 -29   0  101.79   26.00
   1 -29   0   80.09   21.60
  -1  29   0  107.29   28.20
  -1  29   0  112.59   31.70
   1  29   0   50.59   25.20
   1  29   0   92.69   30.00
  -2 -29   0  -11.60   16.10
   2 -29   0   -4.80   16.50
   2 -29   0   12.20   15.30
  -2 -29   0   31.10   16.30
   2  29   0    4.60   18.30
  -2  29   0   44.30   21.80
  -2  29   0   -3.10   17.30
   2  29   0   18.60   20.20
  -3 -29   0   21.30   18.80
  -3 -29   0   69.29   17.80
   3 -29   0   67.19   22.40
   3 -29   0   50.79   19.00
   3  29   0   62.69   23.60
  -3  29   0   43.80   21.60
   3  29   0   93.09   27.90
  -3  29   0   80.29   24.70
   4 -29   0   35.90   21.50
  -4 -29   0   15.40   16.10
   4 -29   0    3.10   14.60
  -4 -29   0    9.10   15.10
   4  29   0   22.10   20.90
  -4  29   0   28.50   21.00
  -4  29   0   31.20   20.80
   4  29   0    8.90   19.80
   5 -29   0   73.49   23.50
   5  29   0  129.89   31.20
  -5  29   0   66.99   22.80
   0  30   0  -13.40   23.30
 -21   0   1   -1.00   20.70
 -21   0   1   23.80   15.70
  21   0  -1   30.10   16.80
  21   0  -1  -18.20   13.90
  20   0  -1   27.90   19.40
  20   0  -1   -6.80   11.90
 -20   0   1  -17.30   15.10
 -19   0   1    0.60   13.60
  19   0  -1    4.70   14.30
  19   0  -1    2.80   13.20
  18   0  -1  -23.80   12.60
 -18   0   1   -2.40    9.60
  18   0  -1    2.10   12.10
 -18   0   1   14.40   14.00
 -17   0   1    4.90   12.20
  17   0  -1    1.90   11.10
  17   0  -1   -0.10    8.60
 -17   0   1  -12.00   11.60
 -16   0   1    0.90   11.20
 -16   0   1    1.60    9.70
  16   0  -1  -17.70    8.40
  16   0  -1   -2.00   11.10
  15   0  -1  -18.30    8.10
 -15   0   1   -5.30   10.20
 -15   0   1   -1.40    9.60
  15   0  -1   -2.10    9.90
  14   0  -1  -12.10    6.90
 -14   0   1   -3.60    8.80
 -14   0   1  -10.30    7.60
  14   0  -1   -0.90    4.10
  14   0  -1    8.00   10.00
  13   0  -1   -7.10    7.30
 -13   0   1   -2.30    8.40
  13   0  -1    4.80    5.10
 -13   0   1   -3.50    7.40
  13   0  -1   -4.80    8.40
  13   0  -1    5.50    5.10
 -12   0   1    2.80    7.40
 -12   0   1   -6.40    7.10
  12   0  -1   -8.20    7.30
  12   0  -1   -8.60    4.10
  12   0  -1   -3.70    2.80
  12   0  -1   10.90    8.40
  11   0  -1    7.30    6.60
  11   0  -1    1.90    4.20
  11   0  -1    1.70    2.70
 -11   0   1    0.20    6.40
 -11   0   1   -5.50    7.10
  11   0  -1    8.70    4.40
  10   0  -1   -0.20    6.50
 -10   0   1   -3.70    6.60
  10   0  -1    2.50    3.90
  10   0  -1    2.90    3.70
 -10   0   1   -2.30    6.30
  10   0  -1   -3.20    2.70
  -9   0   1   -3.00    5.50
  -9   0   1    0.70    4.00
  -9   0   1    3.70    5.50
   9   0  -1   -0.40    2.40
   9   0  -1    8.60    6.10
   9   0  -1    3.20    3.50
  -9   0   1   -0.80    3.00
  -9   0   1    9.40    7.10
   9   0  -1    0.70    2.50
  -8   0   1   -3.40    4.60
  -8   0   1    1.90    5.80
   8   0  -1    3.40    2.40
   8   0  -1   -1.80    3.00
   8   0  -1    1.40    2.80
   8   0  -1   -3.00    3.80
  -8   0   1   -5.60    4.50
   8   0  -1    3.10    2.70
   8   0  -1    0.20    4.80
  -8   0   1    0.50    2.40
  -8   0   1    4.30    4.40
  -7   0   1   -0.10    6.00
   7   0  -1    1.50    2.30
   7   0  -1   -2.30    3.50
   7   0  -1    1.90    2.50
   7   0  -1   -3.90    2.80
   7   0  -1   -1.00    3.30
  -7   0   1    0.60    4.50
   7   0  -1   -1.50    2.10
   7   0  -1    4.20    2.90
   7   0  -1    6.60    4.80
   7   0  -1   -1.00    1.70
  -7   0   1   -0.30    4.40
  -7   0   1    3.20    3.80
  -7   0   1    0.00    3.90
  -7   0   1   -3.00    2.20
  -6   0   1   -2.50    3.30
   6   0  -1    0.10    1.90
  -6   0   1   -1.80    3.40
   6   0  -1   -1.20    2.20
   6   0  -1   -2.00    3.70
   6   0  -1    3.70    4.20
   6   0  -1    0.80    2.40
  -6   0   1   -0.10    4.10
  -6   0   1    1.10    2.60
  -6   0   1   -1.50    3.20
   6   0  -1   -1.90    3.30
   6   0  -1   -4.30    3.10
   6   0  -1   -1.70    1.90
   6   0  -1    0.40    2.30
  -6   0   1    7.50    5.90
  -5   0   1   -0.60    2.70
   5   0  -1   -3.90    2.70
   5   0  -1    4.10    2.20
  -5   0   1   -3.50    2.80
   5   0  -1    3.30    2.40
   5   0  -1   -1.50    2.20
   5   0  -1    1.00    3.50
   5   0  -1    1.10    2.20
   5   0  -1   -4.70    3.10
   5   0  -1    1.40    2.90
  -5   0   1   -3.30    3.90
  -5   0   1   -1.40    3.80
  -5   0   1   -0.80    3.80
   5   0  -1   -3.00    1.80
   4   0  -1    0.90    2.00
   4   0  -1   -0.30    2.90
   4   0  -1    3.60    2.20
   4   0  -1    3.30    3.20
   4   0  -1   -0.40    1.70
  -4   0   1   -1.00    2.40
  -4   0   1    6.60    4.30
   4   0  -1    1.30    3.20
  -4   0   1    1.80    3.40
  -4   0   1    1.00    2.20
   4   0  -1   -0.30    3.20
   4   0  -1   -1.40    1.80
  -4   0   1   -3.00    3.10
   3   0  -1   -0.30    1.60
  -3   0   1   -2.40    2.40
  -3   0   1   -2.30    2.70
   3   0  -1    0.80    2.00
   3   0  -1   -2.50    1.90
  -3   0   1    1.90    2.40
   3   0  -1   -2.30    2.30
   3   0  -1    2.70    2.00
   3   0  -1   -0.60    2.50
  -3   0   1   -2.20    2.00
   3   0  -1   -0.40    2.50
   3   0  -1   -2.60    2.60
  -3   0   1    3.90    3.70
   2   0  -1    2.70    1.60
  -2   0   1    0.00    1.10
  -2   0   1   -1.10    1.50
   2   0  -1   -0.10    1.60
  -2   0   1    0.60    2.40
   2   0  -1   -1.70    1.90
   2   0  -1    0.70    1.60
  -2   0   1    3.20    1.90
  -2   0   1   -1.80    2.00
   2   0  -1   -0.50    2.00
   2   0  -1   -1.70    1.60
   2   0  -1   -2.30    2.10
   1   0  -1   -0.10    1.00
  -1   0   1   -0.90    1.10
  -1   0   1    0.30    0.40
  -1   0   1   -2.10    1.40
   1   0  -1    1.20    1.20
  -1   0   1    0.20    1.20
  -1   0   1   -0.60    0.50
   1   0  -1    0.40    1.20
  -1   0   1    1.90    1.30
   1   0  -1    0.80    0.70
   1   0  -1    0.40    0.60
   1   0  -1    0.70    1.00
  -1   0  -1    0.30    0.80
   1   0   1    0.40    1.20
  -1   0  -1    0.80    1.10
  -1   0  -1   -0.60    1.10
   1   0   1    0.10    0.90
   1   0   1    1.30    1.60
  -1   0  -1   -1.20    1.40
  -1   0  -1   -1.10    1.00
   1   0   1   -1.00    0.70
   1   0   1    2.10    1.30
   2   0   1    1.70    1.10
  -2   0  -1   -0.40    2.70
  -2   0  -1    1.80    1.90
   2   0   1   -2.00    2.20
   2   0   1   -1.20    1.50
  -2   0  -1    2.00    1.50
  -2   0  -1    2.60    2.30
  -2   0  -1   -0.10    1.70
   2   0   1   -2.80    2.20
  -2   0  -1   -0.80    2.00
   2   0   1   -1.70    1.70
   3   0   1    1.30    3.20
   3   0   1   -0.30    2.40
  -3   0  -1    3.20    3.80
   3   0   1   -1.80    2.70
   3   0   1   -0.30    2.20
  -3   0  -1   -0.50    1.90
  -3   0  -1   -3.20    2.40
   3   0   1   -2.00    1.70
  -3   0  -1    1.50    2.20
   3   0   1    2.30    2.90
   3   0   1   -1.40    1.60
   4   0   1    2.10    3.90
   4   0   1   -0.50    2.70
   4   0   1   -2.00    2.70
  -4   0  -1    1.40    2.60
  -4   0  -1   -5.60    3.60
   4   0   1   -1.40    3.50
   4   0   1    6.00    3.30
   4   0   1   -2.30    2.00
   4   0   1    0.00    2.80
  -4   0  -1    0.00    2.70
   4   0   1    1.40    1.40
   4   0   1   -0.80    1.90
  -4   0  -1    0.90    3.20
   5   0   1   -0.30    3.00
   5   0   1    0.10    2.20
   5   0   1   -3.90    3.60
   5   0   1   -1.60    2.70
  -5   0  -1    0.80    4.30
  -5   0  -1    1.20    3.10
  -5   0  -1    2.70    2.90
   5   0   1   -3.00    1.60
   5   0   1    3.30    3.50
   5   0   1    1.90    3.00
   5   0   1   -2.40    2.30
  -6   0  -1    0.70    5.30
   6   0   1    0.50    1.60
   6   0   1   -2.80    4.40
   6   0   1    1.00    3.40
  -6   0  -1    0.90    3.40
   6   0   1    3.00    3.00
  -6   0  -1    0.00    3.60
   6   0   1    2.10    1.80
   6   0   1    3.80    3.30
   6   0   1   -0.80    2.50
   6   0   1    1.90    4.40
   6   0   1    1.10    2.70
  -6   0  -1   -7.50    3.20
  -7   0  -1   -4.80    6.10
  -7   0  -1    1.90    3.30
   7   0   1   -1.50    3.20
   7   0   1    2.00    2.30
   7   0   1   -2.60    2.40
   7   0   1    2.10    4.90
   7   0   1   -0.50    3.50
  -7   0  -1    0.80    3.70
  -7   0  -1   -2.40    4.00
   7   0   1    1.20    1.70
   7   0   1    5.00    3.80
   7   0   1    1.10    3.10
   7   0   1   -2.80    3.30
   8   0   1    3.20    3.10
  -8   0  -1   11.10    5.20
   8   0   1    4.40    2.10
  -8   0  -1   -0.10    5.90
   8   0   1   -0.40    5.10
   8   0   1    0.80    3.30
  -8   0  -1    1.90    4.10
   8   0   1    0.40    3.70
  -8   0  -1    0.60    4.80
   9   0   1    0.30    3.00
  -9   0  -1   -2.10    5.80
   9   0   1   -5.30    5.30
   9   0   1    2.70    2.20
   9   0   1   -4.40    3.40
  -9   0  -1   -1.70    5.10
   9   0   1   -2.10    4.30
  -9   0  -1   -6.10    5.10
  -9   0  -1   -4.00    4.40
 -10   0  -1   -2.90    4.60
 -10   0  -1   -6.70    7.00
 -10   0  -1    8.40    6.70
  10   0   1    2.20    1.80
  10   0   1    0.90    4.30
  10   0   1  -10.50    6.20
 -10   0  -1    8.80    5.10
  10   0   1    2.90    2.00
  10   0   1    6.60    5.60
  10   0   1    2.40    4.50
 -11   0  -1  -12.90    7.10
  11   0   1    1.90    4.40
  11   0   1   -0.40    4.80
 -11   0  -1   -0.90    4.80
 -11   0  -1   -8.40    5.10
  11   0   1    3.30    7.30
 -11   0  -1    1.70    7.50
  11   0   1   -2.70    1.50
 -12   0  -1   -2.60    5.10
  12   0   1   -5.50    5.10
  12   0   1   -4.60    7.50
  12   0   1   -5.20    5.30
 -12   0  -1    1.10    6.90
 -12   0  -1   -0.80    8.50
 -12   0  -1   -1.00    8.50
  13   0   1    0.00    5.50
 -13   0  -1   19.30    9.60
  13   0   1   -6.80    9.00
 -13   0  -1   -5.90    7.30
 -14   0  -1   -6.60    9.00
  14   0   1    9.50    5.90
 -14   0  -1    8.40    8.00
  15   0   1    8.30    6.40
 -15   0  -1    5.60    8.50
 -15   0  -1   -0.50   11.40
  15   0   1   -3.60   10.20
  15   0   1   10.10   11.50
  16   0   1   -6.40   10.30
 -16   0  -1   -2.60    7.70
  16   0   1    1.30   12.20
 -16   0  -1    4.00   11.50
  16   0   1    2.30    6.50
  17   0   1   -3.20   11.90
 -17   0  -1  -19.30   11.40
  17   0   1   15.20   13.20
  17   0   1    5.30    6.30
  18   0   1    3.10   12.80
 -18   0  -1    7.80   12.60
 -18   0  -1   -2.30    7.10
  18   0   1   -0.50   12.80
 -19   0  -1    8.40   18.00
  19   0   1  -13.90   14.00
  19   0   1   -2.90   14.80
 -19   0  -1   -8.30    8.00
  20   0   1  -10.40   14.40
  20   0   1  -13.70   12.30
 -20   0  -1  -22.30   13.10
 -20   0  -1  -14.00   13.30
  21   0   1    6.80   16.50
  21   0   1   -7.60   14.10
 -21   0  -1   10.30   15.70
  21  -1  -1    0.10   14.20
  21  -1  -1    4.80   16.10
 -21  -1   1   12.60   16.20
  21   1  -1   12.80   16.70
 -21   1   1  -16.30   15.00
 -21   1   1  -11.10   18.80
  21   1  -1   16.50   19.30
  20  -1  -1   83.89   19.20
 -20  -1   1   47.10   18.60
  20  -1  -1   40.40   19.30
  20   1  -1   34.70   16.80
  20   1  -1   14.30   18.20
 -20   1   1   17.30   16.90
  19  -1  -1    4.40   14.70
 -19  -1   1   -9.40   14.90
 -19  -1   1   -0.20   10.00
  19  -1  -1    9.60   13.00
  19   1  -1   -0.20   15.20
 -19   1   1   56.69   19.20
 -19   1   1    8.60   10.60
  19   1  -1   10.10   15.40
  18  -1  -1   40.00   18.70
  18  -1  -1   74.59   18.20
 -18  -1   1   45.50   14.60
 -18  -1   1   34.80   16.50
 -18   1   1   53.59   20.00
  18   1  -1   63.79   17.50
  18   1  -1   55.99   18.80
 -18   1   1   76.09   17.40
 -17  -1   1   23.70   13.50
  17  -1  -1   43.50   15.50
  17  -1  -1   26.20   14.80
 -17  -1   1    5.10   13.30
  17   1  -1   21.90   13.20
 -17   1   1   16.50   15.00
  17   1  -1    7.50   13.30
  17   1  -1   21.80    7.00
 -17   1   1   46.30   14.80
  16  -1  -1   28.10   13.20
 -16  -1   1   23.10   14.70
  16  -1  -1   33.40    3.90
  16  -1  -1   38.70   17.10
 -16   1   1   54.99   17.50
  16   1  -1   40.50    7.90
  16   1  -1   52.79   17.80
  16   1  -1   47.80   15.60
 -15  -1   1   27.10   11.80
  15  -1  -1   24.40    4.90
  15  -1  -1   41.20   14.40
  15  -1  -1   13.60    5.00
  15  -1  -1   20.70   13.90
 -15  -1   1   29.40   13.80
 -15   1   1   21.80   13.10
  15   1  -1   33.10   13.90
  15   1  -1   20.90   13.80
 -15   1   1    5.30   11.70
  15   1  -1   16.80    6.00
  14  -1  -1   99.19   18.80
 -14  -1   1  115.09   19.90
 -14  -1   1   93.99   16.40
  14  -1  -1   96.99    8.90
  14  -1  -1   63.89    8.50
  14  -1  -1   85.89   19.60
  14   1  -1   99.79   20.80
  14   1  -1   96.89   12.60
 -14   1   1   80.49   16.50
  14   1  -1   79.29    7.10
 -14   1   1  113.59   19.70
  14   1  -1  118.69   19.70
  14   1  -1   77.29    7.40
  13  -1  -1   71.59    9.20
  13  -1  -1   73.69   15.90
 -13  -1   1   81.29   15.20
  13  -1  -1   67.39    8.30
 -13  -1   1   79.09   16.50
 -13   1   1   58.69   14.50
 -13   1   1   37.10   12.90
  13   1  -1   71.29   15.50
  13   1  -1   67.89   10.50
  13   1  -1   70.49    8.40
  12  -1  -1  131.19   20.70
  12  -1  -1  125.19    7.90
  12  -1  -1  139.09   11.30
 -12  -1   1  141.19   19.00
  12  -1  -1  135.09   18.90
 -12  -1   1  138.39   18.20
  12  -1  -1  123.79   10.30
 -12   1   1  133.79   18.10
  12   1  -1  127.59   10.30
  12   1  -1  133.99   19.40
 -12   1   1  155.58   20.40
  12   1  -1  123.39   14.70
  11  -1  -1  108.09   16.10
  11  -1  -1   83.89    8.80
  11  -1  -1   91.09   15.90
 -11  -1   1  126.59   16.40
 -11  -1   1  114.49   17.00
  11  -1  -1  102.69    9.80
  11  -1  -1   90.09    7.20
 -11   1   1   92.49   15.60
  11   1  -1  103.09   10.30
 -11   1   1  106.49   15.90
  11   1  -1   98.89   11.00
  11   1  -1  118.49   11.60
  11   1  -1  105.39   16.30
 -10  -1   1   96.09   14.60
  10  -1  -1  107.49   15.90
  10  -1  -1  107.89    9.40
 -10  -1   1   99.19   14.40
  10  -1  -1  112.19   15.80
  10  -1  -1  105.59    9.00
  10  -1  -1  105.69    7.80
  10   1  -1  112.69   10.50
  10   1  -1  101.89   10.90
  10   1  -1  111.89   11.00
  10   1  -1  124.39   16.30
 -10   1   1  109.79   15.30
 -10   1   1  101.19   15.60
   9  -1  -1  321.67   21.90
   9  -1  -1  272.97   16.20
  -9  -1   1  334.07   21.70
   9  -1  -1  289.57   14.90
  -9  -1   1  265.67   16.20
  -9  -1   1  274.07   20.10
   9  -1  -1  284.87   16.10
  -9  -1   1  287.97   17.50
  -9  -1   1  300.47   23.50
   9  -1  -1  266.87   15.90
  -9   1   1  301.27   20.90
  -9   1   1  239.28   22.00
   9   1  -1  298.57   18.20
   9   1  -1  280.97   20.70
  -9   1   1  294.37   15.20
  -9   1   1  292.37   20.90
   9   1  -1  287.67   16.30
  -9   1   1  304.07   19.30
   9   1  -1  280.07   17.30
   8  -1  -1  241.08   14.00
   8  -1  -1  262.57   17.70
   8  -1  -1  270.97   14.60
   8  -1  -1  245.58   13.20
  -8  -1   1  263.37   15.00
  -8  -1   1  255.87   18.10
   8  -1  -1  282.17   19.00
  -8  -1   1  227.38   17.10
   8  -1  -1  224.68   14.30
  -8  -1   1  274.67   20.80
  -8  -1   1  248.08   15.30
  -8  -1   1  257.07   15.70
  -8   1   1  242.28   18.00
   8   1  -1  254.47   16.00
  -8   1   1  243.68   16.80
  -8   1   1  264.17   13.60
   8   1  -1  243.98   16.90
   8   1  -1  251.97   15.30
  -8   1   1  248.28   18.00
  -8   1   1  235.98   19.90
   8   1  -1  249.97   14.70
   8   1  -1  226.38   17.60
   7  -1  -1  282.57   20.20
  -7  -1   1  318.17   17.00
  -7  -1   1  318.77   17.30
   7  -1  -1  305.67   19.10
  -7  -1   1  330.87   22.10
  -7  -1   1  292.67   16.80
   7  -1  -1  292.27   15.30
   7  -1  -1  346.07   17.20
  -7  -1   1  272.87   18.90
  -7  -1   1  275.47   18.60
   7  -1  -1  286.27   15.80
   7  -1  -1  303.37   16.50
   7  -1  -1  321.07   16.00
   7  -1  -1  323.07   19.90
   7   1  -1  321.37   13.80
  -7   1   1  300.57   19.50
  -7   1   1  331.27   19.00
  -7   1   1  319.17   15.60
   7   1  -1  342.47   21.70
   7   1  -1  304.97   18.80
  -7   1   1  314.57   18.70
   7   1  -1  303.87   19.30
   7   1  -1  288.67   18.50
   7   1  -1  314.97   17.50
   7   1  -1  308.97   16.70
  -7   1   1  313.67   21.80
   7   1  -1  337.47   17.50
   7   1  -1  316.27   13.70
  -7   1   1  322.17   20.00
   7   1  -1  330.07   19.90
  -6  -1   1  504.25   23.80
   6  -1  -1  512.75   24.20
   6  -1  -1  536.55   26.40
   6  -1  -1  509.85   23.20
  -6  -1   1  497.35   26.10
  -6  -1   1  526.65   24.30
  -6  -1   1  515.35   24.10
  -6  -1   1  520.55   28.70
  -6  -1   1  523.85   26.70
   6  -1  -1  523.35   28.40
   6  -1  -1  515.75   26.50
   6  -1  -1  497.15   22.80
   6  -1  -1  532.55   26.50
   6  -1  -1  510.35   24.10
   6   1  -1  493.05   25.90
   6   1  -1  528.95   24.60
   6   1  -1  524.65   21.40
  -6   1   1  481.55   28.10
   6   1  -1  555.14   26.80
  -6   1   1  511.05   26.70
   6   1  -1  483.05   27.60
   6   1  -1  482.95   23.80
  -6   1   1  508.35   26.60
  -6   1   1  522.55   26.00
  -6   1   1  492.65   25.50
   6   1  -1  498.05   21.20
  -6   1   1  512.65   22.90
  -5  -1   1  348.57   17.70
  -5  -1   1  410.56   18.80
  -5  -1   1  374.16   17.70
   5  -1  -1  363.66   17.20
   5  -1  -1  378.86   18.60
   5  -1  -1  409.86   18.70
   5  -1  -1  368.76   19.90
  -5  -1   1  344.17   21.40
   5  -1  -1  406.26   21.90
   5  -1  -1  359.46   19.70
   5  -1  -1  372.56   17.20
   5  -1  -1  357.36   19.70
  -5  -1   1  340.87   19.70
  -5  -1   1  367.86   19.90
   5   1  -1  403.96   20.50
   5   1  -1  383.96   18.60
   5   1  -1  384.26   18.50
   5   1  -1  382.66   15.90
   5   1  -1  381.56   20.00
  -5   1   1  382.86   19.50
  -5   1   1  355.96   20.10
  -5   1   1  377.46   19.60
  -5   1   1  331.97   19.80
  -5   1   1  394.26   17.40
  -5   1   1  364.26   21.60
   5   1  -1  348.17   19.40
   5   1  -1  390.46   15.90
  -4  -1   1  826.32   36.20
   4  -1  -1  825.72   35.00
  -4  -1   1  831.92   37.80
   4  -1  -1  847.92   36.20
   4  -1  -1  818.82   33.40
   4  -1  -1  846.22   34.00
  -4  -1   1  767.52   36.00
  -4  -1   1  829.42   34.00
   4  -1  -1  786.72   36.10
   4  -1  -1  820.52   35.10
  -4  -1   1  766.42   34.80
   4  -1  -1  838.82   36.20
   4  -1  -1  844.12   37.70
  -4  -1   1  850.71   33.80
  -4   1   1  780.42   35.60
  -4   1   1  816.42   35.80
  -4   1   1  819.12   33.90
  -4   1   1  808.62   36.40
   4   1  -1  814.42   32.40
  -4   1   1  812.72   36.30
   4   1  -1  811.42   36.20
   4   1  -1  827.72   36.00
   4   1  -1  829.92   32.50
   4   1  -1  854.21   37.70
   4   1  -1  807.62   36.10
  -4   1   1  853.91   37.90
   4   1  -1  794.82   34.80
   4   1  -1  839.12   34.90
  -4   1   1  788.92   35.60
   3  -1  -1  921.71   37.90
  -3  -1   1  849.72   38.10
   3  -1  -1  883.21   35.50
   3  -1  -1  885.41   37.50
  -3  -1   1  878.91   37.00
   3  -1  -1  912.61   38.50
  -3  -1   1  914.31   37.50
   3  -1  -1  870.71   38.20
   3  -1  -1  909.61   37.30
  -3  -1   1  888.01   39.00
  -3  -1   1  926.31   35.80
  -3  -1   1  862.21   37.80
   3  -1  -1  911.71   39.00
   3  -1  -1  910.61   37.60
  -3  -1   1  883.51   36.00
   3  -1  -1  890.81   37.90
   3   1  -1  950.10   39.10
   3   1  -1  884.81   34.90
  -3   1   1  907.51   37.70
  -3   1   1  903.71   38.20
  -3   1   1  902.01   38.50
  -3   1   1  921.81   39.20
   3   1  -1  916.61   38.30
   3   1  -1  907.61   35.00
   3   1  -1  854.21   37.20
   3   1  -1  918.11   37.20
  -3   1   1  849.91   36.40
   3   1  -1  880.51   37.80
   2  -1  -1  573.04   24.40
   2  -1  -1  606.04   25.10
  -2  -1   1  584.74   24.50
  -2  -1   1  558.44   24.30
   2  -1  -1  584.94   24.80
   2  -1  -1  581.54   24.40
  -2  -1   1  557.74   22.60
  -2  -1   1  561.74   24.80
   2  -1  -1  543.95   24.00
   2  -1  -1  570.14   24.50
   2  -1  -1  561.24   24.80
  -2  -1   1  559.54   23.90
   2  -1  -1  558.54   23.70
   2   1  -1  622.84   24.80
   2   1  -1  581.84   24.40
  -2   1   1  588.34   25.10
  -2   1   1  573.44   24.50
   2   1  -1  586.34   24.90
  -2   1   1  539.85   24.00
  -2   1   1  551.64   24.50
   2   1  -1  542.75   24.60
   2   1  -1  567.34   24.30
  -2   1   1  566.64   23.70
  -1  -1   1 1210.38   49.50
  -1  -1   1 1260.17   48.50
   1  -1  -1 1195.08   49.30
  -1  -1   1 1260.97   48.30
   1  -1  -1 1255.57   49.40
   1  -1  -1 1266.47   49.00
  -1  -1   1 1225.08   49.60
  -1  -1   1 1226.18   49.10
   1  -1  -1 1291.87   49.20
   1  -1  -1 1273.47   48.90
  -1   1   1 1270.77   48.90
   1   1  -1 1228.78   49.10
  -1   1   1 1178.98   48.40
  -1   1   1 1261.97   49.10
  -1   1   1 1185.48   49.10
   1   1  -1 1253.67   48.50
  -1   1   1 1240.68   50.09
   1   1  -1 1276.37   50.19
  -1   1   1 1234.88   49.60
   1   1  -1 1258.97   48.20
   1  -1   1  841.32   34.30
   1  -1   1  885.81   34.80
  -1  -1  -1  899.41   35.30
  -1  -1  -1  930.31   35.50
   1  -1   1  877.01   35.20
   1  -1   1  868.71   35.40
   1  -1   1  805.62   35.40
  -1  -1  -1  896.31   35.40
  -1  -1  -1  891.61   34.30
  -1  -1  -1  853.31   34.60
  -1   1  -1  909.01   34.40
  -1   1  -1  897.71   35.10
  -1   1  -1  863.71   35.40
  -1   1  -1  890.51   35.20
  -1   1  -1  826.02   35.40
  -1   1  -1  850.71   34.80
   1   1   1  869.41   35.30
   1   1   1  896.21   35.30
   1   1   1  881.11   34.30
   2  -1   1  121.99    7.90
  -2  -1  -1  113.79    6.70
  -2  -1  -1  129.49    7.70
  -2  -1  -1  129.39    7.90
   2  -1   1  130.99    7.40
  -2  -1  -1  111.39    6.20
  -2  -1  -1  129.79    6.30
   2  -1   1  136.29    7.60
   2  -1   1  128.49    8.00
   2  -1   1  122.59    7.30
  -2   1  -1  125.09    7.30
  -2   1  -1  112.69    7.60
   2   1   1  123.79    7.50
  -2   1  -1  123.09    6.80
  -2   1  -1  126.19    8.00
   2   1   1  120.99    7.50
  -2   1  -1  118.59    7.50
  -2   1  -1  119.29    7.40
   2   1   1  130.29    6.80
   2   1   1  115.69    6.20
   2   1   1  129.79    7.90
   2   1   1  122.49    6.00
  -3  -1  -1  459.15   21.70
   3  -1   1  472.65   21.50
  -3  -1  -1  460.45   20.10
  -3  -1  -1  458.65   20.80
   3  -1   1  450.45   20.80
   3  -1   1  462.25   22.40
   3  -1   1  460.65   21.20
   3  -1   1  470.55   22.20
  -3  -1  -1  456.25   22.40
   3  -1   1  459.75   21.20
  -3  -1  -1  449.76   19.70
   3  -1   1  451.65   20.50
  -3   1  -1  439.66   21.70
   3   1   1  461.85   20.10
  -3   1  -1  471.25   21.40
   3   1   1  472.45   20.20
   3   1   1  481.55   21.80
  -3   1  -1  460.15   20.60
   3   1   1  469.85   22.40
  -3   1  -1  460.55   21.30
  -3   1  -1  437.56   21.00
   3   1   1  437.96   20.60
   3   1   1  468.45   19.20
   3   1   1  471.85   19.50
  -3   1  -1  503.95   22.80
   4  -1   1  489.95   22.70
  -4  -1  -1  431.86   21.40
   4  -1   1  459.95   22.60
   4  -1   1  500.05   23.50
  -4  -1  -1  454.55   24.30
   4  -1   1  465.15   24.20
   4  -1   1  513.95   24.10
  -4  -1  -1  478.45   21.00
   4  -1   1  482.35   22.00
  -4  -1  -1  434.46   22.10
   4  -1   1  471.65   22.30
   4  -1   1  476.45   21.90
  -4  -1  -1  480.45   23.60
   4   1   1  457.25   23.00
   4   1   1  490.25   22.50
  -4   1  -1  512.55   22.40
   4   1   1  477.65   21.60
  -4   1  -1  469.25   22.30
  -4   1  -1  487.15   22.80
  -4   1  -1  469.55   24.50
  -4   1  -1  472.35   22.90
   4   1   1  519.05   23.60
   4   1   1  474.85   20.00
   4   1   1  476.85   20.40
   4   1   1  458.65   20.90
   4   1   1  470.65   24.10
   5  -1   1  774.82   31.00
  -5  -1  -1  810.12   34.00
   5  -1   1  765.62   35.70
   5  -1   1  823.52   34.70
   5  -1   1  781.12   37.10
   5  -1   1  779.52   37.80
   5  -1   1  799.32   35.30
  -5  -1  -1  781.62   38.00
  -5  -1  -1  783.32   35.60
  -5  -1  -1  783.82   34.60
   5  -1   1  804.52   36.60
   5  -1   1  741.33   34.70
  -5   1  -1  792.92   35.70
   5   1   1  839.12   38.10
   5   1   1  840.52   36.50
  -5   1  -1  846.12   38.80
   5   1   1  712.63   36.00
   5   1   1  779.82   34.60
   5   1   1  786.92   33.40
  -5   1  -1  755.02   34.90
   5   1   1  790.02   35.50
  -5   1  -1  797.52   36.10
   5   1   1  806.32   32.50
   5   1   1  803.32   32.90
   6  -1   1   78.29    9.90
   6  -1   1   72.69    4.00
  -6  -1  -1   79.99    7.10
  -6  -1  -1   63.59    7.90
   6  -1   1   70.99    6.70
   6  -1   1   71.69   10.50
  -6  -1  -1  104.09   11.10
   6  -1   1   63.99    8.20
   6  -1   1  100.99   12.50
   6  -1   1   86.99   10.90
  -6  -1  -1   79.89   11.30
   6  -1   1   69.39    8.10
   6  -1   1   69.89    7.00
  -6   1  -1   76.99    8.90
   6   1   1   76.59    5.60
  -6   1  -1   75.19   11.40
   6   1   1   86.89   10.20
   6   1   1   75.49    8.40
  -6   1  -1   67.99    8.50
   6   1   1   77.19    6.00
   6   1   1   89.49   10.70
  -6   1  -1   70.49    9.40
   6   1   1   69.79   10.20
   6   1   1   87.99    9.60
  -7  -1  -1  525.95   26.20
   7  -1   1  579.14   26.80
   7  -1   1  566.34   30.50
   7  -1   1  534.55   22.10
  -7  -1  -1  512.65   30.60
   7  -1   1  522.25   27.10
  -7  -1  -1  553.34   27.30
   7  -1   1  549.85   27.40
   7  -1   1  542.25   30.70
   7  -1   1  551.24   28.50
  -7  -1  -1  579.54   28.70
   7  -1   1  563.44   31.30
   7   1   1  548.15   30.60
   7   1   1  596.14   29.10
  -7   1  -1  553.44   31.30
   7   1   1  513.25   26.70
  -7   1  -1  544.85   28.90
   7   1   1  528.55   27.90
   7   1   1  554.04   29.90
   7   1   1  546.95   23.50
   7   1   1  555.54   23.80
   7   1   1  538.85   24.60
  -7   1  -1  511.15   27.40
  -7   1  -1  536.55   27.90
   8  -1   1   33.50    6.90
   8  -1   1   23.70    5.50
   8  -1   1   21.70    2.30
   8  -1   1   29.70    8.30
   8  -1   1   17.90    5.70
  -8  -1  -1   25.50    7.30
   8  -1   1   15.60    2.10
  -8  -1  -1   15.60    8.00
  -8  -1  -1   25.10    6.10
  -8   1  -1   33.30    7.30
   8   1   1   21.20    7.10
   8   1   1   24.40    7.80
   8   1   1   30.70    4.70
   8   1   1   29.20    6.30
   8   1   1   18.30    3.20
  -8   1  -1   13.30    6.60
  -8   1  -1   32.00    9.30
  -8   1  -1   11.80    5.90
   9  -1   1  332.27   20.50
  -9  -1  -1  312.67   24.40
   9  -1   1  309.67   20.10
   9  -1   1  287.47   22.60
  -9  -1  -1  358.36   20.60
   9  -1   1  354.26   18.80
  -9  -1  -1  318.77   21.70
  -9  -1  -1  335.57   20.90
  -9   1  -1  363.96   25.80
   9   1   1  297.87   20.80
   9   1   1  340.37   23.80
  -9   1  -1  336.77   22.50
  -9   1  -1  307.87   21.20
  -9   1  -1  336.57   21.40
   9   1   1  329.97   15.00
   9   1   1  344.87   16.90
   9   1   1  321.57   19.90
 -10  -1  -1   -3.20    8.00
 -10  -1  -1   12.20    7.40
  10  -1   1    3.20    4.80
  10  -1   1   -0.40    3.20
 -10  -1  -1    8.90    6.20
 -10  -1  -1   -2.20    4.60
  10  -1   1    1.40    7.00
  10   1   1    6.10    8.60
  10   1   1   -3.70    3.80
 -10   1  -1    8.80    9.00
 -10   1  -1    5.70    5.90
  10   1   1   -5.10    4.60
 -10   1  -1   10.80    7.30
  10   1   1    4.40    3.10
  10   1   1    5.50    4.80
  11  -1   1  196.68   13.90
  11  -1   1  251.47   21.90
 -11  -1  -1  242.28   26.90
  11  -1   1  211.48   16.50
 -11  -1  -1  222.98   17.10
 -11  -1  -1  250.17   18.90
  11  -1   1  216.48   16.00
 -11  -1  -1  213.18   19.30
 -11   1  -1  213.18   17.90
  11   1   1  191.68   11.90
 -11   1  -1  221.78   18.40
  11   1   1  215.18   17.60
  11   1   1  221.88   12.70
  11   1   1  205.18   20.50
 -11   1  -1  251.67   23.40
  11   1   1  199.38   16.60
 -11   1  -1  263.57   21.10
 -12  -1  -1    4.10    8.90
 -12  -1  -1   -1.80    5.90
 -12  -1  -1   14.30    9.40
 -12  -1  -1   -2.50    6.10
  12  -1   1    3.00    5.50
  12  -1   1  -11.70    6.30
  12  -1   1    5.60    4.90
  12   1   1   -3.20    2.30
  12   1   1   14.10   10.20
 -12   1  -1   -4.40    6.00
  12   1   1   -1.70    4.70
  12   1   1   -1.20    2.30
 -12   1  -1   -3.30    9.10
 -12   1  -1   -1.40    8.50
 -12   1  -1    2.90    7.00
 -13  -1  -1  195.88   18.70
  13  -1   1  209.98   17.00
 -13  -1  -1  212.38   24.30
  13  -1   1  161.08   22.00
  13  -1   1  215.48   26.40
  13   1   1  210.68   26.10
  13   1   1  174.28   20.20
 -13   1  -1  247.68   21.00
 -13   1  -1  209.88   24.70
 -14  -1  -1   -3.80    6.40
  14  -1   1    6.00    5.20
  14  -1   1   13.90   11.60
 -14  -1  -1    3.90    9.70
 -14   1  -1    4.60    7.70
 -14   1  -1   -8.00    9.10
 -15  -1  -1  112.29   20.80
  15  -1   1  141.69   24.00
  15  -1   1  131.49   13.30
  15  -1   1  134.49   24.30
 -15  -1  -1  128.19   18.40
  15   1   1  125.69   22.30
 -15   1  -1  132.69   21.80
  15   1   1  151.78   17.60
 -15   1  -1  118.89   18.50
  16  -1   1    7.10    6.00
  16  -1   1   12.10   12.80
 -16  -1  -1   19.40    9.70
 -16  -1  -1   -4.50   10.30
 -16   1  -1   20.80   14.70
  16   1   1   16.30    7.60
  16   1   1   11.10   12.60
 -16   1  -1    1.80    9.30
  16   1   1   13.30   13.00
  17  -1   1  103.69   21.60
  17  -1   1   97.09   22.70
 -17  -1  -1   72.09   20.40
  17  -1   1   68.09   10.00
 -17   1  -1  118.89   22.60
  17   1   1   66.49   19.70
  17   1   1   57.09   11.60
 -17   1  -1   83.99   16.50
  17   1   1  100.69   23.30
  18  -1   1  -11.50   13.20
 -18  -1  -1   -2.80   12.30
 -18  -1  -1  -14.50    7.10
  18  -1   1   -9.00   11.60
 -18   1  -1    5.20    7.30
 -18   1  -1   23.30   16.60
  18   1   1   -7.40   13.30
  18   1   1    8.40    7.70
  18   1   1  -13.80   13.10
  19  -1   1   57.09   20.00
  19  -1   1   81.29   21.90
  19   1   1   50.39   19.70
  19   1   1   29.30   16.80
 -19   1  -1   30.30   19.70
 -20  -1  -1    5.90   16.00
  20  -1   1   28.70   16.70
  20  -1   1  -13.60   13.40
 -20   1  -1  -11.40   14.60
  20   1   1    3.20   16.20
 -20   1  -1   24.30   16.50
  20   1   1   -7.30   14.70
  21  -1   1    7.10   15.10
 -21  -1  -1   18.30   15.10
  21  -1   1   16.60   17.00
 -21   1  -1   54.99   18.30
  21   1   1   56.79   18.60
  21   1   1   14.20   16.00
 -21  -2   1   62.69   18.60
  21  -2  -1   31.60   18.70
  21  -2  -1   23.10   18.30
 -21   2   1   41.40   18.50
  21   2  -1   55.09   18.30
  21   2  -1   56.79   21.50
 -20  -2   1   62.19   19.80
  20  -2  -1   56.69   18.90
  20  -2  -1   85.89   23.40
 -20   2   1   63.49   20.70
  20   2  -1   72.49   21.50
  20   2  -1   51.59   22.50
  19  -2  -1  143.49   25.70
 -19  -2   1   87.29   28.90
  19  -2  -1  133.89   28.10
  19   2  -1  107.59   24.30
 -19   2   1   89.19   18.40
  19   2  -1  107.99   23.50
 -19   2   1  114.89   24.90
  18  -2  -1  150.38   25.50
 -18  -2   1  116.99   19.90
  18  -2  -1   81.09   23.20
  18   2  -1  125.49   26.70
 -18   2   1  152.88   23.30
  18   2  -1  111.89   22.20
 -18   2   1   72.99   20.30
  17  -2  -1  122.89   21.50
 -17  -2   1   99.19   19.50
 -17  -2   1  112.79   22.70
  17  -2  -1   93.39   23.00
 -17   2   1  111.29   20.10
  17   2  -1  113.89   23.40
  17   2  -1  109.99   21.80
  17   2  -1   89.09   11.60
 -17   2   1   88.19   21.90
 -16  -2   1  124.89   23.30
  16  -2  -1  188.78   26.80
 -16  -2   1  146.99   25.80
  16  -2  -1  186.48   28.30
  16   2  -1  145.29   13.50
  16   2  -1  228.38   30.90
 -16   2   1  152.18   23.80
  16   2  -1  156.18   23.90
 -16   2   1  125.59   23.20
 -15  -2   1   89.99   17.30
  15  -2  -1  108.59   20.40
 -15  -2   1  153.88   23.30
  15  -2  -1  127.69   23.10
  15  -2  -1  115.79    7.30
 -15   2   1  160.68   23.40
 -15   2   1  153.78   23.00
  15   2  -1  132.69    9.50
  15   2  -1  125.49    9.30
  15   2  -1  138.29   15.60
  15   2  -1  184.48   26.40
  15   2  -1  133.99   22.80
  14  -2  -1  232.18   13.80
  14  -2  -1  270.17   33.00
 -14  -2   1  267.17   23.70
 -14  -2   1  276.87   26.10
  14  -2  -1  248.58   14.20
  14  -2  -1  264.67   25.70
  14   2  -1  251.37   28.40
 -14   2   1  269.27   25.00
  14   2  -1  305.87   33.90
  14   2  -1  216.98   15.10
  14   2  -1  273.07   19.30
 -14   2   1  236.18   28.50
  13  -2  -1  232.18   26.00
  13  -2  -1  220.78   14.00
 -13  -2   1  178.08   23.50
  13  -2  -1  205.08   13.50
 -13  -2   1  245.08   22.00
  13   2  -1  214.58   17.90
 -13   2   1  251.07   23.20
  13   2  -1  240.28   15.50
  13   2  -1  255.07   23.40
 -12  -2   1  315.47   24.10
 -12  -2   1  274.67   24.00
  12  -2  -1  330.57   27.50
  12  -2  -1  326.17   25.90
  12  -2  -1  276.87   16.60
  12  -2  -1  310.37   17.20
  12   2  -1  277.87   17.80
  12   2  -1  327.97   21.40
 -12   2   1  309.47   25.40
  12   2  -1  285.37   24.90
  12   2  -1  287.27   20.10
 -12   2   1  294.77   24.30
  11  -2  -1  434.06   30.80
  11  -2  -1  399.66   21.20
  11  -2  -1  414.36   29.10
  11  -2  -1  412.96   21.70
 -11  -2   1  420.76   28.40
  11  -2  -1  427.26   24.10
 -11  -2   1  437.36   28.20
  11   2  -1  464.95   26.10
  11   2  -1  493.45   30.20
  11   2  -1  397.86   24.30
 -11   2   1  395.76   28.50
 -11   2   1  375.96   27.40
  11   2  -1  429.06   23.10
  10  -2  -1  229.68   13.70
 -10  -2   1  222.78   19.00
 -10  -2   1  242.08   19.40
  10  -2  -1  196.18   19.10
  10  -2  -1  206.28   20.10
  10  -2  -1  242.08   15.40
  10  -2  -1  233.98   13.90
  10  -2  -1  223.08   11.80
  10   2  -1  228.98   15.10
  10   2  -1  227.88   17.00
 -10   2   1  238.48   19.60
  10   2  -1  208.88   18.90
 -10   2   1  233.98   19.80
   9  -2  -1  305.77   22.70
  -9  -2   1  301.27   21.00
  -9  -2   1  294.77   17.20
   9  -2  -1  280.97   14.70
   9  -2  -1  298.07   16.30
   9  -2  -1  303.67   16.10
   9  -2  -1  293.97   17.90
   9  -2  -1  315.47   22.00
  -9  -2   1  331.87   24.40
  -9  -2   1  285.77   20.70
  -9   2   1  331.07   22.20
   9   2  -1  311.07   18.70
   9   2  -1  315.07   21.50
  -9   2   1  310.07   20.20
  -9   2   1  297.37   21.30
   9   2  -1  333.47   21.80
  -9   2   1  282.37   14.70
   9   2  -1  287.77   17.50
   8  -2  -1  655.03   29.90
  -8  -2   1  656.03   35.30
  -8  -2   1  684.13   33.00
   8  -2  -1  737.13   33.60
  -8  -2   1  719.03   36.00
  -8  -2   1  705.33   38.80
  -8  -2   1  682.93   31.90
   8  -2  -1  713.13   31.30
   8  -2  -1  707.83   37.60
   8  -2  -1  704.33   36.50
  -8  -2   1  694.63   32.30
   8   2  -1  682.13   35.10
  -8   2   1  690.93   30.10
   8   2  -1  643.54   34.50
   8   2  -1  722.03   34.00
  -8   2   1  723.53   35.50
   8   2  -1  677.13   35.90
   8   2  -1  717.33   33.20
  -8   2   1  731.63   36.80
  -8   2   1  665.93   38.30
  -8   2   1  779.22   37.20
   7  -2  -1  379.56   17.90
   7  -2  -1  360.26   21.40
  -7  -2   1  373.36   18.40
   7  -2  -1  351.36   21.80
   7  -2  -1  340.67   17.00
  -7  -2   1  378.06   21.70
  -7  -2   1  409.26   24.70
   7  -2  -1  411.96   20.50
  -7  -2   1  341.57   18.20
  -7  -2   1  339.17   19.60
   7  -2  -1  376.16   23.40
   7  -2  -1  395.56   23.30
  -7  -2   1  391.36   21.90
  -7   2   1  381.16   24.20
  -7   2   1  364.56   22.20
   7   2  -1  380.46   19.60
  -7   2   1  360.56   21.40
   7   2  -1  321.47   20.40
  -7   2   1  370.76   17.20
  -7   2   1  357.26   21.90
   7   2  -1  368.06   21.70
   7   2  -1  360.36   22.70
   7   2  -1  359.56   20.00
   7   2  -1  344.77   22.70
  -6  -2   1  775.52   33.30
   6  -2  -1  772.42   35.40
   6  -2  -1  793.22   33.10
   6  -2  -1  767.92   32.90
  -6  -2   1  753.42   38.80
  -6  -2   1  764.52   33.40
   6  -2  -1  777.42   37.00
  -6  -2   1  764.02   35.40
  -6  -2   1  780.12   36.70
  -6  -2   1  771.32   36.90
   6  -2  -1  793.92   38.10
   6  -2  -1  819.92   37.20
   6  -2  -1  805.02   39.30
  -6   2   1  772.62   37.00
   6   2  -1  835.92   35.60
   6   2  -1  746.13   35.80
   6   2  -1  750.82   38.50
  -6   2   1  766.12   32.90
   6   2  -1  828.12   36.00
   6   2  -1  794.72   36.90
  -6   2   1  744.43   38.90
  -6   2   1  832.02   37.90
   5  -2  -1  225.38   13.50
   5  -2  -1  202.28   13.30
   5  -2  -1  187.78   13.20
   5  -2  -1  218.68   10.50
  -5  -2   1  197.78   14.80
   5  -2  -1  200.48   10.70
  -5  -2   1  211.48   10.50
   5  -2  -1  195.98   15.30
  -5  -2   1  218.58   10.70
   5  -2  -1  224.08   14.00
  -5  -2   1  202.38   13.30
   5  -2  -1  217.38   14.90
  -5  -2   1  231.58   14.10
  -5  -2   1  231.68   13.10
  -5   2   1  206.98   10.70
  -5   2   1  180.38   12.70
   5   2  -1  220.68   12.90
  -5   2   1  193.78   14.90
   5   2  -1  206.78   12.60
   5   2  -1  208.18   14.60
   5   2  -1  192.18   13.00
  -5   2   1  208.08   14.10
  -5   2   1  201.18   14.90
   5   2  -1  224.38   13.00
   5   2  -1  215.68   13.20
   5   2  -1  200.38   13.30
   4  -2  -1 1565.94   62.69
  -4  -2   1 1520.85   58.69
   4  -2  -1 1505.85   62.09
   4  -2  -1 1519.65   62.29
   4  -2  -1 1462.55   62.59
   4  -2  -1 1522.25   63.59
   4  -2  -1 1541.05   62.39
   4  -2  -1 1508.05   63.09
  -4  -2   1 1462.75   58.79
   4  -2  -1 1504.35   59.09
  -4  -2   1 1478.65   62.49
  -4  -2   1 1481.15   61.79
  -4  -2   1 1460.35   62.09
   4  -2  -1 1499.25   59.89
  -4  -2   1 1516.15   63.69
   4   2  -1 1422.56   61.49
  -4   2   1 1494.55   63.59
  -4   2   1 1557.44   62.79
  -4   2   1 1471.35   59.89
  -4   2   1 1523.95   63.09
   4   2  -1 1513.65   62.09
   4   2  -1 1580.24   63.89
   4   2  -1 1479.75   61.49
  -4   2   1 1467.95   59.19
   4   2  -1 1449.85   61.79
  -4   2   1 1446.56   62.09
   4   2  -1 1507.55   62.39
   4   2  -1 1514.15   61.89
  -3  -2   1   20.70    4.70
   3  -2  -1   21.50    4.20
  -3  -2   1   23.90    4.60
  -3  -2   1   22.90    1.70
  -3  -2   1   29.00    5.20
   3  -2  -1   22.50    3.40
  -3  -2   1   22.90    1.90
   3  -2  -1   28.50    4.70
   3  -2  -1   20.30    4.50
  -3  -2   1   36.30    5.20
   3  -2  -1   15.90    4.50
   3  -2  -1   31.70    5.30
   3  -2  -1   28.30    2.60
  -3  -2   1   29.10    4.90
   3  -2  -1   30.70    5.20
   3  -2  -1   34.50    5.50
   3   2  -1   19.80    4.40
   3   2  -1   28.30    5.10
   3   2  -1   27.50    4.50
  -3   2   1   24.50    4.60
   3   2  -1   24.00    4.30
   3   2  -1   30.80    4.70
   3   2  -1   28.00    4.30
  -3   2   1   32.60    5.40
  -3   2   1   26.20    3.70
   3   2  -1   35.10    5.20
  -3   2   1   36.20    5.10
  -3   2   1   26.90    2.70
   2  -2  -1   39.20    3.00
  -2  -2   1   44.30    4.20
   2  -2  -1   42.70    4.70
  -2  -2   1   52.39    5.40
  -2  -2   1   44.20    4.90
   2  -2  -1   39.20    5.30
   2  -2  -1   30.90    4.50
  -2  -2   1   41.00    4.50
  -2  -2   1   41.70    5.30
   2  -2  -1   40.00    5.00
   2  -2  -1   40.20    4.70
  -2  -2   1   44.70    5.50
   2  -2  -1   44.50    4.90
   2  -2  -1   33.70    5.20
   2   2  -1   45.50    5.50
  -2   2   1   48.20    4.80
  -2   2   1   39.40    4.80
   2   2  -1   40.30    3.90
   2   2  -1   44.30    5.00
  -2   2   1   38.10    3.00
  -2   2   1   45.10    5.30
  -2   2   1   42.90    4.20
   2   2  -1   47.20    4.80
  -2   2   1   36.90    4.70
   2   2  -1   43.80    5.00
   2   2  -1   52.89    5.70
  -2   2   1   43.10    5.40
   2   2  -1   42.90    4.40
   1  -2  -1  692.33   28.50
  -1  -2   1  679.43   28.50
  -1  -2   1  691.33   29.50
   1  -2  -1  708.63   29.30
   1  -2  -1  690.83   29.50
   1  -2  -1  717.63   30.00
  -1  -2   1  678.53   28.00
   1  -2  -1  717.63   29.10
   1  -2  -1  718.83   29.80
  -1  -2   1  701.93   28.10
  -1  -2   1  720.33   29.90
  -1   2   1  652.03   29.60
   1   2  -1  721.73   29.80
   1   2  -1  717.13   28.00
   1   2  -1  721.93   29.10
   1   2  -1  718.33   29.60
   1   2  -1  706.73   29.50
  -1   2   1  697.93   29.00
  -1   2   1  691.63   28.40
  -1   2   1  729.83   29.30
  -1   2   1  668.93   28.50
  -1   2   1  695.03   29.20
  -1   2   1  720.13   29.70
   1   2  -1  702.23   27.90
   0  -2   1 2282.57   90.39
   0  -2  -1 2148.09   90.79
   0  -2  -1 2193.28   90.59
   0  -2  -1 2328.57   90.59
   0  -2   1 2368.96   89.49
   0  -2   1 2362.36   90.79
   0  -2   1 2307.17   89.19
   0  -2   1 2360.06   90.99
   0  -2  -1 2278.77   89.59
   0  -2   1 2396.26   91.19
   0  -2  -1 2375.56   91.19
   0  -2  -1 2445.36   90.79
   0   2   1 2456.55   91.29
   0   2  -1 2313.27   89.19
   0   2  -1 2300.17   89.49
   0   2  -1 2290.27   90.99
   0   2   1 2382.16   91.19
   0   2   1 2333.37   89.59
   0   2  -1 2336.87   90.29
   0   2  -1 2212.88   90.39
   0   2   1 2327.17   90.69
   0   2  -1 2174.68   91.59
  -1  -2  -1  726.83   29.80
   1  -2   1  726.23   30.20
   1  -2   1  707.23   29.10
  -1  -2  -1  709.63   28.20
   1  -2   1  682.83   29.70
  -1  -2  -1  749.42   30.10
   1  -2   1  741.13   29.40
  -1  -2  -1  717.33   29.20
   1  -2   1  709.83   29.20
   1  -2   1  708.43   30.10
  -1  -2  -1  730.23   29.10
   1  -2   1  665.73   29.90
   1  -2   1  700.23   29.50
  -1   2  -1  695.53   30.20
   1   2   1  728.83   29.30
   1   2   1  738.03   30.10
  -1   2  -1  752.22   30.30
  -1   2  -1  732.33   30.10
  -1   2  -1  723.73   29.60
   1   2   1  739.83   29.30
   1   2   1  715.93   28.20
  -1   2  -1  720.73   29.90
  -1   2  -1  715.83   29.30
   1   2   1  715.73   30.50
   1   2   1  728.93   29.80
   1   2   1  717.93   29.00
  -1   2  -1  710.03   29.20
  -2  -2  -1 1730.23   69.29
   2  -2   1 1744.13   70.29
   2  -2   1 1837.42   70.79
   2  -2   1 1854.51   70.69
   2  -2   1 1839.92   70.49
   2  -2   1 1783.12   70.99
  -2  -2  -1 1775.92   70.79
  -2  -2  -1 1809.12   70.99
  -2  -2  -1 1704.63   70.59
   2  -2   1 1816.12   71.39
  -2  -2  -1 1750.52   68.69
   2  -2   1 1832.22   71.39
  -2   2  -1 1722.83   70.99
  -2   2  -1 1771.82   70.49
  -2   2  -1 1680.73   70.19
   2   2   1 1758.62   68.39
   2   2   1 1746.43   70.49
  -2   2  -1 1725.53   70.39
  -2   2  -1 1699.43   68.69
  -2   2  -1 1623.04   70.89
   2   2   1 1801.02   69.99
   2   2   1 1786.12   70.89
   2   2   1 1835.62   70.79
  -2   2  -1 1757.92   70.69
  -3  -2  -1  137.79    8.30
   3  -2   1  153.98   10.10
  -3  -2  -1  165.88   10.00
   3  -2   1  147.29    9.30
   3  -2   1  154.58   10.20
   3  -2   1  147.89    9.00
  -3  -2  -1  138.69   10.20
   3  -2   1  149.19   10.00
   3  -2   1  142.39    9.20
   3  -2   1  148.39    9.50
  -3  -2  -1  153.08    7.30
  -3  -2  -1  145.49    8.60
   3   2   1  133.59    9.40
  -3   2  -1  142.19    9.70
   3   2   1  154.78    9.60
  -3   2  -1  159.98    9.80
   3   2   1  138.99    8.90
   3   2   1  147.29    8.40
  -3   2  -1  171.68   10.90
  -3   2  -1  149.09    9.30
   3   2   1  160.78   10.30
  -3   2  -1  135.09    9.10
   3   2   1  130.99    8.30
  -4  -2  -1 1135.39   49.20
   4  -2   1 1159.48   48.70
   4  -2   1 1210.58   50.29
   4  -2   1 1093.19   47.80
  -4  -2  -1 1128.79   50.19
  -4  -2  -1 1135.39   47.40
   4  -2   1 1114.89   49.10
   4  -2   1 1126.99   49.70
  -4  -2  -1 1156.98   45.90
   4  -2   1 1135.19   48.50
   4  -2   1 1141.79   48.10
  -4  -2  -1 1129.89   47.80
   4   2   1 1188.68   49.10
   4   2   1 1159.18   47.50
   4   2   1 1161.48   50.09
   4   2   1 1208.58   49.50
   4   2   1 1094.99   47.50
  -4   2  -1 1148.89   48.30
  -4   2  -1 1116.99   48.00
  -4   2  -1 1042.40   49.00
  -4   2  -1 1122.29   48.80
  -4   2  -1 1236.28   50.89
  -4   2  -1 1173.88   49.30
   4   2   1 1169.58   47.90
   5  -2   1  192.08   12.50
   5  -2   1  176.38   11.30
  -5  -2  -1  172.08   13.70
   5  -2   1  169.28   13.10
  -5  -2  -1  199.48   13.20
   5  -2   1  192.68   13.70
   5  -2   1  155.48   11.10
   5  -2   1  158.68   11.50
   5  -2   1  176.28   11.30
  -5  -2  -1  188.78   11.70
  -5  -2  -1  164.78   10.90
  -5  -2  -1  163.88    9.40
  -5   2  -1  158.98   12.00
   5   2   1  190.18   13.40
  -5   2  -1  158.68   12.00
   5   2   1  177.98   10.70
   5   2   1  176.88   11.40
  -5   2  -1  161.58   11.30
  -5   2  -1  175.88   11.20
  -5   2  -1  172.08   13.90
  -5   2  -1  189.88   13.90
   5   2   1  180.88   11.00
   5   2   1  188.68   12.70
   5   2   1  173.58   12.00
   6  -2   1 1826.72   76.79
  -6  -2  -1 1706.73   76.19
   6  -2   1 1833.42   78.99
  -6  -2  -1 1922.91   80.89
  -6  -2  -1 1875.21   74.79
   6  -2   1 1837.42   80.29
   6  -2   1 1809.42   77.09
   6  -2   1 1830.12   77.49
   6  -2   1 1800.32   77.89
   6  -2   1 1913.01   76.99
   6  -2   1 1978.60   80.29
  -6   2  -1 1867.91   80.69
   6   2   1 1812.52   76.49
   6   2   1 1785.12   79.89
   6   2   1 1891.11   77.59
  -6   2  -1 1917.11   78.69
   6   2   1 1928.11   75.89
   6   2   1 1895.11   78.19
   6   2   1 1973.90   80.99
  -6   2  -1 1891.41   77.69
  -6   2  -1 1851.61   78.39
   6   2   1 1833.82   78.79
  -6   2  -1 1767.42   76.39
   7  -2   1  199.18   15.00
  -7  -2  -1  179.88   12.90
   7  -2   1  166.18   12.40
   7  -2   1  181.68   12.90
   7  -2   1  155.48   14.50
   7  -2   1  182.58   12.60
  -7  -2  -1  184.18   16.00
   7  -2   1  196.28   15.80
  -7  -2  -1  181.78   11.40
  -7  -2  -1  190.68   13.80
  -7   2  -1  172.58   13.80
   7   2   1  173.28   15.10
   7   2   1  186.08   13.50
   7   2   1  176.98   11.30
   7   2   1  174.38   12.90
   7   2   1  196.28   14.50
   7   2   1  169.18   13.50
   7   2   1  160.98   14.40
  -7   2  -1  189.08   15.20
  -7   2  -1  178.98   14.20
   7   2   1  184.98   12.50
  -7   2  -1  210.18   16.70
   8  -2   1  937.91   46.20
  -8  -2  -1  923.71   47.00
   8  -2   1  926.71   42.00
   8  -2   1  943.01   45.30
  -8  -2  -1  916.71   43.60
  -8  -2  -1  911.91   40.50
   8  -2   1  912.21   42.10
   8   2   1  916.31   43.20
  -8   2  -1  910.31   47.00
  -8   2  -1  828.22   42.70
   8   2   1  838.32   39.70
  -8   2  -1  945.31   44.80
   8   2   1  931.21   44.50
   8   2   1  867.21   41.80
  -8   2  -1  963.70   44.40
  -9  -2  -1  355.76   19.90
   9  -2   1  309.87   20.90
   9  -2   1  387.46   21.10
  -9  -2  -1  376.66   23.30
  -9  -2  -1  356.46   25.80
   9  -2   1  379.26   25.30
   9  -2   1  337.97   20.60
  -9  -2  -1  401.16   22.50
   9   2   1  319.87   20.60
   9   2   1  361.66   22.90
  -9   2  -1  379.66   26.30
  -9   2  -1  352.56   23.60
   9   2   1  333.77   23.90
  -9   2  -1  338.07   22.30
   9   2   1  342.27   21.60
   9   2   1  346.77   18.70
  -9   2  -1  346.07   22.90
 -10  -2  -1  537.65   33.50
 -10  -2  -1  499.25   28.10
  10  -2   1  489.65   31.70
 -10  -2  -1  467.75   26.00
  10  -2   1  507.15   26.40
 -10  -2  -1  458.15   28.90
  10   2   1  484.05   29.30
  10   2   1  510.45   32.10
 -10   2  -1  471.05   29.00
 -10   2  -1  518.65   33.60
  10   2   1  461.95   27.80
 -10   2  -1  486.75   29.00
  10   2   1  470.65   24.10
 -10   2  -1  539.05   31.20
 -11  -2  -1   36.90   11.20
  11  -2   1   30.30    7.40
 -11  -2  -1   29.40    8.80
 -11  -2  -1   32.70    7.80
 -11  -2  -1   31.40   11.40
  11  -2   1   37.30   11.90
 -11   2  -1   26.50    9.50
 -11   2  -1   39.30   10.60
 -11   2  -1   33.20   11.80
  11   2   1   50.99   11.00
  11   2   1   33.40   11.50
 -11   2  -1   43.70   11.50
  11   2   1   36.00    6.10
  12  -2   1  561.54   29.60
 -12  -2  -1  517.35   29.50
 -12  -2  -1  560.14   31.80
 -12  -2  -1  515.55   33.00
  12  -2   1  482.65   28.00
 -12  -2  -1  539.45   37.40
  12  -2   1  517.65   35.80
  12   2   1  522.95   25.90
 -12   2  -1  495.75   36.30
  12   2   1  547.95   32.50
  12   2   1  556.94   36.60
 -12   2  -1  523.45   32.90
 -12   2  -1  574.94   33.30
 -12   2  -1  533.95   34.60
  12   2   1  479.45   25.10
  13  -2   1   82.69   11.30
  13  -2   1   68.59   18.70
 -13  -2  -1   89.69   14.00
  13  -2   1   74.99   17.20
 -13  -2  -1   78.69   15.40
 -13   2  -1   91.79   17.70
  13   2   1   77.59    7.40
 -13   2  -1   87.19   15.90
  13   2   1   67.89    7.70
  13   2   1   53.69   14.90
  13   2   1   81.19   13.80
  14  -2   1  358.16   22.70
  14  -2   1  415.16   35.90
  14  -2   1  315.47   21.20
 -14  -2  -1  377.66   26.50
 -14  -2  -1  390.56   29.90
  14  -2   1  393.76   33.10
 -14   2  -1  371.86   30.70
 -14   2  -1  371.46   27.60
  14   2   1  356.06   26.30
  14   2   1  347.07   16.20
 -15  -2  -1   21.30    9.90
  15  -2   1    9.90   11.80
 -15  -2  -1    8.50   12.00
  15  -2   1    2.20   11.40
  15  -2   1   18.20    6.70
 -15   2  -1   22.20   11.70
 -15   2  -1   25.70   14.60
  15   2   1   12.00   12.60
  15   2   1    5.40    8.30
  16  -2   1  218.28   30.80
 -16  -2  -1  233.68   29.10
  16  -2   1  276.47   33.00
  16  -2   1  204.98   16.00
 -16  -2  -1  249.18   22.30
 -16   2  -1  221.18   28.30
  16   2   1  266.57   31.90
  16   2   1  215.08   20.20
 -16   2  -1  223.58   22.80
  17  -2   1   13.50   14.40
  17  -2   1   27.90   15.30
 -17  -2  -1   11.50   14.20
 -17   2  -1   25.20   12.20
  17   2   1   46.10   17.80
 -17   2  -1   30.50   15.30
  17   2   1   28.50   15.20
  17   2   1   14.60    8.20
  18  -2   1  134.09   25.70
 -18  -2  -1  151.08   26.20
  18  -2   1  167.18   30.10
  18   2   1  152.18   28.90
 -18   2  -1  173.58   27.50
  18   2   1  147.49   17.70
  18   2   1  208.18   30.90
  19  -2   1   17.10   17.60
  19  -2   1   10.80   15.30
  19   2   1   -1.10   13.90
 -19   2  -1    6.70   15.00
 -19   2  -1   -3.70    9.10
  19   2   1   -9.50   13.50
 -20  -2  -1  117.19   24.10
  20  -2   1  207.38   30.70
  20  -2   1  115.29   28.20
 -20   2  -1  121.79   25.40
  20   2   1  175.08   32.00
  20   2   1  150.08   28.80
  21  -2   1   -4.10   14.70
 -21  -2  -1   -8.60   15.10
  21  -2   1   41.80   20.20
 -21   2  -1   20.00   16.10
  21   2   1   17.10   17.10
  21   2   1    3.10   15.90
  21  -3  -1   29.50   18.10
  21  -3  -1   49.30   21.20
  21   3  -1   28.50   19.90
  21   3  -1   28.40   16.40
 -21   3   1   49.70   20.10
 -20  -3   1  140.19   26.80
  20  -3  -1  165.48   31.40
  20  -3  -1  124.29   25.90
 -20   3   1  131.79   25.30
  20   3  -1  160.28   29.40
  20   3  -1  139.09   25.20
 -19  -3   1   24.40   24.70
  19  -3  -1   40.10   19.20
  19  -3  -1   91.79   23.00
 -19   3   1   21.70   17.40
  19   3  -1   99.39   21.80
  19   3  -1   48.70   19.20
 -19   3   1   62.29   16.30
  18  -3  -1  157.58   26.80
 -18  -3   1  102.19   18.60
  18  -3  -1  179.08   30.30
 -18  -3   1  181.58   28.30
  18   3  -1  127.39   25.90
 -18   3   1  152.98   24.40
  18   3  -1  102.59   22.10
 -18   3   1  147.09   26.60
 -17  -3   1  100.69   19.20
  17  -3  -1  164.18   29.30
  17  -3  -1  155.38   25.20
 -17  -3   1  100.79   21.60
  17   3  -1  115.09   25.10
 -17   3   1  146.99   23.10
 -17   3   1  158.58   25.90
  17   3  -1   86.39   12.20
  17   3  -1  138.69   22.80
 -16  -3   1  184.78   26.50
 -16  -3   1  116.89   21.80
  16  -3  -1  170.38   28.80
  16  -3  -1  140.09   24.00
  16   3  -1  130.09   16.40
  16   3  -1  142.49   10.10
 -16   3   1  208.58   26.60
 -16   3   1  140.69   22.90
  16   3  -1  106.49   20.50
 -15  -3   1  337.87   29.50
  15  -3  -1  322.57   31.60
 -15  -3   1  309.07   27.50
  15  -3  -1  348.57   30.10
 -15   3   1  337.37   33.10
  15   3  -1  334.47   30.20
  15   3  -1  310.47   23.40
 -15   3   1  346.17   31.10
  15   3  -1  328.67   23.20
  14  -3  -1  201.58   10.50
  14  -3  -1  259.67   25.30
 -14  -3   1  233.08   21.80
 -14  -3   1  215.58   26.20
  14  -3  -1  288.77   32.90
  14   3  -1  180.28   15.30
  14   3  -1  192.08   17.80
 -14   3   1  187.98   25.40
 -14   3   1  254.57   24.40
  14   3  -1  250.17   27.80
  13  -3  -1  552.54   38.10
  13  -3  -1  479.95   34.20
  13  -3  -1  447.26   22.60
 -13  -3   1  473.95   32.30
  13  -3  -1  481.65   22.90
 -13  -3   1  516.05   34.50
  13   3  -1  534.75   31.00
  13   3  -1  502.45   34.40
 -13   3   1  505.25   34.00
 -13   3   1  546.95   46.60
  13   3  -1  466.15   26.70
  12  -3  -1  197.78   15.00
  12  -3  -1  190.78   22.70
  12  -3  -1  197.18   12.20
 -12  -3   1  217.88   20.10
 -12  -3   1  227.28   21.40
  12  -3  -1  184.48   25.20
  12  -3  -1  205.38   12.20
  12   3  -1  174.58   16.60
  12   3  -1  180.68   23.10
 -12   3   1  186.38   22.30
 -12   3   1  204.78   23.90
  12   3  -1  214.18   15.20
  11  -3  -1  588.84   36.60
  11  -3  -1  548.75   28.80
  11  -3  -1  521.15   33.50
  11  -3  -1  499.65   24.80
  11  -3  -1  556.54   25.40
 -11  -3   1  519.75   32.60
 -11  -3   1  532.65   31.90
 -11   3   1  542.65   33.70
 -11   3   1  467.25   32.60
  11   3  -1  525.45   33.30
  11   3  -1  565.54   31.20
  11   3  -1  475.45   29.10
  11   3  -1  527.25   28.20
 -10  -3   1   64.59   11.70
  10  -3  -1   37.70   11.10
 -10  -3   1   32.10   10.10
  10  -3  -1   48.50    8.30
  10  -3  -1   41.90    6.00
  10  -3  -1   54.29    6.50
  10  -3  -1   62.79   12.70
 -10   3   1   37.00    4.00
 -10   3   1   38.90   10.50
  10   3  -1   38.70    8.90
  10   3  -1   34.30    8.10
 -10   3   1   45.40   11.00
  10   3  -1   40.10   10.50
   9  -3  -1  606.64   36.70
   9  -3  -1  636.84   29.50
   9  -3  -1  649.93   27.90
  -9  -3   1  672.73   35.30
   9  -3  -1  677.63   36.60
  -9  -3   1  720.33   36.10
   9  -3  -1  693.53   33.50
  -9  -3   1  695.03   39.00
   9   3  -1  628.44   32.40
  -9   3   1  700.53   36.80
  -9   3   1  634.84   34.90
  -9   3   1  638.64   27.80
  -9   3   1  601.54   35.60
   8  -3  -1  280.57   15.20
  -8  -3   1  296.27   15.90
   8  -3  -1  303.07   21.50
   8  -3  -1  342.37   21.60
  -8  -3   1  328.67   23.20
  -8  -3   1  313.07   20.30
  -8  -3   1  301.17   19.90
   8  -3  -1  289.97   22.40
   8  -3  -1  300.97   14.50
   8  -3  -1  308.57   18.80
  -8  -3   1  280.87   18.10
  -8  -3   1  283.77   15.60
  -8   3   1  322.47   21.10
   8   3  -1  274.17   18.80
  -8   3   1  296.37   20.50
  -8   3   1  314.37   14.50
   8   3  -1  288.07   18.40
   8   3  -1  264.47   17.40
   7  -3  -1  711.53   38.90
   7  -3  -1  665.53   34.50
  -7  -3   1  676.53   34.50
  -7  -3   1  737.83   30.30
  -7  -3   1  698.23   33.50
  -7  -3   1  676.13   34.40
   7  -3  -1  737.03   35.80
   7  -3  -1  737.73   30.30
   7  -3  -1  732.53   36.60
  -7  -3   1  707.93   30.10
   7  -3  -1  684.93   36.20
   7  -3  -1  693.23   29.70
  -7  -3   1  676.43   36.80
  -7   3   1  678.33   36.90
   7   3  -1  677.23   34.00
   7   3  -1  695.13   33.80
  -7   3   1  686.23   35.40
   7   3  -1  675.13   34.60
   7   3  -1  661.93   33.60
   7   3  -1  725.63   33.40
  -7   3   1  661.83   35.10
  -7   3   1  682.53   29.60
  -7   3   1  664.03   34.30
   7   3  -1  656.13   36.20
  -6  -3   1  328.47   19.20
   6  -3  -1  355.56   20.30
   6  -3  -1  338.97   19.40
   6  -3  -1  325.87   15.60
   6  -3  -1  343.67   19.90
   6  -3  -1  347.27   19.40
  -6  -3   1  310.97   15.10
   6  -3  -1  329.57   15.70
  -6  -3   1  336.27   15.10
   6  -3  -1  332.17   18.80
  -6  -3   1  317.87   18.70
   6  -3  -1  295.57   20.00
  -6  -3   1  312.57   20.80
   6  -3  -1  330.47   20.50
  -6  -3   1  329.87   19.60
  -6   3   1  333.17   20.30
   6   3  -1  341.97   19.40
  -6   3   1  327.57   15.70
  -6   3   1  330.27   19.40
   6   3  -1  326.57   18.80
   6   3  -1  352.46   18.70
   6   3  -1  356.76   19.00
   6   3  -1  332.17   20.90
  -6   3   1  338.47   20.00
  -6   3   1  317.67   21.00
   5  -3  -1  779.22   33.60
   5  -3  -1  806.72   36.70
   5  -3  -1  802.82   36.70
  -5  -3   1  777.92   38.10
  -5  -3   1  817.02   32.00
   5  -3  -1  821.22   38.50
  -5  -3   1  783.72   36.60
   5  -3  -1  828.32   37.40
   5  -3  -1  833.42   37.40
   5  -3  -1  778.32   37.70
   5  -3  -1  762.52   36.90
  -5  -3   1  788.62   32.10
   5  -3  -1  777.12   33.10
  -5  -3   1  803.82   36.50
  -5  -3   1  769.62   36.80
  -5   3   1  854.01   39.60
   5   3  -1  823.12   36.80
   5   3  -1  769.32   35.90
   5   3  -1  763.52   36.60
   5   3  -1  798.72   36.10
   5   3  -1  819.52   36.50
  -5   3   1  803.62   36.90
   5   3  -1  851.81   36.90
  -5   3   1  796.52   33.40
  -5   3   1  760.42   33.50
   5   3  -1  832.12   38.40
  -5   3   1  817.42   38.00
  -5   3   1  819.52   37.90
  -5   3   1  810.32   38.50
  -4  -3   1  319.27   17.90
   4  -3  -1  321.47   15.70
   4  -3  -1  364.36   18.90
   4  -3  -1  347.07   17.80
  -4  -3   1  337.87   18.80
   4  -3  -1  349.67   18.60
   4  -3  -1  377.16   19.10
   4  -3  -1  317.07   14.90
  -4  -3   1  316.87   17.90
   4  -3  -1  332.17   18.20
   4  -3  -1  334.07   18.60
  -4  -3   1  348.67   17.70
  -4  -3   1  337.77   18.00
   4  -3  -1  333.57   18.10
  -4   3   1  319.37   17.80
   4   3  -1  357.96   18.90
   4   3  -1  339.17   17.80
   4   3  -1  315.37   17.70
  -4   3   1  338.97   18.80
  -4   3   1  353.46   15.90
   4   3  -1  332.07   17.20
  -4   3   1  328.97   18.00
   4   3  -1  338.37   17.20
   4   3  -1  329.57   17.90
   4   3  -1  326.67   17.30
  -4   3   1  333.07   18.70
  -4   3   1  319.17   18.70
   3  -3  -1 1035.80   41.50
   3  -3  -1  942.91   44.40
  -3  -3   1  973.30   43.00
  -3  -3   1  963.40   43.00
  -3  -3   1 1024.10   44.10
   3  -3  -1 1059.79   44.40
  -3  -3   1 1062.09   44.50
   3  -3  -1 1060.19   44.50
  -3  -3   1  981.10   43.80
  -3  -3   1 1068.19   44.30
   3  -3  -1 1046.50   44.10
   3  -3  -1 1037.50   44.50
   3  -3  -1 1095.59   44.30
   3  -3  -1 1011.60   42.40
   3  -3  -1 1048.00   43.60
  -3  -3   1  998.50   43.00
  -3   3   1 1018.50   42.40
  -3   3   1 1061.79   43.80
   3   3  -1 1058.09   44.40
  -3   3   1 1067.09   44.20
  -3   3   1 1044.40   44.00
   3   3  -1 1001.60   43.10
  -3   3   1 1004.90   42.10
   3   3  -1 1046.40   43.20
   3   3  -1 1018.20   44.00
   3   3  -1 1052.19   44.10
  -3   3   1  985.40   44.60
   3   3  -1 1082.89   43.30
   3   3  -1 1078.99   44.40
  -3   3   1  979.80   44.40
  -2  -3   1  247.08   13.20
   2  -3  -1  229.78   12.70
   2  -3  -1  217.18   11.80
  -2  -3   1  238.38   12.10
   2  -3  -1  231.28   12.00
  -2  -3   1  241.48   10.20
   2  -3  -1  253.37   13.90
   2  -3  -1  241.18   12.70
  -2  -3   1  248.78   11.70
   2  -3  -1  231.98   11.30
   2  -3  -1  228.68   13.00
   2  -3  -1  211.18   11.70
  -2  -3   1  231.38   13.40
   2   3  -1  249.68   12.00
  -2   3   1  227.08   12.00
   2   3  -1  238.18   13.00
   2   3  -1  239.38   12.90
  -2   3   1  254.87   13.60
   2   3  -1  225.08   13.10
  -2   3   1  221.38   12.30
  -2   3   1  214.78   12.30
  -2   3   1  230.08   12.00
   2   3  -1  235.08   11.90
   2   3  -1  233.58   11.80
   2   3  -1  222.38   11.30
   1  -3  -1   24.60    4.30
  -1  -3   1   26.30    2.90
   1  -3  -1   28.20    3.80
   1  -3  -1   25.80    4.20
  -1  -3   1   29.90    4.80
  -1  -3   1   30.50    5.10
  -1  -3   1   26.60    3.80
   1  -3  -1   29.10    3.30
  -1  -3   1   27.70    3.30
   1  -3  -1   21.80    3.90
   1  -3  -1   35.50    4.90
   1  -3  -1   22.40    3.80
   1   3  -1   26.20    2.60
   1   3  -1   25.70    4.60
  -1   3   1   27.00    3.80
  -1   3   1   30.90    5.00
  -1   3   1   26.80    4.60
   1   3  -1   20.60    4.40
   1   3  -1   20.40    3.20
   1   3  -1   31.40    4.00
  -1   3   1   33.30    4.00
  -1   3   1   28.30    3.50
  -1   3   1   28.10    4.20
  -1   3   1   24.50    4.30
   0  -3   1   39.40    3.90
   0  -3   1   32.90    4.00
   0  -3   1   33.60    2.70
   0  -3  -1   32.70    2.50
   0  -3   1   34.10    2.30
   0  -3  -1   34.40    4.50
   0  -3  -1   37.50    4.50
   0  -3  -1   33.00    2.60
   0  -3  -1   29.70    3.90
   0  -3   1   41.30    5.30
   0  -3  -1   36.70    4.80
   0  -3   1   36.20    4.90
   0  -3  -1   36.20    4.70
   0   3   1   34.30    2.60
   0   3  -1   29.40    2.30
   0   3  -1   32.40    4.80
   0   3  -1   41.20    4.50
   0   3  -1   27.40    3.60
   0   3  -1   39.50    5.10
   0   3   1   38.80    4.60
   0   3   1   36.30    4.50
   0   3   1   35.70    2.60
   0   3   1   36.50    4.60
   0   3  -1   46.50    5.50
   0   3   1   41.60    4.30
   0   3  -1   37.70    2.80
   0   3   1   40.30    5.20
   0   3   1   43.20    5.10
   1  -3   1   32.50    4.70
   1  -3   1   31.80    3.20
   1  -3   1   27.10    4.00
  -1  -3  -1   27.20    3.10
   1  -3   1   23.80    3.70
  -1  -3  -1   30.20    3.80
  -1  -3  -1   26.20    4.30
   1  -3   1   25.20    3.20
   1  -3   1   22.70    4.20
   1  -3   1   25.60    4.20
   1  -3   1   17.50    4.00
  -1  -3  -1   27.60    4.90
  -1  -3  -1   33.50    4.20
   1   3   1   27.80    3.90
   1   3   1   28.80    3.00
  -1   3  -1   22.90    3.60
   1   3   1   36.00    4.70
   1   3   1   21.90    3.70
   1   3   1   32.60    5.10
  -1   3  -1   20.40    4.10
  -1   3  -1   22.40    3.00
   1   3   1   26.10    3.40
  -1   3  -1   24.70    3.00
  -1   3  -1   30.90    4.60
  -1   3  -1   23.40    3.90
  -1   3  -1   30.00    4.40
  -1   3  -1   27.50    4.70
  -2  -3  -1  183.88   10.80
  -2  -3  -1  202.18   10.70
   2  -3   1  198.98   10.70
   2  -3   1  182.98   11.00
   2  -3   1  207.98   10.80
  -2  -3  -1  195.88    9.30
   2  -3   1  200.38   12.10
  -2  -3  -1  180.18   11.10
   2  -3   1  184.08   11.20
  -2  -3  -1  206.78    9.40
   2  -3   1  190.58   10.90
   2  -3   1  189.78   10.50
   2  -3   1  191.38   11.40
  -2   3  -1  186.98   10.90
   2   3   1  189.28    8.80
   2   3   1  194.58   11.20
   2   3   1  205.08   10.90
   2   3   1  188.28   10.40
  -2   3  -1  197.28   11.60
  -2   3  -1  200.28   10.80
  -2   3  -1  200.88   11.30
   2   3   1  185.78   11.80
  -2   3  -1  198.88   10.80
  -2   3  -1  192.28   11.40
   3  -3   1 1063.39   46.70
  -3  -3  -1 1143.49   43.70
  -3  -3  -1 1080.89   46.90
   3  -3   1 1076.79   46.50
   3  -3   1 1112.49   46.20
   3  -3   1 1096.79   47.10
   3  -3   1 1095.89   46.40
  -3  -3  -1 1079.59   46.90
   3  -3   1 1033.80   47.10
  -3  -3  -1 1099.29   45.10
   3  -3   1 1119.19   46.60
   3  -3   1 1101.19   47.70
  -3  -3  -1 1077.09   46.60
   3   3   1 1087.39   45.00
  -3   3  -1 1108.69   46.50
  -3   3  -1 1091.29   46.60
   3   3   1 1124.09   47.70
  -3   3  -1 1107.29   47.70
   3   3   1 1125.19   45.70
  -3   3  -1 1120.89   47.30
   3   3   1 1104.49   46.60
   3   3   1 1171.18   47.10
  -3   3  -1 1142.69   47.50
  -3   3  -1 1093.09   46.20
   3   3   1 1126.39   46.80
   3   3   1 1074.99   46.70
  -3   3  -1 1121.39   44.10
   4  -3   1  296.87   17.10
  -4  -3  -1  294.07   16.50
  -4  -3  -1  291.47   12.80
   4  -3   1  308.67   17.20
  -4  -3  -1  293.17   15.10
   4  -3   1  301.47   15.60
   4  -3   1  276.77   15.70
  -4  -3  -1  265.27   16.90
   4  -3   1  309.27   16.00
   4  -3   1  291.97   16.10
  -4  -3  -1  310.67   15.20
   4  -3   1  281.57   16.60
   4   3   1  273.27   16.40
   4   3   1  287.87   16.20
   4   3   1  307.17   15.10
  -4   3  -1  298.07   16.10
  -4   3  -1  303.47   17.20
   4   3   1  282.07   16.10
  -4   3  -1  288.97   16.20
   4   3   1  264.27   14.70
   4   3   1  274.17   16.40
   4   3   1  282.57   15.60
  -4   3  -1  273.07   17.00
  -4   3  -1  293.67   12.20
  -4   3  -1  287.87   12.30
  -4   3  -1  279.77   15.30
  -4   3  -1  276.87   16.50
  -5  -3  -1  653.23   29.10
  -5  -3  -1  669.63   31.00
  -5  -3  -1  723.83   34.50
   5  -3   1  707.83   33.10
   5  -3   1  715.23   34.00
   5  -3   1  676.63   31.90
   5  -3   1  649.74   31.90
   5  -3   1  719.33   31.40
  -5  -3  -1  691.33   31.30
   5  -3   1  739.93   32.70
   5   3   1  677.93   31.10
  -5   3  -1  679.93   32.10
  -5   3  -1  755.52   34.80
   5   3   1  674.33   33.40
  -5   3  -1  636.64   32.70
  -5   3  -1  649.34   33.00
  -5   3  -1  666.03   31.10
   5   3   1  650.93   32.50
   5   3   1  642.94   31.00
   5   3   1  727.53   33.00
   5   3   1  734.53   33.00
   5   3   1  665.23   30.90
  -6  -3  -1  515.05   26.40
   6  -3   1  491.35   25.40
  -6  -3  -1  457.85   23.60
   6  -3   1  502.35   24.80
   6  -3   1  495.25   24.80
   6  -3   1  486.05   26.70
   6  -3   1  453.25   23.40
   6  -3   1  428.46   25.80
  -6  -3  -1  531.95   27.80
   6  -3   1  462.55   24.70
  -6  -3  -1  458.25   21.10
  -6   3  -1  499.05   26.20
   6   3   1  455.55   23.70
  -6   3  -1  455.55   24.60
   6   3   1  468.05   25.10
   6   3   1  481.65   25.50
  -6   3  -1  484.25   23.70
   6   3   1  473.85   23.60
  -6   3  -1  501.15   25.80
  -6   3  -1  442.56   25.20
   6   3   1  452.45   23.40
   6   3   1  444.96   26.80
  -6   3  -1  493.45   27.50
   6   3   1  477.55   26.40
   7  -3   1 1007.60   51.29
   7  -3   1 1029.50   48.90
  -7  -3  -1  982.90   46.00
  -7  -3  -1 1071.39   50.09
   7  -3   1 1045.30   45.20
  -7  -3  -1  996.20   42.60
   7  -3   1 1007.60   46.70
  -7  -3  -1  938.71   45.00
   7  -3   1 1010.50   46.30
  -7   3  -1  996.20   47.80
  -7   3  -1 1023.60   46.80
  -7   3  -1 1018.90   45.00
   7   3   1  987.40   44.60
   7   3   1 1032.10   47.20
   7   3   1 1017.00   46.00
   7   3   1 1053.09   47.60
   7   3   1  988.30   45.30
  -7   3  -1 1069.59   48.10
  -7   3  -1 1003.20   49.70
  -8  -3  -1  589.54   33.00
   8  -3   1  496.25   28.20
  -8  -3  -1  548.35   28.30
  -8  -3  -1  543.45   29.10
   8  -3   1  585.04   29.20
   8  -3   1  529.05   31.20
   8  -3   1  535.25   27.20
  -8  -3  -1  540.05   25.50
   8   3   1  503.75   28.80
  -8   3  -1  593.24   33.20
   8   3   1  509.85   27.50
  -8   3  -1  565.34   29.60
   8   3   1  562.74   30.60
   8   3   1  495.75   26.30
  -8   3  -1  570.14   30.60
  -8   3  -1  493.65   29.50
   9  -3   1  427.06   28.50
   9  -3   1  489.35   26.00
  -9  -3  -1  481.35   30.40
   9  -3   1  406.16   26.60
   9  -3   1  454.45   24.30
  -9  -3  -1  429.36   25.00
  -9  -3  -1  461.95   26.60
  -9  -3  -1  419.86   22.40
   9   3   1  408.56   25.60
   9   3   1  444.06   24.90
   9   3   1  432.36   27.10
  -9   3  -1  441.06   29.70
   9   3   1  456.65   23.60
  -9   3  -1  477.25   28.30
  -9   3  -1  454.05   27.60
  -9   3  -1  450.35   26.70
  10  -3   1  395.26   28.70
 -10  -3  -1  426.46   30.40
 -10  -3  -1  428.36   23.10
 -10  -3  -1  423.36   25.50
 -10  -3  -1  438.16   26.90
  10  -3   1  454.45   25.30
  10  -3   1  457.45   26.30
  10   3   1  417.36   22.90
  10   3   1  394.96   24.90
 -10   3  -1  465.95   27.50
 -10   3  -1  412.16   27.80
  10   3   1  446.96   28.10
  10   3   1  422.96   28.70
 -10   3  -1  451.75   30.90
 -11  -3  -1  327.97   27.00
  11  -3   1  298.67   25.80
 -11  -3  -1  379.66   23.50
 -11  -3  -1  301.87   19.60
 -11  -3  -1  357.76   24.60
  11  -3   1  363.96   27.40
  11  -3   1  294.57   20.30
  11  -3   1  375.16   21.50
 -11   3  -1  328.87   23.90
  11   3   1  331.57   24.20
 -11   3  -1  342.57   25.20
  11   3   1  310.07   18.90
 -11   3  -1  329.87   25.40
  11   3   1  332.17   26.10
  12  -3   1  191.28   15.40
  12  -3   1  200.38   24.60
  12  -3   1  192.48   15.00
  12  -3   1  201.18   24.10
 -12  -3  -1  184.28   17.50
 -12  -3  -1  202.98   15.50
 -12  -3  -1  217.08   23.30
 -12  -3  -1  168.58   23.60
  12   3   1  216.88   25.30
  12   3   1  199.48   18.60
  12   3   1  161.08   13.00
 -12   3  -1  196.48   19.20
 -12   3  -1  234.58   27.00
 -12   3  -1  225.18   24.30
 -13  -3  -1  551.54   35.50
  13  -3   1  549.54   39.30
 -13  -3  -1  558.84   33.10
  13  -3   1  500.75   29.00
  13  -3   1  546.75   38.00
  13  -3   1  515.15   28.60
  13   3   1  545.75   34.40
 -13   3  -1  605.14   35.60
  13   3   1  569.74   38.50
  13   3   1  508.55   27.10
  13   3   1  562.14   29.00
 -14  -3  -1   71.99   13.60
 -14  -3  -1   85.79   17.30
  14  -3   1   76.99   10.30
  14  -3   1   49.00    8.50
  14  -3   1   75.39   18.70
  14  -3   1   92.29   18.00
  14   3   1   68.49    8.30
 -14   3  -1   85.99   17.80
  14   3   1   66.99   26.30
  14   3   1   62.59    8.30
 -14   3  -1   62.19   13.90
  14   3   1   58.29   13.20
  15  -3   1  494.35   37.60
 -15  -3  -1  475.25   30.30
  15  -3   1  402.26   23.60
  15  -3   1  411.76   36.30
 -15  -3  -1  477.75   34.80
  15   3   1  426.36   29.50
 -15   3  -1  450.25   35.40
  15   3   1  396.36   19.30
  15   3   1  401.46   19.10
  15   3   1  379.26   34.20
 -15   3  -1  427.96   31.50
  16  -3   1   41.40   17.50
 -16  -3  -1   22.50   13.50
 -16  -3  -1   33.80   11.20
  16  -3   1   32.30   15.30
 -16   3  -1   61.59   16.00
  16   3   1   53.19   15.70
 -16   3  -1   36.80   15.50
  16   3   1   37.20   11.10
  17  -3   1  252.07   32.70
  17  -3   1  228.98   34.60
 -17  -3  -1  254.57   31.50
  17   3   1  313.37   35.30
 -17   3  -1  304.27   34.90
 -17   3  -1  262.17   25.50
  17   3   1  263.47   34.90
  18  -3   1   37.80   16.70
  18  -3   1   51.99   19.70
 -18  -3  -1   67.09   19.10
  18   3   1   31.90   16.40
  18   3   1   55.99   19.80
  18   3   1   27.80    9.50
  19  -3   1  211.78   35.90
  19  -3   1  261.87   37.30
 -19   3  -1  219.68   31.90
  19   3   1  187.58   29.80
  19   3   1  143.39   29.40
 -20  -3  -1   23.00   15.50
  20  -3   1   26.00   16.80
  20  -3   1   34.30   19.50
 -20   3  -1   17.70   16.80
 -20   3  -1   -5.30   13.90
  20   3   1  -11.20   13.90
  20   3   1   15.40   15.80
 -21  -3  -1   95.79   23.70
  21  -3   1   75.79   25.40
  21  -3   1   75.69   22.50
  21   3   1  103.69   23.10
  21   3   1  120.89   27.00
 -21   3  -1  123.89   26.50
  21  -4  -1   33.80   17.70
  21  -4  -1   18.60   16.30
  21   4  -1   28.70   17.00
  21   4  -1   -4.50   18.10
 -21   4   1   25.40   18.20
  20  -4  -1  -12.30   13.20
  20  -4  -1   21.60   17.70
 -20   4   1    4.10   13.80
 -20   4   1  -14.60   15.40
  20   4  -1   -5.50   14.30
  19  -4  -1   12.80   15.90
 -19  -4   1   22.30   18.40
  19  -4  -1   24.40   16.70
 -19   4   1    3.40   14.20
 -19   4   1   40.70   19.20
  19   4  -1   12.10   13.30
  19   4  -1   42.70   19.00
  18  -4  -1   31.40   16.40
  18  -4  -1   40.10   18.50
 -18  -4   1    6.20   14.30
 -18   4   1   21.40   15.10
 -18   4   1   11.70   13.40
  18   4  -1   12.50    8.20
  18   4  -1   -2.10   12.20
  18   4  -1    0.80   12.80
  17  -4  -1   59.89   17.10
 -17  -4   1   42.70   12.80
  17  -4  -1   20.90   13.80
 -17  -4   1   53.19   18.40
  17   4  -1   32.50   12.40
  17   4  -1   30.20   15.60
 -17   4   1   33.10   16.90
  17   4  -1   26.80    9.50
 -17   4   1   19.70   15.00
  16  -4  -1   42.20   15.70
  16  -4  -1   30.00   13.70
 -16  -4   1   21.30   11.90
 -16  -4   1   22.00   14.10
  16   4  -1   23.10   13.70
  16   4  -1   20.30    8.10
 -16   4   1   19.00   12.90
  16   4  -1   25.10    6.30
 -16   4   1   24.80   13.50
  16   4  -1   26.90   13.80
  15  -4  -1   22.10   14.30
  15  -4  -1   41.50   13.00
 -15  -4   1   12.20   12.60
 -15  -4   1    6.50   10.00
 -15   4   1   17.90   13.70
  15   4  -1    1.60   11.10
  15   4  -1    5.70    7.60
 -15   4   1   37.50   19.00
 -14  -4   1   92.49   16.10
  14  -4  -1   91.69   19.00
 -14  -4   1   75.09   16.30
 -14   4   1   62.99   16.80
 -14   4   1   65.89   17.40
  14   4  -1   93.19   17.50
  14   4  -1   59.39   13.40
 -13  -4   1    4.50   10.00
  13  -4  -1    3.10    2.20
  13  -4  -1   12.60    9.70
 -13  -4   1   -4.20    7.70
  13  -4  -1   -2.20    9.10
 -13   4   1   -3.90    9.10
 -13   4   1    6.60    9.40
  13   4  -1   -1.40    7.50
  13   4  -1   11.50    7.70
  12  -4  -1   42.10   12.30
  12  -4  -1   36.10    4.90
  12  -4  -1   17.30    8.20
 -12  -4   1   35.20   11.10
  12  -4  -1   34.50   12.50
 -12  -4   1   40.20   12.00
  12  -4  -1   39.60    5.30
  12   4  -1   30.10    9.30
 -12   4   1   56.49   15.00
  12   4  -1   39.40   12.70
 -12   4   1   40.60   12.50
  11  -4  -1  107.09   17.70
  11  -4  -1   74.89    6.80
  11  -4  -1   79.79    7.00
 -11  -4   1   93.09   15.00
  11  -4  -1   88.89   12.00
  11  -4  -1   69.69   14.70
  11   4  -1   84.49   14.70
 -11   4   1   77.59   14.30
 -11   4   1   71.69   13.40
  11   4  -1   69.69   11.10
 -10  -4   1   12.90    7.30
  10  -4  -1   33.80   10.40
  10  -4  -1   16.70    8.70
  10  -4  -1   26.10    7.30
  10  -4  -1   41.10    5.60
 -10  -4   1   25.90    9.50
 -10   4   1   30.90    9.90
 -10   4   1   28.90   10.50
  10   4  -1   18.30    7.40
 -10   4   1   29.20    2.50
  10   4  -1   38.50    8.70
   9  -4  -1   69.79   12.50
   9  -4  -1   85.19   11.70
   9  -4  -1   70.99    6.50
  -9  -4   1   94.69   13.30
   9  -4  -1  100.69   15.00
  -9  -4   1   92.19   13.00
  -9   4   1   79.39   13.30
  -9   4   1   88.69   14.10
  -9   4   1   70.59    5.30
   8  -4  -1  267.77   14.10
  -8  -4   1  274.77   14.10
   8  -4  -1  274.07   20.70
   8  -4  -1  263.97   13.40
  -8  -4   1  271.47   19.10
   8  -4  -1  312.27   20.60
   8  -4  -1  293.17   20.90
  -8  -4   1  279.77   21.20
  -8  -4   1  275.27   19.00
   8   4  -1  289.87   18.70
   8   4  -1  249.68   18.90
  -8   4   1  282.37   20.00
  -8   4   1  261.87   19.60
   8   4  -1  246.88   18.10
  -8   4   1  265.97   13.30
   7  -4  -1   25.20    7.50
   7  -4  -1   20.00    3.80
   7  -4  -1   17.20    6.10
   7  -4  -1   23.60    7.60
   7  -4  -1   25.50    6.70
  -7  -4   1   23.90    7.20
   7  -4  -1   28.30    4.30
   7  -4  -1   26.20    8.00
  -7  -4   1   30.00    7.30
  -7  -4   1   23.50    3.50
  -7  -4   1   20.20    7.80
  -7  -4   1   22.80    7.10
  -7   4   1   30.20    7.70
  -7   4   1   21.00    6.20
   7   4  -1   23.70    7.40
  -7   4   1   30.40    8.00
   7   4  -1   33.70    7.00
   7   4  -1   19.90    6.00
   7   4  -1   30.60    6.30
  -7   4   1   27.20    7.90
  -7   4   1   26.60    4.10
   7   4  -1   23.20    5.70
   7   4  -1   39.40    7.80
   7   4  -1   20.10    5.80
  -7   4   1   23.60    3.80
  -6  -4   1  187.78   13.70
  -6  -4   1  162.38   14.30
   6  -4  -1  159.18   13.50
  -6  -4   1  155.48   14.60
  -6  -4   1  179.88    8.60
   6  -4  -1  158.18   12.90
   6  -4  -1  171.68   13.00
   6  -4  -1  184.38   14.50
   6  -4  -1  181.48   14.00
   6  -4  -1  201.98   14.70
   6  -4  -1  186.58   10.40
   6  -4  -1  176.68   14.30
  -6  -4   1  192.78   13.50
   6  -4  -1  184.38   10.20
  -6  -4   1  187.98    8.60
   6   4  -1  193.08   13.80
   6   4  -1  198.58   14.80
  -6   4   1  192.58   14.70
   6   4  -1  165.58   12.70
   6   4  -1  187.88   13.50
  -6   4   1  173.58   10.30
  -6   4   1  199.38   10.60
  -6   4   1  200.18   15.60
  -6   4   1  194.58   14.30
  -6   4   1  216.98   15.30
   6   4  -1  189.98   12.90
   5  -4  -1   97.29    9.60
   5  -4  -1  107.29   10.30
  -5  -4   1   91.99    9.10
   5  -4  -1   99.19    6.60
  -5  -4   1   90.59    8.80
   5  -4  -1  100.59   10.00
  -5  -4   1  111.29   11.90
   5  -4  -1  110.49    9.30
  -5  -4   1  103.69   10.30
   5  -4  -1   94.79    6.80
   5  -4  -1   90.79    8.50
   5  -4  -1  106.39   12.60
  -5  -4   1   93.49    9.40
   5  -4  -1  107.99   10.00
  -5   4   1   84.39   10.40
   5   4  -1  113.79   10.10
   5   4  -1   97.19    8.50
  -5   4   1  102.59    9.90
  -5   4   1   76.69    9.60
   5   4  -1   91.09    9.00
   5   4  -1  107.49   11.30
  -5   4   1   84.19    6.80
  -5   4   1   96.59    6.80
   5   4  -1   84.79    8.10
   5   4  -1   98.19    8.70
   5   4  -1  105.89    9.70
   4  -4  -1  150.58   11.30
   4  -4  -1  138.29   10.20
   4  -4  -1  149.99   11.30
   4  -4  -1  164.78   11.50
  -4  -4   1  146.79   11.40
  -4  -4   1  160.08   11.60
  -4  -4   1  151.28   10.40
  -4  -4   1  152.98   10.60
   4  -4  -1  125.59   11.50
  -4  -4   1  146.99   11.60
  -4  -4   1  143.99   10.40
   4  -4  -1  155.28    8.80
   4  -4  -1  138.69   10.80
  -4  -4   1  164.38   11.80
   4  -4  -1  147.79    9.20
   4  -4  -1  142.69   10.80
  -4   4   1  138.79   11.50
  -4   4   1  174.28   11.50
   4   4  -1  173.78   11.50
  -4   4   1  161.48    9.50
   4   4  -1  136.79   10.90
   4   4  -1  149.59   11.00
   4   4  -1  147.39    9.90
   4   4  -1  143.79   10.00
   4   4  -1  157.88   11.20
  -4   4   1  147.59   13.40
  -4   4   1  155.58   11.00
   4   4  -1  161.98   10.40
  -4   4   1  158.38    8.90
  -3  -4   1   21.30    4.20
   3  -4  -1   30.20    5.70
  -3  -4   1   26.80    5.90
   3  -4  -1   25.20    4.70
   3  -4  -1   16.00    4.90
  -3  -4   1   24.30    4.70
   3  -4  -1   26.90    4.20
   3  -4  -1   25.80    5.40
  -3  -4   1   26.50    5.60
   3  -4  -1   23.30    5.80
   3  -4  -1   25.10    5.20
   3  -4  -1   16.40    4.40
   3  -4  -1   19.90    3.70
  -3   4   1   13.50    5.30
   3   4  -1   16.90    4.60
  -3   4   1   13.00    4.10
   3   4  -1   27.50    5.50
  -3   4   1   12.10    4.10
   3   4  -1   17.70    5.10
  -3   4   1   19.70    4.10
   3   4  -1   22.60    4.00
  -3   4   1   23.00    5.10
   3   4  -1   24.80    4.50
   3   4  -1   22.00    4.50
   3   4  -1   26.20    4.90
  -3   4   1   23.10    5.80
  -3   4   1   21.80    3.60
   2  -4  -1  180.08   11.20
  -2  -4   1  182.48    8.90
   2  -4  -1  177.38   10.80
  -2  -4   1  164.28    9.40
  -2  -4   1  195.08   10.70
  -2  -4   1  163.58   11.40
   2  -4  -1  182.28   11.40
   2  -4  -1  176.88    9.90
   2  -4  -1  169.38   11.00
  -2  -4   1  173.18   12.00
   2  -4  -1  195.78   12.10
   2  -4  -1  182.08   10.10
   2  -4  -1  183.88   10.20
  -2   4   1  172.58   11.70
  -2   4   1  151.38   11.60
  -2   4   1  164.78    9.70
   2   4  -1  157.38   10.70
  -2   4   1  180.58   10.70
  -2   4   1  189.98   10.80
   2   4  -1  159.88    9.20
   2   4  -1  183.68   10.30
   2   4  -1  172.18   11.40
  -2   4   1  168.68   10.00
   1  -4  -1   62.09    5.70
  -1  -4   1   57.99    6.10
   1  -4  -1   47.40    3.90
   1  -4  -1   63.59    7.10
  -1  -4   1   68.89    7.90
   1  -4  -1   55.79    6.20
  -1  -4   1   41.60    6.60
  -1  -4   1   66.19    5.40
   1  -4  -1   55.89    6.40
   1  -4  -1   56.49    7.20
  -1  -4   1   57.29    4.20
   1  -4  -1   55.49    4.50
  -1   4   1   64.49    7.40
   1   4  -1   50.99    4.10
  -1   4   1   48.20    4.50
   1   4  -1   75.59    8.30
  -1   4   1   63.59    7.10
  -1   4   1   61.79    6.70
  -1   4   1   58.09    5.70
   1   4  -1   58.89    6.10
   1   4  -1   62.89    4.00
  -1   4   1   49.99    6.90
   1   4  -1   63.19    7.30
   1   4  -1   58.19    4.80
  -1   4   1   53.49    5.20
   0  -4   1  649.04   28.60
   0  -4   1  648.04   29.30
   0  -4  -1  644.64   29.00
   0  -4  -1  692.23   29.40
   0  -4  -1  646.74   28.10
   0  -4  -1  620.34   28.50
   0  -4  -1  647.84   26.00
   0  -4  -1  673.83   28.90
   0  -4   1  647.64   25.60
   0  -4   1  652.73   27.50
   0  -4   1  682.23   29.60
   0  -4   1  643.34   26.70
   0   4  -1  646.64   25.60
   0   4   1  616.64   25.90
   0   4  -1  617.74   27.50
   0   4  -1  637.64   29.10
   0   4   1  625.34   28.80
   0   4  -1  676.83   28.50
   0   4  -1  651.03   29.30
   0   4   1  647.64   28.00
   0   4   1  699.73   29.40
   0   4  -1  662.33   28.50
   0   4  -1  666.13   29.30
   0   4   1  640.14   26.40
   0   4   1  631.04   28.70
   0   4   1  641.64   28.60
  -1  -4  -1  344.57   18.80
   1  -4   1  375.46   17.20
  -1  -4  -1  376.56   17.60
   1  -4   1  346.07   18.10
   1  -4   1  344.47   18.20
   1  -4   1  355.86   16.50
  -1  -4  -1  375.96   18.20
   1  -4   1  374.56   18.70
   1  -4   1  363.66   18.20
   1  -4   1  370.36   15.80
  -1  -4  -1  361.46   15.90
   1  -4   1  383.66   18.90
  -1   4  -1  381.86   18.30
   1   4   1  381.26   19.10
  -1   4  -1  390.66   18.70
  -1   4  -1  375.56   18.70
   1   4   1  356.76   17.30
  -1   4  -1  327.07   17.90
   1   4   1  360.96   17.80
   1   4   1  382.26   17.30
   1   4   1  392.96   15.90
  -1   4  -1  360.96   16.50
  -1   4  -1  353.66   17.10
  -1   4  -1  382.96   18.30
   1   4   1  396.36   18.30
  -1   4  -1  370.46   16.00
   1   4   1  365.76   15.50
   2  -4   1  338.27   17.60
  -2  -4  -1  343.07   18.80
  -2  -4  -1  325.27   16.30
   2  -4   1  359.86   17.80
   2  -4   1  348.77   18.10
  -2  -4  -1  356.96   15.90
   2  -4   1  351.26   17.00
  -2  -4  -1  352.46   17.80
   2  -4   1  340.87   18.70
   2  -4   1  378.36   18.70
   2  -4   1  335.17   16.70
  -2  -4  -1  352.96   17.30
   2  -4   1  348.77   16.30
  -2   4  -1  351.16   16.90
  -2   4  -1  330.67   17.70
   2   4   1  347.97   17.10
  -2   4  -1  348.57   17.10
   2   4   1  340.37   15.30
   2   4   1  330.37   16.10
   2   4   1  348.87   15.20
  -2   4  -1  383.76   18.40
   2   4   1  377.66   18.00
   2   4   1  348.67   18.70
  -2   4  -1  348.07   18.30
  -2   4  -1  343.87   16.70
  -2   4  -1  318.87   17.20
  -3  -4  -1   78.19    7.70
  -3  -4  -1   87.09    5.50
   3  -4   1   91.69    8.60
  -3  -4  -1  105.19    8.70
   3  -4   1   86.99    7.50
   3  -4   1  100.29    8.00
  -3  -4  -1   86.09    6.30
   3  -4   1   99.39    8.90
   3  -4   1   89.79    7.50
   3  -4   1   96.39   10.30
  -3  -4  -1   99.09    8.20
   3  -4   1   88.19    7.60
   3  -4   1   84.19    7.40
  -3   4  -1   93.49    8.40
   3   4   1   91.79    7.40
   3   4   1   91.39    8.60
   3   4   1   99.99    6.40
  -3   4  -1   82.59    7.40
  -3   4  -1   85.79    8.10
  -3   4  -1   89.39    7.70
   3   4   1   82.49    7.80
   3   4   1   91.69    7.50
   3   4   1   94.89    7.30
  -3   4  -1  100.09    8.50
  -3   4  -1   88.49    8.00
  -3   4  -1   84.49    6.30
   3   4   1   93.09    7.70
  -4  -4  -1  469.05   24.90
  -4  -4  -1  477.75   24.70
   4  -4   1  478.85   24.50
   4  -4   1  494.15   23.60
   4  -4   1  524.95   26.20
   4  -4   1  494.85   24.80
  -4  -4  -1  500.25   24.60
   4  -4   1  484.65   24.30
  -4  -4  -1  491.25   20.50
   4  -4   1  495.25   25.60
   4  -4   1  519.25   24.40
   4  -4   1  482.25   24.90
  -4  -4  -1  504.15   22.80
   4   4   1  463.85   24.40
  -4   4  -1  467.85   23.50
  -4   4  -1  507.35   25.30
   4   4   1  479.65   24.30
   4   4   1  475.55   22.60
  -4   4  -1  510.65   21.20
  -4   4  -1  491.95   22.10
  -4   4  -1  501.25   24.50
   4   4   1  466.25   25.10
   4   4   1  490.75   23.40
   4   4   1  465.75   24.30
   4   4   1  490.15   24.30
  -4   4  -1  514.65   25.00
  -4   4  -1  511.95   25.70
  -4   4  -1  518.95   25.50
   5  -4   1   10.40    4.50
  -5  -4  -1    3.10    3.30
  -5  -4  -1    0.20    1.80
   5  -4   1    0.10    2.90
  -5  -4  -1   -2.20    4.20
   5  -4   1    2.20    4.20
   5  -4   1    5.30    3.10
   5  -4   1    4.60    3.50
   5  -4   1   -1.90    4.00
   5  -4   1    2.10    3.70
  -5  -4  -1   -4.60    3.30
  -5   4  -1   -0.50    3.50
   5   4   1    7.60    4.00
   5   4   1    3.80    3.20
  -5   4  -1    3.40    1.60
  -5   4  -1    1.10    4.40
  -5   4  -1   -3.20    4.10
  -5   4  -1    5.70    4.80
  -5   4  -1   -3.10    2.70
  -5   4  -1   -1.30    3.50
   5   4   1    4.80    3.10
   5   4   1   -3.00    3.10
   5   4   1    3.40    4.00
   5   4   1    1.40    2.80
  -5   4  -1    2.60    1.50
   5   4   1   -0.30    3.00
  -6  -4  -1  142.59    8.00
  -6  -4  -1  148.89   13.30
  -6  -4  -1  152.08   11.20
   6  -4   1  144.39   12.70
   6  -4   1  171.78   11.30
   6  -4   1  162.68   13.30
  -6  -4  -1  142.99   12.20
   6  -4   1  133.89   11.00
   6  -4   1  141.79   11.50
  -6  -4  -1  146.89   12.40
   6  -4   1  144.29   11.40
   6  -4   1  144.89   12.60
   6  -4   1  155.78   13.00
   6   4   1  142.49   11.60
   6   4   1  140.29   10.40
   6   4   1  148.69   11.80
   6   4   1  144.89   12.10
   6   4   1  133.89   10.40
  -6   4  -1  167.68   13.70
  -6   4  -1  166.08   13.00
   6   4   1  135.29   12.40
  -6   4  -1  150.88   10.80
  -6   4  -1  135.89   12.00
  -6   4  -1  154.38   13.60
   6   4   1  121.99   10.50
   7  -4   1   27.50    7.70
   7  -4   1   28.00    7.10
  -7  -4  -1   27.60    7.40
   7  -4   1   19.90    7.20
  -7  -4  -1   21.30    6.30
   7  -4   1   24.90    5.50
  -7  -4  -1   20.90    3.90
  -7  -4  -1   14.40    7.20
  -7  -4  -1   31.00    6.90
   7  -4   1   34.30    8.20
   7  -4   1   25.80    7.60
  -7   4  -1   22.80    7.00
  -7   4  -1   44.70   10.00
  -7   4  -1   13.30    6.00
  -7   4  -1   21.80    5.40
  -7   4  -1   15.60    6.80
   7   4   1   23.70    5.40
   7   4   1   21.00    6.20
   7   4   1   20.80    6.20
   7   4   1   30.20    6.10
   7   4   1   26.90    5.80
   7   4   1   17.30    6.90
   8  -4   1    4.40    6.20
   8  -4   1    6.80    5.40
  -8  -4  -1    4.00    3.00
   8  -4   1    2.60    4.60
  -8  -4  -1   -0.10    4.60
  -8  -4  -1    5.60    5.50
  -8  -4  -1    6.50    6.70
   8  -4   1    4.20    3.70
   8  -4   1    8.70    7.10
   8   4   1    8.90    4.60
   8   4   1    2.20    3.60
  -8   4  -1    8.90    5.90
   8   4   1   12.80    5.40
  -8   4  -1    2.20    6.10
  -8   4  -1   -0.70    3.20
  -8   4  -1   10.40    7.50
  -8   4  -1   -1.80    4.90
  -9  -4  -1  109.29   12.90
   9  -4   1  104.59   10.10
   9  -4   1  125.69   12.50
  -9  -4  -1   97.09    8.50
  -9  -4  -1  110.89   13.60
   9  -4   1   98.29   15.00
   9  -4   1  104.59   15.10
  -9  -4  -1   96.89   15.80
  -9   4  -1  116.89   14.60
  -9   4  -1   89.59   14.20
   9   4   1   80.09   13.00
  -9   4  -1  106.99   16.60
   9   4   1   98.19   12.20
  -9   4  -1   93.59   14.00
   9   4   1  102.79    9.80
  10  -4   1   47.60   11.80
 -10  -4  -1   40.60    6.80
 -10  -4  -1   41.70    9.30
 -10  -4  -1   42.70   12.10
  10  -4   1   70.49   13.30
  10  -4   1   48.90    8.20
 -10  -4  -1   51.69   11.10
  10  -4   1   49.30    9.30
  10   4   1   53.89   11.00
 -10   4  -1   29.20   10.30
  10   4   1   34.30    9.50
 -10   4  -1   43.80   10.90
 -10   4  -1   58.19   13.70
 -10   4  -1   48.40   10.80
  11  -4   1    4.60    7.50
 -11  -4  -1    8.50    4.60
  11  -4   1    4.60    8.30
 -11  -4  -1   -4.60    7.10
 -11  -4  -1    7.60    8.70
  11  -4   1    8.60    6.20
  11  -4   1    6.50    8.50
 -11  -4  -1   -5.70    5.10
 -11   4  -1    0.60    7.40
  11   4   1    1.10    7.50
 -11   4  -1   10.80    9.00
 -11   4  -1    4.40    7.50
 -11   4  -1   -1.50    7.30
  11   4   1    5.10    6.50
  11   4   1    9.60    5.10
  12  -4   1   66.39   10.00
  12  -4   1   85.29   16.70
 -12  -4  -1   73.59   13.00
  12  -4   1   77.89   16.70
 -12  -4  -1   60.99   12.90
  12  -4   1   54.39    9.80
 -12  -4  -1   66.59    9.70
 -12  -4  -1   53.49   14.90
  12   4   1   33.80   13.00
  12   4   1   66.79   13.50
 -12   4  -1   42.30   14.10
  12   4   1   58.69    9.60
 -12   4  -1   60.19   14.80
 -12   4  -1   76.99   14.60
  13  -4   1   25.50   12.40
  13  -4   1    9.00   10.50
 -13  -4  -1   17.30    9.80
  13  -4   1   12.20    5.20
 -13  -4  -1   27.90    9.50
 -13  -4  -1   18.10   14.00
  13  -4   1   17.90    8.10
 -13   4  -1   13.30   10.20
 -13   4  -1   23.40   10.90
  13   4   1   32.00    7.70
  13   4   1    9.50   10.00
  13   4   1   23.60   10.30
  13   4   1   30.10    7.40
 -14  -4  -1   27.50    9.60
  14  -4   1   54.99   15.60
  14  -4   1   53.99   17.70
 -14  -4  -1   55.99   15.10
  14  -4   1   40.00    7.90
 -14   4  -1   32.70   13.60
  14   4   1   79.59   17.50
  14   4   1   35.60    9.00
 -14   4  -1   27.00   11.30
  14   4   1   58.59   13.70
  14   4   1   42.70    8.20
  15  -4   1    2.50   11.70
 -15  -4  -1   13.80   10.70
  15  -4   1   25.00   13.50
 -15  -4  -1    9.50    8.90
 -15   4  -1    6.10   12.10
  15   4   1    0.80    8.50
  15   4   1    2.70   11.70
 -15   4  -1   14.40   11.60
  16  -4   1   48.10    6.90
  16  -4   1   84.59   21.20
  16  -4   1   42.30   16.60
 -16  -4  -1   50.69   16.20
  16   4   1   50.99    5.40
 -16   4  -1   86.69   18.50
  16   4   1   55.19   17.20
 -16   4  -1   65.99   18.10
  16   4   1   60.59   13.10
  17  -4   1   27.30   17.60
  17  -4   1  -12.40   10.60
 -17  -4  -1  -10.60   11.10
  17   4   1  -11.60   10.80
 -17   4  -1  -11.70    9.70
  17   4   1    0.50    8.30
 -17   4  -1   -6.80   12.40
 -18  -4  -1   43.00   15.70
  18  -4   1   42.10   17.70
  18  -4   1   35.50   17.40
  18   4   1    9.40   14.30
 -18   4  -1   11.20   14.40
  18   4   1   -1.10   13.20
  18   4   1   12.40   10.50
  19  -4   1   23.60   17.20
 -19   4  -1    4.50   10.70
  19   4   1   21.90   18.00
 -19   4  -1    2.60   14.20
  19   4   1   -7.20   11.70
 -20  -4  -1   19.20   14.80
  20  -4   1   34.90   15.10
  20   4   1   21.90   16.00
  20   4   1   30.50   18.70
 -20   4  -1   65.99   21.30
  21  -4   1  -17.80   14.10
  21  -4   1   -8.90   18.10
 -21   4  -1   57.29   19.40
  21   4   1  -27.20   15.30
  21   4   1   11.10   14.60
  21  -5  -1   28.80   17.30
  21  -5  -1    4.70   16.00
 -21   5   1   14.80   16.10
  21   5  -1   -8.60   13.70
 -21   5   1  -20.60   18.90
  21   5  -1   14.80   15.70
  20  -5  -1   47.70   19.30
 -20   5   1   36.00   19.90
  20   5  -1    4.10   14.70
  20   5  -1   29.60   18.90
  19  -5  -1   15.60   16.80
  19  -5  -1   -4.30   14.30
  19   5  -1   -5.00   14.70
 -19   5   1   31.30   17.40
  19   5  -1    5.40   11.40
 -19   5   1   15.10   16.60
  18  -5  -1   27.80   16.00
 -18  -5   1  -12.30   11.50
  18  -5  -1   -9.80   12.50
 -18   5   1   34.90   17.40
  18   5  -1   13.60    8.70
  18   5  -1   17.60   14.90
 -18   5   1   27.20   15.80
  18   5  -1    9.90   13.90
  17  -5  -1   12.80   13.70
  17  -5  -1   -2.10   12.60
 -17  -5   1  -16.50   11.30
 -17   5   1    4.20   13.50
  17   5  -1    5.00    5.80
 -17   5   1    0.20   11.70
  17   5  -1  -14.80    8.30
  17   5  -1    7.60   13.20
  17   5  -1   15.60    8.40
  16  -5  -1   61.89   17.50
  16  -5  -1   21.90   14.80
 -16  -5   1   20.50   12.10
  16   5  -1   24.50    8.00
  16   5  -1   40.50   11.70
  16   5  -1   28.80   14.90
 -16   5   1    9.20   12.70
 -16   5   1   38.60   14.00
  16   5  -1   21.20   13.50
 -15  -5   1   12.40    9.90
 -15  -5   1   14.10   12.90
  15  -5  -1    9.40   10.90
  15  -5  -1   21.50   13.20
 -15   5   1    4.80   11.70
 -15   5   1   -1.10   10.70
  15   5  -1    6.20    7.80
  15   5  -1    1.80   11.10
  14  -5  -1   55.99   16.00
 -14  -5   1   87.69   17.20
  14  -5  -1   92.99   18.70
 -14  -5   1   41.00   12.70
 -14   5   1   55.09   16.20
  14   5  -1   80.59   14.60
  14   5  -1  112.19   20.00
 -14   5   1   75.19   17.70
 -13  -5   1   42.40   12.40
  13  -5  -1   44.90   11.00
  13  -5  -1   38.70   12.70
  13  -5  -1   31.30   13.00
 -13  -5   1   56.19   14.00
  13   5  -1   50.49   12.30
  13   5  -1   49.50   13.10
 -13   5   1   68.79   16.50
 -13   5   1   18.10   11.70
 -12  -5   1   33.20   11.00
  12  -5  -1   38.70   11.90
 -12  -5   1   22.80   10.50
  12  -5  -1   29.00    4.00
  12  -5  -1   30.70    4.30
  12  -5  -1   17.80   11.20
  12  -5  -1   30.60    8.30
 -12   5   1   43.80   13.30
 -12   5   1   45.70   13.10
  12   5  -1   59.69   12.50
  12   5  -1   55.39   13.70
 -11  -5   1   35.60   10.70
  11  -5  -1   23.90   10.70
 -11  -5   1   31.50   10.50
  11  -5  -1   26.10    8.60
  11  -5  -1   53.99   13.30
  11  -5  -1   23.10    4.40
 -11   5   1   41.70   11.30
 -11   5   1   18.80   10.00
  10  -5  -1   31.00    4.90
  10  -5  -1   36.50   10.80
  10  -5  -1   42.90   11.50
 -10  -5   1   37.90   10.20
  10  -5  -1   20.90    7.50
 -10  -5   1   47.80   11.00
 -10   5   1   23.30   10.20
 -10   5   1   39.20   10.90
 -10   5   1   28.10    3.50
   9  -5  -1  111.89   15.60
   9  -5  -1  110.09   15.90
  -9  -5   1  112.79   14.50
  -9  -5   1   86.89   12.80
   9  -5  -1  105.39   14.90
   9  -5  -1   80.79    7.00
  -9   5   1  110.09   15.00
   9   5  -1   78.69   11.00
  -9   5   1  110.69   15.60
  -9   5   1   78.39   13.70
  -9   5   1   78.29    5.70
   8  -5  -1   24.10    8.60
   8  -5  -1   19.80    4.00
  -8  -5   1   20.10    7.50
   8  -5  -1   11.00    6.70
   8  -5  -1   13.10    6.10
  -8  -5   1    8.40    6.10
   8   5  -1   16.70    6.80
  -8   5   1   13.50    7.70
  -8   5   1   20.90    7.30
   8   5  -1   23.00    6.70
  -8   5   1   17.40    3.80
  -8   5   1   19.60    8.20
  -7  -5   1   92.29   11.80
   7  -5  -1   64.39    6.30
  -7  -5   1   82.09   12.50
  -7  -5   1   83.19   11.10
   7  -5  -1   95.99   12.80
   7  -5  -1   87.09   12.50
  -7  -5   1   79.49    4.70
  -7  -5   1   77.79    4.70
   7  -5  -1   63.79   10.30
  -7   5   1   68.29    6.30
  -7   5   1   77.49    6.50
  -7   5   1   84.69   11.70
   7   5  -1   78.69   10.20
   7   5  -1   96.59   12.40
   7   5  -1   86.69   11.30
   7   5  -1   89.79   11.30
   7   5  -1   81.29   10.30
  -7   5   1   76.89   12.00
   7   5  -1   87.29   10.40
   7   5  -1  100.09   12.90
   6  -5  -1    4.20    4.50
  -6  -5   1    0.40    4.30
   6  -5  -1    6.30    4.90
   6  -5  -1    7.80    4.90
  -6  -5   1    6.10    4.60
   6  -5  -1    6.20    4.20
   6  -5  -1    5.60    2.70
   6  -5  -1    8.50    5.20
  -6  -5   1   10.30    4.90
  -6  -5   1    4.70    5.10
   6  -5  -1   -0.50    4.80
  -6   5   1    4.50    2.90
   6   5  -1    8.90    4.90
  -6   5   1    9.40    5.90
  -6   5   1    5.50    3.70
  -6   5   1    4.00    5.20
   6   5  -1    0.50    4.00
  -6   5   1    3.20    5.10
   6   5  -1    1.50    3.70
  -6   5   1    7.50    3.20
   6   5  -1    3.50    3.90
   6   5  -1    4.50    4.50
  -5  -5   1   57.09    8.10
  -5  -5   1   43.40    8.80
   5  -5  -1   42.30    7.80
   5  -5  -1   51.29    8.30
   5  -5  -1   40.10    8.30
   5  -5  -1   53.69    7.90
  -5  -5   1   43.60    7.20
   5  -5  -1   64.79    9.20
  -5  -5   1   53.09    8.70
   5  -5  -1   50.49    5.80
   5  -5  -1   44.70    8.00
  -5   5   1   53.89    9.40
  -5   5   1   38.00    7.80
   5   5  -1   49.50    7.20
   5   5  -1   46.00    8.00
  -5   5   1   39.30    5.70
   5   5  -1   58.99    9.00
  -5   5   1   55.59    8.40
   5   5  -1   49.90    6.90
   5   5  -1   61.39    8.20
   5   5  -1   56.39    8.60
  -5   5   1   54.89    5.90
  -5   5   1   57.59    9.60
   4  -5  -1    5.10    3.20
   4  -5  -1    5.00    4.20
   4  -5  -1    4.40    2.80
  -4  -5   1   -0.40    3.80
  -4  -5   1    1.50    3.60
   4  -5  -1   -2.90    4.30
   4  -5  -1    6.20    4.90
   4  -5  -1    2.50    3.50
  -4  -5   1    4.80    3.40
   4  -5  -1    1.50    3.50
   4  -5  -1    4.80    3.60
  -4  -5   1    3.20    4.90
   4   5  -1    2.00    2.90
   4   5  -1    1.40    3.30
  -4   5   1    4.90    4.10
   4   5  -1    6.00    4.00
   4   5  -1    2.30    3.20
   4   5  -1    1.10    2.90
   4   5  -1    1.30    2.80
  -4   5   1    4.40    4.80
  -4   5   1    0.70    4.80
  -4   5   1    5.00    3.30
  -4   5   1    2.40    2.90
  -4   5   1    1.50    2.90
  -4   5   1    5.70    2.80
   3  -5  -1   36.60    6.90
  -3  -5   1   40.00    5.40
   3  -5  -1   35.00    6.50
   3  -5  -1   49.50    6.60
   3  -5  -1   31.60    5.90
   3  -5  -1   32.10    6.50
   3  -5  -1   36.30    5.50
   3  -5  -1   38.00    5.40
  -3  -5   1   49.00    6.70
  -3  -5   1   39.40    7.50
   3  -5  -1   35.30    6.80
  -3  -5   1   27.60    6.40
   3   5  -1   38.90    6.60
  -3   5   1   47.00    6.40
  -3   5   1   40.20    6.00
  -3   5   1   31.90    4.90
  -3   5   1   49.60    6.30
  -3   5   1   30.60    6.80
   3   5  -1   40.90    7.20
   3   5  -1   38.40    6.80
   3   5  -1   38.70    5.30
  -3   5   1   44.30    7.90
  -3   5   1   30.30    5.70
   3   5  -1   44.80    5.80
   3   5  -1   29.00    5.50
   2  -5  -1    4.70    4.40
   2  -5  -1    2.10    2.80
  -2  -5   1   -1.20    3.70
   2  -5  -1    2.10    3.80
   2  -5  -1   -0.30    2.10
   2  -5  -1    0.70    3.10
  -2  -5   1    3.60    2.20
  -2  -5   1   -3.10    3.60
  -2  -5   1    2.10    2.30
  -2  -5   1    0.00    3.00
   2  -5  -1    3.40    3.20
   2  -5  -1    2.20    3.20
   2  -5  -1    1.00    2.50
  -2   5   1    6.20    4.30
  -2   5   1    6.40    3.40
   2   5  -1    1.60    3.70
  -2   5   1    8.40    4.00
  -2   5   1    1.80    2.60
   2   5  -1    0.30    2.10
   2   5  -1    2.00    3.90
   2   5  -1    2.20    1.90
   2   5  -1    0.30    2.40
  -2   5   1    4.70    3.00
  -2   5   1    1.60    3.80
   1  -5  -1   38.00    6.90
   1  -5  -1   30.50    5.50
  -1  -5   1   33.30    5.10
   1  -5  -1   37.90    6.10
  -1  -5   1   36.60    6.70
  -1  -5   1   38.00    6.40
   1  -5  -1   32.50    5.10
   1  -5  -1   34.80    4.10
  -1  -5   1   23.80    4.80
  -1  -5   1   28.60    3.70
   1  -5  -1   32.30    5.50
   1  -5  -1   29.20    3.20
  -1   5   1   28.20    5.10
   1   5  -1   39.10    6.30
   1   5  -1   37.70    6.80
  -1   5   1   37.00    5.80
  -1   5   1   34.30    4.30
   1   5  -1   33.50    5.30
   1   5  -1   38.50    4.20
  -1   5   1   36.70    6.30
   1   5  -1   33.50    2.70
  -1   5   1   35.40    6.40
  -1   5   1   25.10    5.50
  -1   5   1   29.40    4.70
   1   5  -1   28.10    3.00
   1   5  -1   28.80    4.30
   0  -5   1   34.90    4.50
   0  -5  -1   30.20    5.70
   0  -5   1   25.80    5.10
   0  -5   1   41.80    6.60
   0  -5   1   42.60    4.30
   0  -5  -1   38.30    3.50
   0  -5  -1   42.50    5.30
   0  -5  -1   50.09    6.40
   0  -5  -1   25.90    5.30
   0  -5  -1   37.80    6.10
   0  -5  -1   31.30    2.50
   0   5  -1   34.70    6.00
   0   5  -1   32.40    2.00
   0   5   1   26.60    5.10
   0   5   1   35.90    6.00
   0   5   1   37.30    3.50
   0   5  -1   38.40    4.80
   0   5   1   37.60    6.40
   0   5   1   33.40    2.50
   0   5   1   35.40    5.90
   0   5  -1   39.20    6.30
   0   5  -1   43.00    4.30
   0   5  -1   41.10    6.80
   0   5  -1   32.50    5.30
   0   5   1   42.80    5.30
  -1  -5  -1   93.79    8.30
   1  -5   1   67.69    7.10
  -1  -5  -1   86.49    7.10
   1  -5   1   74.99    4.60
   1  -5   1   73.39    6.20
  -1  -5  -1   77.79    6.60
   1  -5   1   70.79    7.20
  -1  -5  -1   76.19    4.90
   1  -5   1   76.79    7.50
   1  -5   1   79.19    8.70
   1  -5   1   85.09    6.10
   1  -5   1   90.39    8.00
  -1   5  -1   68.69    7.10
  -1   5  -1   80.89    5.00
   1   5   1   81.69    7.40
   1   5   1   83.99    6.50
   1   5   1   82.19    8.00
  -1   5  -1   81.79    7.80
  -1   5  -1   88.69    6.00
  -1   5  -1   75.29    8.40
  -1   5  -1   66.69    6.20
  -1   5  -1   79.99    7.60
   1   5   1   79.59    7.50
   1   5   1   88.69    6.80
   1   5   1   78.29    4.90
   1   5   1   78.69    4.70
  -1   5  -1   74.59    7.30
  -2  -5  -1    5.30    2.70
   2  -5   1    7.30    3.00
   2  -5   1    6.10    2.50
  -2  -5  -1   -1.80    2.70
   2  -5   1    3.80    4.50
   2  -5   1   -2.10    2.50
   2  -5   1   -0.10    2.60
   2  -5   1    5.60    3.60
  -2  -5  -1    5.10    2.90
   2  -5   1   -3.60    3.40
   2  -5   1    1.70    3.30
  -2  -5  -1    5.40    3.60
  -2  -5  -1   -0.40    4.10
  -2   5  -1    3.80    3.30
   2   5   1   -0.50    2.90
  -2   5  -1    0.80    2.90
  -2   5  -1   -0.50    2.20
  -2   5  -1   -1.90    2.80
   2   5   1    1.70    1.80
  -2   5  -1   -2.10    2.90
   2   5   1   -1.20    3.70
   2   5   1    3.00    3.30
   2   5   1    3.20    3.00
  -2   5  -1    1.70    3.80
   2   5   1    2.40    2.00
   2   5   1   -0.40    1.80
  -2   5  -1    0.90    3.10
  -2   5  -1    7.50    3.00
  -3  -5  -1   94.59    8.80
   3  -5   1   77.39    7.70
   3  -5   1   83.09    8.10
  -3  -5  -1   95.89    8.10
  -3  -5  -1   87.29    6.20
   3  -5   1   95.59    9.20
   3  -5   1   89.99    7.60
   3  -5   1   78.49   10.30
   3  -5   1   95.29    9.30
  -3  -5  -1   91.69    8.10
   3  -5   1   88.99    7.40
   3  -5   1   92.09    8.40
  -3  -5  -1  101.89   11.30
  -3   5  -1   83.69    7.90
  -3   5  -1   92.69    8.10
  -3   5  -1  102.19   11.20
   3   5   1   96.09    8.90
   3   5   1   86.09   10.20
  -3   5  -1   98.39    8.70
   3   5   1   91.69    7.70
   3   5   1   95.29    8.40
  -3   5  -1   84.89    9.70
   3   5   1   95.29    6.40
  -3   5  -1   89.49    7.20
   3   5   1   84.49    7.20
  -3   5  -1  102.59    8.40
  -4  -5  -1   24.20    3.30
   4  -5   1   21.90    7.00
  -4  -5  -1   22.70    5.50
   4  -5   1   13.00    5.30
   4  -5   1   14.90    5.30
   4  -5   1   41.10    6.40
  -4  -5  -1   31.00    6.30
   4  -5   1   23.70    5.50
  -4  -5  -1   30.40    6.10
   4  -5   1   34.10    6.20
  -4  -5  -1   24.60    4.50
   4  -5   1   31.10    5.80
   4  -5   1   24.10    5.70
   4   5   1   36.60    5.20
   4   5   1   28.60    5.70
  -4   5  -1   18.50    3.90
   4   5   1   25.50    5.20
  -4   5  -1   31.90    7.30
   4   5   1   43.10    7.30
  -4   5  -1   33.50    6.60
   4   5   1   39.00    6.50
  -4   5  -1   17.40    5.20
   4   5   1   29.80    6.40
  -4   5  -1   33.10    6.10
   4   5   1   32.80    5.80
  -4   5  -1   19.80    6.00
  -4   5  -1   28.50    4.20
  -5  -5  -1   98.79   11.40
   5  -5   1   86.89    8.60
   5  -5   1   87.79   10.60
   5  -5   1  109.99   12.20
  -5  -5  -1  112.29   10.90
  -5  -5  -1   80.09    7.80
  -5  -5  -1  107.39   10.00
   5  -5   1   99.59   11.60
   5  -5   1  104.19    8.90
  -5  -5  -1  101.79    5.90
   5  -5   1  110.49    9.90
   5  -5   1   89.49   11.70
   5  -5   1  104.99    9.80
   5   5   1   95.59    9.40
  -5   5  -1  102.29    6.50
  -5   5  -1  108.59   11.60
   5   5   1   88.69    8.40
   5   5   1   86.59    8.70
  -5   5  -1  108.99    6.80
  -5   5  -1   83.09   11.30
  -5   5  -1   95.59    8.60
   5   5   1  112.69    8.30
   5   5   1  112.59   10.40
  -5   5  -1   96.49   11.50
  -5   5  -1  102.79   11.90
   5   5   1   97.09    9.20
  -6  -5  -1    9.60    2.30
   6  -5   1   10.10    4.90
  -6  -5  -1    2.90    5.20
   6  -5   1    3.80    3.70
  -6  -5  -1   22.30    6.10
   6  -5   1   11.60    4.40
   6  -5   1    6.30    5.30
   6  -5   1   25.90    6.80
   6  -5   1    7.10    4.30
  -6  -5  -1   16.20    5.10
   6  -5   1   13.20    5.20
   6  -5   1   12.10    6.50
   6   5   1    9.90    3.90
  -6   5  -1    4.70    4.50
  -6   5  -1    9.40    2.20
  -6   5  -1   14.70    5.80
   6   5   1   14.40    5.70
  -6   5  -1   14.20    5.50
   6   5   1    5.90    4.30
  -6   5  -1   11.80    5.80
   6   5   1   16.60    4.70
   6   5   1   14.60    5.50
   6   5   1    8.40    4.90
  -6   5  -1    9.30    3.80
  -6   5  -1    6.70    5.80
   7  -5   1   49.50   10.30
   7  -5   1   37.90    6.50
  -7  -5  -1   32.50    7.20
  -7  -5  -1   42.90    8.60
   7  -5   1   42.90    8.90
   7  -5   1   43.90    8.20
   7  -5   1   34.20    8.00
  -7  -5  -1   41.40    4.20
  -7  -5  -1   31.20    8.80
   7   5   1   40.70    7.20
  -7   5  -1   37.10    8.80
   7   5   1   42.30    9.30
  -7   5  -1   43.40    8.70
  -7   5  -1   39.80    9.50
   7   5   1   46.10    8.50
   7   5   1   49.80    9.30
   7   5   1   38.00    6.90
  -7   5  -1   47.50    7.20
  -7   5  -1   35.50    9.00
  -8  -5  -1  100.69   11.80
  -8  -5  -1   84.99   11.30
   8  -5   1   98.39   10.80
  -8  -5  -1   80.79    6.40
   8  -5   1   79.19   12.30
   8  -5   1   85.79   13.00
  -8  -5  -1   87.69   14.20
   8  -5   1   83.99   13.40
  -8   5  -1   81.09   13.10
  -8   5  -1   97.69   13.60
   8   5   1   94.19   11.50
  -8   5  -1   87.49   10.00
  -8   5  -1   86.29   14.00
   8   5   1   91.09    9.30
  -8   5  -1   69.99   11.50
   9  -5   1  115.19   16.60
  -9  -5  -1  163.78   19.60
   9  -5   1  120.09   16.50
   9  -5   1  130.89   13.00
  -9  -5  -1  110.79    8.50
  -9  -5  -1  124.49   14.70
   9  -5   1  108.89   10.40
  -9  -5  -1  112.09   13.20
  -9   5  -1   94.79   15.80
  -9   5  -1  132.49   16.50
  -9   5  -1  124.69   15.60
  -9   5  -1  123.59   16.40
   9   5   1  120.39   11.60
   9   5   1   95.89   12.50
  -9   5  -1  121.89   10.70
 -10  -5  -1   29.30    5.60
 -10  -5  -1   35.60    9.20
 -10  -5  -1   32.10   11.00
 -10  -5  -1   40.50   10.20
  10  -5   1   30.90   10.30
  10  -5   1   48.50   12.30
  10  -5   1   48.20    8.70
 -10   5  -1   33.00   10.10
 -10   5  -1   33.60   10.70
 -10   5  -1   20.30    9.90
  10   5   1   37.60    7.80
 -10   5  -1   32.20   10.80
  10   5   1   45.10   11.10
 -11  -5  -1   77.89    9.20
 -11  -5  -1   87.99   13.10
  11  -5   1   85.69   13.20
  11  -5   1   77.89   15.40
 -11  -5  -1   62.99   15.20
  11  -5   1   98.39   17.00
 -11  -5  -1   80.39   13.60
  11   5   1   74.19   10.50
  11   5   1   81.49   15.50
 -11   5  -1  111.69   16.90
 -11   5  -1   81.99   17.30
 -11   5  -1   90.49   14.90
 -12  -5  -1   11.10    6.90
  12  -5   1   11.90    7.10
  12  -5   1   13.20    5.70
 -12  -5  -1    8.30   11.00
 -12  -5  -1    4.60    8.90
  12  -5   1    6.30    9.20
  12  -5   1   40.10   13.10
 -12  -5  -1   13.00    5.70
 -12   5  -1   29.40   11.10
  12   5   1   -0.60    7.20
  12   5   1   25.50   11.50
 -12   5  -1    8.70    9.00
 -12   5  -1   -0.10    9.40
  13  -5   1   68.09   17.10
 -13  -5  -1   63.29   13.90
  13  -5   1   80.89   17.00
  13  -5   1   87.99   11.30
  13   5   1   71.49   15.20
  13   5   1   64.79   15.90
  13   5   1   93.89   13.50
 -13   5  -1   76.59   16.10
 -13   5  -1   81.99   17.50
  14  -5   1   28.40   13.60
 -14  -5  -1   -2.70    8.70
  14  -5   1   -4.80   11.50
  14   5   1    4.20    5.60
 -14   5  -1    5.00   11.00
  14   5   1   -4.50    9.60
  14   5   1   -2.80    8.40
 -14   5  -1   -1.10    8.50
 -15  -5  -1   53.39   14.40
  15  -5   1   83.09   19.50
  15  -5   1   44.90   15.50
  15  -5   1   81.59   12.10
 -15   5  -1   36.80   12.40
 -15   5  -1   77.19   19.30
  15   5   1   84.09   19.30
  15   5   1   46.70   13.20
  15   5   1   65.99   10.90
  16  -5   1   -2.40   12.90
  16  -5   1    5.50   12.20
 -16  -5  -1   15.00   12.20
 -16   5  -1   10.00   13.00
  16   5   1   -0.80    8.10
  16   5   1    3.40    6.20
 -16   5  -1   22.50   12.50
  16   5   1   -4.80   11.30
 -17  -5  -1   29.10   13.50
  17  -5   1   23.10   16.20
  17  -5   1   29.70   16.60
 -17   5  -1   37.00   16.00
 -17   5  -1   21.00   13.20
  17   5   1   44.10   17.10
  17   5   1   29.20    9.80
 -18  -5  -1   -6.10   12.40
  18  -5   1   25.70   15.80
  18  -5   1   13.00   15.30
 -18   5  -1    0.90   13.90
  18   5   1    4.40   13.30
  18   5   1   -4.80   13.10
  19  -5   1   15.90   17.20
 -19   5  -1    0.90   14.20
  19   5   1   11.20   15.80
 -19   5  -1    0.60   11.10
  20  -5   1   10.40   14.70
  20  -5   1    9.80   16.60
  20   5   1  -18.80   13.80
 -20   5  -1   -7.70   14.50
  20   5   1   -4.50   13.50
 -20   5  -1  -21.40   14.30
  21  -5   1    9.70   16.00
  21  -5   1   15.10   16.00
  21   5   1  -21.70   15.20
 -21   5  -1   19.90   17.40
  21   5   1   41.60   19.40
  21  -6  -1   47.70   21.90
  21  -6  -1   58.09   19.50
  21   6  -1   17.60   17.70
 -21   6   1  -18.90   19.60
  21   6  -1   39.70   17.60
 -21   6   1   12.40   15.90
  20  -6  -1   15.00   17.20
  20  -6  -1    5.90   14.60
  20   6  -1   43.90   18.60
 -20   6   1   18.90   19.30
 -20   6   1   20.10   16.50
  20   6  -1   38.00   20.20
  19  -6  -1  137.19   27.70
  19   6  -1   94.69   24.50
 -19   6   1   76.99   20.90
  18  -6  -1    3.10   14.20
  18   6  -1   45.60   17.80
  18   6  -1   34.60   16.90
  18   6  -1   32.50   11.70
 -18   6   1   16.20   15.50
  17  -6  -1   87.49   22.40
  17  -6  -1   95.99   21.60
  17   6  -1  101.39   13.20
  17   6  -1  119.29   23.20
  17   6  -1  121.09   25.10
  17   6  -1  111.29   17.40
 -17   6   1   93.39   21.60
 -17   6   1   78.49   19.50
  16  -6  -1   16.40   14.20
  16  -6  -1   35.30   15.70
 -16  -6   1   60.99   16.40
 -16   6   1   55.59   16.70
  16   6  -1   26.90    8.30
  16   6  -1   56.29   16.70
 -16   6   1   15.00   12.50
  16   6  -1   24.70   11.10
 -15  -6   1   83.59   18.50
  15  -6  -1  117.69   23.80
  15  -6  -1  123.69   22.20
  15   6  -1  120.19   17.90
 -15   6   1  112.39   21.80
  15   6  -1  108.29   20.20
 -15   6   1  127.09   22.90
  14  -6  -1   75.39   17.20
 -14  -6   1   45.90   14.20
  14  -6  -1   44.70   15.30
  14   6  -1   45.20   15.50
  14   6  -1   64.09   14.30
 -14   6   1   35.60   13.00
 -14   6   1   64.09   19.40
 -13  -6   1  300.87   25.40
  13  -6  -1  288.57   32.40
  13  -6  -1  263.97   25.60
  13  -6  -1  224.98   20.30
 -13  -6   1  292.07   23.80
 -13   6   1  260.97   26.40
  13   6  -1  275.17   25.20
 -13   6   1  255.57   25.00
  13   6  -1  260.27   23.20
  12  -6  -1  199.98   25.70
  12  -6  -1  217.58   25.20
  12  -6  -1  208.28   18.60
 -12  -6   1  205.48   20.10
  12  -6  -1  191.68    9.80
 -12  -6   1  185.68   21.60
 -12   6   1  147.69   21.90
  12   6  -1  190.98   22.90
 -12   6   1  224.78   25.20
  11  -6  -1  449.26   30.80
 -11  -6   1  361.66   26.60
  11  -6  -1  384.26   30.20
  11  -6  -1  424.16   27.20
  11  -6  -1  385.76   19.10
 -11  -6   1  416.46   27.90
 -11   6   1  410.66   29.50
 -11   6   1  454.45   30.40
 -10  -6   1   98.59   14.30
  10  -6  -1   96.79    7.90
  10  -6  -1  136.59   19.40
  10  -6  -1   86.29   14.90
 -10  -6   1  111.19   15.30
 -10   6   1  100.79    5.40
 -10   6   1  138.29   18.40
 -10   6   1  125.59   18.60
   9  -6  -1  266.27   22.60
  -9  -6   1  295.47   21.50
  -9  -6   1  349.67   22.10
   9  -6  -1  300.97   16.10
   9  -6  -1  335.07   22.50
   9  -6  -1  316.87   23.50
  -9   6   1  315.47   23.30
  -9   6   1  302.37   23.30
  -9   6   1  278.67   14.50
  -9   6   1  322.27   23.30
   8  -6  -1  287.97   21.30
   8  -6  -1  287.57   15.70
  -8  -6   1  287.17   19.60
   8  -6  -1  317.57   21.50
   8  -6  -1  293.27   22.00
  -8  -6   1  276.97   20.20
  -8   6   1  306.07   22.10
  -8   6   1  307.77   16.10
   8   6  -1  262.77   21.10
  -8   6   1  307.07   15.20
  -8   6   1  297.07   21.20
  -8   6   1  279.37   20.80
   7  -6  -1  576.74   32.00
   7  -6  -1  605.94   32.50
   7  -6  -1  567.14   26.30
   7  -6  -1  533.15   31.40
   7   6  -1  500.95   30.50
   7   6  -1  521.25   28.60
  -7   6   1  610.04   32.70
   7   6  -1  572.44   30.00
  -7   6   1  576.44   32.50
  -7   6   1  539.65   30.80
  -7   6   1  582.64   26.30
   7   6  -1  540.75   30.10
  -7   6   1  614.14   26.90
   7   6  -1  556.74   32.90
   7   6  -1  580.64   30.30
   7   6  -1  576.04   30.80
  -6  -6   1  903.21   41.30
   6  -6  -1  821.22   42.80
   6  -6  -1  907.41   42.40
  -6  -6   1  774.52   41.70
  -6  -6   1  842.22   40.60
   6  -6  -1  890.61   42.50
   6  -6  -1  834.42   42.30
   6  -6  -1  829.72   42.20
   6  -6  -1  944.71   38.20
   6  -6  -1  923.51   43.00
  -6   6   1  952.30   42.30
   6   6  -1  834.72   40.50
  -6   6   1  902.61   43.90
   6   6  -1  852.61   41.70
  -6   6   1  839.82   41.90
   6   6  -1  848.02   41.50
  -6   6   1  875.61   38.00
   6   6  -1  811.12   39.40
   6   6  -1  836.22   41.20
  -6   6   1  826.42   42.70
   6   6  -1  909.71   40.80
  -6   6   1  869.21   38.00
   6   6  -1  850.21   42.30
   5  -6  -1  299.07   19.10
   5  -6  -1  272.37   17.30
   5  -6  -1  298.37   16.00
   5  -6  -1  296.77   19.20
  -5  -6   1  300.67   17.70
   5  -6  -1  289.37   18.80
   5  -6  -1  295.17   20.20
  -5  -6   1  293.87   19.40
   5  -6  -1  297.87   18.40
  -5  -6   1  333.37   18.50
   5  -6  -1  304.07   19.30
  -5   6   1  294.07   16.30
   5   6  -1  309.17   20.00
   5   6  -1  325.47   21.50
  -5   6   1  286.07   19.50
   5   6  -1  283.97   20.80
   5   6  -1  295.97   16.60
  -5   6   1  292.97   20.10
  -5   6   1  281.77   18.40
   5   6  -1  283.57   17.50
   5   6  -1  317.17   18.40
   5   6  -1  314.87   17.50
  -5   6   1  307.57   16.00
   4  -6  -1  588.44   30.30
  -4  -6   1  610.34   29.50
   4  -6  -1  599.04   29.20
   4  -6  -1  609.24   30.80
   4  -6  -1  583.54   28.60
  -4  -6   1  602.64   31.30
   4  -6  -1  561.94   31.40
   4  -6  -1  633.64   30.40
   4  -6  -1  557.54   27.60
  -4  -6   1  614.04   28.50
  -4   6   1  594.94   29.60
   4   6  -1  605.14   28.20
   4   6  -1  581.24   30.60
  -4   6   1  638.64   32.20
   4   6  -1  590.84   28.20
  -4   6   1  619.04   27.80
   4   6  -1  635.64   30.30
  -4   6   1  628.44   28.50
   4   6  -1  590.64   28.80
   4   6  -1  640.44   31.50
  -4   6   1  591.94   30.00
   4   6  -1  592.74   29.20
   3  -6  -1  732.03   33.50
   3  -6  -1  714.53   34.40
  -3  -6   1  753.92   35.50
   3  -6  -1  761.82   32.80
  -3  -6   1  679.23   32.90
   3  -6  -1  726.43   32.30
   3  -6  -1  670.53   35.30
   3  -6  -1  709.43   34.50
   3  -6  -1  719.13   32.20
  -3  -6   1  740.33   31.90
  -3  -6   1  728.53   30.50
   3  -6  -1  714.63   34.30
  -3   6   1  702.73   33.70
   3   6  -1  710.43   34.80
   3   6  -1  727.93   32.00
  -3   6   1  708.73   32.90
   3   6  -1  677.83   31.40
  -3   6   1  760.12   32.90
   3   6  -1  717.13   34.90
  -3   6   1  707.63   32.10
  -3   6   1  681.93   35.10
   3   6  -1  686.13   31.60
  -3   6   1  711.53   33.20
   3   6  -1  695.83   33.80
   3   6  -1  717.03   33.00
   2  -6  -1 1919.81   76.99
   2  -6  -1 1855.31   77.39
   2  -6  -1 1845.02   78.99
  -2  -6   1 1770.92   77.99
   2  -6  -1 1754.52   77.49
   2  -6  -1 1954.80   74.59
  -2  -6   1 1783.92   76.49
   2  -6  -1 1827.12   75.09
  -2  -6   1 1834.22   74.69
  -2  -6   1 1945.21   75.29
   2  -6  -1 1974.10   78.39
   2  -6  -1 1880.01   76.59
  -2   6   1 1874.21   77.19
  -2   6   1 1812.12   75.19
   2   6  -1 1789.72   76.39
  -2   6   1 1825.92   76.39
  -2   6   1 1898.71   77.59
   2   6  -1 1927.51   75.19
  -2   6   1 1807.62   78.39
   2   6  -1 1878.61   74.19
   2   6  -1 1824.92   74.59
  -2   6   1 1860.11   78.09
   2   6  -1 1903.91   78.89
  -2   6   1 1830.42   76.19
   2   6  -1 1882.71   78.59
  -1  -6   1  316.87   16.80
   1  -6  -1  303.27   18.60
  -1  -6   1  344.87   19.00
  -1  -6   1  310.27   15.20
   1  -6  -1  361.46   18.40
  -1  -6   1  309.97   16.80
   1  -6  -1  310.87   14.00
   1  -6  -1  335.27   17.00
  -1  -6   1  311.27   17.20
   1  -6  -1  306.77   15.20
   1  -6  -1  328.17   17.90
   1  -6  -1  307.47   17.70
   1  -6  -1  322.47   13.90
  -1   6   1  317.17   18.30
  -1   6   1  331.27   15.60
  -1   6   1  290.77   17.70
   1   6  -1  341.27   16.00
   1   6  -1  309.97   18.50
   1   6  -1  305.37   16.90
   1   6  -1  326.47   13.70
   1   6  -1  313.47   18.20
  -1   6   1  338.57   17.60
   1   6  -1  306.27   13.30
  -1   6   1  327.37   17.70
   1   6  -1  305.57   18.10
  -1   6   1  302.57   16.40
  -1   6   1  327.27   18.40
   1   6  -1  297.57   15.00
   0  -6  -1 3347.57  132.69
   0  -6  -1 3218.98  131.79
   0  -6   1 3257.37  131.89
   0  -6   1 3202.68  129.69
   0  -6   1 3392.26  131.89
   0  -6  -1 3358.16  132.49
   0  -6  -1 3293.47  130.59
   0  -6  -1 3157.68  128.49
   0  -6  -1 3253.27  131.79
   0  -6  -1 3285.77  126.99
   0  -6   1 3420.36  129.29
   0   6   1 3254.87  131.59
   0   6   1 3295.67  130.49
   0   6  -1 3233.08  129.09
   0   6   1 3361.46  128.79
   0   6   1 3345.97  131.79
   0   6   1 3484.05  132.69
   0   6   1 3294.67  132.29
   0   6  -1 3302.57  132.59
   0   6  -1 3403.46  130.09
   0   6  -1 3299.97  131.59
   0   6  -1 3066.79  132.39
   1  -6   1 1131.69   48.70
   1  -6   1 1099.29   48.90
  -1  -6  -1 1106.19   44.00
   1  -6   1 1105.79   45.90
   1  -6   1 1086.59   43.60
  -1  -6  -1 1170.78   48.50
   1  -6   1 1037.80   48.00
   1  -6   1 1183.48   48.60
   1  -6   1 1212.98   49.20
  -1  -6  -1 1121.99   47.60
  -1  -6  -1 1153.68   49.70
   1  -6   1 1110.09   46.40
  -1  -6  -1 1008.00   46.40
  -1   6  -1 1074.79   45.70
  -1   6  -1 1075.29   43.90
   1   6   1 1047.50   44.50
   1   6   1 1080.59   46.70
  -1   6  -1 1097.39   48.00
  -1   6  -1 1137.49   48.50
   1   6   1 1102.39   48.10
   1   6   1 1089.29   46.60
  -1   6  -1 1133.49   48.60
  -1   6  -1 1085.29   48.60
   1   6   1 1090.59   48.90
   1   6   1 1080.09   43.80
  -1   6  -1 1092.29   46.40
   1   6   1 1169.68   48.20
  -2  -6  -1 1389.76   57.49
   2  -6   1 1326.97   55.29
   2  -6   1 1345.57   56.79
   2  -6   1 1383.96   60.19
  -2  -6  -1 1348.97   60.29
   2  -6   1 1290.37   58.69
   2  -6   1 1405.16   58.99
   2  -6   1 1412.66   59.79
   2  -6   1 1337.77   57.19
  -2  -6  -1 1368.66   58.69
  -2  -6  -1 1412.86   55.89
  -2  -6  -1 1369.76   56.99
   2  -6   1 1249.18   58.49
  -2   6  -1 1408.86   59.49
   2   6   1 1421.46   60.29
   2   6   1 1400.16   55.39
  -2   6  -1 1366.06   58.29
  -2   6  -1 1353.26   55.79
  -2   6  -1 1367.66   56.79
  -2   6  -1 1496.05   60.19
   2   6   1 1349.07   57.29
  -2   6  -1 1271.97   58.29
   2   6   1 1371.86   55.09
  -2   6  -1 1392.76   58.89
   2   6   1 1451.55   58.89
  -2   6  -1 1383.76   57.49
   2   6   1 1432.56   58.79
  -3  -6  -1  207.58   12.00
   3  -6   1  197.08   11.30
   3  -6   1  179.18   14.50
   3  -6   1  170.18   11.60
  -3  -6  -1  188.28   13.30
   3  -6   1  193.58   12.80
   3  -6   1  177.08   12.00
   3  -6   1  196.48   13.20
  -3  -6  -1  164.28   11.80
   3  -6   1  171.88   12.90
  -3   6  -1  185.68   12.40
  -3   6  -1  212.78   14.20
  -3   6  -1  194.18   12.70
  -3   6  -1  187.18   12.90
   3   6   1  175.28   12.60
  -3   6  -1  178.58   13.50
   3   6   1  194.88   10.40
  -3   6  -1  190.68   11.70
   3   6   1  176.28   11.80
   3   6   1  167.08   13.30
   3   6   1  183.88   13.50
   3   6   1  184.78   11.10
  -3   6  -1  189.58   11.90
  -4  -6  -1  874.61   40.00
   4  -6   1  849.32   40.60
   4  -6   1  876.61   41.50
   4  -6   1  888.01   39.40
   4  -6   1  929.31   40.20
   4  -6   1  926.61   42.80
  -4  -6  -1  803.42   40.30
   4  -6   1  844.62   39.40
  -4  -6  -1  863.61   39.70
   4  -6   1  877.91   41.60
   4  -6   1  938.81   41.60
  -4  -6  -1  859.71   36.20
   4   6   1  857.91   38.90
  -4   6  -1  857.21   42.00
  -4   6  -1  809.82   39.30
   4   6   1  953.90   45.10
  -4   6  -1  892.51   39.60
  -4   6  -1  864.51   37.80
  -4   6  -1  899.31   43.90
   4   6   1  916.91   39.70
   4   6   1  847.02   41.10
   4   6   1  815.42   40.00
  -4   6  -1  875.11   39.90
  -4   6  -1  880.01   38.20
   4   6   1  883.61   39.70
  -4   6  -1  837.82   43.00
   4   6   1  871.61   37.40
   5  -6   1   93.59   11.10
   5  -6   1  106.29   10.30
   5  -6   1   98.39   12.90
   5  -6   1  105.29    9.30
   5  -6   1   90.19    9.00
  -5  -6  -1   97.99   11.60
  -5  -6  -1   95.39   10.90
  -5  -6  -1   98.69   11.40
   5  -6   1   92.39   11.90
   5  -6   1  103.19   13.20
   5  -6   1  107.29   10.50
  -5  -6  -1   90.39    6.00
  -5   6  -1   91.89    7.20
   5   6   1   82.19    8.50
   5   6   1   88.29    8.60
  -5   6  -1  112.29   12.40
   5   6   1  106.69   13.70
   5   6   1   92.09    7.60
  -5   6  -1   91.39    7.20
  -5   6  -1  124.49   13.00
  -5   6  -1  102.09   12.30
   5   6   1  127.19   14.00
   5   6   1   94.69   12.00
  -5   6  -1  108.09   10.40
   5   6   1   95.79    9.30
  -5   6  -1   94.19    8.60
  -5   6  -1  100.99   12.60
  -6  -6  -1  800.42   39.20
   6  -6   1  832.62   37.40
  -6  -6  -1  739.83   38.10
   6  -6   1  825.92   40.00
   6  -6   1  788.52   39.40
   6  -6   1  863.51   41.30
   6  -6   1  799.82   39.10
   6  -6   1  729.53   39.90
   6  -6   1  738.73   38.70
  -6  -6  -1  831.42   39.80
  -6  -6  -1  808.52   39.50
  -6  -6  -1  809.82   32.80
   6   6   1  811.82   36.70
  -6   6  -1  817.62   34.00
   6   6   1  820.12   39.20
   6   6   1  794.32   38.80
  -6   6  -1  789.82   39.70
  -6   6  -1  778.12   39.10
  -6   6  -1  867.51   40.30
  -6   6  -1  819.52   41.40
  -6   6  -1  800.02   37.30
   6   6   1  763.52   38.80
  -6   6  -1  816.82   33.90
   6   6   1  750.22   37.40
   6   6   1  765.22   40.10
   6   6   1  818.72   39.00
  -7  -6  -1  117.49    6.90
   7  -6   1  137.69   13.70
   7  -6   1  109.69   14.30
  -7  -6  -1  117.99   14.30
   7  -6   1  116.59   14.30
  -7  -6  -1  107.49   10.30
  -7  -6  -1  143.79   16.00
   7  -6   1  127.29   16.30
  -7   6  -1  121.29   10.40
   7   6   1  120.99   11.50
  -7   6  -1  112.99   14.30
  -7   6  -1  104.19   13.50
  -7   6  -1  140.99   16.30
   7   6   1  106.39    9.60
  -7   6  -1  107.09    6.60
   8  -6   1  999.60   48.80
   8  -6   1  955.50   47.70
  -8  -6  -1  960.40   39.30
  -8  -6  -1  957.20   44.80
   8  -6   1  912.91   43.40
   8  -6   1  978.60   49.20
  -8  -6  -1  929.11   47.30
  -8  -6  -1  898.31   48.00
  -8   6  -1  926.81   47.20
  -8   6  -1  991.90   49.50
   8   6   1  918.51   45.40
   8   6   1  948.21   45.00
  -8   6  -1  934.51   43.80
  -8   6  -1  988.30   47.70
  -8   6  -1  966.40   48.80
   9  -6   1    4.20    6.90
   9  -6   1   11.80    7.10
   9  -6   1    2.10    6.00
  -9  -6  -1   -0.80    5.60
   9  -6   1   13.00    5.10
  -9  -6  -1    2.20    2.70
  -9  -6  -1    2.40    7.20
  -9   6  -1    4.40    7.30
  -9   6  -1    7.60    4.50
   9   6   1    6.90    5.00
   9   6   1   -2.80    4.20
  -9   6  -1    3.00    6.50
  -9   6  -1    3.20    8.30
  -9   6  -1    2.90    7.10
 -10  -6  -1  349.57   27.00
 -10  -6  -1  373.56   24.00
  10  -6   1  378.86   25.40
  10  -6   1  351.06   27.20
  10  -6   1  418.66   28.40
 -10  -6  -1  352.56   18.20
 -10   6  -1  364.66   27.70
 -10   6  -1  403.06   27.00
 -10   6  -1  325.47   24.90
 -11  -6  -1   -2.40    3.50
  11  -6   1    5.80    7.60
  11  -6   1   -2.90    5.50
 -11  -6  -1   11.70   10.60
  11  -6   1    6.60    9.10
 -11  -6  -1   14.00    8.00
  11  -6   1    7.40    8.80
 -11   6  -1   -0.80    8.30
 -11   6  -1    2.20    7.40
 -11   6  -1   -8.00    6.80
  11   6   1   -7.70    5.80
  12  -6   1  524.55   31.70
 -12  -6  -1  490.55   25.20
 -12  -6  -1  466.85   35.60
  12  -6   1  531.55   37.00
  12  -6   1  533.85   36.60
 -12  -6  -1  513.95   32.40
  12  -6   1  504.95   29.10
 -12   6  -1  503.75   33.90
  12   6   1  530.05   35.40
 -12   6  -1  491.45   34.70
  13  -6   1   -3.40   10.00
 -13  -6  -1   -2.40    7.40
  13  -6   1    6.70    7.40
  13   6   1   -5.80    8.20
  13   6   1   12.10    7.30
 -13   6  -1   15.40   10.90
 -13   6  -1   -7.10    8.50
  13   6   1   -4.80    7.40
  14  -6   1  165.98   25.70
 -14  -6  -1  225.78   28.30
  14  -6   1  245.08   30.20
  14  -6   1  165.98   13.50
  14  -6   1  163.48   20.10
  14   6   1  204.98   27.20
  14   6   1  188.38   16.70
 -14   6  -1  178.68   22.90
  14   6   1  210.08   25.80
  15  -6   1  -15.00    8.90
 -15  -6  -1   -1.50    9.70
  15  -6   1    1.40    4.00
  15  -6   1   16.50   12.80
  15   6   1    2.20    7.70
  15   6   1   25.40   14.60
 -15   6  -1   10.50   12.70
  15   6   1    0.60    6.00
 -16  -6  -1  107.59   19.60
  16  -6   1  157.48   26.20
  16  -6   1  197.88   30.90
  16   6   1  104.19   18.40
  16   6   1  114.59   23.50
 -16   6  -1  154.78   23.30
  16   6   1  132.69   13.40
 -16   6  -1  144.39   24.90
 -17  -6  -1  -13.10   10.60
  17  -6   1   -1.80   12.90
  17  -6   1    9.90   15.10
  17   6   1    8.10   10.00
  17   6   1    8.80   13.90
 -17   6  -1    3.40   11.80
 -17   6  -1  -11.10   11.40
  18  -6   1  192.88   45.30
  18  -6   1  143.59   27.40
 -18  -6  -1  148.59   23.40
  18   6   1  166.98   28.20
 -18   6  -1  137.99   22.50
  18   6   1  102.89   19.20
  19  -6   1    6.30   15.90
  19  -6   1  -18.80   12.10
  19   6   1   -0.40   14.70
 -19   6  -1  -17.70   10.50
 -19   6  -1  -18.30   12.70
  19   6   1   17.20   14.00
  20  -6   1   49.50   21.60
  20  -6   1   63.79   22.10
 -20   6  -1   64.09   21.00
  20   6   1  118.69   28.60
  20   6   1   49.60   20.80
  21  -6   1   17.70   17.30
  21  -6   1  -13.00   14.00
 -21   6  -1   -9.40   15.90
  21   6   1   22.70   18.60
  21   6   1  -17.40   15.60
  21  -7  -1   13.90   18.60
  21  -7  -1   20.60   17.50
  21   7  -1  -17.30   14.60
  21   7  -1   19.10   15.70
 -21   7   1   42.60   20.30
  20  -7  -1  118.39   24.40
  20  -7  -1   64.59   23.00
  20   7  -1  113.99   20.70
 -20   7   1  119.69   25.50
  20   7  -1   95.99   24.70
  19  -7  -1   42.20   19.30
  19  -7  -1   50.89   19.20
  19   7  -1   30.40   18.50
  19   7  -1   39.00   18.90
 -19   7   1    5.60   14.40
 -19   7   1   27.50   15.70
  18  -7  -1   95.19   26.20
  18  -7  -1   83.89   21.60
  18   7  -1   86.49   17.20
 -18   7   1   57.09   20.00
  18   7  -1   87.09   19.90
  18   7  -1   68.29   20.80
 -18   7   1  100.09   27.50
  17  -7  -1   63.99   17.80
  17  -7  -1   69.19   20.40
 -17   7   1   61.59   16.40
  17   7  -1   66.29   12.70
  17   7  -1   65.79   19.30
 -17   7   1   42.70   16.90
  17   7  -1   63.49   17.60
  16  -7  -1   94.89   23.20
  16  -7  -1  120.29   23.90
 -16   7   1  106.59   21.70
  16   7  -1  125.09   23.30
  16   7  -1  132.69   17.50
  16   7  -1  112.59   19.60
 -16   7   1  150.68   25.00
  15  -7  -1  132.09   24.60
  15  -7  -1   94.19   20.50
  15   7  -1  117.09   21.00
 -15   7   1   99.99   20.70
 -15   7   1  126.39   22.30
  15   7  -1  102.99   18.10
  14  -7  -1  301.77   33.40
  14  -7  -1  211.28   29.60
  14   7  -1  253.87   24.10
 -14   7   1  303.87   28.80
  14   7  -1  231.08   32.40
 -14   7   1  340.67   29.50
  13  -7  -1  105.49   20.60
  13   7  -1   97.89   17.40
 -13   7   1   54.49   15.80
 -13   7   1  107.49   19.60
  12  -7  -1  590.54   39.00
  12  -7  -1  556.54   24.40
  12  -7  -1  581.34   35.20
 -12  -7   1  621.14   36.40
 -12   7   1  625.14   39.40
  11  -7  -1  377.36   18.70
  11  -7  -1  380.66   29.10
 -11  -7   1  417.06   27.20
  11  -7  -1  423.96   30.70
 -11   7   1  368.66   29.30
 -11   7   1  383.36   28.80
  10  -7  -1  210.48   20.00
  10  -7  -1  190.58   12.10
  10  -7  -1  216.28   20.70
  10  -7  -1  202.68   18.20
 -10   7   1  176.88   21.30
 -10   7   1  212.28   20.70
 -10   7   1  199.98    9.80
   9  -7  -1  456.15   22.30
   9  -7  -1  487.95   30.70
   9  -7  -1  443.26   28.70
   9  -7  -1  451.45   29.80
  -9   7   1  407.56   22.00
  -9   7   1  443.26   29.10
  -9   7   1  477.75   30.60
  -9   7   1  451.45   21.00
   8  -7  -1  893.51   46.00
   8  -7  -1  834.42   45.40
   8  -7  -1  890.71   39.40
   8  -7  -1  847.82   46.00
  -8   7   1  902.41   39.60
  -8   7   1  979.20   46.20
  -8   7   1  872.71   38.60
  -8   7   1  916.01   46.90
  -8   7   1  830.52   45.80
   7  -7  -1  407.06   25.20
   7  -7  -1  347.27   19.30
   7  -7  -1  355.06   24.50
   7  -7  -1  429.76   25.70
  -7   7   1  360.46   23.50
  -7   7   1  391.56   25.50
  -7   7   1  402.36   19.70
  -7   7   1  393.56   25.60
   7   7  -1  370.76   24.90
   7   7  -1  343.47   21.00
  -7   7   1  347.07   19.40
   6  -7  -1 1484.25   66.19
   6  -7  -1 1519.65   67.29
  -6  -7   1 1632.94   66.49
   6  -7  -1 1442.36   62.59
  -6  -7   1 1430.36   64.59
   6  -7  -1 1415.16   66.89
   6  -7  -1 1515.05   67.69
  -6  -7   1 1490.15   58.49
   6  -7  -1 1555.54   68.89
  -6  -7   1 1488.65   67.69
   6   7  -1 1425.36   65.19
   6   7  -1 1446.06   67.59
  -6   7   1 1507.55   68.69
   6   7  -1 1442.76   66.79
   6   7  -1 1490.85   66.39
   6   7  -1 1466.95   65.69
  -6   7   1 1506.35   62.69
  -6   7   1 1556.14   62.89
   6   7  -1 1465.35   63.99
   6   7  -1 1517.95   64.99
  -6   7   1 1508.15   66.09
  -6   7   1 1446.66   67.69
   5  -7  -1 1516.85   61.89
  -5  -7   1 1469.35   58.19
   5  -7  -1 1507.25   65.99
  -5  -7   1 1576.34   66.59
   5  -7  -1 1461.85   65.29
  -5  -7   1 1408.06   63.49
   5  -7  -1 1404.26   63.49
  -5  -7   1 1416.36   64.79
   5  -7  -1 1510.35   67.09
   5  -7  -1 1462.05   64.79
   5  -7  -1 1419.96   62.89
   5  -7  -1 1333.67   64.59
   5   7  -1 1433.86   62.39
  -5   7   1 1446.76   66.39
  -5   7   1 1580.04   66.79
   5   7  -1 1440.96   61.99
  -5   7   1 1484.15   61.89
  -5   7   1 1373.36   64.39
   5   7  -1 1464.15   65.69
   5   7  -1 1480.45   63.69
  -5   7   1 1411.36   61.39
   5   7  -1 1404.76   65.69
   5   7  -1 1528.35   64.89
  -5   7   1 1354.26   63.39
   5   7  -1 1538.45   63.59
  -5   7   1 1528.25   64.19
   4  -7  -1 1141.29   51.39
   4  -7  -1 1084.09   48.50
   4  -7  -1 1044.00   50.79
   4  -7  -1 1120.19   52.89
  -4  -7   1 1098.69   48.30
   4  -7  -1 1135.99   49.10
  -4  -7   1 1128.69   51.99
   4  -7  -1 1154.58   51.79
   4  -7  -1 1137.59   50.49
  -4  -7   1 1109.49   45.90
  -4  -7   1 1114.59   49.90
   4  -7  -1 1093.29   50.09
   4   7  -1 1203.48   48.50
  -4   7   1 1031.40   50.19
  -4   7   1 1030.40   47.90
  -4   7   1 1121.69   49.00
   4   7  -1 1052.49   51.39
  -4   7   1 1194.48   52.39
   4   7  -1 1065.79   51.29
   4   7  -1 1127.39   48.50
  -4   7   1 1141.59   50.19
  -4   7   1 1164.98   49.80
   4   7  -1 1108.59   49.70
   4   7  -1 1045.20   47.90
  -4   7   1 1224.98   53.19
  -3  -7   1 1150.68   49.90
   3  -7  -1 1183.88   51.49
   3  -7  -1 1144.69   55.19
  -3  -7   1 1198.78   49.30
   3  -7  -1 1238.48   53.29
   3  -7  -1 1210.48   53.79
  -3  -7   1 1168.48   53.79
   3  -7  -1 1250.67   55.09
  -3  -7   1 1186.98   49.40
   3  -7  -1 1138.19   49.90
   3  -7  -1 1099.89   50.09
  -3   7   1 1178.48   50.89
  -3   7   1 1169.78   53.99
  -3   7   1 1122.39   51.29
   3   7  -1 1156.78   51.69
   3   7  -1 1206.68   49.99
   3   7  -1 1140.99   49.70
   3   7  -1 1257.47   53.19
  -3   7   1 1146.39   50.79
   3   7  -1 1221.18   49.70
  -3   7   1 1238.48   53.99
  -3   7   1 1178.18   51.79
   2  -7  -1 2541.45  102.69
   2  -7  -1 2609.54  106.89
   2  -7  -1 2551.84  105.29
  -2  -7   1 2556.84  104.39
  -2  -7   1 2675.63  108.39
  -2  -7   1 2621.64  103.49
   2  -7  -1 2632.74  103.79
  -2  -7   1 2650.43  104.39
  -2  -7   1 2558.74  105.79
   2  -7  -1 2407.26  107.69
   2  -7  -1 2548.84  106.99
   2  -7  -1 2489.15  105.79
   2  -7  -1 2492.35  106.89
  -2   7   1 2684.73  105.39
   2   7  -1 2537.15  101.99
  -2   7   1 2751.22  108.19
  -2   7   1 2583.64  106.49
   2   7  -1 2602.24  103.39
   2   7  -1 2609.84  107.99
   2   7  -1 2605.44  105.79
  -2   7   1 2698.53  107.99
  -2   7   1 2697.83  104.19
  -2   7   1 2556.84  106.39
   2   7  -1 2598.04  107.89
   2   7  -1 2618.64  103.79
  -2   7   1 2645.64  105.69
   1  -7  -1 1530.55   66.89
   1  -7  -1 1576.34   60.79
  -1  -7   1 1518.35   62.49
   1  -7  -1 1539.25   68.09
   1  -7  -1 1465.45   65.59
   1  -7  -1 1488.05   62.49
   1  -7  -1 1572.74   64.59
   1  -7  -1 1489.05   60.39
  -1  -7   1 1550.64   64.69
   1  -7  -1 1586.84   66.29
  -1  -7   1 1521.05   64.99
  -1  -7   1 1558.24   65.39
   1   7  -1 1674.53   67.69
   1   7  -1 1620.64   67.09
  -1   7   1 1444.56   63.79
   1   7  -1 1463.15   62.39
  -1   7   1 1608.44   66.99
   1   7  -1 1528.65   59.79
   1   7  -1 1566.74   63.19
  -1   7   1 1589.54   66.39
   1   7  -1 1543.75   66.59
   1   7  -1 1514.45   59.79
   1   7  -1 1524.75   65.09
  -1   7   1 1555.44   65.79
  -1   7   1 1519.25   62.69
  -1   7   1 1540.25   65.59
   0  -7  -1 1035.80   44.00
   0  -7   1 1019.10   42.50
   0  -7  -1  984.60   46.00
   0  -7  -1 1043.90   41.90
   0  -7   1 1025.60   45.60
   0  -7   1  989.50   42.80
   0  -7  -1 1010.30   45.80
   0  -7  -1  956.90   39.40
   0  -7   1 1030.10   45.40
   0  -7  -1 1021.60   45.50
   0  -7   1 1117.99   47.20
   0  -7  -1 1019.50   45.60
   0   7  -1  939.01   45.90
   0   7   1  976.00   44.70
   0   7   1 1032.40   46.00
   0   7  -1 1065.99   43.30
   0   7  -1 1038.00   46.30
   0   7  -1 1037.10   46.20
   0   7   1  970.70   43.50
   0   7   1  970.90   41.80
   0   7  -1 1014.20   44.90
   0   7  -1  987.10   42.30
   0   7   1 1036.10   45.30
   0   7   1  990.30   45.50
  -1  -7  -1 2569.74  100.59
  -1  -7  -1 2447.16   98.09
   1  -7   1 2448.35   99.09
  -1  -7  -1 2416.86   96.59
   1  -7   1 2392.36   98.89
   1  -7   1 2275.27   95.79
   1  -7   1 2356.66   99.19
   1  -7   1 2380.76   92.59
  -1  -7  -1 2387.76  100.59
   1  -7   1 2571.04  100.39
  -1  -7  -1 2325.87   92.99
   1  -7   1 2416.16   95.69
   1  -7   1 2342.67   98.59
   1   7   1 2401.26   94.29
   1   7   1 2308.77   97.99
  -1   7  -1 2288.67   98.59
   1   7   1 2406.66   92.79
   1   7   1 2429.36   99.39
   1   7   1 2423.86   98.69
  -1   7  -1 2276.67   98.19
   1   7   1 2339.67   96.39
  -1   7  -1 2337.97  101.39
  -1   7  -1 2443.56   96.29
  -1   7  -1 2382.16   97.99
   1   7   1 2364.66   96.59
  -1   7  -1 2428.66   95.59
  -2  -7  -1  134.69   12.30
   2  -7   1  124.89   10.80
  -2  -7  -1  137.89    9.90
   2  -7   1  111.29   11.10
   2  -7   1  130.09    9.40
   2  -7   1  130.59    9.40
  -2  -7  -1  122.69    8.00
  -2  -7  -1  130.69   10.00
   2  -7   1  134.09   11.40
   2  -7   1  126.59   12.20
  -2  -7  -1  107.19   12.80
   2  -7   1  124.69    7.50
   2  -7   1  128.29   11.20
   2   7   1  130.99    7.90
   2   7   1  127.49   11.00
   2   7   1  153.58   10.90
  -2   7  -1  117.49   10.40
   2   7   1  137.89    9.70
  -2   7  -1  123.29   10.50
  -2   7  -1  143.59   10.10
   2   7   1  129.59    7.60
   2   7   1  132.49   11.50
  -2   7  -1  146.99   13.50
  -2   7  -1  117.39   10.40
  -2   7  -1  125.19    7.80
  -2   7  -1  132.59    9.20
   3  -7   1 1425.46   66.59
  -3  -7  -1 1446.56   63.09
   3  -7   1 1541.35   61.49
  -3  -7  -1 1502.55   61.69
  -3  -7  -1 1527.75   61.99
   3  -7   1 1523.95   66.89
   3  -7   1 1471.15   65.09
  -3  -7  -1 1605.84   65.29
   3  -7   1 1491.15   65.59
   3  -7   1 1549.05   64.59
   3  -7   1 1441.56   62.79
   3  -7   1 1435.36   62.69
  -3  -7  -1 1472.15   66.39
   3   7   1 1500.65   63.09
  -3   7  -1 1456.65   63.89
  -3   7  -1 1449.35   66.89
   3   7   1 1530.55   60.69
   3   7   1 1457.35   61.09
  -3   7  -1 1507.65   61.89
   3   7   1 1541.95   64.49
  -3   7  -1 1438.46   65.69
  -3   7  -1 1464.55   65.29
  -3   7  -1 1608.34   65.99
  -3   7  -1 1457.75   63.39
   3   7   1 1612.24   69.49
  -3   7  -1 1373.96   62.39
   4  -7   1  425.36   22.30
   4  -7   1  392.96   20.70
  -4  -7  -1  399.76   24.70
   4  -7   1  407.06   22.90
  -4  -7  -1  405.36   23.00
  -4  -7  -1  375.36   21.60
   4  -7   1  421.96   24.70
   4  -7   1  395.66   23.50
   4  -7   1  411.86   21.60
  -4  -7  -1  417.96   19.20
  -4  -7  -1  398.46   21.30
   4  -7   1  386.46   23.50
   4  -7   1  405.66   23.80
  -4   7  -1  386.96   22.90
   4   7   1  397.96   21.50
   4   7   1  410.96   24.20
  -4   7  -1  392.06   20.80
   4   7   1  383.76   21.50
   4   7   1  387.16   20.50
   4   7   1  417.36   19.50
  -4   7  -1  400.06   22.00
  -4   7  -1  385.26   20.40
   4   7   1  367.96   22.80
  -4   7  -1  384.96   21.60
  -4   7  -1  419.66   23.80
  -4   7  -1  411.16   21.40
  -4   7  -1  398.36   24.20
   4   7   1  419.06   22.80
   5  -7   1 1067.49   48.40
  -5  -7  -1 1063.29   49.00
   5  -7   1 1026.20   50.49
   5  -7   1 1087.39   47.80
   5  -7   1 1120.39   50.69
  -5  -7  -1 1026.40   47.70
   5  -7   1  988.40   48.60
   5  -7   1 1010.90   47.40
   5  -7   1 1035.50   47.40
  -5  -7  -1 1087.49   48.40
  -5  -7  -1 1090.09   43.40
   5  -7   1 1037.70   49.70
  -5   7  -1 1044.20   51.49
  -5   7  -1  995.20   47.00
   5   7   1 1026.60   49.30
  -5   7  -1 1085.19   48.60
   5   7   1 1016.10   47.10
  -5   7  -1 1068.29   50.89
   5   7   1 1049.70   45.30
  -5   7  -1 1082.39   45.30
   5   7   1 1017.80   47.40
  -5   7  -1 1093.09   48.40
  -5   7  -1 1057.59   45.50
   5   7   1  987.00   47.40
   5   7   1  999.70   49.99
  -5   7  -1 1139.09   50.19
   6  -7   1  337.27   22.70
   6  -7   1  306.87   20.90
   6  -7   1  301.57   22.10
   6  -7   1  323.87   20.70
   6  -7   1  298.07   20.90
   6  -7   1  332.17   23.00
  -6  -7  -1  336.37   15.50
  -6  -7  -1  369.66   22.30
  -6  -7  -1  355.86   21.80
   6  -7   1  344.17   19.90
  -6  -7  -1  316.57   20.70
   6   7   1  368.66   21.80
  -6   7  -1  358.46   17.40
   6   7   1  371.16   19.00
  -6   7  -1  349.07   21.70
  -6   7  -1  340.67   17.10
  -6   7  -1  339.87   22.10
  -6   7  -1  329.87   23.20
  -6   7  -1  335.47   21.40
   6   7   1  315.67   20.20
  -6   7  -1  356.86   20.00
   6   7   1  333.47   20.40
   7  -7   1 2372.36   98.99
  -7  -7  -1 2366.46   93.59
   7  -7   1 2339.97  103.49
   7  -7   1 2338.77  103.39
  -7  -7  -1 2329.67  101.29
   7  -7   1 2499.95  102.99
  -7  -7  -1 2322.77  101.99
  -7   7  -1 2298.97   94.59
   7   7   1 2351.06  100.09
  -7   7  -1 2460.65  104.79
  -7   7  -1 2385.06   94.69
  -7   7  -1 2506.95  103.09
  -7   7  -1 2558.24  102.89
   7   7   1 2327.87  104.29
  -7   7  -1 2370.16   99.39
  -7   7  -1 2470.25  102.89
   7   7   1 2318.87   98.49
  -8  -7  -1   17.60    6.80
   8  -7   1   28.20   10.00
   8  -7   1   37.20    9.60
  -8  -7  -1   21.90    8.80
  -8  -7  -1   21.40    3.50
   8  -7   1    7.20    7.30
   8  -7   1   28.00    7.30
  -8  -7  -1   21.00    8.20
  -8   7  -1   18.20    8.40
  -8   7  -1   17.10    9.40
   8   7   1   20.60    6.60
  -8   7  -1   27.00    9.50
  -8   7  -1   19.00    8.90
  -8   7  -1   26.40    3.10
  -9  -7  -1  851.61   42.40
   9  -7   1  889.01   47.30
  -9  -7  -1  889.81   46.50
  -9  -7  -1  860.51   35.80
   9  -7   1  911.31   46.30
   9  -7   1  848.22   46.10
  -9   7  -1  804.52   40.70
  -9   7  -1  802.72   44.70
  -9   7  -1  918.81   46.10
  -9   7  -1  826.12   46.40
 -10  -7  -1   62.09   14.30
  10  -7   1   70.19   14.90
 -10  -7  -1  107.09   14.20
  10  -7   1   75.09   13.40
  10  -7   1   88.89   12.30
 -10  -7  -1   96.99    7.10
  10  -7   1   97.59   16.50
 -10   7  -1   84.09   10.70
 -10   7  -1   98.19   15.80
 -10   7  -1  100.09   15.80
 -10   7  -1   87.39   16.30
  11  -7   1  464.35   34.60
 -11  -7  -1  521.95   31.50
  11  -7   1  530.15   35.80
 -11  -7  -1  533.85   24.30
  11  -7   1  545.05   36.50
  11  -7   1  512.85   27.80
 -11  -7  -1  596.14   36.90
 -11   7  -1  505.35   34.60
 -11   7  -1  512.15   34.10
  12  -7   1   18.20    6.20
  12  -7   1   23.90   12.70
  12  -7   1   23.40   11.00
 -12  -7  -1    0.40    8.70
 -12  -7  -1   11.20    4.50
  12  -7   1    8.50    7.60
 -12  -7  -1   25.00    9.60
  12   7   1   -2.80    7.50
 -12   7  -1    6.40    9.50
  13  -7   1  591.34   42.90
  13  -7   1  696.13   45.20
  13  -7   1  615.34   38.20
 -13  -7  -1  672.43   39.80
  13   7   1  703.73   38.60
  13   7   1  621.64   42.00
 -13   7  -1  686.53   42.30
 -13   7  -1  637.14   42.00
  14  -7   1    9.10   11.30
 -14  -7  -1    6.20    9.60
  14  -7   1   -7.50    8.10
 -14   7  -1    0.10   11.10
 -14   7  -1    5.30   11.00
  14   7   1   11.10   12.40
  14   7   1    8.50    9.30
  14   7   1    6.70    6.80
 -15  -7  -1  316.37   27.80
  15  -7   1  337.77   32.20
  15  -7   1  368.46   34.10
  15   7   1  342.77   32.70
 -15   7  -1  301.47   34.50
  15   7   1  357.76   30.50
  15   7   1  324.27   23.90
 -15   7  -1  331.67   30.00
  16  -7   1   16.40   14.50
 -16  -7  -1   10.40   11.50
  16  -7   1   16.00   14.50
  16   7   1   16.00    9.80
 -16   7  -1   35.50   14.90
  16   7   1    9.30   12.40
  16   7   1   35.90    9.80
 -16   7  -1   23.30   15.40
  17  -7   1  195.28   30.90
  17  -7   1  198.28   31.10
  17   7   1  154.38   23.70
 -17   7  -1  229.58   28.50
 -17   7  -1  189.58   29.20
  17   7   1  190.58   29.30
  17   7   1  193.68   16.20
  18  -7   1   13.90   16.60
  18  -7   1   16.10   16.00
 -18   7  -1   -2.10   16.00
  18   7   1   19.20   13.40
  18   7   1   -0.80   10.40
  19  -7   1  138.09   26.90
  19  -7   1  133.79   27.20
  19   7   1  174.28   25.80
 -19   7  -1  157.18   27.60
  19   7   1  187.38   32.50
  20  -7   1    8.90   14.80
  20  -7   1    5.70   15.60
  20   7   1    2.20   17.20
 -20   7  -1   -9.80   13.90
  20   7   1   18.80   15.70
  21  -7   1  165.58   30.60
  21  -7   1  108.79   23.50
  21   7   1   89.89   23.90
 -21   7  -1   81.39   25.80
  21   7   1   78.99   21.50
  21  -8  -1   36.90   17.60
  21   8  -1   17.90   17.90
 -21   8   1    8.00   20.40
  21   8  -1   47.40   20.20
  20  -8  -1    1.00   16.50
  20  -8  -1   44.50   20.50
 -20   8   1   -0.70   19.20
  20   8  -1    0.60   15.20
  20   8  -1   43.60   19.20
 -20   8   1   15.10   18.10
  19  -8  -1   69.69   23.50
 -19   8   1   58.89   21.70
  19   8  -1   43.20   20.20
  18  -8  -1   17.70   15.50
  18  -8  -1   49.80   22.50
 -18   8   1   45.40   17.20
  18   8  -1   13.80   17.70
 -18   8   1   56.19   18.50
  18   8  -1   41.60   16.80
  18   8  -1   21.80   12.60
  17  -8  -1   77.39   19.10
  17  -8  -1  105.69   25.60
 -17   8   1  100.19   24.20
  17   8  -1   48.50   14.60
 -17   8   1   55.29   17.90
  17   8  -1   69.49   13.30
  17   8  -1  122.69   23.00
  16  -8  -1   53.19   16.60
  16  -8  -1   34.90   17.00
 -16   8   1   65.19   19.40
  16   8  -1   58.69   13.80
  16   8  -1   54.59   16.80
  16   8  -1   67.69   16.80
 -16   8   1   25.10   16.00
  15  -8  -1   87.19   20.00
  15  -8  -1   78.79   20.80
  15   8  -1   88.49   17.90
 -15   8   1   66.89   18.20
  15   8  -1   95.89   19.50
 -15   8   1  124.59   21.80
  14  -8  -1   59.19   19.30
  14  -8  -1  105.59   19.80
  14   8  -1   51.09   16.30
  14   8  -1   67.09   16.60
 -14   8   1   72.79   18.60
 -14   8   1   73.29   17.40
  13  -8  -1  268.57   26.50
  13  -8  -1  236.48   21.50
  13  -8  -1  240.08   29.80
 -13   8   1  246.38   29.00
 -13   8   1  191.58   24.80
  12  -8  -1  148.89   19.20
  12  -8  -1  128.19    7.40
  12  -8  -1  172.98   23.80
  12  -8  -1  196.18   25.10
 -12   8   1  128.29   20.50
 -12   8   1  110.69   19.00
  11  -8  -1  324.07   27.70
  11  -8  -1  337.37   25.80
  11  -8  -1  346.47   27.40
  11  -8  -1  328.27   16.80
 -11   8   1  316.87   26.60
 -11   8   1  302.97   26.60
  10  -8  -1   78.89   15.20
  10  -8  -1   86.19   13.30
  10  -8  -1   72.79    8.10
  10  -8  -1   79.19   15.00
 -10   8   1   60.29    7.60
 -10   8   1   71.09    5.80
 -10   8   1   75.69   15.40
 -10   8   1   81.69    6.00
 -10   8   1   77.59   14.90
   9  -8  -1  258.47   15.60
   9  -8  -1  290.87   22.30
   9  -8  -1  272.77   22.40
   9  -8  -1  224.58   21.00
  -9   8   1  241.68   21.00
  -9   8   1  239.28   14.30
  -9   8   1  285.87   16.10
  -9   8   1  281.37   22.80
   8  -8  -1  294.57   22.20
   8  -8  -1  253.07   15.90
   8  -8  -1  258.97   21.40
   8  -8  -1  274.37   21.70
  -8   8   1  245.18   20.30
  -8   8   1  230.98   20.00
  -8   8   1  275.17   16.20
  -8   8   1  290.67   15.90
  -8   8   1  283.57   22.40
  -7  -8   1  463.35   19.80
   7  -8  -1  496.15   29.50
  -7  -8   1  463.75   27.00
  -7  -8   1  467.95   27.60
   7  -8  -1  481.15   29.60
  -7  -8   1  484.35   20.00
   7  -8  -1  477.05   29.70
   7  -8  -1  520.65   25.10
  -7   8   1  473.05   24.30
  -7   8   1  450.95   29.70
  -7   8   1  518.85   30.70
  -7   8   1  470.85   24.50
  -7   8   1  550.54   29.30
   7   8  -1  438.16   28.90
   6  -8  -1  744.53   38.60
   6  -8  -1  726.53   38.60
  -6  -8   1  803.32   37.80
   6  -8  -1  657.93   38.90
  -6  -8   1  780.42   39.90
   6  -8  -1  758.92   38.40
   6  -8  -1  694.23   36.40
  -6  -8   1  730.83   30.50
  -6  -8   1  733.53   35.90
  -6  -8   1  742.63   30.60
   6  -8  -1  733.53   34.50
  -6   8   1  755.62   37.40
  -6   8   1  748.83   34.60
   6   8  -1  739.03   35.80
   6   8  -1  694.63   34.70
  -6   8   1  707.43   39.30
  -6   8   1  697.63   34.00
   6   8  -1  687.13   36.00
  -6   8   1  741.73   39.50
   5  -8  -1  275.37   17.30
   5  -8  -1  284.37   21.50
   5  -8  -1  303.47   20.50
  -5  -8   1  315.07   21.50
  -5  -8   1  292.57   19.00
   5  -8  -1  268.97   17.90
  -5  -8   1  283.17   14.70
   5  -8  -1  301.97   18.00
  -5  -8   1  294.27   17.80
  -5  -8   1  295.87   14.70
   5  -8  -1  303.77   19.70
   5   8  -1  330.97   19.30
   5   8  -1  270.87   17.30
  -5   8   1  319.07   21.40
   5   8  -1  316.47   18.00
   5   8  -1  282.67   18.30
  -5   8   1  291.47   20.20
   5   8  -1  258.97   18.50
  -5   8   1  291.97   17.20
  -5   8   1  306.17   17.90
  -5   8   1  298.07   21.10
  -5   8   1  300.97   19.00
  -4  -8   1  426.16   25.60
   4  -8  -1  384.36   24.30
   4  -8  -1  451.25   26.70
  -4  -8   1  422.56   21.80
   4  -8  -1  403.06   24.40
  -4  -8   1  406.46   20.20
   4  -8  -1  439.66   23.00
  -4  -8   1  402.36   20.00
  -4  -8   1  381.06   22.80
   4  -8  -1  419.46   22.00
   4  -8  -1  400.96   23.40
   4  -8  -1  417.06   21.80
  -4   8   1  413.16   22.80
   4   8  -1  414.06   21.30
   4   8  -1  415.16   25.30
   4   8  -1  395.36   24.80
   4   8  -1  426.76   21.40
   4   8  -1  406.66   21.40
  -4   8   1  412.56   25.10
  -4   8   1  390.36   21.80
   4   8  -1  424.66   23.20
  -4   8   1  435.26   23.40
  -4   8   1  454.25   23.20
  -4   8   1  419.86   25.30
   4   8  -1  406.66   23.90
  -4   8   1  413.96   23.90
   3  -8  -1  636.04   31.40
   3  -8  -1  584.24   32.20
  -3  -8   1  607.74   29.00
   3  -8  -1  680.43   33.00
   3  -8  -1  604.04   29.40
   3  -8  -1  586.14   32.30
  -3  -8   1  628.84   29.30
   3  -8  -1  636.74   31.20
  -3  -8   1  615.24   29.10
   3  -8  -1  636.74   28.90
  -3  -8   1  652.93   31.60
   3  -8  -1  663.83   34.40
   3   8  -1  635.34   33.30
  -3   8   1  637.44   32.60
  -3   8   1  609.94   30.40
   3   8  -1  667.93   33.90
   3   8  -1  622.94   33.40
   3   8  -1  666.03   29.50
  -3   8   1  569.14   32.50
  -3   8   1  642.14   33.50
  -3   8   1  639.24   31.70
   3   8  -1  643.64   28.30
   2  -8  -1  541.55   23.40
   2  -8  -1  573.74   25.70
  -2  -8   1  517.05   25.00
   2  -8  -1  477.85   27.80
  -2  -8   1  544.05   26.70
   2  -8  -1  575.74   28.50
   2  -8  -1  537.05   28.90
   2  -8  -1  544.95   28.90
   2  -8  -1  511.95   23.80
   2  -8  -1  577.34   28.90
   2  -8  -1  553.24   30.10
  -2  -8   1  484.45   27.20
  -2  -8   1  564.54   26.70
  -2  -8   1  525.85   29.50
   2   8  -1  529.75   29.40
  -2   8   1  548.75   27.00
  -2   8   1  548.45   28.90
  -2   8   1  534.45   27.40
  -2   8   1  579.74   28.40
   2   8  -1  539.85   25.50
   2   8  -1  589.74   29.60
  -2   8   1  542.85   25.80
   2   8  -1  549.95   25.10
   2   8  -1  538.55   29.00
   2   8  -1  537.25   23.10
   2   8  -1  523.25   29.40
  -2   8   1  534.55   29.20
  -1  -8   1  620.34   27.70
  -1  -8   1  620.54   32.20
   1  -8  -1  599.44   24.70
   1  -8  -1  639.44   33.30
   1  -8  -1  626.44   27.60
   1  -8  -1  594.24   25.00
  -1  -8   1  582.64   27.60
  -1  -8   1  626.74   30.60
   1  -8  -1  588.94   29.10
  -1  -8   1  639.34   30.50
  -1  -8   1  643.84   30.20
   1  -8  -1  587.64   30.70
   1  -8  -1  639.24   33.30
   1  -8  -1  635.24   33.60
   1  -8  -1  673.83   32.80
   1   8  -1  601.74   27.50
   1   8  -1  621.44   28.10
  -1   8   1  621.94   31.70
   1   8  -1  602.44   31.50
  -1   8   1  626.44   30.70
  -1   8   1  588.74   27.60
   1   8  -1  603.94   30.10
  -1   8   1  539.35   31.70
   1   8  -1  603.84   33.90
  -1   8   1  620.34   31.10
  -1   8   1  575.64   28.70
   0  -8  -1 1284.77   56.79
   0  -8  -1 1208.58   51.79
   0  -8   1 1211.98   52.89
   0  -8   1 1186.58   55.89
   0  -8  -1 1258.97   55.99
   0  -8   1 1248.68   57.09
   0  -8   1 1240.08   52.69
   0  -8   1 1326.97   56.19
   0  -8  -1 1315.87   54.39
   0  -8  -1 1231.08   57.09
   0  -8  -1 1289.97   56.29
   0   8   1 1286.77   55.59
   0   8  -1 1264.97   53.39
   0   8  -1 1270.77   57.69
   0   8   1 1284.77   52.19
   0   8   1 1299.57   56.89
   0   8  -1 1257.77   52.59
   0   8   1 1275.27   56.49
   0   8  -1 1281.77   57.29
   0   8  -1 1236.28   58.39
   0   8  -1 1264.47   56.89
   0   8   1 1283.87   53.99
   1  -8   1  808.22   42.20
   1  -8   1  856.71   36.00
   1  -8   1  803.22   38.50
   1  -8   1  793.62   35.80
  -1  -8  -1  799.62   32.30
  -1  -8  -1  779.02   36.40
   1  -8   1  810.52   31.70
  -1  -8  -1  820.12   38.70
   1  -8   1  801.12   38.70
  -1  -8  -1  821.82   40.20
  -1  -8  -1  845.82   38.40
   1   8   1  810.92   32.00
   1   8   1  869.31   39.40
  -1   8  -1  826.12   36.40
   1   8   1  790.62   34.30
   1   8   1  756.42   36.20
  -1   8  -1  727.23   38.30
  -1   8  -1  822.02   38.80
   1   8   1  849.32   40.60
  -1   8  -1  792.72   35.50
   2  -8   1 1118.49   52.99
   2  -8   1 1126.69   50.09
  -2  -8  -1 1192.78   54.49
   2  -8   1 1131.09   47.10
   2  -8   1 1172.98   55.69
  -2  -8  -1 1175.18   52.69
   2  -8   1 1118.39   52.39
   2  -8   1 1180.08   54.19
  -2  -8  -1 1156.18   50.49
   2  -8   1 1213.48   50.29
  -2  -8  -1 1189.28   51.19
   2  -8   1 1100.49   52.49
  -2  -8  -1 1165.38   47.60
   2   8   1 1209.18   52.69
   2   8   1 1208.08   52.99
  -2   8  -1 1226.28   52.79
   2   8   1 1099.29   50.09
   2   8   1 1201.28   53.99
   2   8   1 1145.39   53.69
  -2   8  -1 1180.98   53.59
  -2   8  -1 1142.69   49.80
   2   8   1 1164.68   47.10
  -2   8  -1 1163.58   52.39
   2   8   1 1128.59   47.90
  -2   8  -1 1261.67   53.09
   3  -8   1  116.89   13.10
   3  -8   1  115.29   13.60
  -3  -8  -1  106.59   12.10
   3  -8   1  102.29    7.50
   3  -8   1  100.29    9.30
  -3  -8  -1  101.29    8.00
  -3  -8  -1  126.69   14.90
   3  -8   1   95.09   13.30
  -3  -8  -1  105.69    8.90
   3  -8   1  121.09   10.90
  -3   8  -1   89.19    9.20
  -3   8  -1   95.59    7.80
   3   8   1  105.79    7.40
   3   8   1  104.39   11.60
  -3   8  -1   96.19    8.40
  -3   8  -1  106.39    9.50
  -3   8  -1  118.39   10.50
   3   8   1  117.09   13.80
   3   8   1   96.69    7.30
   3   8   1  130.59   11.20
   3   8   1   96.79    7.30
  -3   8  -1  114.59   11.60
   3   8   1  119.39   11.80
   3   8   1   89.89    8.50
  -4  -8  -1  986.20   45.50
   4  -8   1  892.01   44.90
   4  -8   1  894.71   42.90
  -4  -8  -1  961.00   42.40
   4  -8   1  876.91   45.20
   4  -8   1  974.00   47.40
  -4  -8  -1  988.20   47.60
  -4  -8  -1  918.21   43.30
   4  -8   1  909.91   43.30
   4  -8   1 1005.30   46.40
   4  -8   1  939.31   41.90
  -4  -8  -1  945.41   40.90
  -4   8  -1  936.61   44.00
   4   8   1 1000.60   45.20
   4   8   1  971.20   40.90
  -4   8  -1  971.90   42.40
   4   8   1  989.00   44.90
  -4   8  -1  944.31   43.80
  -4   8  -1  932.01   47.00
   4   8   1  951.00   46.20
   4   8   1  934.41   41.70
  -4   8  -1 1017.40   43.60
  -4   8  -1  930.51   42.70
   4   8   1  936.31   46.60
  -4   8  -1  925.71   45.70
   5  -8   1   78.19   10.60
   5  -8   1   90.49   13.50
  -5  -8  -1   80.39   11.80
  -5  -8  -1   80.99   10.60
   5  -8   1   80.79   12.10
   5  -8   1   74.79    9.80
   5  -8   1   87.79   12.50
  -5  -8  -1   83.29   10.80
  -5  -8  -1   74.89    6.70
  -5   8  -1   97.39    9.50
   5   8   1   85.39   10.50
  -5   8  -1   79.69    9.40
  -5   8  -1   83.09    9.70
  -5   8  -1   90.69   11.30
   5   8   1   81.69   12.80
   5   8   1   77.99   10.40
   5   8   1   84.49    9.80
  -5   8  -1   70.39   10.10
  -5   8  -1   63.99   11.10
   5   8   1   74.49    7.20
   6  -8   1  937.51   47.80
  -6  -8  -1  938.51   39.00
   6  -8   1 1020.70   48.20
  -6  -8  -1  949.51   46.00
   6  -8   1  896.01   46.10
   6  -8   1  916.41   45.30
   6  -8   1  920.51   44.20
   6  -8   1  892.31   45.90
  -6  -8  -1  904.41   44.50
  -6  -8  -1  879.01   44.30
  -6   8  -1  970.50   46.90
  -6   8  -1  955.40   41.30
  -6   8  -1  934.21   43.80
  -6   8  -1  982.00   41.50
   6   8   1  879.71   43.80
  -6   8  -1  887.71   44.90
  -6   8  -1  986.50   45.20
   6   8   1  934.11   41.80
   6   8   1  943.51   44.40
  -7  -8  -1  221.98   17.60
   7  -8   1  193.78   14.90
  -7  -8  -1  191.18   16.20
   7  -8   1  180.88   16.20
   7  -8   1  202.58   18.40
   7  -8   1  224.08   18.60
  -7  -8  -1  201.28   16.80
  -7  -8  -1  190.38   10.30
  -7   8  -1  189.68   14.60
  -7   8  -1  211.28   17.30
  -7   8  -1  203.38   11.80
  -7   8  -1  194.18   17.40
  -7   8  -1  186.38   11.80
  -7   8  -1  201.38   16.70
   7   8   1  189.68   15.00
   7   8   1  199.18   13.70
  -8  -8  -1  794.42   42.80
   8  -8   1  863.21   44.50
  -8  -8  -1  892.31   44.30
   8  -8   1  833.02   44.90
  -8  -8  -1  820.22   34.50
   8  -8   1  790.52   44.90
   8  -8   1  846.02   40.40
  -8   8  -1  903.01   44.90
  -8   8  -1  777.82   43.20
  -8   8  -1  878.11   41.20
  -8   8  -1  785.72   35.20
  -8   8  -1  829.82   35.40
  -8   8  -1  905.11   45.50
  -9  -8  -1   94.79   15.20
   9  -8   1   79.49   13.90
  -9  -8  -1   64.69    5.40
  -9  -8  -1   72.59   13.00
   9  -8   1   72.29   14.50
   9  -8   1   69.69   13.80
   9  -8   1   78.89   10.80
  -9   8  -1   82.09   14.20
  -9   8  -1   70.99   13.80
  10  -8   1  266.87   18.00
  10  -8   1  284.07   23.80
 -10  -8  -1  249.88   13.00
  10  -8   1  299.47   23.00
  10  -8   1  245.78   23.40
 -10   8  -1  309.47   23.80
 -10   8  -1  272.97   23.20
  11  -8   1   17.60   10.80
 -11  -8  -1   19.90   11.50
  11  -8   1   24.40    9.70
  11  -8   1   13.40   10.70
  11  -8   1    7.10    5.00
 -11  -8  -1   14.20    3.70
 -11   8  -1   -1.80    7.70
 -11   8  -1   14.10   10.20
  12  -8   1  366.16   21.90
  12  -8   1  456.05   37.40
 -12   8  -1  370.76   30.20
 -12   8  -1  378.66   30.00
  13  -8   1    7.80   10.90
  13  -8   1   15.70   11.70
  13  -8   1    4.70    8.30
  13   8   1    7.10    8.70
 -13   8  -1   -3.90   10.40
  13   8   1    2.80    8.50
 -13   8  -1   -6.40    8.90
  14  -8   1  216.08   17.00
  14  -8   1  192.38   27.50
  14  -8   1  183.28   27.40
  14  -8   1  159.18   25.20
  14   8   1  226.68   20.10
  14   8   1  214.28   28.00
 -14   8  -1  179.48   26.40
  15  -8   1   -2.10   10.50
  15  -8   1   -5.40   10.10
  15  -8   1   -0.50    2.70
  15   8   1    3.30    7.20
 -15   8  -1    6.40   11.00
  15   8   1   19.90   12.40
  15   8   1    4.30   10.00
 -15   8  -1   34.70   13.90
  16  -8   1  119.59   25.30
  16  -8   1  134.09   25.00
  16   8   1  152.18   23.20
  16   8   1  140.59   18.00
 -16   8  -1  154.38   25.40
 -16   8  -1  158.58   24.00
  16   8   1  133.79   25.90
  17  -8   1    6.60   14.30
  17  -8   1   26.30   15.00
  17   8   1   -3.30    9.40
 -17   8  -1  -11.20   12.00
  17   8   1  -14.90   10.40
 -17   8  -1   11.20   13.20
  17   8   1   -1.00    7.50
  18  -8   1   93.09   23.50
 -18   8  -1  134.39   22.40
 -18   8  -1  159.18   29.20
  18   8   1  106.99   18.40
  18   8   1  110.49   24.40
  19  -8   1    5.70   13.40
  19  -8   1  -16.80   14.10
  19   8   1   26.80   17.40
 -19   8  -1  -16.90   13.20
  19   8   1   21.60   16.10
  20  -8   1   81.99   25.40
  20  -8   1   70.89   20.20
  20   8   1  108.39   25.30
 -20   8  -1  104.79   23.00
  20   8   1   72.39   23.00
  21  -8   1    4.60   15.40
  21   8   1    5.10   16.90
  20  -9  -1    5.00   14.90
  20  -9  -1    5.40   15.30
 -20   9   1  -11.10   14.70
  20   9  -1    7.30   12.70
 -20   9   1   17.40   19.30
  20   9  -1   10.30   16.60
  19  -9  -1    1.50   14.30
  19  -9  -1    1.90   17.30
  19   9  -1   26.30   17.20
 -19   9   1   -9.90   19.10
 -19   9   1    4.70   15.10
  19   9  -1  -21.80   12.00
  18  -9  -1  -22.30   19.40
  18  -9  -1   21.20   18.90
  18   9  -1  -19.60   11.10
 -18   9   1    8.30   14.80
 -18   9   1   27.30   17.60
  18   9  -1    0.40   13.50
  17  -9  -1   -8.80   12.60
  17   9  -1   -1.80   12.20
 -17   9   1    5.00   12.70
 -17   9   1    2.10   14.60
  17   9  -1   -4.80    9.60
  16  -9  -1   36.80   16.60
  16  -9  -1   35.30   17.40
 -16   9   1   22.50   14.30
  16   9  -1   24.60   11.80
  16   9  -1   14.80   12.20
 -16   9   1   28.80   17.60
  16   9  -1   57.69   17.30
  15  -9  -1   21.20   15.30
  15  -9  -1    7.70   12.90
  15   9  -1   17.80   12.30
 -15   9   1   15.60   14.70
  15   9  -1    8.90   12.20
 -15   9   1   18.90   14.20
  14  -9  -1   36.90   15.20
  14  -9  -1   32.70   14.60
 -14   9   1   23.90   14.80
  14   9  -1   24.30   10.70
 -14   9   1   38.30   15.40
  13  -9  -1   50.59   12.70
  13  -9  -1   40.80   14.40
  13  -9  -1   58.39   16.30
 -13   9   1   83.59   18.10
 -13   9   1   65.59   17.40
  12  -9  -1   34.90    4.30
  12  -9  -1   44.20   14.20
  12  -9  -1   23.40    9.20
  12  -9  -1   32.40   15.10
 -12   9   1   53.09   14.90
 -12   9   1   33.90   14.30
  11  -9  -1   43.10   13.50
  11  -9  -1   57.99   16.10
  11  -9  -1   41.60    6.30
  11  -9  -1   49.40   12.60
 -11   9   1   82.99   17.60
 -11   9   1   55.39   14.00
  10  -9  -1   29.50   10.50
  10  -9  -1    1.90    8.20
  10  -9  -1    7.10    7.80
  10  -9  -1   18.40    5.00
 -10   9   1   16.50    5.00
 -10   9   1   13.00    8.90
 -10   9   1   19.50    4.10
 -10   9   1   25.20   11.50
 -10   9   1   16.50    3.80
   9  -9  -1   35.10   11.10
   9  -9  -1   37.90   11.90
   9  -9  -1   28.70   10.70
   9  -9  -1   29.90    6.50
  -9   9   1   26.70   10.70
  -9   9   1   30.30    6.20
  -9   9   1   31.20    5.80
  -9   9   1   47.70   11.90
  -9   9   1   31.70    5.60
  -8  -9   1   26.20    2.30
   8  -9  -1   19.10    5.80
   8  -9  -1   47.30   11.00
   8  -9  -1   32.20    9.90
  -8  -9   1   22.90    2.30
   8  -9  -1   38.60   10.60
  -8   9   1   29.70    6.30
  -8   9   1   32.60    9.50
  -8   9   1   35.20    6.60
  -8   9   1   37.10   11.60
   7  -9  -1   82.69   13.50
  -7  -9   1   97.79   12.80
  -7  -9   1   86.29    6.00
  -7  -9   1   90.49    6.10
   7  -9  -1   92.99   15.20
  -7  -9   1   80.79   12.10
   7  -9  -1   95.69   11.20
   7  -9  -1  111.89   15.50
  -7   9   1   71.59   11.80
  -7   9   1  112.99   15.90
  -7   9   1   96.89   10.80
   7   9  -1   99.39   13.90
  -7   9   1  114.59   15.60
  -7   9   1   93.49    9.40
   6  -9  -1   31.80    9.70
   6  -9  -1   29.60    7.00
  -6  -9   1   24.00    8.40
   6  -9  -1   31.60    9.10
  -6  -9   1   14.30    5.60
  -6  -9   1   38.70    8.70
  -6  -9   1   21.60    4.00
   6  -9  -1   33.10    7.30
  -6  -9   1   15.00    3.70
   6  -9  -1   19.80    7.50
   6  -9  -1   30.80    9.60
   6   9  -1   22.20    5.40
  -6   9   1   31.40    8.20
   6   9  -1   32.10    6.20
   6   9  -1   17.20    5.80
  -6   9   1   21.70    5.70
  -6   9   1   16.60    6.00
  -6   9   1   21.40    8.20
  -6   9   1   20.40    7.60
   5  -9  -1   61.29   11.70
  -5  -9   1   84.19   13.70
   5  -9  -1   65.69    9.20
   5  -9  -1   44.30   10.10
  -5  -9   1   59.89   10.20
   5  -9  -1   69.39    9.90
  -5  -9   1   64.49    9.10
   5  -9  -1   52.09    9.80
   5  -9  -1   88.09   13.70
  -5  -9   1   78.99    7.10
  -5  -9   1   65.59    7.40
   5   9  -1   70.19    9.20
   5   9  -1   77.39    9.60
  -5   9   1   57.79   11.20
  -5   9   1   48.10    9.50
  -5   9   1   52.59   11.40
  -5   9   1   77.49   11.20
   5   9  -1   93.19   10.20
  -5   9   1   72.69    9.80
   4  -9  -1   39.20    8.30
  -4  -9   1   43.40    8.70
   4  -9  -1   52.09    9.80
   4  -9  -1   36.30    6.40
   4  -9  -1   41.80   10.10
   4  -9  -1   31.30    8.50
  -4  -9   1   42.90    7.80
  -4  -9   1   40.80    6.20
   4  -9  -1   42.10    6.90
  -4  -9   1   54.19   10.60
  -4  -9   1   32.80    6.00
  -4   9   1   45.00   10.20
   4   9  -1   39.40    6.40
  -4   9   1   70.79   11.80
   4   9  -1   52.99    7.00
  -4   9   1   42.90    7.70
   4   9  -1   40.30    6.60
   4   9  -1   29.80    7.40
  -4   9   1   36.30    7.50
  -4   9   1   40.20    7.50
   4   9  -1   45.00    7.80
  -4   9   1   46.60    8.40
   4   9  -1   26.00    6.80
   3  -9  -1   75.79   10.90
   3  -9  -1   89.79   11.30
  -3  -9   1  107.49    9.80
  -3  -9   1   97.99   11.80
   3  -9  -1   73.89    7.10
  -3  -9   1   71.19    8.90
  -3  -9   1   81.79    8.00
   3  -9  -1   95.49   14.20
   3  -9  -1   85.89   10.10
   3  -9  -1   89.29   11.30
  -3  -9   1  114.19   14.50
   3  -9  -1   89.09   12.40
   3   9  -1   93.39    7.00
   3   9  -1  106.39   13.40
  -3   9   1   97.19   11.00
  -3   9   1  101.09   12.10
  -3   9   1   99.59   13.00
  -3   9   1  112.69   14.10
  -3   9   1   97.59   11.60
   3   9  -1   87.79    7.90
  -3   9   1   95.99   10.40
   3   9  -1   84.19   10.90
   3   9  -1  101.89    8.40
   2  -9  -1   -0.50    5.70
  -2  -9   1    2.90    3.50
   2  -9  -1    2.10    2.20
  -2  -9   1    4.20    3.20
   2  -9  -1   -1.40    3.50
   2  -9  -1    3.10    5.00
   2  -9  -1    2.00    1.80
   2  -9  -1    3.10    3.00
  -2  -9   1   -1.30    4.10
   2  -9  -1    5.00    4.10
   2  -9  -1    2.20    5.00
  -2  -9   1    1.50    4.90
   2  -9  -1    6.40    5.70
   2   9  -1    3.00    1.50
  -2   9   1    4.70    5.40
  -2   9   1    0.10    3.90
   2   9  -1    6.90    5.70
   2   9  -1    0.30    2.60
  -2   9   1    8.40    6.10
  -2   9   1    0.50    3.40
   2   9  -1   -3.10    3.50
  -2   9   1    3.90    3.60
   2   9  -1    5.80    4.10
   2   9  -1    3.90    3.40
  -2   9   1   11.30    4.30
   2   9  -1   -1.90    3.80
   1  -9  -1   84.79   11.50
  -1  -9   1   81.39   10.40
   1  -9  -1   63.79    9.60
   1  -9  -1   64.29    3.60
  -1  -9   1   67.19    9.20
   1  -9  -1   71.59    3.80
   1  -9  -1   57.09   10.70
  -1  -9   1   79.99   11.40
   1  -9  -1   92.09   11.20
  -1  -9   1   78.19    7.00
  -1  -9   1   88.09   10.70
   1  -9  -1   76.19    6.60
   1  -9  -1   59.39    9.80
  -1   9   1   61.19   10.50
   1   9  -1   69.49    7.60
  -1   9   1   82.19   11.80
   1   9  -1   88.89   12.30
  -1   9   1   68.89    8.40
   1   9  -1   67.39    7.90
   1   9  -1   66.79    9.40
   1   9  -1   78.59   11.30
  -1   9   1   62.89    9.30
   1   9  -1   47.40   10.30
  -1   9   1   70.09    9.90
  -1   9   1   69.89    7.70
   0  -9  -1   -5.40    3.20
   0  -9  -1   -1.80    4.10
   0  -9  -1    0.20    2.10
   0  -9  -1    3.90    4.70
   0  -9   1    8.60    5.90
   0  -9   1    3.70    3.20
   0  -9   1   -1.90    3.80
   0  -9  -1   -0.40    3.40
   0  -9   1    2.30    5.40
   0  -9  -1   -0.70    4.50
   0  -9   1    3.80    2.60
   0   9  -1    2.80    4.40
   0   9  -1   -0.50    3.10
   0   9  -1    3.30    2.90
   0   9  -1    3.20    2.60
   0   9   1   -4.40    4.50
   0   9   1    1.80    2.60
   0   9   1   -3.20    2.20
   0   9   1   -0.60    3.00
   0   9  -1    2.90    3.20
   0   9  -1    3.40    5.40
   0   9   1   -1.20    3.70
   1  -9   1    9.30    3.80
  -1  -9  -1    0.60    4.90
   1  -9   1    9.10    5.50
  -1  -9  -1    3.70    5.00
  -1  -9  -1   11.20    5.50
   1  -9   1    0.20    4.40
  -1  -9  -1    7.30    4.20
   1  -9   1    7.70    4.10
   1  -9   1    4.40    3.60
   1  -9   1   15.30    6.30
   1   9   1   10.30    5.60
   1   9   1    9.30    3.10
   1   9   1    0.20    3.60
  -1   9  -1   10.40    5.70
   1   9   1   13.90    4.90
  -1   9  -1   10.10    5.20
  -1   9  -1   -1.30    4.70
   1   9   1   11.10    3.90
  -1   9  -1    5.80    3.60
  -1   9  -1    6.10    3.30
   1   9   1    8.10    4.50
   2  -9   1  114.39   13.30
  -2  -9  -1  111.89   14.30
   2  -9   1  121.69   14.10
   2  -9   1  107.49    6.40
  -2  -9  -1  102.29   12.40
   2  -9   1  121.29   13.40
  -2  -9  -1  101.29   10.10
  -2  -9  -1   96.99    6.50
   2  -9   1  116.89   13.40
   2  -9   1  109.59    9.50
   2  -9   1  128.79   14.90
  -2   9  -1  102.79    8.80
  -2   9  -1  116.79   10.90
  -2   9  -1  116.09   14.60
  -2   9  -1  126.39   14.80
   2   9   1  100.79    6.20
   2   9   1  113.19   11.60
   2   9   1  126.49   10.80
   2   9   1  106.49    7.60
  -2   9  -1  129.89   10.30
  -2   9  -1  103.79   10.40
   2   9   1  118.39   11.70
   2   9   1  118.39   13.70
   2   9   1  118.09    9.50
   3  -9   1   24.70    8.40
   3  -9   1   37.00    6.60
  -3  -9  -1   25.40    6.00
   3  -9   1   40.50    8.60
   3  -9   1   38.00    8.50
  -3  -9  -1   29.10    8.70
   3  -9   1   33.20    7.30
  -3  -9  -1   48.10    8.70
  -3  -9  -1   41.20    5.60
   3  -9   1   30.50    4.60
  -3  -9  -1   38.70    7.20
   3  -9   1   28.30    7.50
  -3   9  -1   32.40    8.40
   3   9   1   42.40    8.10
   3   9   1   35.50    5.20
  -3   9  -1   24.00    6.10
   3   9   1   38.00    8.40
  -3   9  -1   35.40    6.40
   3   9   1   34.50    7.00
   3   9   1   43.60    5.60
  -3   9  -1   29.70    6.80
   3   9   1   28.10    4.40
  -3   9  -1   27.10    6.60
   4  -9   1   37.00    8.90
   4  -9   1   52.79   10.80
   4  -9   1   36.50    7.50
   4  -9   1   53.59    9.30
  -4  -9  -1   35.10    6.40
   4  -9   1   26.30    5.30
  -4  -9  -1   30.20    6.90
   4  -9   1   41.10    7.20
  -4  -9  -1   49.30   10.60
   4  -9   1   45.20    9.70
  -4  -9  -1   22.20    7.10
  -4  -9  -1   25.90    5.60
   4   9   1   25.80    6.40
   4   9   1   39.40    5.80
  -4   9  -1   30.40    5.70
  -4   9  -1   41.90    8.20
  -4   9  -1   35.30    8.90
   4   9   1   42.90    5.90
  -4   9  -1   47.50    8.00
   4   9   1   33.80    5.70
  -4   9  -1   46.20    8.20
   4   9   1   48.20    9.40
  -4   9  -1   24.70    7.50
   5  -9   1   66.39   10.10
   5  -9   1   49.00    9.90
   5  -9   1   51.29    9.30
  -5  -9  -1   68.99    9.30
  -5  -9  -1   47.90    9.90
   5  -9   1   67.29    9.00
   5  -9   1   72.59   12.90
  -5  -9  -1   47.80    8.80
  -5  -9  -1   55.19    6.80
  -5   9  -1   77.49    9.80
  -5   9  -1   52.79    8.50
   5   9   1   78.39    8.50
  -5   9  -1   69.19   12.30
   5   9   1   58.89    9.10
   5   9   1   68.09    8.80
   5   9   1   72.09   10.50
  -5   9  -1   75.19   10.00
  -5   9  -1   66.29   10.30
  -5   9  -1   83.39   12.00
   5   9   1   58.79   10.10
   6  -9   1   56.39   11.90
   6  -9   1   62.19   12.20
   6  -9   1   76.99   10.10
  -6  -9  -1   63.59   10.10
   6  -9   1   89.29   11.70
  -6  -9  -1   69.49    6.40
  -6  -9  -1   67.99   11.60
   6  -9   1   80.29   12.30
   6  -9   1   75.49   12.40
  -6  -9  -1   77.39   10.80
  -6   9  -1   73.89    9.20
  -6   9  -1   51.09    9.50
   6   9   1   61.79    8.00
  -6   9  -1  100.19   14.10
   6   9   1   49.80    9.40
  -6   9  -1   72.39    8.90
  -6   9  -1   89.09   11.90
  -6   9  -1   80.49   12.00
   6   9   1   75.69   10.10
  -7  -9  -1   71.99   12.70
  -7  -9  -1   66.59    6.20
   7  -9   1   63.79   13.00
  -7  -9  -1   90.49   12.90
   7  -9   1   63.99   10.60
   7  -9   1   77.49   12.80
   7  -9   1   87.89   14.20
  -7  -9  -1   76.29   12.40
  -7   9  -1   68.79   12.20
  -7   9  -1   92.59   12.80
  -7   9  -1   99.39   15.00
  -7   9  -1   73.29    7.40
  -7   9  -1   85.69    9.30
   7   9   1   87.69   10.00
  -7   9  -1   98.59   11.70
  -8  -9  -1   51.39   11.10
   8  -9   1   37.10   11.50
   8  -9   1   58.29   12.70
   8  -9   1   69.99   12.80
   8  -9   1   54.09    9.80
  -8  -9  -1   51.79    5.00
  -8  -9  -1   39.50    9.80
  -8   9  -1   40.10    6.00
  -8   9  -1   51.49    6.50
  -8   9  -1   56.19   11.70
  -8   9  -1   34.20   10.60
  -8   9  -1   45.50    9.10
  -8   9  -1   76.19   12.70
   9  -9   1   44.00   11.70
   9  -9   1   50.29    9.20
   9  -9   1   68.19   13.40
  -9  -9  -1   52.89    4.90
   9  -9   1   76.99   16.20
  -9  -9  -1   49.99   11.70
  -9  -9  -1   64.79   12.80
  -9   9  -1   69.29   10.40
  -9   9  -1   55.39    4.90
  -9   9  -1   60.59   13.30
  -9   9  -1   56.79   13.50
  -9   9  -1   59.09    4.90
 -10  -9  -1    8.50    2.60
  10  -9   1    6.10    4.90
  10  -9   1   20.70    9.30
  10  -9   1    8.40    9.50
 -10  -9  -1   -3.30    6.50
  10  -9   1    8.70    7.70
 -10   9  -1    3.40    5.50
 -10   9  -1   24.50   10.70
 -10   9  -1   26.20   10.80
  11  -9   1   52.59   12.50
  11  -9   1   35.70   13.60
  11  -9   1   66.79   10.10
  11  -9   1   57.69   14.60
 -11  -9  -1   58.99    4.50
 -11   9  -1   60.39   14.70
 -11   9  -1   53.69    9.80
 -11   9  -1   80.89   16.40
  12  -9   1    7.90   10.10
  12  -9   1    7.60    7.50
  12  -9   1   20.20   12.90
 -12   9  -1    3.80   10.90
 -12   9  -1    8.60   10.90
  13  -9   1   74.79   16.90
  13  -9   1   81.99   12.20
  13  -9   1   73.69   18.50
  13   9   1   75.79   16.10
  13   9   1   51.09   15.60
 -13   9  -1   72.89   17.40
 -13   9  -1   72.89   17.00
  14  -9   1    1.00   12.10
  14  -9   1   -0.40    9.80
  14  -9   1    0.10    4.00
 -14   9  -1   -8.00    9.70
  14   9   1    6.20    8.10
  14   9   1   23.20   20.00
 -14   9  -1    6.10   11.50
  15  -9   1   43.50   17.10
  15  -9   1   29.90   15.60
 -15   9  -1   66.49   16.50
  15   9   1   47.30   12.70
  15   9   1   29.30   13.40
  15   9   1   38.40   15.50
 -15   9  -1   51.29   16.90
  16  -9   1    8.50   14.20
  16  -9   1    8.50   12.70
  16   9   1   -4.80    9.70
 -16   9  -1  -12.20   10.30
  16   9   1   -3.80   11.40
  16   9   1    3.50    8.40
 -16   9  -1    8.70   11.20
  17  -9   1   76.69   21.50
  17  -9   1   28.00   17.50
  17   9   1   53.29   15.90
  17   9   1   14.70   14.30
  17   9   1   29.30   11.10
 -17   9  -1   61.79   18.90
 -17   9  -1   30.70   17.00
  18  -9   1  -12.70   12.10
  18  -9   1   16.70   18.70
 -18   9  -1   22.10   16.30
  18   9   1    8.10   15.00
  18   9   1    5.30   13.40
 -18   9  -1  -18.00   12.70
  19  -9   1   31.60   20.40
  19  -9   1    5.80   15.40
  19   9   1  -10.80   12.50
  19   9   1   15.10   16.50
  19   9   1   39.60   16.90
 -19   9  -1   15.80   16.20
  20  -9   1   21.40   15.20
  20  -9   1   -0.70   16.10
  20   9   1   26.20   15.80
 -20   9  -1   35.00   16.50
  20   9   1   18.90   17.50
 -20   9  -1    3.40   18.10
  20 -10  -1   51.69   21.10
  20 -10  -1   20.10   18.40
 -20  10   1   39.50   19.50
  20  10  -1   35.00   16.90
  20  10  -1   33.90   17.50
 -20  10   1   -6.60   20.50
  19 -10  -1   11.40   17.00
  19 -10  -1   27.10   16.80
  19  10  -1    2.10   13.70
 -19  10   1   28.20   17.20
 -19  10   1   -6.40   12.50
  19  10  -1   11.50   15.10
  18 -10  -1    8.60   15.10
  18 -10  -1   27.10   19.50
  18  10  -1    7.70   14.40
  18  10  -1    5.50   13.80
 -18  10   1   18.00   17.20
 -18  10   1    9.50   15.70
  18  10  -1    3.00   12.60
  18  10  -1   -3.30   12.20
  17 -10  -1    8.70   14.50
  17 -10  -1   40.50   18.20
 -17  10   1   17.80   16.00
  17  10  -1    9.80   12.50
  17  10  -1    5.20   13.20
  17  10  -1    7.30   11.30
  16 -10  -1    9.60   14.60
  16 -10  -1   24.50   15.10
  16  10  -1   17.70   12.00
  16  10  -1   27.40   13.40
 -16  10   1   45.10   17.60
  16  10  -1   44.10   14.90
 -16  10   1   60.39   17.80
  15 -10  -1   15.20   14.50
  15 -10  -1   21.60   14.50
 -15  10   1   14.90   13.90
  15  10  -1   11.80   12.30
  15  10  -1   29.70   13.20
 -15  10   1   27.10   15.40
  14 -10  -1   75.79   18.50
  14 -10  -1  113.49   22.50
 -14  10   1   54.69   18.00
 -14  10   1   95.59   20.50
  13 -10  -1   12.90   11.90
  13 -10  -1   33.20   14.80
 -13  10   1   11.00   11.70
 -13  10   1   22.60   12.70
  12 -10  -1   66.79    5.80
  12 -10  -1   68.49   16.80
  12 -10  -1   54.39   13.20
  12 -10  -1   52.99   16.10
 -12  10   1   45.10   14.10
  11 -10  -1   44.40    6.90
  11 -10  -1   61.29   15.30
  11 -10  -1   31.20   14.50
  11 -10  -1   57.59   14.30
 -11  10   1   35.60   14.00
 -11  10   1   40.50    5.90
 -11  10   1   36.00    6.60
 -11  10   1   35.20    3.60
  10 -10  -1   26.80   11.90
  10 -10  -1    4.30    8.30
  10 -10  -1   35.00   11.20
  10 -10  -1   16.90    5.60
 -10  10   1   21.40    5.80
 -10  10   1   15.20    9.40
 -10  10   1   25.70   11.60
 -10  10   1   14.30    4.50
 -10  10   1   12.60    4.60
   9 -10  -1   13.40    6.10
   9 -10  -1    8.60    8.10
   9 -10  -1   15.40    9.20
   9 -10  -1    9.00    9.30
  -9  10   1   21.80   10.90
  -9  10   1    1.30    7.00
  -9  10   1    9.70    4.80
  -9  10   1   15.90    4.90
  -9  10   1   14.70    5.20
   8 -10  -1   74.59   14.80
   8 -10  -1   78.59   14.50
  -8 -10   1   89.09   14.10
  -8 -10   1   73.89    5.00
  -8 -10   1   59.69    4.80
  -8 -10   1   67.99   11.70
   8 -10  -1   74.29   13.50
  -8  10   1   86.49   14.10
  -8  10   1   69.29   10.00
  -8  10   1   68.49   14.70
   7 -10  -1   37.90   11.00
  -7 -10   1   18.80    7.00
  -7 -10   1   24.40    9.70
   7 -10  -1   22.20    8.70
  -7 -10   1   31.30    4.60
   7 -10  -1   28.10    6.70
  -7 -10   1   16.30    7.70
  -7 -10   1   22.30    4.00
   7 -10  -1   20.00    9.00
  -7  10   1   26.80    9.20
   7  10  -1   16.60    6.60
  -7  10   1   24.40    6.70
  -7  10   1   24.00    6.70
  -7  10   1   36.70   11.40
   6 -10  -1  139.49   16.50
  -6 -10   1  128.99    9.60
  -6 -10   1  166.78   13.60
  -6 -10   1  150.68   18.90
  -6 -10   1  139.29    9.70
   6 -10  -1  145.79   13.00
   6 -10  -1  128.29   17.30
   6 -10  -1  120.39   11.80
  -6 -10   1  145.49   14.40
   6 -10  -1  152.88   18.20
  -6  10   1  140.19   15.90
  -6  10   1  133.49   12.10
  -6  10   1  152.48   18.50
   6  10  -1  142.89   12.60
  -6  10   1  140.69   13.70
   6  10  -1  135.69   12.90
   5 -10  -1   46.70    8.80
  -5 -10   1   32.10    5.80
   5 -10  -1   68.29   13.50
   5 -10  -1   38.40    9.10
   5 -10  -1   35.50    9.10
  -5 -10   1   45.70   11.40
   5 -10  -1   47.20    7.60
  -5 -10   1   31.00    7.00
  -5 -10   1   37.90    8.90
  -5 -10   1   43.50    6.90
   5 -10  -1   48.20   10.20
  -5  10   1   32.00    9.80
  -5  10   1   28.70   10.30
   5  10  -1   36.80    7.10
  -5  10   1   38.30    8.30
   5  10  -1   38.30    7.10
  -5  10   1   64.79   10.40
   4 -10  -1   92.59   11.90
  -4 -10   1   82.89    9.80
   4 -10  -1   74.09    7.30
   4 -10  -1   58.89   14.00
   4 -10  -1   86.69   11.60
   4 -10  -1   55.29   10.60
  -4 -10   1   84.69   11.80
  -4 -10   1   75.99    8.90
  -4 -10   1   74.39    9.20
   4 -10  -1   72.89    9.60
   4 -10  -1   93.09   13.10
  -4 -10   1   92.89   14.10
  -4  10   1   73.29   13.10
  -4  10   1   95.19   12.30
  -4  10   1   88.69   11.00
  -4  10   1   86.39   10.70
   4  10  -1   93.99   10.20
   4  10  -1   79.39    7.20
   4  10  -1   82.39    9.70
  -4  10   1   68.39   11.90
  -3 -10   1   73.29    9.40
  -3 -10   1   64.59   10.40
   3 -10  -1   64.29   10.50
   3 -10  -1   62.59    5.60
   3 -10  -1   66.59   10.90
   3 -10  -1   62.39    8.40
   3 -10  -1   69.49   10.40
  -3 -10   1   55.29    8.60
  -3 -10   1   55.59    7.70
   3 -10  -1   93.39   13.10
  -3 -10   1   52.69   10.90
   3 -10  -1   72.49   12.90
   3 -10  -1   55.29    5.70
  -3  10   1   59.19    8.90
  -3  10   1   83.69   10.80
  -3  10   1   54.59   10.90
   3  10  -1   71.09    9.70
   3  10  -1   52.89   10.80
  -3  10   1   66.49    9.60
  -3  10   1   68.29   11.10
   3  10  -1   52.29    7.30
  -3  10   1   44.70    8.30
   3  10  -1   63.49    5.40
   2 -10  -1  353.46   15.40
  -2 -10   1  318.17   19.60
   2 -10  -1  325.37   21.80
  -2 -10   1  317.07   22.80
   2 -10  -1  358.66   20.40
  -2 -10   1  354.06   21.70
   2 -10  -1  370.16   22.60
   2 -10  -1  293.67   22.00
   2 -10  -1  338.67   15.10
   2 -10  -1  325.97   21.90
  -2 -10   1  322.37   18.10
  -2 -10   1  367.26   21.00
   2 -10  -1  320.87   18.00
   2  10  -1  322.17   14.00
   2  10  -1  334.17   14.00
  -2  10   1  365.66   23.30
   2  10  -1  315.97   17.70
  -2  10   1  328.57   19.40
  -2  10   1  319.87   21.60
  -2  10   1  342.27   20.90
  -2  10   1  345.47   18.90
  -2  10   1  326.47   22.10
   1 -10  -1    1.30    5.10
  -1 -10   1   -0.10    4.50
  -1 -10   1   -2.90    5.40
   1 -10  -1    4.20    4.30
  -1 -10   1    1.50    5.00
   1 -10  -1   -6.00    4.80
   1 -10  -1   -8.00    4.50
  -1 -10   1   -2.60    2.70
   1 -10  -1    1.40    2.50
   1 -10  -1   -2.30    3.50
   1  10  -1   -0.30    3.50
  -1  10   1    6.60    6.20
   1  10  -1    3.10    2.90
  -1  10   1    5.10    4.00
  -1  10   1    1.10    3.00
   1  10  -1    6.10    6.40
   0 -10  -1  283.47   18.50
   0 -10  -1  257.47   14.50
   0 -10   1  271.17   15.70
   0 -10   1  235.08   18.60
   0 -10  -1  300.97   20.00
   0 -10   1  277.27   19.00
   0 -10   1  281.27   18.60
   0 -10  -1  286.67   19.30
   0 -10   1  280.87   20.10
   0 -10  -1  265.27   19.80
   0 -10  -1  263.47   16.70
   0 -10   1  271.07   15.60
   0 -10  -1  267.37   19.80
   0  10   1  305.27   20.10
   0  10   1  260.47   16.10
   0  10   1  272.97   15.00
   0  10  -1  314.37   20.60
   0  10  -1  265.47   15.20
   0  10  -1  266.27   17.40
   0  10  -1  246.48   18.80
   0  10  -1  266.57   20.60
   0  10   1  263.97   18.60
  -1 -10  -1  154.88   13.70
  -1 -10  -1  157.88   12.10
   1 -10   1  199.68   16.00
   1 -10   1  172.78   11.80
   1 -10   1  166.38   16.00
   1 -10   1  169.28   14.30
   1 -10   1  161.58   15.10
  -1 -10  -1  170.38   14.20
  -1 -10  -1  183.58   15.90
   1  10   1  151.18   11.50
   1  10   1  131.99   14.00
  -1  10  -1  180.58   14.50
  -1  10  -1  156.68   12.00
  -1  10  -1  143.29   13.70
   1  10   1  160.88   10.30
  -1  10  -1  151.88   11.00
  -1  10  -1  178.88   15.40
  -2 -10  -1   39.60    8.30
  -2 -10  -1   46.90   10.30
   2 -10   1   30.30    6.00
   2 -10   1   41.00    9.30
  -2 -10  -1   34.80    7.90
   2 -10   1   29.00    8.20
   2 -10   1   43.40    9.30
   2 -10   1   49.60   10.20
  -2 -10  -1   44.30    7.80
  -2  10  -1   37.30    8.60
  -2  10  -1   32.00    7.40
   2  10   1   26.90    5.00
   2  10   1   43.90    9.10
  -2  10  -1   36.30    6.30
  -2  10  -1   39.90    7.30
  -2  10  -1   39.70    9.50
   3 -10   1   53.49   11.20
   3 -10   1   60.19    5.30
  -3 -10  -1   57.59    8.70
  -3 -10  -1   59.89    6.50
   3 -10   1   35.80    8.60
   3 -10   1   54.99    8.50
   3 -10   1   55.09   10.10
  -3 -10  -1   36.10    8.60
  -3 -10  -1   57.29    8.50
   3 -10   1   63.89    9.40
  -3 -10  -1   59.89   11.70
   3 -10   1   59.79   10.50
   3  10   1   55.39    5.10
  -3  10  -1   57.29    9.10
   3  10   1   52.69    6.30
   3  10   1   62.79   11.00
  -3  10  -1   59.69    9.70
  -3  10  -1   44.60   10.00
   3  10   1   64.29    8.80
  -3  10  -1   72.69   10.60
   4 -10   1   83.69   12.90
  -4 -10  -1   73.79    8.30
  -4 -10  -1   82.29   12.20
   4 -10   1   69.29   11.20
  -4 -10  -1   93.09   11.40
  -4 -10  -1   64.89   12.10
   4 -10   1   56.99   11.80
   4 -10   1   77.19    7.10
  -4 -10  -1   74.19    8.80
   4 -10   1   76.29   10.30
   4 -10   1   84.89   12.80
   4  10   1   91.99   13.10
  -4  10  -1  100.29   12.80
   4  10   1   72.39    9.90
  -4  10  -1   52.09   11.20
  -4  10  -1   78.99   10.80
  -4  10  -1   86.79   13.10
   4  10   1   73.79    7.10
  -4  10  -1   72.99   10.90
   4  10   1   77.09    6.90
  -4  10  -1   80.09   10.40
   4  10   1   77.59    7.00
  -5 -10  -1    4.50    6.80
   5 -10   1   18.30    5.20
   5 -10   1    8.40    6.60
  -5 -10  -1    8.60    4.40
  -5 -10  -1   10.00    4.40
   5 -10   1   13.60    6.10
  -5 -10  -1    9.00    6.30
   5 -10   1   15.20    6.40
   5 -10   1   11.70    6.30
  -5 -10  -1   11.30    6.50
   5 -10   1   12.00    8.20
   5  10   1   15.80    4.60
   5  10   1   11.10    4.00
  -5  10  -1   25.50    6.60
  -5  10  -1   13.60    7.50
  -5  10  -1   15.10    6.50
   5  10   1   14.90    6.70
   5  10   1   19.50    4.70
  -5  10  -1   13.00    5.20
  -5  10  -1    2.90    5.10
  -6 -10  -1   93.09   11.90
   6 -10   1   82.39   12.40
   6 -10   1   76.99   13.30
   6 -10   1   91.99   12.70
  -6 -10  -1   87.19   13.10
  -6 -10  -1   79.09    7.60
  -6 -10  -1   91.89   12.70
   6 -10   1   67.89   13.80
   6 -10   1   88.69   11.00
  -6  10  -1   77.49   10.00
   6  10   1   97.79   11.40
  -6  10  -1   72.19   11.90
  -6  10  -1   95.69   14.50
  -6  10  -1   62.39   10.30
  -7 -10  -1   42.30    9.70
   7 -10   1   33.20    9.50
   7 -10   1   24.50    9.90
  -7 -10  -1   56.39   12.10
  -7 -10  -1   38.50    8.80
   7 -10   1   35.30   11.10
   7 -10   1   25.60    7.70
  -7 -10  -1   33.10    5.20
  -7  10  -1   31.70    6.70
  -7  10  -1   29.30    9.20
   7  10   1   34.90    6.80
  -7  10  -1   34.30    7.90
  -7  10  -1   29.90   10.50
  -7  10  -1   19.40    5.50
   8 -10   1   74.79   14.10
  -8 -10  -1  100.79   14.60
  -8 -10  -1   77.69   13.90
  -8 -10  -1   74.09    6.40
  -8 -10  -1   85.19   13.20
   8 -10   1   74.29   15.10
   8 -10   1   86.39   15.20
  -8  10  -1   86.29    8.20
  -8  10  -1   61.69   12.90
  -8  10  -1   83.39    7.80
  -8  10  -1   77.59   14.40
  -8  10  -1   54.09    9.90
   9 -10   1    7.90    8.10
  -9 -10  -1    2.30    7.50
  -9 -10  -1    6.80    2.90
   9 -10   1   -1.40    6.90
   9 -10   1    1.00    7.70
  -9 -10  -1    5.30    6.90
   9 -10   1    9.40    5.80
  -9  10  -1    9.10    3.20
  -9  10  -1    5.10    5.60
  -9  10  -1    2.30    7.30
  -9  10  -1   11.00    9.40
  -9  10  -1   11.90    3.80
  10 -10   1  106.79   17.40
  10 -10   1   65.89   14.60
 -10 -10  -1   66.49    4.90
  10 -10   1   83.19   17.20
  10 -10   1   82.39   11.60
 -10  10  -1   47.10   13.00
 -10  10  -1   87.49   15.80
 -10  10  -1   49.90   10.10
  11 -10   1    8.60    5.30
  11 -10   1   11.40    8.90
  11 -10   1   -6.80    8.80
  11 -10   1    4.30   12.00
 -11  10  -1   -7.40    9.60
 -11  10  -1    5.70    7.70
 -11  10  -1   -0.40    8.80
  12 -10   1   52.59   15.80
  12 -10   1   34.30   14.70
  12 -10   1   47.20   11.90
  12 -10   1   51.99    9.20
 -12  10  -1   66.59   10.10
 -12  10  -1   62.49   16.60
 -12  10  -1   63.39   16.10
  13 -10   1   23.20    5.90
  13 -10   1    4.60   12.30
 -13  10  -1   45.00   14.50
  13  10   1   41.50   13.00
 -13  10  -1   36.30   14.70
  14 -10   1   -0.30   12.20
  14 -10   1   -9.50   10.30
 -14  10  -1   -3.50   10.20
  14  10   1   30.40   13.30
  14  10   1   26.80   10.60
 -14  10  -1   16.00   12.00
  15 -10   1   30.90   15.70
  15 -10   1   32.90   15.30
 -15  10  -1   11.00   13.20
  15  10   1   16.40   10.20
 -15  10  -1   19.10   14.10
  15  10   1   38.30   14.60
  16 -10   1   51.49   17.90
  16 -10   1   51.79   18.10
  16  10   1   22.60   15.20
 -16  10  -1   46.50   15.70
 -16  10  -1   50.79   18.60
  16  10   1   23.40   15.10
  17 -10   1   -8.90   12.10
  17 -10   1    2.60   14.30
  17  10   1    8.00   15.40
  17  10   1   14.00   14.20
  17  10   1   -9.20    8.40
 -17  10  -1    2.80   14.10
  18 -10   1   17.40   16.90
  18 -10   1   16.80   19.00
 -18  10  -1   18.60   15.70
 -18  10  -1   25.60   15.00
  19 -10   1   47.90   20.20
  19 -10   1    4.90   16.00
 -19  10  -1    6.20   14.00
  19  10   1   24.20   17.70
 -19  10  -1   34.30   28.60
  19  10   1  -18.40   13.50
  20 -10   1   36.50   19.90
  20 -10   1   19.10   18.60
  20  10   1   25.90   17.10
 -20  10  -1   41.40   17.60
  20  10   1   -3.30   14.60
  20 -11  -1  123.79   28.00
  20 -11  -1  124.19   23.10
  20  11  -1   82.89   20.20
 -20  11   1  111.59   28.30
 -20  11   1   63.69   24.40
  20  11  -1  101.79   21.70
  19 -11  -1   80.29   22.60
  19 -11  -1   88.99   23.10
  19  11  -1   53.29   27.10
 -19  11   1  114.89   25.90
 -19  11   1   72.39   21.00
  19  11  -1   65.99   21.40
  18 -11  -1  147.59   27.50
  18 -11  -1  103.49   24.80
  18  11  -1   72.89   17.90
 -18  11   1  105.29   23.10
  18  11  -1   89.59   20.50
  18  11  -1   68.29   19.70
  17 -11  -1  112.99   22.80
  17 -11  -1   75.39   25.60
  17  11  -1   97.89   21.10
  17  11  -1   83.69   17.30
 -17  11   1  132.09   26.20
 -17  11   1   67.89   20.90
  17  11  -1  134.19   24.90
  16 -11  -1  155.38   27.60
  16 -11  -1   98.09   22.40
  16  11  -1   95.49   17.90
 -16  11   1  114.19   22.60
 -16  11   1  138.19   25.00
  16  11  -1   80.79   20.20
  16  11  -1   95.79   20.20
  15 -11  -1  186.28   28.50
  15 -11  -1  199.08   31.20
 -15  11   1  196.38   29.30
 -15  11   1  156.78   27.00
  15  11  -1  161.78   24.70
  14 -11  -1  219.98   30.40
  14 -11  -1  187.68   27.30
 -14  11   1  127.89   23.30
 -14  11   1  164.88   27.00
  13 -11  -1  299.57   29.10
  13 -11  -1  240.98   25.10
  13 -11  -1  282.87   33.40
 -13  11   1  300.77   29.80
 -13  11   1  294.37   28.60
  12 -11  -1  115.99   20.90
  12 -11  -1  108.79    8.30
  12 -11  -1  106.49   18.10
  12 -11  -1  104.09   19.90
 -12  11   1  154.28   22.90
 -12  11   1  139.09   23.40
  11 -11  -1  269.97   24.70
  11 -11  -1  321.67   27.80
  11 -11  -1  294.67   17.20
 -11  11   1  268.07   14.60
 -11  11   1  276.97   17.80
 -11  11   1  339.47   29.20
 -11  11   1  314.27   26.80
 -11  11   1  280.77   14.50
  10 -11  -1   76.99   15.90
  10 -11  -1   93.79   17.50
  10 -11  -1  116.39   19.50
 -10  11   1  108.59   18.20
 -10  11   1   97.39   10.40
 -10  11   1   94.49   11.60
 -10  11   1  111.09    9.60
 -10  11   1   93.59   18.70
   9 -11  -1  680.83   34.80
   9 -11  -1  689.33   42.20
   9 -11  -1  728.43   41.90
   9 -11  -1  772.42   43.70
  -9  11   1  662.63   40.00
  -9  11   1  695.53   43.00
  -9  11   1  636.64   33.30
  -8 -11   1  153.08   18.70
   8 -11  -1  143.79   13.40
  -8 -11   1  122.59    8.10
   8 -11  -1  141.49   20.50
  -8 -11   1  131.09    8.30
   8 -11  -1  137.89   19.10
   8 -11  -1  154.68   20.10
  -8 -11   1  139.79   16.30
  -8  11   1  172.88   22.00
  -8  11   1  123.29   12.30
  -8  11   1  141.79   12.60
  -8  11   1  137.39   13.20
  -8  11   1  138.19   18.20
   7 -11  -1  390.06   28.30
   7 -11  -1  442.46   29.70
  -7 -11   1  400.16   19.90
   7 -11  -1  418.56   27.30
   7 -11  -1  366.76   23.80
  -7 -11   1  416.96   29.50
  -7 -11   1  392.26   26.60
  -7 -11   1  381.26   19.50
  -7 -11   1  431.26   25.10
  -7  11   1  412.26   26.50
  -7  11   1  424.36   30.00
  -7  11   1  391.26   23.70
   7  11  -1  415.46   25.80
  -7  11   1  390.36   23.40
  -7  11   1  383.96   23.60
  -6 -11   1  124.59   17.60
  -6 -11   1  110.29    9.50
  -6 -11   1  119.29   15.70
   6 -11  -1  128.99   13.00
   6 -11  -1  135.19   11.80
  -6 -11   1  123.99   10.00
   6 -11  -1  145.89   17.80
   6 -11  -1  123.89   16.00
  -6 -11   1  137.79   14.70
  -6  11   1  154.88   13.30
   6  11  -1  119.29   11.40
  -6  11   1  104.79   16.90
  -6  11   1  107.09   14.40
  -6  11   1  120.69   14.20
   5 -11  -1  420.76   28.40
  -5 -11   1  468.05   23.50
  -5 -11   1  456.75   30.20
   5 -11  -1  423.76   26.50
   5 -11  -1  443.76   23.50
   5 -11  -1  451.85   26.70
  -5 -11   1  448.96   24.80
  -5 -11   1  416.16   26.90
   5 -11  -1  465.85   30.90
   5 -11  -1  456.15   28.70
  -5 -11   1  457.55   23.40
   5  11  -1  442.86   24.40
  -5  11   1  413.16   26.10
  -5  11   1  435.96   25.50
  -5  11   1  469.25   30.10
   5  11  -1  456.55   24.10
   5  11  -1  412.66   22.60
   5  11  -1  411.56   23.60
  -5  11   1  463.65   26.40
   4 -11  -1  121.89   14.90
  -4 -11   1  124.49   11.10
   4 -11  -1   88.09   14.90
  -4 -11   1  103.29   10.10
  -4 -11   1  133.79   15.30
  -4 -11   1   93.89   15.20
  -4 -11   1  112.09   12.10
   4 -11  -1  120.59   16.40
   4 -11  -1  114.99   15.60
   4 -11  -1  133.39   13.00
   4 -11  -1  104.79    8.70
  -4  11   1  136.99   14.10
  -4  11   1  117.59   14.40
  -4  11   1  131.29   17.90
   4  11  -1  101.09    8.20
   4  11  -1   99.69    9.80
   4  11  -1  115.69    9.90
   4  11  -1  123.19   10.10
  -4  11   1  112.49   13.10
   4  11  -1  148.69   17.70
   3 -11  -1  492.65   29.80
  -3 -11   1  539.55   27.50
  -3 -11   1  543.35   29.90
   3 -11  -1  497.75   23.00
   3 -11  -1  484.75   31.60
   3 -11  -1  486.45   27.90
  -3 -11   1  495.15   25.90
   3 -11  -1  521.75   29.70
   3 -11  -1  491.25   22.70
  -3 -11   1  484.95   31.10
   3 -11  -1  486.15   25.80
  -3 -11   1  527.85   27.60
   3 -11  -1  497.85   30.00
  -3  11   1  540.25   27.10
   3  11  -1  545.15   31.50
  -3  11   1  544.45   31.60
   3  11  -1  488.55   21.90
  -3  11   1  489.45   29.50
   3  11  -1  489.05   25.40
   3  11  -1  495.95   22.10
  -3  11   1  483.65   28.20
   3  11  -1  520.55   25.80
  -2 -11   1  105.29   10.50
   2 -11  -1  111.49   12.50
   2 -11  -1  104.39    7.30
  -2 -11   1   96.59    9.10
   2 -11  -1   96.89    5.50
  -2 -11   1  115.39   13.90
  -2 -11   1  125.39   12.50
   2 -11  -1  109.59   14.60
   2 -11  -1  104.69   13.60
   2 -11  -1   92.99   13.30
   2 -11  -1   99.29   15.00
   2 -11  -1  103.79   11.60
   2  11  -1   91.69    8.90
  -2  11   1  130.79   16.10
  -2  11   1  116.39   15.80
   2  11  -1   98.29    8.80
  -2  11   1  100.09   11.50
  -2  11   1   95.29    9.50
   2  11  -1  103.19   14.50
   1 -11  -1  311.67   21.80
   1 -11  -1  298.57   17.10
   1 -11  -1  313.97   21.50
  -1 -11   1  296.37   22.40
  -1 -11   1  347.37   21.90
   1 -11  -1  357.66   23.80
  -1 -11   1  308.37   17.80
   1 -11  -1  363.26   20.30
  -1 -11   1  327.67   21.40
   1 -11  -1  285.87   21.60
  -1 -11   1  331.67   20.70
  -1  11   1  290.57   18.40
   1  11  -1  361.16   18.80
   1  11  -1  296.97   17.40
   1  11  -1  328.27   22.90
  -1  11   1  287.57   22.10
  -1  11   1  322.87   22.70
   0 -11  -1  157.28   17.50
   0 -11   1  151.38   15.30
   0 -11  -1  159.08   12.80
   0 -11   1  137.99   16.30
   0 -11   1  129.49   11.30
   0 -11   1  149.99   14.40
   0 -11  -1  171.38   14.50
   0 -11   1  148.79   11.30
   0 -11   1  157.58   14.30
   0 -11  -1  166.88   14.10
   0 -11  -1  138.39    9.90
   0 -11  -1  170.28   15.90
   0  11  -1  151.38   10.90
   0  11   1  160.78   15.20
   0  11   1  145.49   10.60
   0  11  -1  154.88   11.70
   0  11   1  133.19   11.40
   0  11  -1  155.98   15.40
   1 -11   1  474.55   28.10
   1 -11   1  440.06   26.80
   1 -11   1  476.85   27.20
   1 -11   1  398.26   22.60
  -1 -11  -1  503.75   29.30
  -1 -11  -1  405.56   23.70
  -1 -11  -1  456.55   26.90
   1 -11   1  431.56   27.60
  -1 -11  -1  432.96   26.20
   1  11   1  418.96   21.40
   1  11   1  427.96   23.60
   1  11   1  468.45   27.80
  -1  11  -1  413.56   23.30
  -1  11  -1  429.76   22.70
  -1  11  -1  466.65   28.10
   2 -11   1  141.99   17.20
   2 -11   1  148.99    6.60
   2 -11   1  161.88   14.40
  -2 -11  -1  137.49   12.10
   2 -11   1  158.98   12.40
   2 -11   1  145.69    6.60
   2 -11   1  152.48   14.90
  -2 -11  -1  139.19   17.30
  -2 -11  -1  155.68   13.50
   2 -11   1  152.48   17.00
   2 -11   1  149.99   11.70
  -2 -11  -1  157.38   14.80
   2  11   1  148.09   16.90
   2  11   1  154.18   10.10
   2  11   1  139.59    6.50
  -2  11  -1  165.18   16.00
   2  11   1  139.59   11.50
  -2  11  -1  138.89   12.10
   3 -11   1  347.97   21.10
   3 -11   1  347.87   23.90
  -3 -11  -1  369.46   23.80
   3 -11   1  367.06   24.30
   3 -11   1  380.36   25.90
  -3 -11  -1  391.56   22.10
  -3 -11  -1  346.77   25.20
  -3 -11  -1  376.36   21.60
   3 -11   1  352.26   24.10
   3 -11   1  357.86   16.90
  -3  11  -1  326.97   22.80
   3  11   1  383.86   24.50
   3  11   1  336.47   20.70
  -3  11  -1  344.57   21.30
   3  11   1  338.57   16.60
   3  11   1  364.66   18.50
  -3  11  -1  346.57   20.60
  -3  11  -1  403.66   25.70
   4 -11   1  402.86   25.30
  -4 -11  -1  346.37   25.70
   4 -11   1  345.07   24.10
   4 -11   1  354.96   25.20
   4 -11   1  341.77   18.00
   4 -11   1  375.36   22.00
   4 -11   1  390.86   24.30
  -4 -11  -1  365.86   21.70
  -4 -11  -1  364.56   23.90
  -4 -11  -1  358.86   20.60
  -4  11  -1  354.16   22.60
  -4  11  -1  315.77   21.50
   4  11   1  350.26   18.50
   4  11   1  344.17   22.70
   4  11   1  327.57   17.80
  -4  11  -1  333.67   24.50
   4  11   1  358.16   18.70
  -4  11  -1  305.57   20.30
  -4  11  -1  350.96   22.10
   4  11   1  368.86   24.60
  -5 -11  -1  319.57   24.80
   5 -11   1  299.77   24.30
  -5 -11  -1  334.97   22.90
   5 -11   1  277.57   22.10
   5 -11   1  300.57   21.40
  -5 -11  -1  289.07   17.70
   5 -11   1  289.87   20.30
   5 -11   1  283.17   22.50
   5 -11   1  303.47   17.50
  -5 -11  -1  289.77   20.10
  -5  11  -1  343.97   24.20
   5  11   1  288.07   17.10
   5  11   1  306.97   17.10
  -5  11  -1  312.07   21.30
   5  11   1  295.67   22.00
  -5  11  -1  284.87   19.60
  -5  11  -1  332.07   20.60
  -6 -11  -1  149.88   17.50
   6 -11   1  102.69   14.10
  -6 -11  -1   99.29   13.60
   6 -11   1  138.09   16.00
  -6 -11  -1  137.39   10.30
   6 -11   1  131.69   18.60
[truncated: 6,041,630 more chars]
