# Supplementary material for: C=C Dissociative Imination of Styrenes by a Photogenerated Metallonitrene
Source: JACS Au. 2024 Sep 3;4(9):3421–6. doi: 10.1021/jacsau.4c00571 (PMC11423323; doi:10.1021/jacsau.4c00571)
Supplement: Supplementary file 3 — au4c00571_si_003.cif [file au4c00571_si_003.cif]

data_global
_audit_creation_method                  'APEX3 v2016.9-0'

_publ_requested_journal                 ?

_publ_contact_author_name               ?
_publ_contact_author_address            
;
;
_publ_contact_author_email              ?
_publ_contact_author_fax                ?
_publ_contact_author_phone              ?

_publ_section_title                     
;
;
_publ_section_abstract                  
;
;
_publ_section_references                
;
;
_publ_section_comment                   
;
;

data_CW_JS_220810_2
_chemical_name_systematic               ?
_chemical_name_common                   JS-5-49
_chemical_formula_moiety                ?
_chemical_formula_sum                   'C28 H48 N2 O P2 Pt'
_chemical_formula_iupac                 ?
_chemical_formula_weight                685.71

_chemical_melting_point                 ?

_space_group_crystal_system             triclinic
_space_group_name_H-M_alt               'P -1'
_space_group_name_Hall                  '-P 1'
loop_
    _space_group_symop_operation_xyz
    'x, y, z'
    '-x, -y, -z'

_cell_length_a                          8.4025(3)
_cell_length_b                          12.4446(6)
_cell_length_c                          14.3129(6)
_cell_angle_alpha                       91.863(3)
_cell_angle_beta                        94.111(2)
_cell_angle_gamma                       90.429(3)
_cell_volume                            1491.93(11)
_cell_formula_units_Z                   2
_cell_measurement_reflns_used           9707
_cell_measurement_theta_min             2.4296
_cell_measurement_theta_max             28.3636
_cell_measurement_temperature           100.(2)

_exptl_crystal_description              Plate
_exptl_crystal_colour                   'clear light yellow'
_exptl_crystal_size_max                 0.172
_exptl_crystal_size_mid                 0.123
_exptl_crystal_size_min                 0.112
_exptl_crystal_density_diffrn           1.526
_exptl_crystal_density_meas             ?
_exptl_crystal_density_method           'not measured'
_exptl_crystal_F_000                    692

_exptl_absorpt_coefficient_mu           4.832
_exptl_absorpt_correction_type          Multi-Scan
_exptl_absorpt_process_details          
;
SADABS-2016/2 - Bruker AXS area detector scaling and absorption correction
;
_exptl_absorpt_correction_T_min         0.51
_exptl_absorpt_correction_T_max         0.61

_exptl_special_details                  
;
; 

_diffrn_ambient_temperature             100.(2)

_diffrn_source                          'microfucus sealed tube'
_diffrn_source_type                     'INCOATEC microfocus sealed tube'

_diffrn_radiation_type                  MoK\a
_diffrn_radiation_wavelength            0.71073
_diffrn_radiation_monochromator         'multilayer optics'

_diffrn_measurement_device_type         'Bruker D8 Venture CMOS'
_diffrn_measurement_method              'omega and phi scans'

_diffrn_detector_area_resol_mean        10.4167

_diffrn_reflns_number                   79024
_diffrn_reflns_av_R_equivalents         0.0726
_diffrn_reflns_av_unetI/netI            0.0345
_diffrn_reflns_theta_min                2.43
_diffrn_reflns_theta_max                28.41
_diffrn_reflns_theta_full               28.41
_diffrn_measured_fraction_theta_max     0.999
_diffrn_measured_fraction_theta_full    0.999
_diffrn_reflns_limit_h_min              -11
_diffrn_reflns_limit_h_max              11
_diffrn_reflns_limit_k_min              -16
_diffrn_reflns_limit_k_max              16
_diffrn_reflns_limit_l_min              -19
_diffrn_reflns_limit_l_max              19

_refine_special_details                 
;
;

_reflns_number_total                    7480
_reflns_number_gt                       6699
_reflns_threshold_expression            'I > 2\s(I)'

_refine_ls_structure_factor_coef        Fsqd
_refine_ls_matrix_type                  full
_refine_ls_R_factor_all                 0.0319
_refine_ls_R_factor_gt                  0.0238
_refine_ls_wR_factor_gt                 0.0430
_refine_ls_wR_factor_ref                0.0456
_refine_ls_goodness_of_fit_ref          1.070
_refine_ls_restrained_S_all             1.070
_refine_ls_number_reflns                7480
_refine_ls_number_parameters            320
_refine_ls_number_restraints            0
_refine_ls_number_constraints           ?
_refine_ls_hydrogen_treatment           constr
_refine_ls_weighting_scheme             calc
_refine_ls_weighting_details            
    'w=1/[\s^2^(Fo^2^)+(0.0112P)^2^+1.8611P] where P=(Fo^2^+2Fc^2^)/3'

_atom_sites_solution_hydrogens          geom
_atom_sites_solution_primary            ?
_atom_sites_solution_secondary          ?

_refine_ls_shift/su_max                 0.003
_refine_ls_shift/su_mean                0.000
_refine_diff_density_max                1.228
_refine_diff_density_min                -1.243
_refine_ls_extinction_method            none
_refine_ls_extinction_coef              ?

loop_
    _atom_type_symbol
    _atom_type_description
    _atom_type_scat_dispersion_real
    _atom_type_scat_dispersion_imag
    _atom_type_scat_source
    C C 0.0033 0.0016 'International Tables Vol C Tables 4.2.6.8 and 6.1.1.4'
    H H 0.0000 0.0000 'International Tables Vol C Tables 4.2.6.8 and 6.1.1.4'
    N N 0.0061 0.0033 'International Tables Vol C Tables 4.2.6.8 and 6.1.1.4'
    O O 0.0106 0.0060 'International Tables Vol C Tables 4.2.6.8 and 6.1.1.4'
    P P 0.1023 0.0942 'International Tables Vol C Tables 4.2.6.8 and 6.1.1.4'
    Pt Pt -1.7033 8.3905
     'International Tables Vol C Tables 4.2.6.8 and 6.1.1.4'

_computing_data_collection              'Bruker Instrument Service vV6.2.4'
_computing_cell_refinement              'SAINT V8.37A (Bruker AXS Inc., 2015)'
_computing_data_reduction               'SAINT V8.37A (Bruker AXS Inc., 2015)'
_computing_structure_solution           'SHELXT-2014 (Sheldrick, 2014)'
_computing_structure_refinement         'SHELXL-2014/7 (Sheldrick, 2014)'
_computing_molecular_graphics           'shelXle (C.B. Huebschle, rev 807)'
_computing_publication_material         ?

loop_
    _atom_site_type_symbol
    _atom_site_label
    _atom_site_fract_x
    _atom_site_fract_y
    _atom_site_fract_z
    _atom_site_U_iso_or_equiv
    _atom_site_adp_type
    _atom_site_calc_flag
    _atom_site_refinement_flags_adp
    _atom_site_refinement_flags_occupancy
    _atom_site_refinement_flags_posn
    _atom_site_occupancy
    _atom_site_disorder_assembly
    _atom_site_disorder_group
    Pt Pt1 0.34491(2) 0.75981(2) 0.71496(2) 0.01194(3) Uani d . . . 1 . .
    P P1 0.47920(8) 0.77938(5) 0.86061(5) 0.01266(13) Uani d . . . 1 . .
    P P2 0.23857(8) 0.78133(5) 0.56404(5) 0.01242(13) Uani d . . . 1 . .
    O O1 -0.0613(3) 0.16627(16) 0.82446(15) 0.0258(5) Uani d . . . 1 . .
    N N1 0.4211(3) 0.91451(18) 0.70195(16) 0.0172(5) Uani d . . . 1 . .
    N N2 0.2462(3) 0.61737(18) 0.73488(15) 0.0174(5) Uani d . . . 1 . .
    C C1 0.5080(3) 0.9645(2) 0.7746(2) 0.0197(6) Uani d . . . 1 . .
    H H1 0.5418 1.0367 0.7683 0.024 Uiso calc U . R 1 . .
    C C2 0.5481(3) 0.9152(2) 0.85556(19) 0.0184(6) Uani d . . . 1 . .
    H H2 0.6087 0.9503 0.9064 0.022 Uiso calc U . R 1 . .
    C C3 0.3495(3) 0.7746(2) 0.96140(19) 0.0166(6) Uani d . . . 1 . .
    C C4 0.4404(3) 0.7949(3) 1.05641(19) 0.0223(6) Uani d . . . 1 . .
    H H4A 0.5104 0.7339 1.0705 0.033 Uiso calc U . R 1 . .
    H H4B 0.3644 0.803 1.105 0.033 Uiso calc U . R 1 . .
    H H4C 0.5048 0.8607 1.0549 0.033 Uiso calc U . R 1 . .
    C C5 0.2273(3) 0.8644(2) 0.9445(2) 0.0227(6) Uani d . . . 1 . .
    H H5A 0.283 0.9339 0.9452 0.034 Uiso calc U . R 1 . .
    H H5B 0.1525 0.8649 0.994 0.034 Uiso calc U . R 1 . .
    H H5C 0.1684 0.8516 0.8835 0.034 Uiso calc U . R 1 . .
    C C6 0.2575(3) 0.6675(2) 0.9592(2) 0.0208(6) Uani d . . . 1 . .
    H H6A 0.2006 0.6555 0.8975 0.031 Uiso calc U . R 1 . .
    H H6B 0.1806 0.6697 1.0075 0.031 Uiso calc U . R 1 . .
    H H6C 0.3325 0.6087 0.9712 0.031 Uiso calc U . R 1 . .
    C C7 0.6651(3) 0.6984(2) 0.88005(19) 0.0186(6) Uani d . . . 1 . .
    C C8 0.7346(4) 0.6909(3) 0.7842(2) 0.0309(7) Uani d . . . 1 . .
    H H8A 0.6648 0.6458 0.741 0.046 Uiso calc U . R 1 . .
    H H8B 0.8409 0.659 0.7907 0.046 Uiso calc U . R 1 . .
    H H8C 0.7426 0.763 0.7594 0.046 Uiso calc U . R 1 . .
    C C9 0.7875(4) 0.7536(3) 0.9501(2) 0.0288(7) Uani d . . . 1 . .
    H H9A 0.8835 0.7096 0.9568 0.043 Uiso calc U . R 1 . .
    H H9B 0.7421 0.7625 1.0111 0.043 Uiso calc U . R 1 . .
    H H9C 0.8154 0.8243 0.9275 0.043 Uiso calc U . R 1 . .
    C C10 0.6296(4) 0.5854(2) 0.9119(2) 0.0266(7) Uani d . . . 1 . .
    H H10A 0.5421 0.5532 0.8711 0.04 Uiso calc U . R 1 . .
    H H10B 0.5987 0.5893 0.9767 0.04 Uiso calc U . R 1 . .
    H H10C 0.725 0.5411 0.9084 0.04 Uiso calc U . R 1 . .
    C C11 0.3809(3) 0.9660(2) 0.6211(2) 0.0211(6) Uani d . . . 1 . .
    H H11 0.4144 1.0385 0.616 0.025 Uiso calc U . R 1 . .
    C C12 0.2952(3) 0.9176(2) 0.5482(2) 0.0201(6) Uani d . . . 1 . .
    H H12 0.2669 0.9536 0.492 0.024 Uiso calc U . R 1 . .
    C C13 0.0159(3) 0.7754(2) 0.54926(18) 0.0143(5) Uani d . . . 1 . .
    C C14 -0.0402(3) 0.8597(2) 0.6202(2) 0.0212(6) Uani d . . . 1 . .
    H H14A -0.0032 0.9312 0.6041 0.032 Uiso calc U . R 1 . .
    H H14B 0.0038 0.8431 0.6833 0.032 Uiso calc U . R 1 . .
    H H14C -0.157 0.8586 0.6184 0.032 Uiso calc U . R 1 . .
    C C15 -0.0498(3) 0.8024(2) 0.4503(2) 0.0209(6) Uani d . . . 1 . .
    H H15A -0.0231 0.7447 0.4061 0.031 Uiso calc U . R 1 . .
    H H15B -0.0024 0.8702 0.4325 0.031 Uiso calc U . R 1 . .
    H H15C -0.166 0.8095 0.4492 0.031 Uiso calc U . R 1 . .
    C C16 -0.0462(3) 0.6650(2) 0.57485(19) 0.0172(6) Uani d . . . 1 . .
    H H16A -0.1619 0.668 0.5794 0.026 Uiso calc U . R 1 . .
    H H16B 0.0055 0.6449 0.6353 0.026 Uiso calc U . R 1 . .
    H H16C -0.0219 0.6115 0.5263 0.026 Uiso calc U . R 1 . .
    C C17 0.3346(3) 0.7015(2) 0.47049(19) 0.0193(6) Uani d . . . 1 . .
    C C18 0.5119(3) 0.6965(3) 0.5052(2) 0.0300(7) Uani d . . . 1 . .
    H H18A 0.5715 0.6596 0.4575 0.045 Uiso calc U . R 1 . .
    H H18B 0.5226 0.657 0.5634 0.045 Uiso calc U . R 1 . .
    H H18C 0.5544 0.7696 0.5168 0.045 Uiso calc U . R 1 . .
    C C19 0.3213(4) 0.7564(3) 0.3763(2) 0.0266(7) Uani d . . . 1 . .
    H H19A 0.376 0.7133 0.3301 0.04 Uiso calc U . R 1 . .
    H H19B 0.3708 0.8281 0.3835 0.04 Uiso calc U . R 1 . .
    H H19C 0.2085 0.7632 0.3548 0.04 Uiso calc U . R 1 . .
    C C20 0.2675(4) 0.5871(2) 0.4590(2) 0.0254(7) Uani d . . . 1 . .
    H H20A 0.1595 0.5886 0.4284 0.038 Uiso calc U . R 1 . .
    H H20B 0.264 0.5558 0.5208 0.038 Uiso calc U . R 1 . .
    H H20C 0.336 0.5435 0.4206 0.038 Uiso calc U . R 1 . .
    C C21 0.3022(3) 0.5247(2) 0.72751(19) 0.0183(6) Uani d . . . 1 . .
    H H21 0.4053 0.5157 0.7052 0.022 Uiso calc U . R 1 . .
    C C22 0.2105(3) 0.4283(2) 0.75301(18) 0.0165(5) Uani d . . . 1 . .
    C C23 0.0519(3) 0.4379(2) 0.7761(2) 0.0193(6) Uani d . . . 1 . .
    H H23 0.0026 0.5064 0.7752 0.023 Uiso calc U . R 1 . .
    C C24 -0.0329(3) 0.3497(2) 0.8000(2) 0.0206(6) Uani d . . . 1 . .
    H H24 -0.1405 0.3575 0.8152 0.025 Uiso calc U . R 1 . .
    C C25 0.0370(3) 0.2487(2) 0.80228(19) 0.0174(6) Uani d . . . 1 . .
    C C26 0.1939(3) 0.2371(2) 0.78083(19) 0.0188(6) Uani d . . . 1 . .
    H H26 0.2432 0.1687 0.7827 0.023 Uiso calc U . R 1 . .
    C C27 0.2787(3) 0.3276(2) 0.75636(19) 0.0182(6) Uani d . . . 1 . .
    H H27 0.3865 0.3197 0.7416 0.022 Uiso calc U . R 1 . .
    C C28 0.0053(4) 0.0618(2) 0.8270(3) 0.0348(8) Uani d . . . 1 . .
    H H28A 0.0452 0.0429 0.7659 0.052 Uiso calc U . R 1 . .
    H H28B -0.0768 0.0097 0.8411 0.052 Uiso calc U . R 1 . .
    H H28C 0.0935 0.0608 0.8756 0.052 Uiso calc U . R 1 . .

loop_
    _atom_site_aniso_label
    _atom_site_aniso_U_11
    _atom_site_aniso_U_22
    _atom_site_aniso_U_33
    _atom_site_aniso_U_12
    _atom_site_aniso_U_13
    _atom_site_aniso_U_23
    Pt1 0.01369(5) 0.01068(5) 0.01111(5) -0.00196(3) -0.00238(3) 0.00280(3)
    P1 0.0127(3) 0.0143(3) 0.0107(3) 0.0002(3) -0.0022(2) 0.0026(3)
    P2 0.0116(3) 0.0148(3) 0.0107(3) -0.0028(3) -0.0014(2) 0.0032(3)
    O1 0.0313(12) 0.0147(10) 0.0316(12) -0.0035(9) 0.0029(9) 0.0065(9)
    N1 0.0211(12) 0.0135(11) 0.0160(11) -0.0061(9) -0.0066(9) 0.0062(9)
    N2 0.0205(12) 0.0174(12) 0.0137(11) -0.0041(9) -0.0041(9) 0.0033(9)
    C1 0.0209(14) 0.0144(13) 0.0229(15) -0.0068(11) -0.0038(11) 0.0019(11)
    C2 0.0201(14) 0.0167(14) 0.0175(14) -0.0051(11) -0.0047(11) 0.0006(11)
    C3 0.0148(13) 0.0210(14) 0.0139(13) 0.0030(11) 0.0008(10) 0.0009(11)
    C4 0.0212(15) 0.0327(17) 0.0127(13) 0.0036(13) -0.0001(11) -0.0012(12)
    C5 0.0193(15) 0.0286(16) 0.0199(15) 0.0081(12) -0.0003(12) -0.0001(12)
    C6 0.0182(14) 0.0263(16) 0.0188(14) -0.0007(12) 0.0046(11) 0.0041(12)
    C7 0.0122(13) 0.0268(15) 0.0174(14) 0.0059(11) 0.0008(11) 0.0076(11)
    C8 0.0261(17) 0.045(2) 0.0238(16) 0.0148(15) 0.0083(13) 0.0087(14)
    C9 0.0156(15) 0.0417(19) 0.0290(17) 0.0027(13) -0.0016(13) 0.0070(14)
    C10 0.0249(16) 0.0262(16) 0.0296(17) 0.0103(13) 0.0040(13) 0.0099(13)
    C11 0.0254(15) 0.0144(14) 0.0234(15) -0.0070(11) -0.0023(12) 0.0103(11)
    C12 0.0228(15) 0.0178(14) 0.0192(14) -0.0074(11) -0.0048(11) 0.0100(11)
    C13 0.0126(13) 0.0169(13) 0.0134(13) -0.0016(10) -0.0001(10) 0.0017(10)
    C14 0.0203(15) 0.0199(15) 0.0233(15) 0.0026(11) 0.0020(12) -0.0010(12)
    C15 0.0142(13) 0.0291(16) 0.0194(14) -0.0004(12) -0.0029(11) 0.0075(12)
    C16 0.0137(13) 0.0204(14) 0.0176(14) -0.0041(11) 0.0021(11) 0.0034(11)
    C17 0.0121(13) 0.0303(16) 0.0155(14) -0.0004(11) 0.0005(11) 0.0006(12)
    C18 0.0138(14) 0.054(2) 0.0223(16) 0.0035(14) 0.0003(12) -0.0005(15)
    C19 0.0199(15) 0.0433(19) 0.0167(15) -0.0067(14) 0.0025(12) 0.0033(13)
    C20 0.0263(16) 0.0261(16) 0.0239(16) 0.0037(13) 0.0044(13) -0.0056(13)
    C21 0.0185(14) 0.0195(14) 0.0168(14) -0.0015(11) 0.0003(11) 0.0020(11)
    C22 0.0191(14) 0.0172(13) 0.0129(13) -0.0001(11) -0.0008(10) 0.0003(10)
    C23 0.0198(14) 0.0147(13) 0.0235(15) 0.0026(11) 0.0013(11) 0.0007(11)
    C24 0.0173(14) 0.0222(15) 0.0227(15) 0.0026(11) 0.0036(11) 0.0031(12)
    C25 0.0234(15) 0.0152(13) 0.0133(13) -0.0044(11) -0.0022(11) 0.0035(10)
    C26 0.0246(15) 0.0151(13) 0.0162(13) 0.0048(12) -0.0029(12) 0.0014(11)
    C27 0.0160(13) 0.0222(15) 0.0164(13) 0.0024(11) 0.0004(11) 0.0016(11)
    C28 0.046(2) 0.0137(15) 0.046(2) -0.0044(14) 0.0107(17) 0.0072(14)

_geom_special_details                   
;

All esds (except the esd in the dihedral angle between two l.s. planes)
are estimated using the full covariance matrix.  The cell esds are taken
into account individually in the estimation of esds in distances, angles
and torsion angles; correlations between esds in cell parameters are only
used when they are defined by crystal symmetry.  An approximate (isotropic)
treatment of cell esds is used for estimating esds involving l.s. planes.
;

loop_
    _geom_bond_atom_site_label_1
    _geom_bond_atom_site_label_2
    _geom_bond_site_symmetry_2
    _geom_bond_distance
    _geom_bond_publ_flag
    Pt1 N2 . 1.989(2) ?
    Pt1 N1 . 2.043(2) ?
    Pt1 P2 . 2.3023(7) ?
    Pt1 P1 . 2.3030(7) ?
    P1 C2 . 1.788(3) ?
    P1 C3 . 1.872(3) ?
    P1 C7 . 1.874(3) ?
    P2 C12 . 1.783(3) ?
    P2 C13 . 1.869(3) ?
    P2 C17 . 1.874(3) ?
    O1 C25 . 1.372(3) ?
    O1 C28 . 1.419(4) ?
    N1 C1 . 1.358(3) ?
    N1 C11 . 1.364(3) ?
    N2 C21 . 1.253(4) ?
    C1 C2 . 1.351(4) ?
    C3 C4 . 1.524(4) ?
    C3 C6 . 1.534(4) ?
    C3 C5 . 1.537(4) ?
    C7 C10 . 1.526(4) ?
    C7 C9 . 1.528(4) ?
    C7 C8 . 1.530(4) ?
    C11 C12 . 1.347(4) ?
    C13 C16 . 1.530(4) ?
    C13 C15 . 1.531(4) ?
    C13 C14 . 1.536(4) ?
    C17 C20 . 1.527(4) ?
    C17 C19 . 1.529(4) ?
    C17 C18 . 1.538(4) ?
    C21 C22 . 1.491(4) ?
    C22 C27 . 1.383(4) ?
    C22 C23 . 1.401(4) ?
    C23 C24 . 1.371(4) ?
    C24 C25 . 1.392(4) ?
    C25 C26 . 1.382(4) ?
    C26 C27 . 1.395(4) ?

loop_
    _geom_angle_atom_site_label_1
    _geom_angle_atom_site_label_2
    _geom_angle_atom_site_label_3
    _geom_angle_site_symmetry_1
    _geom_angle_site_symmetry_3
    _geom_angle
    _geom_angle_publ_flag
    N2 Pt1 N1 . . 172.57(10) ?
    N2 Pt1 P2 . . 97.49(7) ?
    N1 Pt1 P2 . . 82.90(6) ?
    N2 Pt1 P1 . . 96.74(7) ?
    N1 Pt1 P1 . . 82.97(6) ?
    P2 Pt1 P1 . . 165.77(2) ?
    C2 P1 C3 . . 106.80(13) ?
    C2 P1 C7 . . 104.82(13) ?
    C3 P1 C7 . . 112.45(12) ?
    C2 P1 Pt1 . . 99.84(9) ?
    C3 P1 Pt1 . . 114.75(9) ?
    C7 P1 Pt1 . . 116.31(9) ?
    C12 P2 C13 . . 106.69(13) ?
    C12 P2 C17 . . 105.20(14) ?
    C13 P2 C17 . . 112.58(12) ?
    C12 P2 Pt1 . . 99.96(9) ?
    C13 P2 Pt1 . . 114.82(8) ?
    C17 P2 Pt1 . . 115.80(9) ?
    C25 O1 C28 . . 116.9(2) ?
    C1 N1 C11 . . 121.5(2) ?
    C1 N1 Pt1 . . 119.32(18) ?
    C11 N1 Pt1 . . 119.19(18) ?
    C21 N2 Pt1 . . 130.3(2) ?
    C2 C1 N1 . . 122.4(3) ?
    C1 C2 P1 . . 115.5(2) ?
    C4 C3 C6 . . 110.6(2) ?
    C4 C3 C5 . . 109.2(2) ?
    C6 C3 C5 . . 107.7(2) ?
    C4 C3 P1 . . 113.44(19) ?
    C6 C3 P1 . . 110.51(18) ?
    C5 C3 P1 . . 105.03(19) ?
    C10 C7 C9 . . 109.6(2) ?
    C10 C7 C8 . . 109.3(3) ?
    C9 C7 C8 . . 108.7(2) ?
    C10 C7 P1 . . 112.09(19) ?
    C9 C7 P1 . . 112.3(2) ?
    C8 C7 P1 . . 104.70(19) ?
    C12 C11 N1 . . 122.3(3) ?
    C11 C12 P2 . . 115.6(2) ?
    C16 C13 C15 . . 110.0(2) ?
    C16 C13 C14 . . 108.4(2) ?
    C15 C13 C14 . . 109.6(2) ?
    C16 C13 P2 . . 110.75(18) ?
    C15 C13 P2 . . 112.88(18) ?
    C14 C13 P2 . . 104.97(18) ?
    C20 C17 C19 . . 110.1(2) ?
    C20 C17 C18 . . 108.8(3) ?
    C19 C17 C18 . . 108.7(2) ?
    C20 C17 P2 . . 111.97(19) ?
    C19 C17 P2 . . 112.3(2) ?
    C18 C17 P2 . . 104.84(19) ?
    N2 C21 C22 . . 121.3(3) ?
    C27 C22 C23 . . 117.9(3) ?
    C27 C22 C21 . . 121.7(3) ?
    C23 C22 C21 . . 120.4(2) ?
    C24 C23 C22 . . 120.7(3) ?
    C23 C24 C25 . . 120.7(3) ?
    O1 C25 C26 . . 125.0(3) ?
    O1 C25 C24 . . 115.2(3) ?
    C26 C25 C24 . . 119.8(3) ?
    C25 C26 C27 . . 118.9(3) ?
    C22 C27 C26 . . 122.0(3) ?

loop_
    _geom_torsion_atom_site_label_1
    _geom_torsion_atom_site_label_2
    _geom_torsion_atom_site_label_3
    _geom_torsion_atom_site_label_4
    _geom_torsion_site_symmetry_1
    _geom_torsion_site_symmetry_2
    _geom_torsion_site_symmetry_3
    _geom_torsion_site_symmetry_4
    _geom_torsion
    _geom_torsion_publ_flag
    C11 N1 C1 C2 . . . . 179.5(3) ?
    Pt1 N1 C1 C2 . . . . 0.8(4) ?
    N1 C1 C2 P1 . . . . 0.1(4) ?
    C3 P1 C2 C1 . . . . -120.5(2) ?
    C7 P1 C2 C1 . . . . 120.0(2) ?
    Pt1 P1 C2 C1 . . . . -0.7(2) ?
    C2 P1 C3 C4 . . . . -66.7(2) ?
    C7 P1 C3 C4 . . . . 47.8(2) ?
    Pt1 P1 C3 C4 . . . . -176.32(17) ?
    C2 P1 C3 C6 . . . . 168.38(19) ?
    C7 P1 C3 C6 . . . . -77.2(2) ?
    Pt1 P1 C3 C6 . . . . 58.8(2) ?
    C2 P1 C3 C5 . . . . 52.5(2) ?
    C7 P1 C3 C5 . . . . 166.93(18) ?
    Pt1 P1 C3 C5 . . . . -57.1(2) ?
    C2 P1 C7 C10 . . . . 164.8(2) ?
    C3 P1 C7 C10 . . . . 49.2(2) ?
    Pt1 P1 C7 C10 . . . . -86.0(2) ?
    C2 P1 C7 C9 . . . . 41.0(2) ?
    C3 P1 C7 C9 . . . . -74.7(2) ?
    Pt1 P1 C7 C9 . . . . 150.13(18) ?
    C2 P1 C7 C8 . . . . -76.8(2) ?
    C3 P1 C7 C8 . . . . 167.6(2) ?
    Pt1 P1 C7 C8 . . . . 32.4(2) ?
    C1 N1 C11 C12 . . . . 179.8(3) ?
    Pt1 N1 C11 C12 . . . . -1.5(4) ?
    N1 C11 C12 P2 . . . . -0.3(4) ?
    C13 P2 C12 C11 . . . . 121.4(2) ?
    C17 P2 C12 C11 . . . . -118.8(2) ?
    Pt1 P2 C12 C11 . . . . 1.6(3) ?
    C12 P2 C13 C16 . . . . -172.19(19) ?
    C17 P2 C13 C16 . . . . 72.9(2) ?
    Pt1 P2 C13 C16 . . . . -62.46(19) ?
    C12 P2 C13 C15 . . . . 63.9(2) ?
    C17 P2 C13 C15 . . . . -51.0(2) ?
    Pt1 P2 C13 C15 . . . . 173.64(17) ?
    C12 P2 C13 C14 . . . . -55.4(2) ?
    C17 P2 C13 C14 . . . . -170.32(18) ?
    Pt1 P2 C13 C14 . . . . 54.31(19) ?
    C12 P2 C17 C20 . . . . -166.6(2) ?
    C13 P2 C17 C20 . . . . -50.8(2) ?
    Pt1 P2 C17 C20 . . . . 84.1(2) ?
    C12 P2 C17 C19 . . . . -42.2(2) ?
    C13 P2 C17 C19 . . . . 73.6(2) ?
    Pt1 P2 C17 C19 . . . . -151.47(17) ?
    C12 P2 C17 C18 . . . . 75.6(2) ?
    C13 P2 C17 C18 . . . . -168.6(2) ?
    Pt1 P2 C17 C18 . . . . -33.7(2) ?
    Pt1 N2 C21 C22 . . . . 175.27(18) ?
    N2 C21 C22 C27 . . . . -171.8(3) ?
    N2 C21 C22 C23 . . . . 7.1(4) ?
    C27 C22 C23 C24 . . . . -0.9(4) ?
    C21 C22 C23 C24 . . . . -179.7(3) ?
    C22 C23 C24 C25 . . . . 0.3(4) ?
    C28 O1 C25 C26 . . . . 1.2(4) ?
    C28 O1 C25 C24 . . . . 179.7(3) ?
    C23 C24 C25 O1 . . . . -178.1(3) ?
    C23 C24 C25 C26 . . . . 0.4(4) ?
    O1 C25 C26 C27 . . . . 177.8(2) ?
    C24 C25 C26 C27 . . . . -0.6(4) ?
    C23 C22 C27 C26 . . . . 0.7(4) ?
    C21 C22 C27 C26 . . . . 179.5(2) ?
    C25 C26 C27 C22 . . . . 0.0(4) ?

_shelx_res_file                         
;


    mo_CW_JS_220810_2_0m_a.res created by SHELXL-2014/7


TITL mo_CW_JS_220810_2_0m_a.res in P-1
CELL  0.71073   8.4025  12.4446  14.3129   91.863   94.111   90.429
ZERR    2.000   0.0003   0.0006   0.0006    0.003    0.002    0.003
LATT  1
SFAC C H N O P PT
UNIT 56 96 4 2 4 2
TEMP -173.120
SIZE 0.112 0.123 0.172
L.S. 50
ACTA
CONF
LIST 6
FMAP 2
PLAN 20
WGHT    0.011200    1.861100
FVAR       0.39184
PT1   6    0.344911    0.759814    0.714955    11.00000    0.01369    0.01068 =
         0.01111    0.00280   -0.00238   -0.00196
P1    5    0.479198    0.779377    0.860605    11.00000    0.01270    0.01426 =
         0.01072    0.00262   -0.00225    0.00017
P2    5    0.238567    0.781333    0.564038    11.00000    0.01164    0.01478 =
         0.01066    0.00324   -0.00143   -0.00280
O1    4   -0.061326    0.166273    0.824460    11.00000    0.03131    0.01474 =
         0.03164    0.00653    0.00291   -0.00345
N1    3    0.421093    0.914513    0.701949    11.00000    0.02109    0.01351 =
         0.01603    0.00622   -0.00656   -0.00611
N2    3    0.246166    0.617369    0.734878    11.00000    0.02052    0.01743 =
         0.01373    0.00330   -0.00409   -0.00408
C1    1    0.507993    0.964501    0.774618    11.00000    0.02088    0.01436 =
         0.02291    0.00191   -0.00384   -0.00681
AFIX  43
H1    2    0.541836    1.036749    0.768317    11.00000   -1.20000
AFIX   0
C2    1    0.548054    0.915176    0.855561    11.00000    0.02005    0.01673 =
         0.01747    0.00060   -0.00474   -0.00513
AFIX  43
H2    2    0.608723    0.950300    0.906364    11.00000   -1.20000
AFIX   0
C3    1    0.349477    0.774559    0.961398    11.00000    0.01478    0.02100 =
         0.01391    0.00092    0.00081    0.00301
C4    1    0.440390    0.794861    1.056412    11.00000    0.02119    0.03272 =
         0.01270   -0.00116   -0.00005    0.00355
AFIX 137
H4A   2    0.510353    0.733942    1.070466    11.00000   -1.50000
H4B   2    0.364446    0.803033    1.104963    11.00000   -1.50000
H4C   2    0.504833    0.860662    1.054904    11.00000   -1.50000
AFIX   0
C5    1    0.227271    0.864367    0.944484    11.00000    0.01934    0.02858 =
         0.01993   -0.00014   -0.00035    0.00812
AFIX 137
H5A   2    0.282967    0.933894    0.945223    11.00000   -1.50000
H5B   2    0.152479    0.864892    0.993978    11.00000   -1.50000
H5C   2    0.168427    0.851591    0.883464    11.00000   -1.50000
AFIX   0
C6    1    0.257486    0.667455    0.959214    11.00000    0.01817    0.02625 =
         0.01881    0.00415    0.00462   -0.00074
AFIX 137
H6A   2    0.200632    0.655498    0.897503    11.00000   -1.50000
H6B   2    0.180553    0.669717    1.007549    11.00000   -1.50000
H6C   2    0.332507    0.608730    0.971195    11.00000   -1.50000
AFIX   0
C7    1    0.665053    0.698353    0.880053    11.00000    0.01224    0.02678 =
         0.01740    0.00760    0.00080    0.00590
C8    1    0.734596    0.690869    0.784167    11.00000    0.02605    0.04452 =
         0.02378    0.00866    0.00826    0.01476
AFIX 137
H8A   2    0.664770    0.645804    0.741041    11.00000   -1.50000
H8B   2    0.840939    0.658980    0.790694    11.00000   -1.50000
H8C   2    0.742619    0.763031    0.759352    11.00000   -1.50000
AFIX   0
C9    1    0.787482    0.753632    0.950127    11.00000    0.01560    0.04174 =
         0.02901    0.00702   -0.00165    0.00272
AFIX 137
H9A   2    0.883536    0.709550    0.956772    11.00000   -1.50000
H9B   2    0.742079    0.762465    1.011063    11.00000   -1.50000
H9C   2    0.815364    0.824339    0.927497    11.00000   -1.50000
AFIX   0
C10   1    0.629550    0.585355    0.911898    11.00000    0.02493    0.02622 =
         0.02955    0.00987    0.00396    0.01028
AFIX 137
H10A  2    0.542107    0.553157    0.871090    11.00000   -1.50000
H10B  2    0.598718    0.589273    0.976661    11.00000   -1.50000
H10C  2    0.725028    0.541073    0.908393    11.00000   -1.50000
AFIX   0
C11   1    0.380857    0.965972    0.621062    11.00000    0.02539    0.01444 =
         0.02345    0.01026   -0.00235   -0.00701
AFIX  43
H11   2    0.414378    1.038489    0.615957    11.00000   -1.20000
AFIX   0
C12   1    0.295241    0.917550    0.548160    11.00000    0.02280    0.01782 =
         0.01922    0.00997   -0.00483   -0.00742
AFIX  43
H12   2    0.266904    0.953601    0.491965    11.00000   -1.20000
AFIX   0
C13   1    0.015851    0.775358    0.549256    11.00000    0.01257    0.01687 =
         0.01338    0.00173   -0.00008   -0.00164
C14   1   -0.040201    0.859696    0.620180    11.00000    0.02031    0.01989 =
         0.02330   -0.00101    0.00202    0.00262
AFIX 137
H14A  2   -0.003177    0.931167    0.604084    11.00000   -1.50000
H14B  2    0.003833    0.843117    0.683277    11.00000   -1.50000
H14C  2   -0.157012    0.858598    0.618418    11.00000   -1.50000
AFIX   0
C15   1   -0.049833    0.802386    0.450348    11.00000    0.01424    0.02906 =
         0.01938    0.00752   -0.00288   -0.00040
AFIX 137
H15A  2   -0.023101    0.744723    0.406063    11.00000   -1.50000
H15B  2   -0.002416    0.870232    0.432505    11.00000   -1.50000
H15C  2   -0.166030    0.809503    0.449158    11.00000   -1.50000
AFIX   0
C16   1   -0.046172    0.665037    0.574853    11.00000    0.01366    0.02044 =
         0.01762    0.00341    0.00210   -0.00407
AFIX 137
H16A  2   -0.161895    0.668031    0.579352    11.00000   -1.50000
H16B  2    0.005513    0.644940    0.635254    11.00000   -1.50000
H16C  2   -0.021868    0.611463    0.526350    11.00000   -1.50000
AFIX   0
C17   1    0.334643    0.701545    0.470489    11.00000    0.01206    0.03028 =
         0.01554    0.00055    0.00052   -0.00043
C18   1    0.511865    0.696507    0.505192    11.00000    0.01377    0.05372 =
         0.02226   -0.00049    0.00025    0.00355
AFIX 137
H18A  2    0.571526    0.659649    0.457470    11.00000   -1.50000
H18B  2    0.522637    0.657015    0.563404    11.00000   -1.50000
H18C  2    0.554356    0.769648    0.516814    11.00000   -1.50000
AFIX   0
C19   1    0.321277    0.756435    0.376289    11.00000    0.01992    0.04332 =
         0.01667    0.00328    0.00248   -0.00668
AFIX 137
H19A  2    0.375962    0.713252    0.330138    11.00000   -1.50000
H19B  2    0.370792    0.828053    0.383502    11.00000   -1.50000
H19C  2    0.208506    0.763193    0.354831    11.00000   -1.50000
AFIX   0
C20   1    0.267536    0.587094    0.459046    11.00000    0.02628    0.02611 =
         0.02386   -0.00564    0.00444    0.00365
AFIX 137
H20A  2    0.159496    0.588593    0.428415    11.00000   -1.50000
H20B  2    0.264008    0.555796    0.520824    11.00000   -1.50000
H20C  2    0.336048    0.543461    0.420558    11.00000   -1.50000
AFIX   0
C21   1    0.302249    0.524712    0.727511    11.00000    0.01849    0.01947 =
         0.01682    0.00201    0.00034   -0.00147
AFIX  43
H21   2    0.405286    0.515734    0.705226    11.00000   -1.20000
AFIX   0
C22   1    0.210522    0.428289    0.753013    11.00000    0.01910    0.01723 =
         0.01287    0.00030   -0.00080   -0.00010
C23   1    0.051923    0.437914    0.776121    11.00000    0.01981    0.01471 =
         0.02348    0.00074    0.00134    0.00259
AFIX  43
H23   2    0.002628    0.506360    0.775215    11.00000   -1.20000
AFIX   0
C24   1   -0.032913    0.349673    0.800021    11.00000    0.01734    0.02224 =
         0.02271    0.00305    0.00355    0.00260
AFIX  43
H24   2   -0.140530    0.357526    0.815197    11.00000   -1.20000
AFIX   0
C25   1    0.037029    0.248691    0.802277    11.00000    0.02341    0.01523 =
         0.01333    0.00349   -0.00218   -0.00439
C26   1    0.193891    0.237135    0.780834    11.00000    0.02464    0.01506 =
         0.01616    0.00144   -0.00291    0.00475
AFIX  43
H26   2    0.243175    0.168709    0.782724    11.00000   -1.20000
AFIX   0
C27   1    0.278718    0.327588    0.756363    11.00000    0.01599    0.02221 =
         0.01643    0.00161    0.00037    0.00238
AFIX  43
H27   2    0.386530    0.319747    0.741565    11.00000   -1.20000
AFIX   0
C28   1    0.005279    0.061845    0.826973    11.00000    0.04639    0.01372 =
         0.04573    0.00725    0.01069   -0.00442
AFIX 137
H28A  2    0.045173    0.042945    0.765948    11.00000   -1.50000
H28B  2   -0.076843    0.009686    0.841128    11.00000   -1.50000
H28C  2    0.093497    0.060798    0.875579    11.00000   -1.50000
AFIX   0
HKLF 4

REM  mo_CW_JS_220810_2_0m_a.res in P-1
REM R1 =  0.0238 for    6699 Fo > 4sig(Fo)  and  0.0319 for all    7480 data
REM    320 parameters refined using      0 restraints

END

WGHT      0.0108      1.9020

REM Highest difference peak  1.228,  deepest hole -1.243,  1-sigma level  0.131
Q1    1   0.9712  0.7201  0.8533  11.00000  0.05    1.23
Q2    1   0.2832  0.8620  0.7147  11.00000  0.05    0.65
Q3    1   0.3512  0.7280  0.7356  11.00000  0.05    0.63
Q4    1   0.5039  0.7617  0.7370  11.00000  0.05    0.62
Q5    1   0.2119  0.7619  0.7626  11.00000  0.05    0.62
Q6    1   0.4077  0.7667  0.7018  11.00000  0.05    0.60
Q7    1   0.0342  0.6559  0.8557  11.00000  0.05    0.60
Q8    1   0.4227  0.8978  0.5661  11.00000  0.05    0.57
Q9    1   0.8257  0.7793  0.7020  11.00000  0.05    0.56
Q10   1   0.4385  0.7571  0.8017  11.00000  0.05    0.56
Q11   1   0.3310  0.7660  0.6183  11.00000  0.05    0.54
Q12   1   0.8952  0.7052  0.9035  11.00000  0.05    0.53
Q13   1   0.2215  0.7628  0.6439  11.00000  0.05    0.53
Q14   1   0.0549  0.9737  1.0235  11.00000  0.05    0.52
Q15   1   0.1003  0.7971  0.6789  11.00000  0.05    0.50
Q16   1   0.1046  0.7759  0.5559  11.00000  0.05    0.49
Q17   1  -0.0096  0.7949  0.8444  11.00000  0.05    0.49
Q18   1  -0.0262  0.9400  0.5574  11.00000  0.05    0.48
Q19   1   0.2320  0.7235  0.8391  11.00000  0.05    0.48
Q20   1   0.6143  0.7527  0.7457  11.00000  0.05    0.47
;
_shelx_res_checksum                     57255

_shelx_hkl_file                         
;
  -1   0   0 1672.13   69.69
  -1   0   0 1514.25   67.29
  -1   0   0 1499.55   67.89
  -1   0   0 1577.54   66.69
  -1   0   0 1554.44   66.09
  -1   0   0 1635.24   66.19
  -1   0   0 1600.24   66.09
   1   0   0 1608.44   70.39
   1   0   0 1589.64   66.59
   1   0   0 1554.24   66.39
   1   0   0 1554.34   67.49
   1   0   0 1614.14   66.39
   1   0   0 1588.54   69.69
   1   0   0 1638.94   67.29
  -2   0   0  358.96   20.60
  -2   0   0  359.96   21.70
  -2   0   0  370.66   24.40
  -2   0   0  342.17   20.90
  -2   0   0  350.06   20.10
  -2   0   0  358.06   22.70
  -2   0   0  357.06   23.80
  -2   0   0  365.36   20.90
   2   0   0  333.37   24.10
   2   0   0  327.67   23.50
   2   0   0  377.76   21.00
   2   0   0  379.56   21.20
   2   0   0  352.56   21.80
   2   0   0  327.37   23.40
   2   0   0  358.36   20.80
  -3   0   0 4312.17  182.18
  -3   0   0 4230.68  177.28
  -3   0   0 4141.59  180.98
  -3   0   0 4124.59  176.98
  -3   0   0 4120.69  176.08
  -3   0   0 4305.67  178.68
  -3   0   0 4373.06  183.38
  -3   0   0 4099.69  176.68
   3   0   0 4106.69  181.28
   3   0   0 4273.57  182.78
   3   0   0 4405.36  177.68
   3   0   0 4229.18  177.08
   3   0   0 4200.08  178.38
   3   0   0 4225.38  177.18
   3   0   0 4374.56  179.48
   3   0   0 4246.08  181.48
  -4   0   0   21.50    8.10
  -4   0   0   43.30   14.80
  -4   0   0   43.30   10.60
  -4   0   0   35.70   12.10
  -4   0   0   42.80   11.00
  -4   0   0   26.30   12.20
  -4   0   0   25.90   14.80
   4   0   0   14.60   13.90
   4   0   0   20.70   10.20
   4   0   0   41.40   11.20
   4   0   0   13.80   11.00
   4   0   0   26.40    9.60
   4   0   0   28.70   11.70
   4   0   0   30.00   14.00
   4   0   0   25.10   12.80
  -5   0   0   36.40   13.60
  -5   0   0   13.10   13.20
  -5   0   0   26.00    9.30
  -5   0   0   18.10   10.20
  -5   0   0   22.60   17.30
  -5   0   0   15.40   12.70
  -5   0   0   18.80   11.60
  -5   0   0    8.80   10.20
   5   0   0   13.50   12.30
   5   0   0   43.60   19.30
   5   0   0   29.30   12.40
   5   0   0   42.00   13.30
   5   0   0   30.10   11.30
   5   0   0    8.60   14.60
   5   0   0   29.90   17.40
  -6   0   0 1068.19   60.29
  -6   0   0 1340.27   71.19
  -6   0   0 1025.30   72.29
  -6   0   0 1129.49   64.49
  -6   0   0 1193.18   64.19
  -6   0   0  996.40   71.49
  -6   0   0 1095.89   71.89
  -6   0   0 1100.19   62.89
   6   0   0 1085.19   63.19
   6   0   0 1053.49   64.49
   6   0   0 1201.18   77.19
   6   0   0 1148.79   66.79
   6   0   0 1135.49   71.29
   6   0   0 1145.89   68.89
   6   0   0 1151.08   66.49
   6   0   0 1119.69   75.49
  -7   0   0 1172.08   83.79
  -7   0   0 1313.47   73.49
  -7   0   0 1298.17   80.49
  -7   0   0 1338.47   79.29
  -7   0   0 1283.37   70.29
  -7   0   0 1342.77   90.89
  -7   0   0 1240.98   81.69
   7   0   0 1255.97   89.29
   7   0   0 1262.37   74.59
   7   0   0 1305.47   76.79
   7   0   0 1281.47   80.69
   7   0   0 1260.47   72.79
   7   0   0 1152.98   78.19
   7   0   0 1259.47   75.99
   7   0   0 1235.98   87.89
  -8   0   0   11.10   18.20
  -8   0   0   39.70   29.80
  -8   0   0   -1.60   28.80
  -8   0   0   91.49   43.00
  -8   0   0    8.00   17.40
  -8   0   0   42.50   29.10
  -8   0   0   33.00   26.90
   8   0   0   38.40   27.10
   8   0   0    0.50   20.80
   8   0   0   80.39   39.20
   8   0   0   25.60   23.20
   8   0   0   55.09   27.80
   8   0   0   49.40   29.50
   8   0   0   37.80   22.80
  -9   0   0  400.76   49.70
  -9   0   0  352.16   59.39
  -9   0   0  384.96   68.09
  -9   0   0  526.05   69.79
  -9   0   0  356.46   42.70
  -9   0   0  490.15   51.79
  -9   0   0  372.56   53.29
   9   0   0  345.87   53.49
   9   0   0  365.86   51.89
   9   0   0  387.16   47.70
   9   0   0  510.45   74.29
   9   0   0  443.66   52.49
   9   0   0  379.36   52.89
 -10   0   0  633.84   82.19
 -10   0   0  564.74   95.29
 -10   0   0  691.93   67.99
 -10   0   0  649.93   69.39
 -10   0   0  599.64   83.19
 -10   0   0  728.33   58.19
  10   0   0  489.25   67.29
  10   0   0  738.03   69.79
  10   0   0  727.73  102.39
  10   0   0  597.04   77.89
  10   0   0  671.23   72.29
 -11   0   0  -99.89   61.99
 -11   0   0  -84.49   38.90
 -11   0   0   -3.90   33.30
 -11   0   0  -35.50   51.09
  11   0   0   20.80   35.20
  11   0   0   35.70   47.00
  11   0   0  -23.30   42.50
  11   0   0    2.60   52.89
  11  -1   0  576.04   77.69
  11  -1   0  410.86   61.59
  11  -1   0  323.97   56.99
 -11   1   0  491.55   59.19
 -11   1   0  416.06   53.69
 -11   1   0  507.85   78.99
 -11   1   0  373.46   67.79
  10  -1   0   77.69   44.80
  10  -1   0   88.89   37.50
  10  -1   0   45.50   54.09
  10  -1   0  127.59   44.90
  10  -1   0   90.49   31.10
  10  -1   0   85.59   68.99
 -10   1   0   87.79   49.00
 -10   1   0  -20.10   40.90
 -10   1   0   96.49   27.80
 -10   1   0  146.09   83.49
 -10   1   0  103.09   38.60
 -10   1   0   36.30   47.40
 -10   1   0   66.49   33.60
   9  -1   0  290.47   48.50
   9  -1   0  405.76   53.49
   9  -1   0  291.77   46.70
   9  -1   0  366.56   52.69
   9  -1   0  402.96   49.10
  -9   1   0  314.57   47.50
  -9   1   0  273.37   63.59
  -9   1   0  319.07   45.00
  -9   1   0  299.27   55.99
  -9   1   0  357.86   42.50
   8  -1   0 1252.97  117.99
   8  -1   0 1297.87   85.09
   8  -1   0 1176.68   86.89
   8  -1   0 1380.16   80.59
   8  -1   0 1282.77   84.09
   8  -1   0 1317.87   87.69
   8  -1   0 1284.07   80.99
  -8   1   0 1283.17   73.79
  -8   1   0 1307.97   99.99
  -8   1   0 1263.37   84.69
  -8   1   0 1269.17   86.39
  -8   1   0 1369.86   78.99
  -8   1   0 1565.94   89.29
  -8   1   0 1348.47   92.09
   7  -1   0  245.08   30.80
   7  -1   0  277.17   43.90
   7  -1   0  227.08   33.20
   7  -1   0  171.78   31.20
   7  -1   0  213.58   36.40
   7  -1   0  292.97   39.60
   7  -1   0  184.68   37.70
  -7   1   0  232.48   29.30
  -7   1   0  199.98   36.10
  -7   1   0  170.18   31.50
  -7   1   0  163.58   25.70
  -7   1   0  249.68   35.30
  -7   1   0  214.88   41.00
  -7   1   0  285.77   36.80
   6  -1   0   74.49   16.80
   6  -1   0   62.19   17.10
   6  -1   0   65.69   25.60
   6  -1   0   57.69   25.00
   6  -1   0   57.29   17.50
   6  -1   0   74.09   20.90
   6  -1   0   70.09   22.90
   6  -1   0   88.69   21.80
  -6   1   0   54.89   13.80
  -6   1   0   71.19   21.70
  -6   1   0   65.19   20.70
  -6   1   0   55.89   16.60
  -6   1   0   63.79   14.50
  -6   1   0   43.80   17.90
  -6   1   0   86.79   24.80
   5  -1   0 1358.36   70.99
   5  -1   0 1323.27   70.49
   5  -1   0 1394.96   75.49
   5  -1   0 1337.27   70.59
   5  -1   0 1318.97   76.29
   5  -1   0 1389.46   80.59
   5  -1   0 1405.56   72.29
  -5   1   0 1385.66   76.19
  -5   1   0 1464.65   79.59
  -5   1   0 1389.96   70.89
  -5   1   0 1351.96   78.99
  -5   1   0 1308.97   69.49
  -5   1   0 1388.06   67.79
  -5   1   0 1396.16   72.09
   4  -1   0  934.41   57.89
   4  -1   0  930.31   51.19
   4  -1   0  930.31   55.09
   4  -1   0  977.40   51.49
   4  -1   0 1032.70   53.49
   4  -1   0 1049.79   55.49
   4  -1   0  960.10   57.79
  -4   1   0 1009.60   52.29
  -4   1   0  979.90   49.10
  -4   1   0  945.51   54.49
  -4   1   0  870.61   55.89
  -4   1   0  972.30   58.19
  -4   1   0 1020.60   51.69
   3  -1   0   69.69   10.80
   3  -1   0   69.79   11.40
   3  -1   0   79.89   12.10
   3  -1   0   65.69   14.90
   3  -1   0   91.59   14.80
   3  -1   0   86.49   14.40
   3  -1   0   76.99   14.60
   3  -1   0   71.29   11.40
   3  -1   0   67.29   12.30
  -3   1   0   69.69   11.70
  -3   1   0   76.79   15.40
  -3   1   0   54.89   14.20
  -3   1   0   66.59   11.10
  -3   1   0   52.89    9.40
  -3   1   0   58.89   10.70
  -3   1   0   63.69   13.70
   2  -1   0 7737.63  307.07
   2  -1   0 7385.16  305.77
   2  -1   0 7647.33  309.17
   2  -1   0 7429.76  309.37
   2  -1   0 7358.56  305.17
   2  -1   0 8158.18  309.47
   2  -1   0 7099.39  304.37
   2  -1   0 7576.64  305.67
  -2   1   0 7703.53  309.77
  -2   1   0 7473.85  304.47
  -2   1   0 7756.72  305.47
  -2   1   0 7653.33  305.97
  -2   1   0 7366.06  305.37
  -2   1   0 7754.92  309.27
  -2   1   0 7422.26  308.27
   1  -1   0 4764.72  192.18
   1  -1   0 4827.12  189.68
   1  -1   0 4726.13  191.58
   1  -1   0 4637.84  189.88
   1  -1   0 4506.55  189.98
   1  -1   0 4838.82  191.98
   1  -1   0 4542.75  188.88
  -1   1   0 4743.83  191.58
  -1   1   0 4731.83  191.98
  -1   1   0 4622.74  189.48
  -1   1   0 4761.62  189.88
  -1   1   0 4736.23  190.18
  -1   1   0 4701.93  188.98
  -1   1   0 4894.91  192.08
  -1  -1   0 3036.90  117.19
  -1  -1   0 2829.32  116.19
  -1  -1   0 2965.80  117.89
  -1  -1   0 2806.92  117.09
  -1  -1   0 2830.42  115.39
  -1  -1   0 2877.71  117.79
  -1  -1   0 2734.33  116.99
  -1  -1   0 2834.22  115.79
   1   1   0 2870.51  115.79
   1   1   0 2591.74  115.99
   1   1   0 2765.22  116.79
   1   1   0 2819.52  115.49
   1   1   0 2805.22  117.39
   1   1   0 2905.31  117.29
  -2  -1   0 2057.49   90.39
  -2  -1   0 2090.79   89.19
  -2  -1   0 1936.71   87.39
  -2  -1   0 2095.09   91.29
  -2  -1   0 1934.71   87.09
  -2  -1   0 2036.70   86.79
  -2  -1   0 2016.80   89.99
   2   1   0 2063.99   87.29
   2   1   0 2079.09   91.09
   2   1   0 2072.69   90.39
   2   1   0 2029.60   90.09
   2   1   0 2067.19   88.09
   2   1   0 1999.60   86.89
   2   1   0 2008.50   88.79
  -3  -1   0    2.60    5.50
  -3  -1   0   12.20    7.90
  -3  -1   0   -1.30    9.20
  -3  -1   0   -2.00    6.10
  -3  -1   0   12.20    9.40
  -3  -1   0    6.50    8.70
   3   1   0   13.60   10.50
   3   1   0   -5.60    8.00
   3   1   0   12.90   10.80
   3   1   0   -2.60    8.70
   3   1   0    8.70    7.70
   3   1   0    7.70    7.40
   3   1   0    4.10    7.20
  -4  -1   0  657.83   46.00
  -4  -1   0  751.12   44.50
  -4  -1   0  691.33   48.30
  -4  -1   0  720.63   46.80
  -4  -1   0  743.23   45.90
  -4  -1   0  718.73   41.00
  -4  -1   0  697.13   40.20
   4   1   0  721.73   48.50
   4   1   0  695.23   41.00
   4   1   0  683.03   45.50
   4   1   0  764.32   42.60
   4   1   0  714.73   47.00
   4   1   0  728.23   44.50
   4   1   0  695.63   42.20
   4   1   0  697.03   40.30
  -5  -1   0  986.90   56.69
  -5  -1   0 1004.40   56.09
  -5  -1   0 1058.79   64.89
  -5  -1   0  926.41   74.09
  -5  -1   0 1083.29   62.29
  -5  -1   0 1031.70   55.99
  -5  -1   0 1076.49   62.19
  -5  -1   0  995.50   56.29
   5   1   0 1081.99   58.39
   5   1   0 1061.49   57.09
   5   1   0 1006.30   60.69
   5   1   0  993.90   59.09
   5   1   0 1085.59   75.19
   5   1   0  997.90   63.69
   5   1   0 1069.79   66.49
   5   1   0 1080.79   58.09
  -6  -1   0  195.18   27.90
  -6  -1   0  135.89   22.00
  -6  -1   0  169.58   30.00
  -6  -1   0  153.08   22.40
  -6  -1   0  126.79   29.70
  -6  -1   0  155.18   26.90
  -6  -1   0  160.98   23.70
  -6  -1   0  106.89   29.20
   6   1   0  151.48   26.70
   6   1   0  159.98   25.40
   6   1   0  216.38   33.70
   6   1   0  144.89   21.60
   6   1   0  114.29   26.50
   6   1   0  174.68   28.40
   6   1   0  171.38   26.00
   6   1   0  146.49   24.10
  -7  -1   0  161.38   26.00
  -7  -1   0  119.59   21.90
  -7  -1   0  130.79   30.70
  -7  -1   0   99.19   32.50
  -7  -1   0  126.29   27.60
  -7  -1   0   71.99   28.00
  -7  -1   0  124.39   23.10
  -7  -1   0  123.69   22.30
  -7  -1   0  112.29   26.40
   7   1   0  134.69   33.00
   7   1   0  137.29   26.60
   7   1   0  122.09   22.40
   7   1   0  159.38   30.00
   7   1   0  114.09   26.40
   7   1   0  112.39   25.90
   7   1   0  163.08   36.00
   7   1   0  112.99   28.00
  -8  -1   0 1075.69   90.29
  -8  -1   0 1257.07   76.29
  -8  -1   0 1241.78   76.79
  -8  -1   0 1200.88   77.79
  -8  -1   0 1319.27   81.69
  -8  -1   0 1231.58   88.79
   8   1   0 1320.77   81.99
   8   1   0 1236.18   81.69
   8   1   0 1247.68   85.99
   8   1   0 1311.77  102.19
   8   1   0 1381.66   85.09
   8   1   0 1273.67   82.99
   8   1   0 1203.98   79.19
  -9  -1   0  525.85   75.59
  -9  -1   0  694.43   65.99
  -9  -1   0  654.33   71.79
  -9  -1   0  600.04   57.39
  -9  -1   0  397.76   64.49
  -9  -1   0  534.45   58.29
  -9  -1   0  491.45   51.29
   9   1   0  560.34   64.09
   9   1   0  533.25   62.49
   9   1   0  579.04   81.59
   9   1   0  647.64   60.79
   9   1   0  659.53   73.59
   9   1   0  615.84   57.29
 -10  -1   0   69.79   32.40
 -10  -1   0   58.69   54.59
 -10  -1   0  114.89   71.69
 -10  -1   0   79.59   38.50
 -10  -1   0   87.19   44.20
 -10  -1   0   79.69   27.90
  10   1   0   83.09   75.29
  10   1   0   61.79   39.70
  10   1   0   67.49   35.90
  10   1   0   53.89   46.10
  10   1   0   91.79   33.80
 -11  -1   0  420.06   70.39
 -11  -1   0  567.84   65.29
 -11  -1   0  431.16   62.79
 -11  -1   0  441.26   85.29
  11   1   0  422.36   60.59
  11   1   0  352.66   67.29
  11   1   0  377.16   65.59
  11  -2   0   16.30   46.90
  11  -2   0  -24.50   42.70
  11  -2   0  -43.20   59.49
  11  -2   0    7.10   35.40
 -11   2   0  -21.10   66.99
 -11   2   0  -66.19   41.00
 -11   2   0   -9.00   29.80
 -11   2   0    9.50   50.49
  10  -2   0  606.14   88.69
  10  -2   0  436.66   75.69
  10  -2   0  792.52   69.79
  10  -2   0  621.64   68.89
  10  -2   0  621.54   72.49
  10  -2   0  484.25   68.29
  10  -2   0  568.94   99.79
 -10   2   0  529.25  104.59
 -10   2   0  605.94   84.29
 -10   2   0  616.34   80.89
 -10   2   0  626.44   88.99
 -10   2   0  578.64   68.09
 -10   2   0  745.53   56.69
   9  -2   0  568.44   81.69
   9  -2   0  614.94   69.59
   9  -2   0  610.24   57.99
   9  -2   0  548.35   69.39
   9  -2   0  524.95   61.09
   9  -2   0  648.94   62.89
  -9   2   0  596.84   55.89
  -9   2   0  731.13   79.09
  -9   2   0  551.84   77.79
  -9   2   0  562.24   72.49
  -9   2   0  458.65   66.19
  -9   2   0  692.03   53.19
   8  -2   0   71.59   43.50
   8  -2   0  -13.90   19.30
   8  -2   0  -13.20   19.00
   8  -2   0   79.99   29.70
   8  -2   0  -15.80   25.40
   8  -2   0   20.60   25.10
  -8   2   0   20.20   19.60
  -8   2   0  -12.10   16.50
  -8   2   0   35.80   38.90
  -8   2   0   33.30   31.20
  -8   2   0   21.40   27.50
  -8   2   0   15.90   26.60
  -8   2   0   11.10   31.50
   7  -2   0 1157.88   84.49
   7  -2   0 1277.47   89.99
   7  -2   0 1113.49   69.49
   7  -2   0 1122.89   74.99
   7  -2   0 1102.39   68.89
   7  -2   0 1199.58   73.89
   7  -2   0 1095.79   75.79
   7  -2   0 1222.38   79.29
  -7   2   0 1168.58   67.89
  -7   2   0 1142.29   72.19
  -7   2   0 1115.09   70.69
  -7   2   0 1215.48   64.69
  -7   2   0 1139.49   74.79
  -7   2   0 1117.19   79.99
   6  -2   0 1523.25   86.79
   6  -2   0 1535.05   83.69
   6  -2   0 1526.15   78.99
   6  -2   0 1497.75   79.69
   6  -2   0 1479.15   80.59
   6  -2   0 1547.25   91.09
   6  -2   0 1594.04   94.09
   6  -2   0 1502.65   87.19
  -6   2   0 1515.15   75.39
  -6   2   0 1545.55   78.89
  -6   2   0 1377.96   86.59
  -6   2   0 1525.05   80.89
  -6   2   0 1422.76   87.99
  -6   2   0 1535.85   91.89
   5  -2   0   93.29   16.70
   5  -2   0  121.69   24.20
   5  -2   0   81.89   19.30
   5  -2   0   89.59   17.20
   5  -2   0  107.79   18.10
   5  -2   0   85.19   24.10
   5  -2   0   97.39   20.80
   5  -2   0  138.99   24.00
  -5   2   0   99.09   17.90
  -5   2   0   97.99   20.70
  -5   2   0  102.19   18.60
  -5   2   0   62.89   18.10
  -5   2   0  129.99   24.80
  -5   2   0  103.59   15.70
  -5   2   0   95.89   15.20
   4  -2   0  235.18   24.70
   4  -2   0  223.18   21.70
   4  -2   0  196.58   19.30
   4  -2   0  189.38   26.70
   4  -2   0  218.68   28.30
   4  -2   0  197.28   21.40
   4  -2   0  231.08   20.20
   4  -2   0  230.28   25.60
   4  -2   0  177.48   23.90
  -4   2   0  173.68   20.60
  -4   2   0  214.78   18.80
  -4   2   0  194.48   21.70
  -4   2   0  191.68   20.90
  -4   2   0  194.28   24.90
  -4   2   0  253.47   28.40
  -4   2   0  220.88   21.60
   3  -2   0 2739.83  120.49
   3  -2   0 2862.51  124.29
   3  -2   0 2810.02  117.99
   3  -2   0 2760.32  117.99
   3  -2   0 2736.53  120.39
   3  -2   0 2686.43  121.69
   3  -2   0 2287.27  126.09
   3  -2   0 2870.71  116.59
   3  -2   0 2725.43  116.19
  -3   2   0 2685.03  115.49
  -3   2   0 2598.04  120.59
  -3   2   0 2613.94  115.79
  -3   2   0 2749.02  117.89
  -3   2   0 2694.03  116.99
  -3   2   0 2851.51  123.39
   2  -2   0 1513.45   70.69
   2  -2   0 1576.44   67.59
   2  -2   0 1501.95   67.59
   2  -2   0 1531.65   71.39
   2  -2   0 1673.73   71.99
   2  -2   0 1538.65   65.29
   2  -2   0 1474.55   66.59
  -2   2   0 1465.45   67.49
  -2   2   0 1543.35   67.19
  -2   2   0 1476.05   65.19
  -2   2   0 1474.95   66.49
  -2   2   0 1507.05   71.19
  -2   2   0 1502.35   70.79
   1  -2   0   66.19    4.40
   1  -2   0   65.59    7.80
   1  -2   0   76.99   10.80
   1  -2   0   69.79    8.50
   1  -2   0   73.99    8.00
   1  -2   0   74.89   10.70
   1  -2   0   77.69   10.40
  -1   2   0   57.19    9.30
  -1   2   0   63.79    4.50
  -1   2   0   68.39    8.50
  -1   2   0   56.09    8.80
  -1   2   0   63.39    9.00
   0  -2   0 9194.58  369.66
   0  -2   0 9703.53  373.56
   0  -2   0 9082.09  369.56
   0  -2   0 9214.18  370.86
   0  -2   0 9294.97  370.26
   0  -2   0 9349.17  370.06
   0  -2   0 8657.13  368.76
   0   2   0 9248.27  370.36
   0   2   0 9033.40  372.86
   0   2   0 9615.54  369.56
  -1  -2   0 2197.38   93.19
  -1  -2   0 2159.18   91.49
  -1  -2   0 2225.98   94.89
  -1  -2   0 2263.37   93.69
  -1  -2   0 2239.48   93.19
  -1  -2   0 2146.59   95.89
  -1  -2   0 2183.78   92.29
  -1  -2   0 2174.68   94.09
   1   2   0 2249.77   93.29
   1   2   0 2220.88   92.09
   1   2   0 2142.89   93.49
   1   2   0 2276.27   94.39
   1   2   0 2248.97   95.89
   1   2   0 2134.19   91.49
  -2  -2   0   75.79   14.40
  -2  -2   0   64.39   12.10
  -2  -2   0   76.39    9.80
  -2  -2   0   67.59   12.20
  -2  -2   0   72.79   11.70
  -2  -2   0   79.59   10.80
  -2  -2   0   73.69   12.00
  -2  -2   0   72.09   10.30
   2   2   0   85.69   12.90
   2   2   0   66.59   11.70
   2   2   0   80.39   13.00
   2   2   0   90.49   11.10
   2   2   0   62.29   10.80
   2   2   0   75.69   10.50
  -3  -2   0 1407.46   64.49
  -3  -2   0 1435.36   65.59
  -3  -2   0 1445.76   65.69
  -3  -2   0 1404.06   68.09
  -3  -2   0 1339.37   68.79
  -3  -2   0 1383.96   66.89
  -3  -2   0 1361.66   69.49
  -3  -2   0 1389.46   70.89
   3   2   0 1288.17   69.49
   3   2   0 1452.95   67.69
   3   2   0 1421.16   65.29
   3   2   0 1323.17   67.29
   3   2   0 1431.36   69.89
   3   2   0 1387.46   69.19
   3   2   0 1279.27   63.99
   3   2   0 1371.96   66.49
  -4  -2   0  337.57   30.60
  -4  -2   0  406.96   33.70
  -4  -2   0  380.36   27.90
  -4  -2   0  382.96   34.40
  -4  -2   0  345.87   29.30
  -4  -2   0  347.47   26.60
  -4  -2   0  305.27   28.90
  -4  -2   0  373.06   27.40
   4   2   0  362.46   28.10
   4   2   0  371.66   29.90
   4   2   0  352.66   32.50
   4   2   0  393.46   34.70
   4   2   0  363.76   28.30
   4   2   0  328.77   25.80
   4   2   0  372.26   30.80
   4   2   0  392.46   33.90
  -5  -2   0   19.60   11.10
  -5  -2   0   40.00   13.40
  -5  -2   0   39.70   17.30
  -5  -2   0   18.10   17.90
  -5  -2   0    8.00   15.80
  -5  -2   0   35.20   13.50
  -5  -2   0   42.00   13.30
  -5  -2   0   12.30    9.90
   5   2   0    2.70   13.10
   5   2   0   42.00   18.40
   5   2   0   12.80   15.00
   5   2   0   33.60   14.40
   5   2   0   34.10   19.20
   5   2   0   26.30   17.50
   5   2   0   17.00   13.20
   5   2   0   38.60   11.90
  -6  -2   0  984.40   69.99
  -6  -2   0 1027.20   70.59
  -6  -2   0  945.01   66.59
  -6  -2   0 1092.39   67.39
  -6  -2   0 1032.00   61.39
  -6  -2   0 1001.60   59.49
  -6  -2   0 1036.30   61.19
  -6  -2   0 1159.78   61.19
   6   2   0  993.60   67.39
   6   2   0  975.30   68.99
   6   2   0 1075.89   64.39
   6   2   0 1013.10   64.09
   6   2   0 1068.09   73.19
   6   2   0  977.80   65.09
   6   2   0 1073.59   60.89
  -7  -2   0 1268.27   89.89
  -7  -2   0 1597.14   82.39
  -7  -2   0 1344.37   76.09
  -7  -2   0 1359.56   85.99
  -7  -2   0 1384.66   78.09
  -7  -2   0 1349.47   86.89
  -7  -2   0 1415.36   90.89
  -7  -2   0 1299.17   77.29
   7   2   0 1286.97   82.79
   7   2   0 1347.47   81.89
   7   2   0 1387.66   78.49
   7   2   0 1299.47   79.99
   7   2   0 1479.55   96.59
   7   2   0 1395.56   84.19
   7   2   0 1439.96   92.99
  -8  -2   0  114.49   26.90
  -8  -2   0  116.89   28.60
  -8  -2   0   98.79   34.10
  -8  -2   0   98.89   26.10
  -8  -2   0   84.39   32.60
  -8  -2   0  153.28   32.10
  -8  -2   0  112.99   36.10
  -8  -2   0  118.29   44.10
   8   2   0   83.89   42.30
   8   2   0  144.09   31.20
   8   2   0   81.39   28.70
   8   2   0   86.49   29.20
   8   2   0  132.39   32.80
   8   2   0  123.59   32.40
   8   2   0  147.49   27.90
  -9  -2   0  472.95   51.49
  -9  -2   0  400.56   57.39
  -9  -2   0  402.76   57.49
  -9  -2   0  438.76   64.89
  -9  -2   0  514.85   54.29
  -9  -2   0  503.65   72.49
  -9  -2   0  557.14   72.19
   9   2   0  453.95   62.39
   9   2   0  514.05   75.39
   9   2   0  492.15   59.99
   9   2   0  623.74   63.59
   9   2   0  554.54   54.59
   9   2   0  470.35   54.79
 -10  -2   0  490.35  102.79
 -10  -2   0  699.43   67.49
 -10  -2   0  650.43   89.89
 -10  -2   0  599.34   91.49
 -10  -2   0  600.04   85.49
 -10  -2   0  683.03   62.39
  10   2   0  665.23   94.89
  10   2   0  679.13   73.49
  10   2   0  598.64   75.89
  10   2   0  587.24   70.19
  10   2   0  529.15   64.19
 -11  -2   0   56.59   46.60
 -11  -2   0   56.59   36.40
 -11  -2   0  -19.10   60.59
 -11  -2   0  -82.39   39.20
  11   2   0   90.59   54.79
  11   2   0   15.00   34.10
  11   2   0   94.89   53.39
  11  -3   0  322.97   58.79
  11  -3   0  296.57   66.09
  11  -3   0  190.08   52.39
 -11   3   0  282.67   82.99
 -11   3   0  216.98   39.30
 -11   3   0  272.87   65.09
  10  -3   0  126.79   66.19
  10  -3   0   81.39   38.60
  10  -3   0   96.19   53.49
  10  -3   0  107.19   39.60
  10  -3   0   47.80   55.59
  10  -3   0   81.29   35.50
  10  -3   0  168.18   79.39
 -10   3   0  160.28   39.30
 -10   3   0  140.69   46.90
 -10   3   0  112.39   29.60
 -10   3   0   97.79   50.79
 -10   3   0   79.99   49.90
   9  -3   0  165.28   60.49
   9  -3   0  238.28   39.10
   9  -3   0  196.08   47.40
   9  -3   0  225.28   45.20
   9  -3   0  255.77   40.60
   9  -3   0  243.28   47.10
   9  -3   0  192.08   48.80
  -9   3   0  224.68   34.10
  -9   3   0  258.07   51.59
  -9   3   0  192.28   46.30
  -9   3   0  255.77   44.70
  -9   3   0  230.88   61.49
  -9   3   0  218.58   34.30
   8  -3   0 1044.80   69.59
   8  -3   0 1078.99   70.79
   8  -3   0 1047.70  100.69
   8  -3   0 1066.59   77.29
   8  -3   0 1078.39   78.29
   8  -3   0 1054.69   81.19
  -8   3   0 1242.18   70.69
  -8   3   0 1144.19   88.29
  -8   3   0 1039.90   63.19
  -8   3   0 1051.89   81.39
  -8   3   0 1059.79   77.49
  -8   3   0 1030.20   94.99
  -8   3   0 1060.29   75.09
   7  -3   0  778.22   61.09
   7  -3   0  733.83   52.99
   7  -3   0  715.43   75.89
   7  -3   0  753.32   53.19
   7  -3   0  672.73   59.99
   7  -3   0  771.72   60.99
   7  -3   0  813.42   64.09
  -7   3   0  755.22   55.79
  -7   3   0  677.63   46.60
  -7   3   0  731.13   72.19
  -7   3   0  737.43   56.59
  -7   3   0  761.62   56.59
  -7   3   0  775.62   51.49
  -7   3   0  839.02   66.09
   6  -3   0  172.48   29.70
   6  -3   0  143.19   31.80
   6  -3   0   79.09   32.70
   6  -3   0  180.68   34.90
   6  -3   0  137.69   23.10
   6  -3   0  123.19   23.50
   6  -3   0  107.19   25.10
   6  -3   0  173.88   24.30
  -6   3   0  129.99   22.90
  -6   3   0  169.58   20.10
  -6   3   0  153.58   23.30
  -6   3   0  154.88   31.50
  -6   3   0  124.39   25.00
  -6   3   0  110.59   24.20
  -6   3   0  141.79   24.90
   5  -3   0 1406.36   74.89
   5  -3   0 1459.45   81.49
   5  -3   0 1455.25   72.09
   5  -3   0 1547.95   86.49
   5  -3   0 1440.66   80.79
   5  -3   0 1524.85   79.59
   5  -3   0 1359.06   79.39
   5  -3   0 1452.85   74.89
   5  -3   0 1426.26   71.89
  -5   3   0 1534.45   83.49
  -5   3   0 1472.05   83.19
  -5   3   0 1397.86   80.19
  -5   3   0 1385.26   69.79
  -5   3   0 1424.16   79.69
  -5   3   0 1444.46   75.19
  -5   3   0 1568.54   73.69
   4  -3   0  835.82   45.60
   4  -3   0  855.51   52.39
   4  -3   0  907.21   57.09
   4  -3   0  971.50   53.39
   4  -3   0  936.71   56.29
   4  -3   0  882.61   49.30
   4  -3   0  849.81   52.89
   4  -3   0  816.52   46.60
   4  -3   0  889.61   49.10
  -4   3   0  912.21   46.10
  -4   3   0  899.11   46.60
  -4   3   0  880.01   49.50
  -4   3   0  853.71   51.69
  -4   3   0  910.61   54.99
  -4   3   0  881.31   48.30
  -4   3   0  912.61   56.09
   3  -3   0  366.06   31.00
   3  -3   0  363.36   25.10
   3  -3   0  400.36   30.00
   3  -3   0  353.26   28.00
   3  -3   0  349.37   21.90
   3  -3   0  320.27   27.40
   3  -3   0  380.16   25.50
   3  -3   0  375.16   24.30
  -3   3   0  337.17   21.80
  -3   3   0  355.96   29.50
  -3   3   0  367.06   25.90
  -3   3   0  337.17   27.30
  -3   3   0  339.17   23.00
  -3   3   0  364.26   29.70
  -3   3   0  387.76   25.10
   2  -3   0 3030.70  134.19
   2  -3   0 3149.98  130.59
   2  -3   0 3156.48  135.29
   2  -3   0 3041.40  130.69
   2  -3   0 3105.49  130.99
   2  -3   0 3225.68  135.19
   2  -3   0 2998.70  125.89
  -2   3   0 3200.38  131.29
  -2   3   0 3189.88  126.29
  -2   3   0 3020.70  133.49
  -2   3   0 3088.39  134.09
  -2   3   0 3167.88  130.19
  -2   3   0 3022.30  130.59
  -2   3   0 2899.61  134.99
   1  -3   0 1300.97   56.59
   1  -3   0 1260.57   58.39
   1  -3   0 1264.17   59.49
   1  -3   0 1266.57   58.79
   1  -3   0 1181.88   62.39
   1  -3   0 1347.97   56.39
  -1   3   0 1259.07   58.99
  -1   3   0 1251.97   58.69
  -1   3   0 1181.58   57.09
  -1   3   0 1232.78   57.79
   0  -3   0  120.19   12.00
   0  -3   0  108.29   11.70
   0  -3   0  104.09   11.70
   0  -3   0  106.29   11.90
   0  -3   0  108.49    8.20
   0  -3   0  111.09   12.20
   0  -3   0  109.69   15.90
   0  -3   0  109.59   10.70
   0   3   0   92.69   10.80
   0   3   0   96.59   10.70
   0   3   0  114.49   11.00
   0   3   0  110.19   15.90
   0   3   0  117.19    8.50
   0   3   0  112.99   12.60
  -1  -3   0 1769.32   82.49
  -1  -3   0 1754.52   77.09
  -1  -3   0 1657.43   76.59
  -1  -3   0 1836.62   76.09
  -1  -3   0 1999.90   79.19
  -1  -3   0 1754.72   78.49
  -1  -3   0 1724.03   76.59
   1   3   0 1676.93   75.49
   1   3   0 1607.04   78.49
   1   3   0 1811.52   76.89
   1   3   0 1806.52   82.19
   1   3   0 1776.12   76.99
  -2  -3   0 2641.54  110.99
  -2  -3   0 2670.13  113.79
  -2  -3   0 2613.04  117.39
  -2  -3   0 2702.03  114.59
  -2  -3   0 2601.24  116.29
  -2  -3   0 2568.14  113.79
  -2  -3   0 2417.16  115.09
  -2  -3   0 2588.54  111.99
   2   3   0 2548.34  113.89
   2   3   0 2696.53  113.19
   2   3   0 2630.34  113.99
   2   3   0 2641.84  115.29
   2   3   0 2662.63  117.09
   2   3   0 2699.43  111.89
   2   3   0 2480.45  110.69
  -3  -3   0  577.84   35.70
  -3  -3   0  487.35   38.40
  -3  -3   0  546.55   33.10
  -3  -3   0  505.65   35.20
  -3  -3   0  510.95   37.10
  -3  -3   0  528.15   35.50
  -3  -3   0  519.95   31.60
  -3  -3   0  527.55   30.80
   3   3   0  572.34   32.30
   3   3   0  542.65   33.70
   3   3   0  499.65   33.90
   3   3   0  539.55   36.60
   3   3   0  478.85   30.30
   3   3   0  541.25   35.90
   3   3   0  513.05   34.60
   3   3   0  530.15   35.20
  -4  -3   0  578.04   36.20
  -4  -3   0  555.94   41.30
  -4  -3   0  519.85   42.60
  -4  -3   0  581.84   38.60
  -4  -3   0  554.64   36.60
  -4  -3   0  549.15   38.40
  -4  -3   0  609.04   35.90
  -4  -3   0  601.64   43.80
   4   3   0  543.45   34.80
   4   3   0  603.04   39.00
   4   3   0  579.44   42.40
   4   3   0  563.34   41.20
   4   3   0  496.05   40.90
   4   3   0  529.95   37.90
   4   3   0  575.94   40.50
   4   3   0  599.84   36.90
  -5  -3   0 1478.55   74.79
  -5  -3   0 1225.28   73.79
  -5  -3   0 1215.98   66.39
  -5  -3   0 1241.68   76.69
  -5  -3   0 1173.18   65.79
  -5  -3   0 1270.47   73.99
  -5  -3   0 1315.07   66.69
  -5  -3   0 1196.58   66.89
   5   3   0 1194.38   74.39
   5   3   0 1248.28   72.99
   5   3   0 1238.88   69.59
   5   3   0 1233.38   70.09
   5   3   0 1383.76   74.49
   5   3   0 1194.98   70.69
   5   3   0 1155.08   64.89
  -6  -3   0  304.47   35.70
  -6  -3   0  314.67   45.90
  -6  -3   0  302.27   32.40
  -6  -3   0  329.27   32.10
  -6  -3   0  319.37   33.40
  -6  -3   0  297.27   42.40
  -6  -3   0  335.97   34.30
  -6  -3   0  377.76   41.80
   6   3   0  211.68   51.99
   6   3   0  326.17   38.00
   6   3   0  354.26   36.00
   6   3   0  357.56   44.40
   6   3   0  307.17   44.20
   6   3   0  367.06   40.10
   6   3   0  317.47   31.60
   6   3   0  321.77   41.20
  -7  -3   0  110.09   23.40
  -7  -3   0  142.19   26.10
  -7  -3   0  177.88   28.80
  -7  -3   0  153.28   35.50
  -7  -3   0  111.59   27.50
  -7  -3   0  125.09   34.50
  -7  -3   0  156.98   33.60
  -7  -3   0  126.49   26.50
   7   3   0  120.89   29.80
   7   3   0  119.49   31.60
   7   3   0  125.19   30.30
   7   3   0  166.38   39.10
   7   3   0  131.99   25.10
   7   3   0  137.39   29.20
   7   3   0  157.08   29.20
  -8  -3   0 1376.06  102.69
  -8  -3   0 1506.25   90.49
  -8  -3   0 1472.85   93.59
  -8  -3   0 1398.96  115.69
  -8  -3   0 1502.65   90.39
  -8  -3   0 1570.04   87.09
  -8  -3   0 1524.45  100.09
  -8  -3   0 1546.85   90.39
   8   3   0 1528.55   94.89
   8   3   0 1548.55   90.29
   8   3   0 1544.75   92.89
   8   3   0 1682.53   98.59
   8   3   0 1681.43  111.49
   8   3   0 1534.95   97.49
  -9  -3   0  715.63   85.39
  -9  -3   0  720.93   81.59
  -9  -3   0  889.11  100.09
  -9  -3   0  764.62   59.99
  -9  -3   0  676.53   63.29
  -9  -3   0  797.52   64.29
  -9  -3   0  759.12   64.19
   9   3   0  721.33   66.79
   9   3   0  871.61   76.99
   9   3   0  583.84   75.69
   9   3   0  846.62   66.09
   9   3   0  760.02   96.09
 -10  -3   0   61.69   77.89
 -10  -3   0   32.00   49.50
 -10  -3   0  -17.50   31.10
 -10  -3   0   31.80   49.90
 -10  -3   0   26.20   30.80
  10   3   0    9.40   37.90
  10   3   0    6.00   36.90
  10   3   0  -30.60   28.90
  10   3   0  -84.59   41.50
  10   3   0  -66.99   67.69
 -11  -3   0  188.38   55.69
  11   3   0  326.57   61.29
  11   3   0   57.59   81.29
  11   3   0  352.26   60.39
  10  -4   0  347.37   51.49
  10  -4   0  235.08   48.30
  10  -4   0  164.58   71.09
  10  -4   0  312.97   49.10
  10  -4   0  257.37   63.89
  10  -4   0  274.17   59.19
 -10   4   0  258.07   71.49
 -10   4   0  262.77   64.59
 -10   4   0  228.28   34.80
 -10   4   0  273.07   58.49
 -10   4   0  260.67   42.30
 -10   4   0  189.18   58.59
   9  -4   0  900.31   64.49
   9  -4   0  966.10   79.29
   9  -4   0  983.70   87.19
   9  -4   0  983.00   89.59
   9  -4   0  853.61   71.09
   9  -4   0 1012.40  120.79
   9  -4   0  901.21   98.99
  -9   4   0  945.31   87.49
  -9   4   0  829.52  104.09
  -9   4   0  954.50   68.39
  -9   4   0 1026.00   79.59
  -9   4   0  780.52   88.79
  -9   4   0  951.70   64.89
   8  -4   0   63.89   23.40
   8  -4   0   79.49   41.60
   8  -4   0   35.30   29.40
   8  -4   0   80.59   22.50
   8  -4   0   98.49   47.30
   8  -4   0   97.49   33.90
   8  -4   0   83.79   31.40
  -8   4   0   38.80   29.00
  -8   4   0   58.99   28.30
  -8   4   0  108.69   25.00
  -8   4   0   50.59   42.90
  -8   4   0   66.79   20.50
  -8   4   0   70.99   30.00
  -8   4   0   13.50   30.10
   7  -4   0  718.53   60.59
   7  -4   0  831.92   68.89
   7  -4   0  589.74   49.40
   7  -4   0  651.63   48.30
   7  -4   0  605.64   59.49
   7  -4   0  617.74   56.79
   7  -4   0  763.12   71.79
  -7   4   0  660.33   54.69
  -7   4   0  785.92   65.99
  -7   4   0  678.73   54.99
  -7   4   0  681.73   45.00
  -7   4   0  706.73   49.70
  -7   4   0  687.93   71.29
   6  -4   0  982.20   61.69
   6  -4   0  953.20   66.29
   6  -4   0  972.20   73.29
   6  -4   0 1064.99   57.79
   6  -4   0 1095.19   71.19
   6  -4   0 1076.59   60.19
   6  -4   0 1124.69   64.29
   6  -4   0  973.70   67.79
  -6   4   0 1001.50   62.89
  -6   4   0  897.51   66.99
  -6   4   0  914.41   67.19
  -6   4   0 1066.09   59.39
  -6   4   0 1008.60   74.39
  -6   4   0 1023.90   59.49
  -6   4   0 1002.60   56.09
   5  -4   0   64.09   21.70
   5  -4   0   44.20   17.00
   5  -4   0   81.69   15.60
   5  -4   0   60.79   13.50
   5  -4   0   73.09   21.20
   5  -4   0   86.29   25.90
   5  -4   0   68.69   16.20
   5  -4   0   96.49   22.60
  -5   4   0   60.69   17.40
  -5   4   0   72.09   12.90
  -5   4   0   62.99   16.10
  -5   4   0   92.89   21.00
  -5   4   0   73.49   15.40
  -5   4   0   56.09   19.90
   4  -4   0  353.66   32.10
   4  -4   0  337.87   27.20
   4  -4   0  356.36   36.80
   4  -4   0  337.07   34.50
   4  -4   0  324.47   23.90
   4  -4   0  343.97   36.50
   4  -4   0  351.86   34.70
   4  -4   0  368.66   29.60
   4  -4   0  381.16   29.40
  -4   4   0  340.07   24.50
  -4   4   0  355.86   27.60
  -4   4   0  339.17   25.50
  -4   4   0  354.76   32.60
  -4   4   0  357.96   35.20
  -4   4   0  395.26   32.60
  -4   4   0  375.26   28.90
   3  -4   0 1403.56   63.79
   3  -4   0 1466.65   70.39
   3  -4   0 1472.15   75.49
   3  -4   0 1462.35   74.59
   3  -4   0 1504.75   70.09
   3  -4   0 1466.15   69.39
   3  -4   0 1512.75   76.69
  -3   4   0 1468.85   74.89
  -3   4   0 1426.96   74.59
  -3   4   0 1494.15   64.29
  -3   4   0 1404.46   68.89
  -3   4   0 1472.55   73.99
  -3   4   0 1496.55   69.19
  -3   4   0 1448.66   70.29
   2  -4   0  879.61   51.99
   2  -4   0  878.61   44.90
   2  -4   0  882.51   49.20
   2  -4   0  852.61   36.80
   2  -4   0  874.61   49.00
   2  -4   0  818.72   43.70
   2  -4   0  829.42   45.10
   2  -4   0  851.11   47.40
  -2   4   0  985.70   45.70
  -2   4   0  890.21   47.90
  -2   4   0  904.71   37.20
  -2   4   0  950.40   45.90
  -2   4   0  845.42   47.50
  -2   4   0  876.11   48.10
   1  -4   0  582.04   32.90
   1  -4   0  552.24   37.40
   1  -4   0  513.45   29.60
   1  -4   0  530.65   29.30
   1  -4   0  531.75   31.50
   1  -4   0  557.04   33.90
   1  -4   0  542.15   31.70
  -1   4   0  540.85   31.40
  -1   4   0  533.35   33.60
  -1   4   0  531.45   31.80
  -1   4   0  527.35   32.70
  -1   4   0  557.54   31.80
   0  -4   0 3923.41  161.78
   0  -4   0 3685.73  165.78
   0  -4   0 3718.43  157.68
   0  -4   0 3738.23  159.08
   0  -4   0 3796.42  159.88
   0  -4   0 3834.62  159.48
   0  -4   0 3869.31  154.48
   0  -4   0 3862.21  160.38
   0   4   0 3712.83  165.68
   0   4   0 3807.32  159.88
   0   4   0 4011.20  158.78
   0   4   0 3864.71  160.88
   0   4   0 3592.24  157.98
   0   4   0 3634.54  154.38
   0   4   0 3877.91  157.88
  -1  -4   0 3635.34  151.88
  -1  -4   0 3479.75  148.59
  -1  -4   0 3484.55  156.68
  -1  -4   0 3680.93  149.88
  -1  -4   0 3662.93  148.89
  -1  -4   0 3421.36  151.18
   1   4   0 3586.34  148.39
   1   4   0 3738.03  149.88
   1   4   0 3641.04  150.38
   1   4   0 3614.34  149.79
   1   4   0 3430.36  156.08
   1   4   0 3400.76  151.78
   1   4   0 3473.25  148.79
  -2  -4   0    3.70    9.30
  -2  -4   0    7.70    7.80
  -2  -4   0    5.80    7.20
  -2  -4   0    0.50    7.90
  -2  -4   0    3.50    5.60
  -2  -4   0   -1.70    8.60
  -2  -4   0    8.40    7.20
  -2  -4   0   -2.20    5.70
   2   4   0  -11.30    6.80
   2   4   0   -2.80   10.90
   2   4   0   18.80   10.30
   2   4   0    4.90    5.40
   2   4   0    5.90    8.00
  -3  -4   0 1725.63   80.79
  -3  -4   0 1659.23   84.19
  -3  -4   0 1658.93   76.49
  -3  -4   0 1646.34   83.49
  -3  -4   0 1608.54   80.69
  -3  -4   0 1723.33   84.49
  -3  -4   0 1730.13   80.29
  -3  -4   0 1591.34   77.69
   3   4   0 1592.04   80.09
   3   4   0 1587.64   76.29
   3   4   0 1674.33   82.19
   3   4   0 1623.34   83.59
   3   4   0 1664.33   84.19
   3   4   0 1653.33   79.19
   3   4   0 1722.63   77.69
   3   4   0 1611.64   80.59
  -4  -4   0  961.90   61.59
  -4  -4   0 1003.50   55.89
  -4  -4   0 1084.39   61.19
  -4  -4   0 1093.39   55.69
  -4  -4   0 1109.79   61.29
  -4  -4   0 1181.38   59.19
  -4  -4   0  963.80   63.19
  -4  -4   0 1016.80   60.89
   4   4   0 1058.19   55.39
   4   4   0  951.20   58.99
   4   4   0 1064.69   62.69
   4   4   0 1011.40   58.09
   4   4   0 1074.49   62.89
   4   4   0 1080.19   63.19
   4   4   0 1068.49   56.19
   4   4   0  995.50   59.39
  -5  -4   0   89.09   22.40
  -5  -4   0   86.59   22.00
  -5  -4   0  102.49   18.60
  -5  -4   0   61.99   14.90
  -5  -4   0   67.59   20.80
  -5  -4   0   58.99   22.50
   5   4   0   45.10   19.10
   5   4   0   96.19   16.60
   5   4   0   68.49   22.90
   5   4   0   82.49   21.80
   5   4   0   57.99   21.10
   5   4   0   78.39   21.10
   5   4   0   79.89   21.30
  -6  -4   0 1758.92  104.49
  -6  -4   0 1919.41   94.39
  -6  -4   0 1820.72   97.19
  -6  -4   0 1679.53   98.99
  -6  -4   0 1874.11  105.09
  -6  -4   0 1691.13   91.79
  -6  -4   0 1831.82   91.79
  -6  -4   0 1723.43   92.39
   6   4   0 1737.53   95.59
   6   4   0 1782.22  101.49
   6   4   0 1810.82   92.19
   6   4   0 1682.73   95.89
   6   4   0 1629.94   97.19
   6   4   0 1869.41   92.69
   6   4   0 1783.42  102.09
   6   4   0 1802.82   97.59
  -7  -4   0 1503.95   82.99
  -7  -4   0 1499.25   94.39
  -7  -4   0 1353.96   79.49
  -7  -4   0 1313.47   79.29
  -7  -4   0 1338.27   89.79
  -7  -4   0 1357.06   80.59
  -7  -4   0 1322.87   94.39
   7   4   0 1408.56   88.39
   7   4   0 1437.26   86.49
   7   4   0 1190.98   81.29
   7   4   0 1332.37   81.69
   7   4   0 1366.26   90.59
   7   4   0 1397.76   79.49
   7   4   0 1418.66   94.49
  -8  -4   0  229.98   46.30
  -8  -4   0  213.38   50.99
  -8  -4   0  250.17   34.10
  -8  -4   0  300.37   42.80
  -8  -4   0  345.07   46.30
  -8  -4   0  218.28   37.30
  -8  -4   0  256.07   38.20
  -8  -4   0  224.68   42.40
   8   4   0  281.17   39.30
   8   4   0  269.47   46.50
   8   4   0  362.46   56.19
   8   4   0  204.18   37.10
   8   4   0  245.68   47.00
   8   4   0  325.57   45.30
   8   4   0  296.77   46.90
  -9  -4   0  146.99   32.30
  -9  -4   0  164.88   57.39
  -9  -4   0  130.89   32.60
  -9  -4   0   52.99   31.80
  -9  -4   0  162.78   35.50
  -9  -4   0  110.39   44.40
   9   4   0  134.29   46.00
   9   4   0   68.09   50.19
   9   4   0  166.78   55.99
   9   4   0   81.89   43.10
   9   4   0  184.08   36.90
   9   4   0  181.38   39.80
 -10  -4   0  231.28   62.99
 -10  -4   0  344.07   51.99
 -10  -4   0  184.98   59.09
 -10  -4   0  399.36   57.89
 -10  -4   0  212.48   45.40
 -10  -4   0  458.45   88.09
 -10  -4   0  204.88   56.99
  10   4   0  335.07   55.89
  10   4   0  292.67   58.59
  10   4   0  359.96   71.59
  10   4   0  249.68   48.60
  10  -5   0   32.90   70.39
  10  -5   0   81.89   38.00
  10  -5   0   65.89  110.79
  10  -5   0  259.67   72.79
  10  -5   0  149.79   45.30
  10  -5   0  185.88   51.79
  10  -5   0  193.08   41.80
  10  -5   0  145.09   46.00
 -10   5   0  106.39   46.90
 -10   5   0  168.88   51.29
 -10   5   0  128.89   32.40
 -10   5   0  174.38   58.59
   9  -5   0   61.79   43.20
   9  -5   0  121.59   55.99
   9  -5   0   65.19   30.30
   9  -5   0   36.20   37.90
   9  -5   0   37.60   38.20
   9  -5   0  108.69   28.50
   9  -5   0  127.79   46.60
   9  -5   0  166.58   69.29
  -9   5   0  118.99   46.90
  -9   5   0   76.69   28.20
  -9   5   0   67.89   39.90
  -9   5   0  122.89   25.50
  -9   5   0   23.00   41.40
   8  -5   0  923.31   62.19
   8  -5   0  829.42   85.29
   8  -5   0 1011.00   78.29
   8  -5   0  816.12   95.39
   8  -5   0  896.41   73.19
   8  -5   0  910.11   77.59
   8  -5   0  835.42   64.49
  -8   5   0  864.41   62.79
  -8   5   0  886.91   59.39
  -8   5   0  976.30   82.59
  -8   5   0  928.61   72.29
  -8   5   0  971.70   71.39
  -8   5   0  883.41   93.69
  -8   5   0  974.10   78.29
   7  -5   0  981.50   67.49
   7  -5   0  912.81   61.99
   7  -5   0  820.22   71.99
   7  -5   0  637.34   75.89
   7  -5   0  905.01   61.39
   7  -5   0  961.30   74.69
   7  -5   0  871.41   53.99
   7  -5   0  809.62   82.89
   7  -5   0  946.41   71.79
  -7   5   0  935.81   64.99
  -7   5   0  775.52   66.59
  -7   5   0  925.01   80.99
  -7   5   0  954.40   76.99
  -7   5   0 1027.00   66.79
  -7   5   0  878.11   54.89
  -7   5   0  908.71   57.99
   6  -5   0   -7.40   11.10
   6  -5   0  -22.80   17.40
   6  -5   0   23.60   16.10
   6  -5   0    5.60   29.80
   6  -5   0   -2.70   25.20
   6  -5   0    7.40   17.80
   6  -5   0  -13.00   21.00
   6  -5   0   17.90   16.60
  -6   5   0   21.40   15.90
  -6   5   0   15.30   12.40
  -6   5   0  -20.50   23.40
  -6   5   0   43.70   20.80
  -6   5   0   10.10   16.30
  -6   5   0   31.50   19.10
  -6   5   0  -11.20   14.30
   5  -5   0 1558.64   89.09
   5  -5   0 1345.17  120.69
   5  -5   0 1677.93   92.19
   5  -5   0 1414.76   84.89
   5  -5   0 1534.25   80.39
   5  -5   0 1554.44   80.89
   5  -5   0 1528.95   77.99
   5  -5   0 1516.45   86.59
   5  -5   0 1433.16   71.89
  -5   5   0 1538.75   86.49
  -5   5   0 1533.85   85.89
  -5   5   0 1627.64   81.69
  -5   5   0 1532.65   76.29
  -5   5   0 1602.04   79.09
  -5   5   0 1563.14   73.79
   4  -5   0 1051.09   56.29
   4  -5   0 1010.20   65.39
   4  -5   0 1045.00   55.09
   4  -5   0  999.80   55.89
   4  -5   0  999.90   62.19
   4  -5   0 1008.90   60.79
   4  -5   0  988.50   47.90
  -4   5   0 1057.19   60.59
  -4   5   0 1005.90   54.29
  -4   5   0 1001.00   63.29
  -4   5   0 1012.80   56.19
  -4   5   0  925.11   59.89
  -4   5   0  924.81   52.89
  -4   5   0 1000.80   48.50
   3  -5   0   13.90   14.10
   3  -5   0    0.70   12.10
   3  -5   0   17.90    9.70
   3  -5   0   11.40    4.50
   3  -5   0    3.90    9.20
   3  -5   0   18.40   11.30
   3  -5   0    9.50   12.70
   3  -5   0    9.70    9.50
  -3   5   0    8.00    7.30
  -3   5   0   17.20    8.60
  -3   5   0   19.60   10.20
  -3   5   0    7.70    5.00
  -3   5   0   19.00   13.10
  -3   5   0   24.10   10.90
  -3   5   0    9.40   10.60
   2  -5   0 2837.62  124.19
   2  -5   0 2781.62  128.49
   2  -5   0 2798.02  123.49
   2  -5   0 2917.51  130.09
   2  -5   0 2838.32  133.89
   2  -5   0 2940.01  126.39
   2  -5   0 2861.91  127.59
  -2   5   0 2786.92  127.59
  -2   5   0 2770.42  125.19
  -2   5   0 3009.10  127.89
  -2   5   0 2748.23  127.99
   1  -5   0 2007.20   90.89
   1  -5   0 2027.30   88.39
   1  -5   0 2050.59   89.29
   1  -5   0 1970.30   91.59
   1  -5   0 1965.20   90.59
   1  -5   0 2062.79   93.79
   1  -5   0 1932.61   97.49
  -1   5   0 1971.10   88.09
  -1   5   0 1993.00   89.89
  -1   5   0 1898.51   92.39
  -1   5   0 1915.21   91.99
  -1   5   0 1911.71   90.49
  -1   5   0 1932.41   90.69
   0  -5   0  635.54   39.70
   0  -5   0  723.93   39.70
   0  -5   0  752.12   34.20
   0  -5   0  764.12   38.70
   0  -5   0  675.33   46.50
   0  -5   0  770.32   43.20
   0  -5   0  735.93   41.00
   0  -5   0  692.63   39.70
   0   5   0  714.13   40.50
   0   5   0  654.33   38.00
   0   5   0  763.22   39.30
   0   5   0  720.63   34.20
   0   5   0  731.83   41.30
   0   5   0  695.33   47.50
   0   5   0  758.92   38.50
  -1  -5   0 1297.87   70.99
  -1  -5   0 1391.06   65.89
  -1  -5   0 1356.66   64.09
  -1  -5   0 1253.17   60.49
  -1  -5   0 1244.08   61.79
  -1  -5   0 1412.76   65.79
  -1  -5   0 1319.97   62.09
   1   5   0 1330.17   65.89
   1   5   0 1272.87   60.79
   1   5   0 1352.56   62.69
   1   5   0 1349.36   71.49
   1   5   0 1308.77   63.39
   1   5   0 1349.07   62.69
   1   5   0 1110.49   61.59
  -2  -5   0 3266.47  159.28
  -2  -5   0 3357.76  151.88
  -2  -5   0 3585.54  151.88
  -2  -5   0 3633.24  156.08
  -2  -5   0 3743.13  150.48
  -2  -5   0 3591.54  157.58
  -2  -5   0 3486.25  153.98
   2   5   0 3545.35  152.28
   2   5   0 3306.17  151.68
   2   5   0 3708.23  151.48
   2   5   0 3465.25  149.39
   2   5   0 3583.34  152.78
   2   5   0 3666.93  160.68
   2   5   0 3348.17  154.18
  -3  -5   0  187.48   23.10
  -3  -5   0  186.38   19.80
  -3  -5   0  190.58   23.30
  -3  -5   0  249.78   24.80
  -3  -5   0  162.38   19.40
  -3  -5   0  178.48   25.30
  -3  -5   0  186.18   24.80
  -3  -5   0  135.99   23.00
   3   5   0  210.78   22.70
   3   5   0  210.08   22.60
   3   5   0  203.78   27.90
   3   5   0  200.48   22.60
   3   5   0  214.68   18.70
   3   5   0  176.68   26.60
  -4  -5   0  867.31   48.00
  -4  -5   0  768.42   54.79
  -4  -5   0  849.02   56.59
  -4  -5   0  791.12   51.49
  -4  -5   0  816.92   54.59
  -4  -5   0  802.12   53.09
  -4  -5   0  865.71   54.99
  -4  -5   0  801.82   48.40
   4   5   0  783.12   55.39
   4   5   0  829.42   54.19
   4   5   0  875.71   51.99
   4   5   0  825.32   48.30
   4   5   0  811.22   46.80
   4   5   0  821.22   52.39
   4   5   0  874.51   57.09
  -5  -5   0 1247.18   79.39
  -5  -5   0 1212.08   73.69
  -5  -5   0 1227.58   71.99
  -5  -5   0 1189.08   78.79
  -5  -5   0 1151.18   73.89
  -5  -5   0 1509.85   70.69
  -5  -5   0 1190.78   68.39
   5   5   0 1258.67   68.39
   5   5   0 1205.98   66.89
   5   5   0 1212.08   70.69
   5   5   0 1273.47   77.59
   5   5   0 1168.58   73.49
   5   5   0 1293.37   76.59
   5   5   0 1326.47   77.09
  -6  -5   0  179.38   28.00
  -6  -5   0  195.18   33.00
  -6  -5   0  193.68   32.90
  -6  -5   0  191.38   27.40
  -6  -5   0  178.98   29.60
  -6  -5   0  177.18   31.40
  -6  -5   0  156.78   27.50
  -6  -5   0  155.88   35.30
   6   5   0  131.39   28.60
   6   5   0  146.39   33.50
   6   5   0  175.48   26.30
   6   5   0  116.49   29.20
   6   5   0  193.38   35.80
   6   5   0  238.88   33.80
   6   5   0  172.08   32.00
   6   5   0  118.29   30.20
  -7  -5   0   -6.40   20.00
  -7  -5   0   19.90   19.00
  -7  -5   0  -38.10   25.70
  -7  -5   0   44.30   32.20
  -7  -5   0   29.90   21.50
  -7  -5   0    6.90   22.40
  -7  -5   0   -6.30   29.70
   7   5   0   24.90   30.50
   7   5   0   10.70   27.80
   7   5   0   -2.30   28.30
   7   5   0   -6.30   22.60
   7   5   0   -7.00   24.20
   7   5   0  -22.80   20.20
   7   5   0  -27.20   14.40
  -8  -5   0  372.66   45.20
  -8  -5   0  382.86   60.49
  -8  -5   0  390.16   45.50
  -8  -5   0  389.76   53.79
  -8  -5   0  460.55   56.39
  -8  -5   0  346.27   57.59
   8   5   0  369.06   50.59
   8   5   0  407.26   61.39
   8   5   0  320.67   47.80
   8   5   0  308.07   48.40
   8   5   0  411.26   45.80
   8   5   0  396.76   45.00
   8   5   0  343.37   50.89
  -9  -5   0  446.76   58.39
  -9  -5   0  499.45   68.39
  -9  -5   0  539.45   58.29
  -9  -5   0  298.27   63.19
  -9  -5   0  519.65   71.29
  -9  -5   0  478.75   58.49
   9   5   0  513.35   76.39
   9   5   0  453.95   58.99
   9   5   0  430.06   54.49
   9   5   0  401.06   61.39
   9   5   0  607.24   76.59
 -10  -5   0   90.19   50.79
 -10  -5   0  -37.40   79.79
 -10  -5   0   -7.20   37.50
 -10  -5   0    0.60   56.59
  10   5   0  130.59  119.59
  10   5   0   12.30   29.20
  10   5   0   50.59   40.80
  10   5   0  -34.10   48.70
  10   5   0  110.09   79.89
  10  -6   0   84.49   73.59
  10  -6   0  151.58   51.89
  10  -6   0  179.98   38.90
  10  -6   0  299.57   66.99
  10  -6   0  154.68   45.90
  10  -6   0  158.08   49.50
 -10   6   0   80.59   64.09
 -10   6   0  215.08   35.10
 -10   6   0  167.88   59.29
   9  -6   0 1195.08   75.19
   9  -6   0 1130.99   95.49
   9  -6   0 1104.09  114.69
   9  -6   0 1208.88   84.59
   9  -6   0 1183.88   94.89
   9  -6   0 1274.07   99.19
   9  -6   0 1201.08  102.19
  -9   6   0 1168.68  104.39
  -9   6   0 1055.99   94.99
  -9   6   0 1282.17   80.29
  -9   6   0 1071.19  145.29
  -9   6   0 1127.49   75.09
  -9   6   0 1302.87   88.99
   8  -6   0  105.29   48.60
   8  -6   0   53.79   24.30
   8  -6   0   33.00   53.89
   8  -6   0  105.19   38.40
   8  -6   0  111.59   36.00
   8  -6   0   48.20   31.80
   8  -6   0  110.19   24.10
   8  -6   0   85.69   35.40
  -8   6   0   58.99   29.20
  -8   6   0   92.59   35.00
  -8   6   0  164.08   61.39
  -8   6   0   57.59   36.10
  -8   6   0   60.59   28.20
  -8   6   0   98.29   25.20
  -8   6   0  127.59   26.80
   7  -6   0  317.67   45.10
   7  -6   0  363.06   52.49
   7  -6   0  379.56   46.50
   7  -6   0  399.36   51.79
   7  -6   0  420.56   56.39
   7  -6   0  388.66   56.99
   7  -6   0  382.56   33.60
   7  -6   0  356.56   41.60
  -7   6   0  339.37   36.60
  -7   6   0  429.26   57.29
  -7   6   0  416.36   43.60
  -7   6   0  333.37   47.50
  -7   6   0  323.27   47.60
  -7   6   0  356.86   49.20
   6  -6   0 1025.30   77.09
   6  -6   0 1034.40   64.69
   6  -6   0 1003.20   66.79
   6  -6   0 1083.29   73.89
   6  -6   0  994.10   54.39
   6  -6   0  955.90   72.79
   6  -6   0 1073.99   84.09
   6  -6   0 1087.29   83.79
   6  -6   0 1150.28   82.19
  -6   6   0 1000.90   59.69
  -6   6   0 1090.39   75.79
  -6   6   0 1072.39   71.69
  -6   6   0 1073.59   63.99
  -6   6   0 1068.19   79.59
  -6   6   0  974.10   66.19
  -6   6   0 1074.39   57.99
   5  -6   0  -10.20   16.80
   5  -6   0  -12.10   19.50
   5  -6   0  -16.90   24.50
   5  -6   0   20.10   16.00
   5  -6   0   11.00    8.50
   5  -6   0    9.90   23.00
   5  -6   0  -10.40   14.40
   5  -6   0   33.10   16.30
  -5   6   0   23.90   10.40
  -5   6   0   21.80   13.40
  -5   6   0   25.40   22.90
  -5   6   0   24.70   18.90
  -5   6   0   20.10   17.20
  -5   6   0   28.10   15.60
  -5   6   0   -3.70    9.70
   4  -6   0  233.98   27.10
   4  -6   0  273.17   33.60
   4  -6   0  237.78   26.50
   4  -6   0  250.87   26.60
   4  -6   0  238.58   29.30
   4  -6   0  235.58   16.50
  -4   6   0  253.67   24.90
  -4   6   0  248.78   27.20
  -4   6   0  242.48   29.20
  -4   6   0  228.18   17.20
  -4   6   0  262.17   26.00
  -4   6   0  226.98   27.30
   3  -6   0 1202.08   79.99
   3  -6   0 1333.67   66.69
   3  -6   0 1237.88   69.79
   3  -6   0 1307.27   65.99
   3  -6   0 1312.97   73.09
   3  -6   0 1318.67   67.89
   3  -6   0 1252.37   75.99
  -3   6   0 1247.78   65.79
  -3   6   0 1230.98   69.99
  -3   6   0 1409.26   67.49
  -3   6   0 1297.37   72.49
  -3   6   0 1320.67   71.09
   2  -6   0 1256.07   68.69
   2  -6   0 1418.66   78.19
   2  -6   0 1376.06   69.29
   2  -6   0 1336.57   71.69
   2  -6   0 1354.16   66.29
   2  -6   0 1385.76   73.59
   2  -6   0 1329.67   66.79
  -2   6   0 1281.27   68.99
  -2   6   0 1323.77   71.49
  -2   6   0 1361.06   69.89
  -2   6   0 1387.46   71.09
  -2   6   0 1391.36   68.89
   1  -6   0   62.89   16.90
   1  -6   0   49.10   11.70
   1  -6   0   64.89   14.80
   1  -6   0   54.19   13.80
   1  -6   0   59.89   14.70
   1  -6   0   37.10    3.80
   1  -6   0   58.99   11.80
   1  -6   0   38.30   11.40
  -1   6   0   38.30   13.60
  -1   6   0   43.00   11.60
  -1   6   0   37.10   11.30
  -1   6   0   51.79   12.60
  -1   6   0   38.50   11.30
  -1   6   0   63.39   14.90
   0  -6   0 3079.29  133.19
   0  -6   0 2869.51  129.19
   0  -6   0 2905.41  141.39
   0  -6   0 3069.69  135.29
   0  -6   0 3034.60  133.29
   0  -6   0 2903.11  131.79
   0  -6   0 2769.42  130.79
   0  -6   0 3116.99  124.39
   0   6   0 3183.78  124.89
   0   6   0 2992.10  132.89
   0   6   0 2891.31  141.19
   0   6   0 2640.44  132.29
   0   6   0 3149.49  130.79
   0   6   0 3085.59  129.79
   0   6   0 3163.48  130.59
   0   6   0 2804.92  129.49
  -1  -6   0 3531.45  165.28
  -1  -6   0 3402.96  153.28
  -1  -6   0 3542.55  155.68
  -1  -6   0 3605.94  151.48
  -1  -6   0 3431.76  156.58
  -1  -6   0 3709.83  157.88
   1   6   0 3314.27  151.08
   1   6   0 3642.74  153.98
   1   6   0 3726.73  154.18
   1   6   0 3508.75  152.38
   1   6   0 3868.91  156.98
   1   6   0 3668.53  165.48
   1   6   0 3689.33  155.28
   1   6   0 3414.36  157.78
  -2  -6   0   -2.80    8.90
  -2  -6   0    4.20   10.40
  -2  -6   0   -2.80   13.10
  -2  -6   0    3.90    8.30
  -2  -6   0    2.60   11.20
  -2  -6   0   -4.60    8.40
  -2  -6   0    2.90    8.10
  -2  -6   0   -4.10    8.60
   2   6   0   -6.30   10.40
   2   6   0   15.10   10.30
   2   6   0   -3.50    8.70
   2   6   0    2.90   13.70
   2   6   0    3.40   10.30
   2   6   0   13.10    7.40
   2   6   0  -11.00    9.20
   2   6   0    7.50    8.10
  -3  -6   0 1065.09   59.29
  -3  -6   0 1062.79   55.69
  -3  -6   0  986.60   62.59
  -3  -6   0 1092.09   66.39
  -3  -6   0 1102.69   63.19
  -3  -6   0 1015.10   56.89
  -3  -6   0 1058.49   59.39
   3   6   0 1024.30   60.29
   3   6   0 1090.19   69.09
   3   6   0  973.70   58.49
   3   6   0 1120.69   55.39
   3   6   0 1082.69   58.79
   3   6   0  990.00   58.49
  -4  -6   0  889.11   60.19
  -4  -6   0  882.01   52.89
  -4  -6   0  925.11   57.79
  -4  -6   0  930.91   52.49
  -4  -6   0  886.41   60.79
  -4  -6   0  870.11   60.29
   4   6   0  848.52   61.09
   4   6   0  775.72   49.30
   4   6   0  889.81   56.69
   4   6   0  916.61   55.39
   4   6   0  903.41   55.19
  -5  -6   0   22.20   17.50
  -5  -6   0   -4.30   12.50
  -5  -6   0   11.40   18.70
  -5  -6   0   32.20   18.00
  -5  -6   0    5.60   14.10
  -5  -6   0    5.00   20.50
  -5  -6   0   23.20   18.00
  -5  -6   0   -3.40   19.30
   5   6   0    1.10   12.10
   5   6   0   -3.80   15.40
   5   6   0  -34.00   15.70
   5   6   0   -7.60   22.40
   5   6   0   -0.10   18.40
   5   6   0    4.10   22.50
  -6  -6   0  490.85   44.40
  -6  -6   0  611.04   51.39
  -6  -6   0  565.14   46.20
  -6  -6   0  541.45   55.19
  -6  -6   0  470.25   57.49
  -6  -6   0  496.35   54.59
  -6  -6   0  619.64   52.49
  -6  -6   0  675.83   52.39
   6   6   0  540.15   43.70
   6   6   0  659.03   58.39
   6   6   0  532.95   64.29
   6   6   0  577.54   48.50
   6   6   0  575.24   49.00
   6   6   0  563.84   51.69
   6   6   0  565.44   48.60
  -7  -6   0  803.72   74.89
  -7  -6   0  789.62   63.19
  -7  -6   0  696.83   59.49
  -7  -6   0  844.62   81.69
  -7  -6   0  811.82   60.79
  -7  -6   0  858.61   65.29
  -7  -6   0  889.81   75.59
   7   6   0  881.11   75.89
   7   6   0  787.62   74.99
   7   6   0  779.42   62.99
   7   6   0  813.52   60.89
   7   6   0  937.21   69.39
   7   6   0  793.92   57.19
  -8  -6   0  263.07   39.80
  -8  -6   0  215.78   34.70
  -8  -6   0  290.97   55.29
  -8  -6   0  170.88   59.49
   8   6   0  221.88   37.80
   8   6   0  187.18   44.00
   8   6   0  194.08   37.60
   8   6   0  260.77   51.89
  -9  -6   0    9.70   32.10
  -9  -6   0   57.69   46.60
  -9  -6   0   50.39   45.80
  -9  -6   0  144.99   39.10
  -9  -6   0  106.89   38.20
   9   6   0   48.10   45.50
   9   6   0   96.89   51.29
   9   6   0   -6.80   34.00
   9   6   0   68.69   56.69
   9   6   0  125.39   35.30
   9   6   0   35.20   38.20
 -10  -6   0  255.77   51.99
 -10  -6   0  444.46   74.09
 -10  -6   0  324.47   73.79
 -10  -6   0  255.07   84.49
 -10  -6   0  290.17   67.99
  10   6   0  331.07   49.60
  10   6   0  377.36   54.39
  10   6   0   74.69   69.49
  10   6   0  312.47   64.09
  10  -7   0  144.99   50.49
  10  -7   0  243.38   64.99
  10  -7   0  210.88   62.59
  10  -7   0  111.59   45.00
  10  -7   0  141.99   35.20
 -10   7   0  170.88   55.79
 -10   7   0    6.80   86.59
 -10   7   0  149.09   32.60
   9  -7   0    9.50   45.20
   9  -7   0   43.90   43.30
   9  -7   0   -0.30   31.10
   9  -7   0   60.79   36.20
   9  -7   0   44.10   26.80
   9  -7   0  156.28   53.89
   9  -7   0  -24.20  107.99
  -9   7   0   24.50   25.40
  -9   7   0   22.50   27.40
  -9   7   0   -5.60   36.30
  -9   7   0   28.70   43.80
  -9   7   0   95.09   47.10
  -9   7   0   39.40   47.50
   8  -7   0  584.14   65.59
   8  -7   0  521.45   67.49
   8  -7   0  634.14   71.69
   8  -7   0  671.33   73.99
   8  -7   0  444.46   55.09
   8  -7   0  636.24   66.19
   8  -7   0  690.03   95.39
   8  -7   0  645.14   45.40
  -8   7   0  690.73   73.89
  -8   7   0  652.13   53.49
  -8   7   0  554.54   71.79
  -8   7   0  720.13   67.59
  -8   7   0  593.24   55.39
   7  -7   0  360.26   31.30
   7  -7   0  410.96   49.20
   7  -7   0  496.25   64.99
   7  -7   0  418.86   50.79
   7  -7   0  367.76   49.30
   7  -7   0  394.86   49.10
   7  -7   0  300.57   70.29
   7  -7   0  368.26   43.30
   7  -7   0  383.66   55.29
   7  -7   0  455.05   63.79
  -7   7   0  426.36   61.49
  -7   7   0  487.55   57.69
  -7   7   0  341.77   50.19
  -7   7   0  343.67   49.00
  -7   7   0  389.96   44.30
  -7   7   0  318.77   37.70
  -7   7   0  336.17   40.00
   6  -7   0   56.49   23.40
   6  -7   0   19.70   26.00
   6  -7   0   -9.70   21.40
   6  -7   0   41.10   35.00
   6  -7   0   -5.00   34.80
   6  -7   0   13.90   11.30
   6  -7   0   24.90   23.00
   6  -7   0  -21.40   33.10
  -6   7   0   -7.40   30.60
  -6   7   0   33.00   21.80
  -6   7   0   22.60   13.50
  -6   7   0   53.29   26.40
  -6   7   0    6.70   21.00
  -6   7   0   36.50   19.60
  -6   7   0   13.40   15.60
   5  -7   0  598.64   31.60
   5  -7   0  458.75   53.39
   5  -7   0  622.64   62.09
   5  -7   0  539.15   57.29
   5  -7   0  540.65   44.80
   5  -7   0  604.74   47.60
   5  -7   0  613.74   54.89
   5  -7   0  563.04   52.09
   5  -7   0  649.43   61.69
  -5   7   0  616.44   52.19
  -5   7   0  631.04   58.39
  -5   7   0  576.04   32.20
  -5   7   0  586.14   51.49
  -5   7   0  642.24   43.10
  -5   7   0  602.24   45.80
  -5   7   0  541.65   41.90
   4  -7   0  572.24   41.90
   4  -7   0  588.94   46.30
   4  -7   0  540.85   51.49
   4  -7   0  530.25   43.90
   4  -7   0  519.85   51.19
   4  -7   0  539.55   40.90
  -4   7   0  548.25   41.00
  -4   7   0  557.24   38.90
  -4   7   0  531.35   45.20
  -4   7   0  516.05   49.20
  -4   7   0  560.84   47.40
  -4   7   0  581.24   24.70
   3  -7   0   77.99   16.70
   3  -7   0   58.09   16.10
   3  -7   0   88.49   20.80
   3  -7   0   75.19   21.80
   3  -7   0   59.99   18.30
   3  -7   0   85.99   19.20
  -3   7   0   87.79   16.60
  -3   7   0   82.19   18.70
  -3   7   0   83.89   18.00
  -3   7   0   78.59   16.30
   2  -7   0 1257.77   68.69
   2  -7   0 1372.76   79.19
   2  -7   0 1282.07   72.59
   2  -7   0 1337.67   69.49
   2  -7   0 1261.67   64.99
   2  -7   0 1218.18   65.39
  -2   7   0 1277.57   68.89
  -2   7   0 1273.37   64.39
  -2   7   0 1206.58   67.19
  -2   7   0 1260.67   69.59
  -2   7   0 1265.37   70.49
   1  -7   0 2553.34  120.29
   1  -7   0 2701.93  117.89
   1  -7   0 2533.65  123.69
   1  -7   0 2565.74  120.89
   1  -7   0 2715.73  122.79
   1  -7   0 2572.84  118.99
   1  -7   0 2517.95  130.39
   1  -7   0 2416.46  104.89
  -1   7   0 2749.02  124.19
  -1   7   0 2779.32  119.89
  -1   7   0 2500.95  121.19
  -1   7   0 2786.22  117.89
   0  -7   0 1243.98   65.49
   0  -7   0 1225.78   66.29
   0  -7   0 1299.07   67.19
   0  -7   0 1323.17   69.79
   0  -7   0 1312.77   77.29
   0  -7   0 1324.47   67.79
   0  -7   0 1185.78   56.79
   0  -7   0 1273.57   63.69
   0   7   0 1093.99   75.49
   0   7   0 1274.47   63.99
   0   7   0 1218.78   66.89
   0   7   0 1254.17   57.39
   0   7   0 1289.97   63.49
   0   7   0 1240.78   67.79
   0   7   0 1351.36   64.79
   0   7   0 1207.48   63.09
  -1  -7   0  343.07   37.90
  -1  -7   0  328.37   31.50
  -1  -7   0  355.46   29.10
  -1  -7   0  367.76   25.60
  -1  -7   0  369.36   28.70
  -1  -7   0  417.06   33.30
   1   7   0  371.56   31.20
   1   7   0  346.17   28.40
   1   7   0  344.77   28.70
   1   7   0  363.56   26.10
   1   7   0  322.27   30.50
   1   7   0  372.06   28.90
   1   7   0  420.26   39.30
   1   7   0  313.57   24.70
  -2  -7   0 1497.55   73.29
  -2  -7   0 1321.67   83.69
  -2  -7   0 1391.56   73.79
  -2  -7   0 1572.84   79.09
  -2  -7   0 1471.55   74.39
  -2  -7   0 1474.15   78.79
  -2  -7   0 1404.26   79.19
   2   7   0 1410.26   70.89
   2   7   0 1434.96   72.79
   2   7   0 1444.06   85.09
   2   7   0 1458.75   75.69
   2   7   0 1539.65   74.49
   2   7   0 1496.95   75.49
   2   7   0 1589.74   75.69
   2   7   0 1546.15   79.49
  -3  -7   0  252.07   29.80
  -3  -7   0  244.18   33.70
  -3  -7   0  284.17   28.10
  -3  -7   0  268.37   35.00
  -3  -7   0  278.07   30.10
  -3  -7   0  299.27   30.40
   3   7   0  338.87   43.60
   3   7   0  327.97   32.00
   3   7   0  280.27   24.60
   3   7   0  249.18   27.50
   3   7   0  244.38   29.10
   3   7   0  250.27   27.30
  -4  -7   0  680.93   50.49
  -4  -7   0  623.74   49.00
  -4  -7   0  695.63   46.90
  -4  -7   0  670.03   44.50
  -4  -7   0  647.14   53.99
  -4  -7   0  587.14   48.60
  -4  -7   0  638.44   52.09
  -4  -7   0  650.53   53.09
   4   7   0  667.93   47.00
   4   7   0  686.03   48.90
   4   7   0  656.13   48.30
   4   7   0  665.43   43.90
   4   7   0  654.23   49.10
   4   7   0  723.03   47.40
  -5  -7   0  856.91   67.79
  -5  -7   0  953.80   67.69
  -5  -7   0  911.81   57.89
  -5  -7   0  931.11   69.59
  -5  -7   0  909.31   65.19
  -5  -7   0  918.91   57.19
  -5  -7   0  900.11   62.09
  -5  -7   0  833.72   62.59
   5   7   0  812.22   53.39
   5   7   0  954.50   65.39
   5   7   0  763.72   57.19
   5   7   0  867.01   61.89
   5   7   0  865.21   63.29
   5   7   0  895.81   73.09
  -6  -7   0  360.16   49.99
  -6  -7   0  319.37   38.80
  -6  -7   0  287.17   45.40
  -6  -7   0  364.86   47.60
  -6  -7   0  331.37   44.30
  -6  -7   0  474.55   46.70
  -6  -7   0  408.36   41.40
  -6  -7   0  295.07   42.30
   6   7   0  367.16   46.10
   6   7   0  386.26   44.70
   6   7   0  392.46   42.60
   6   7   0  328.27   44.60
   6   7   0  292.37   42.20
   6   7   0  452.25   38.30
   6   7   0  415.96   48.20
  -7  -7   0   67.29   30.90
  -7  -7   0   16.70   35.00
  -7  -7   0   42.40   40.10
  -7  -7   0   29.50   20.30
  -7  -7   0   13.70   32.40
  -7  -7   0  -11.30   32.80
  -7  -7   0   -0.10   27.80
   7   7   0   44.20   32.20
   7   7   0  -13.50   44.10
   7   7   0   83.69   37.70
   7   7   0   -2.30   32.30
   7   7   0   11.40   22.10
   7   7   0   67.89   34.40
   7   7   0  -12.80   18.80
   7   7   0   32.80   42.90
  -8  -7   0  320.07   49.40
  -8  -7   0  430.96   70.39
  -8  -7   0  490.25   69.39
  -8  -7   0  290.77   60.29
  -8  -7   0  341.67   55.39
  -8  -7   0  270.77   60.29
  -8  -7   0  486.35   55.89
   8   7   0  372.46   59.09
   8   7   0  357.66   50.79
   8   7   0  346.57   56.29
   8   7   0  411.96   59.69
   8   7   0  428.56   52.19
  -9  -7   0  570.74   79.59
  -9  -7   0  525.35   78.19
  -9  -7   0  632.64   71.39
  -9  -7   0  472.15   69.99
   9   7   0  727.33   81.09
   9   7   0  625.74   82.09
   9   7   0  602.64   63.29
   9   7   0  560.04   78.69
 -10  -7   0   45.50   73.89
 -10  -7   0   60.59   49.00
 -10  -7   0   -3.00   45.90
 -10  -7   0  -21.70   53.59
 -10  -7   0   -6.50   40.10
  10   7   0   66.99   47.10
  10   7   0   16.30   29.10
  10   7   0  -54.79   37.50
   9  -8   0  735.43   75.09
   9  -8   0  701.13   89.69
   9  -8   0  684.13  105.59
   9  -8   0  671.83   85.29
   9  -8   0  859.81   96.19
   9  -8   0  525.25   72.49
   9  -8   0  741.03   55.59
  -9   8   0  776.22  104.89
  -9   8   0  865.41   82.19
  -9   8   0  892.61   89.19
  -9   8   0  847.92   63.69
   8  -8   0  146.09   23.90
   8  -8   0  163.98   42.60
   8  -8   0  245.38   47.70
   8  -8   0  130.69   44.30
   8  -8   0  237.98   48.80
   8  -8   0   -4.20   73.79
   8  -8   0  109.49   42.20
   8  -8   0  133.49   36.10
  -8   8   0  133.09   40.60
  -8   8   0  124.89   31.80
  -8   8   0  181.18   30.80
  -8   8   0  137.29   29.50
  -8   8   0   80.69   44.20
   7  -8   0  126.79   43.90
   7  -8   0  185.78   41.90
   7  -8   0  195.38   35.00
   7  -8   0  176.58   37.20
   7  -8   0  146.99   36.70
   7  -8   0  141.39   18.70
   7  -8   0    8.80   44.20
   7  -8   0  191.08   51.89
   7  -8   0  151.98   38.30
  -7   8   0  200.38   24.40
  -7   8   0  128.19   28.90
  -7   8   0  163.58   56.29
  -7   8   0  161.48   31.00
  -7   8   0  142.19   35.50
  -7   8   0  127.79   39.50
  -7   8   0  191.28   39.80
   6  -8   0  876.81   64.59
   6  -8   0  775.52   62.09
   6  -8   0  809.72   72.59
   6  -8   0  797.22   66.29
   6  -8   0  681.33   80.39
   6  -8   0  747.43   61.39
   6  -8   0  723.83   80.89
  -6   8   0  817.32   56.59
  -6   8   0  749.73   64.39
  -6   8   0  748.93   58.79
  -6   8   0  776.72   65.69
  -6   8   0  674.13   74.79
  -6   8   0  658.23   53.19
  -6   8   0  707.43   40.00
   5  -8   0   92.39   34.10
   5  -8   0  116.39   24.40
   5  -8   0  106.89   28.60
   5  -8   0  130.99   24.90
   5  -8   0   97.99   26.60
   5  -8   0  159.48   37.50
  -5   8   0  107.59   34.00
  -5   8   0  132.29   28.80
  -5   8   0   83.29   22.60
  -5   8   0   68.09   23.80
  -5   8   0  116.59   21.40
   4  -8   0  243.88   37.20
   4  -8   0  183.08   26.30
   4  -8   0  231.78   40.90
   4  -8   0  184.18   37.00
   4  -8   0  227.28   29.90
   4  -8   0  181.38   31.00
  -4   8   0  148.29   31.30
  -4   8   0  169.38   30.60
  -4   8   0  181.08   25.10
  -4   8   0  179.78   26.40
  -4   8   0  174.28   30.50
   3  -8   0  851.91   62.79
   3  -8   0  900.21   68.59
   3  -8   0  894.21   63.19
   3  -8   0  993.80   58.59
   3  -8   0  833.02   53.19
   3  -8   0  866.51   58.49
   3  -8   0  923.41   54.09
  -3   8   0  858.01   57.69
  -3   8   0  927.81   59.09
  -3   8   0  782.72   53.19
  -3   8   0  912.61   60.69
  -3   8   0  858.81   51.39
   2  -8   0 1445.96   75.29
   2  -8   0 1590.74   82.19
   2  -8   0 1466.35   77.09
   2  -8   0 1538.75   84.19
   2  -8   0 1536.95   91.89
   2  -8   0 1417.66   79.59
  -2   8   0 1404.06   81.79
  -2   8   0 1428.16   79.09
  -2   8   0 1467.85   78.99
  -2   8   0 1510.95   79.29
  -2   8   0 1558.24   75.79
   1  -8   0   40.40   13.00
   1  -8   0   50.59   15.90
   1  -8   0   30.60   15.90
   1  -8   0   25.60   17.30
   1  -8   0   28.70   19.50
   1  -8   0   59.09   15.00
   1  -8   0   19.50   16.10
   1  -8   0   45.00    5.10
  -1   8   0   42.40   18.40
  -1   8   0   47.60   14.10
  -1   8   0   51.29   13.80
  -1   8   0   38.70   14.50
   0  -8   0  736.23   58.89
   0  -8   0  695.43   47.50
   0  -8   0  760.52   49.80
   0  -8   0  737.73   45.50
   0  -8   0  758.42   38.40
   0  -8   0  784.52   50.79
   0  -8   0  792.02   54.19
   0  -8   0  727.23   47.70
   0   8   0  732.63   45.70
   0   8   0  886.11   65.59
   0   8   0  794.02   51.09
   0   8   0  783.72   46.10
   0   8   0  770.82   49.90
   0   8   0  768.82   39.00
   0   8   0  790.32   46.40
  -1  -8   0 1775.42   86.89
  -1  -8   0 1636.04   85.69
  -1  -8   0 1667.23   87.99
  -1  -8   0 1856.61   86.39
  -1  -8   0 1558.64   94.09
  -1  -8   0 1612.84   83.39
  -1  -8   0 1587.94   76.09
  -1  -8   0 1589.54   80.29
   1   8   0 1500.25   75.79
   1   8   0 1546.45   80.79
   1   8   0 1614.14   79.19
   1   8   0 1591.54   97.39
   1   8   0 1590.24   83.99
   1   8   0 1566.54   86.09
   1   8   0 1677.03   81.09
  -2  -8   0   51.29   20.80
  -2  -8   0   17.80   17.10
  -2  -8   0   58.59   16.20
  -2  -8   0   63.49   16.60
  -2  -8   0   49.20   16.10
  -2  -8   0   47.00   15.30
  -2  -8   0   93.79   24.50
  -2  -8   0   41.40   16.20
   2   8   0   13.90   13.60
   2   8   0   46.10   15.90
   2   8   0   39.60   18.50
   2   8   0   33.70   14.70
   2   8   0   47.50   12.30
   2   8   0   55.29   18.20
   2   8   0   55.29   13.20
   2   8   0   28.10   25.70
  -3  -8   0  742.23   50.29
  -3  -8   0  746.63   56.29
  -3  -8   0  800.82   50.89
  -3  -8   0  874.31   52.59
  -3  -8   0  735.93   61.09
  -3  -8   0  786.62   49.20
  -3  -8   0  727.63   58.89
  -3  -8   0  792.62   54.29
   3   8   0  728.63   49.40
   3   8   0  694.43   54.49
   3   8   0  766.52   51.09
   3   8   0  807.62   52.09
   3   8   0  716.73   49.80
   3   8   0  756.02   49.20
   3   8   0  681.23   45.00
  -4  -8   0  853.61   56.99
  -4  -8   0  867.51   67.99
  -4  -8   0  925.61   60.79
  -4  -8   0  926.71   60.29
  -4  -8   0  874.11   65.29
  -4  -8   0  967.40   62.79
  -4  -8   0  850.71   68.59
  -4  -8   0  935.81   56.39
   4   8   0  893.41   59.99
   4   8   0  893.81   59.39
   4   8   0  875.81   63.09
   4   8   0  887.41   57.79
   4   8   0  885.61   54.19
   4   8   0  884.41   59.99
  -5  -8   0   61.39   26.90
  -5  -8   0   59.69   24.20
  -5  -8   0   62.09   26.80
  -5  -8   0   65.69   28.30
  -5  -8   0  101.79   27.50
  -5  -8   0   87.79   21.40
  -5  -8   0   20.70   17.30
  -5  -8   0   30.40   27.40
   5   8   0   34.40   20.10
   5   8   0   62.79   24.60
   5   8   0   69.69   18.20
   5   8   0   41.60   21.80
   5   8   0  136.09   36.10
   5   8   0   59.19   22.00
  -6  -8   0  515.25   54.79
  -6  -8   0  567.34   66.59
  -6  -8   0  498.05   52.89
  -6  -8   0  543.25   57.99
  -6  -8   0  417.86   55.29
  -6  -8   0  539.55   47.60
   6   8   0  364.56   54.09
   6   8   0  589.94   75.99
   6   8   0  507.95   43.40
   6   8   0  448.26   50.69
   6   8   0  467.35   55.29
   6   8   0  404.46   44.80
  -7  -8   0  900.21   85.19
  -7  -8   0  856.41   81.69
  -7  -8   0  938.41   78.19
  -7  -8   0  853.81   67.69
  -7  -8   0  819.92   85.89
  -7  -8   0  812.62   74.09
   7   8   0  864.51   64.39
   7   8   0  984.20   79.19
   7   8   0  918.41   79.49
   7   8   0  821.12   63.49
   7   8   0  749.33   75.69
   7   8   0  909.61   94.59
  -8  -8   0  305.17   68.89
  -8  -8   0  334.17   49.10
  -8  -8   0  214.98   56.49
  -8  -8   0  344.07   63.89
  -8  -8   0  370.16   55.59
   8   8   0  430.76   65.19
   8   8   0  291.57   46.10
   8   8   0  301.97   58.79
   8   8   0  309.07   54.89
   8   8   0  302.57   57.09
   8   8   0  315.27   48.20
  -9  -8   0  127.59   45.80
  -9  -8   0  -27.20   59.69
   9   8   0   37.50   29.00
   9   8   0   56.29   34.50
   9   8   0  -22.20   46.60
   9   8   0  -33.20   51.79
   9   8   0   86.09   49.40
   9   8   0   20.00   61.49
   9  -9   0   -4.10   38.00
   9  -9   0  -24.90   56.89
   9  -9   0   29.50   43.50
   9  -9   0   11.20   54.99
  -9   9   0  -66.99   50.49
  -9   9   0    7.40   28.80
  -9   9   0  -73.59   35.90
  -9   9   0   49.30   54.19
   8  -9   0  479.55   67.89
   8  -9   0  555.44   62.89
   8  -9   0  407.36   65.29
   8  -9   0  464.15   99.69
   8  -9   0  565.94   78.69
   8  -9   0  625.64   81.69
   8  -9   0  572.24   78.09
  -8   9   0  458.65   66.29
  -8   9   0  521.35   41.20
  -8   9   0  432.96   50.79
  -8   9   0  348.37   65.09
  -8   9   0  501.85   62.29
   7  -9   0  689.33  119.09
   7  -9   0  648.54   66.39
   7  -9   0  658.23   70.29
   7  -9   0  570.54   79.19
   7  -9   0  629.04   72.39
   7  -9   0  555.04   68.79
   7  -9   0  606.54   60.19
  -7   9   0  548.75   54.29
  -7   9   0  612.14   58.79
  -7   9   0  779.42   67.99
  -7   9   0  568.24   69.99
  -7   9   0  632.54   35.30
  -7   9   0  543.45   70.29
   6  -9   0   31.50   47.50
   6  -9   0   25.80   27.20
   6  -9   0   -9.50   39.60
   6  -9   0   23.10   25.20
   6  -9   0   17.00   22.10
   6  -9   0    6.30   43.00
   6  -9   0  -49.20   30.20
   6  -9   0    1.30   28.90
   6  -9   0  -46.90   54.29
  -6   9   0   -5.40   18.80
  -6   9   0   17.10   25.60
  -6   9   0   -9.40   21.00
  -6   9   0   62.69   30.40
  -6   9   0   10.90   44.70
  -6   9   0    6.90   24.60
   5  -9   0  615.04   55.39
   5  -9   0  574.24   53.39
   5  -9   0  518.25   67.19
   5  -9   0  648.84   63.79
   5  -9   0  596.24   50.99
   5  -9   0  541.95   51.99
  -5   9   0  626.94   56.29
  -5   9   0  622.04   51.19
  -5   9   0  621.84   67.29
  -5   9   0  542.75   50.49
  -5   9   0  586.94   54.79
   4  -9   0  568.44   61.19
   4  -9   0  599.34   47.00
   4  -9   0  530.15   46.50
   4  -9   0  609.34   60.79
   4  -9   0  574.44   51.39
   4  -9   0  633.74   64.09
   4  -9   0  469.25   50.59
  -4   9   0  474.95   48.30
  -4   9   0  518.95   44.30
  -4   9   0  549.35   42.80
  -4   9   0  520.45   54.89
  -4   9   0  534.95   46.50
  -4   9   0  586.34   52.39
   3  -9   0   61.69   19.10
   3  -9   0   55.49   17.40
   3  -9   0    6.60   26.20
   3  -9   0   27.60   21.60
   3  -9   0  -21.50   22.90
   3  -9   0   30.80   20.90
   3  -9   0   20.00   14.90
  -3   9   0   28.30   17.60
  -3   9   0   33.70   16.80
  -3   9   0   42.90   22.50
  -3   9   0   36.60   16.60
  -3   9   0   19.20   20.50
   2  -9   0  504.65   40.80
   2  -9   0  502.25   44.00
   2  -9   0  509.45   46.80
   2  -9   0  419.46   42.50
   2  -9   0  554.94   51.69
   2  -9   0  455.35   38.40
   2  -9   0  499.15   54.29
  -2   9   0  511.85   44.00
  -2   9   0  495.95   39.50
  -2   9   0  445.86   40.80
  -2   9   0  517.85   43.00
  -2   9   0  481.25   47.10
   1  -9   0 1729.63   88.49
   1  -9   0 1820.52   95.59
   1  -9   0 1859.81   94.39
   1  -9   0 1745.63   91.49
   1  -9   0 1715.73  107.39
   1  -9   0 1732.63   97.49
   1  -9   0 1481.55   91.19
  -1   9   0 1696.13   89.49
  -1   9   0 1786.12   89.79
  -1   9   0 1888.21   89.19
  -1   9   0 1957.10   90.29
  -1   9   0 2057.09   98.09
   0  -9   0 1142.89   67.39
   0  -9   0 1257.07   83.89
   0  -9   0 1164.48   67.59
   0  -9   0 1055.99   65.69
   0  -9   0 1193.78   69.59
   0  -9   0 1206.88   55.19
   0  -9   0 1207.48   73.59
   0  -9   0 1213.78   64.29
   0   9   0 1038.80   71.59
   0   9   0 1076.49   68.09
   0   9   0 1067.09   69.19
   0   9   0 1209.28   84.99
   0   9   0 1218.58   64.29
   0   9   0 1167.18   64.39
  -1  -9   0  207.98   23.20
  -1  -9   0  159.48   23.10
  -1  -9   0  243.28   33.20
  -1  -9   0  214.08   31.90
  -1  -9   0  183.28   27.60
  -1  -9   0  217.38   29.80
  -1  -9   0  327.57   45.30
  -1  -9   0  180.18   30.80
   1   9   0  176.68   25.10
   1   9   0  201.38   28.10
   1   9   0  228.68   33.70
   1   9   0  187.48   19.70
   1   9   0  189.58   27.00
   1   9   0  197.98   35.70
   1   9   0  205.88   40.20
   1   9   0  170.08   23.60
  -2  -9   0 1539.65   86.79
  -2  -9   0 1516.35   77.79
  -2  -9   0 1438.86   84.49
  -2  -9   0 1494.45   96.79
  -2  -9   0 1458.55   87.59
  -2  -9   0 1447.26   81.49
  -2  -9   0 1615.24   81.09
   2   9   0 1517.55   99.29
   2   9   0 1554.84   81.19
   2   9   0 1531.15   77.49
   2   9   0 1549.94   79.89
   2   9   0 1554.84   79.49
   2   9   0 1491.65   86.39
   2   9   0 1470.55   77.19
   2   9   0 1514.65   84.59
  -3  -9   0  419.06   53.49
  -3  -9   0  371.66   39.00
  -3  -9   0  390.86   48.00
  -3  -9   0  390.56   45.80
  -3  -9   0  329.87   37.20
  -3  -9   0  422.86   43.60
  -3  -9   0  418.06   38.50
   3   9   0  458.55   41.00
   3   9   0  392.46   58.29
   3   9   0  391.66   34.40
   3   9   0  428.36   38.90
   3   9   0  282.07   39.70
   3   9   0  352.46   36.30
   3   9   0  402.66   36.20
   3   9   0  479.55   44.20
  -4  -9   0  356.86   42.00
  -4  -9   0  479.25   50.89
  -4  -9   0  342.87   42.80
  -4  -9   0  300.37   49.60
  -4  -9   0  350.86   39.50
  -4  -9   0  335.77   47.50
  -4  -9   0  360.76   43.50
  -4  -9   0  354.96   38.20
   4   9   0  303.67   43.10
   4   9   0  366.66   41.00
   4   9   0  328.47   38.10
   4   9   0  349.17   38.60
   4   9   0  349.47   51.69
   4   9   0  361.26   42.70
   4   9   0  386.36   34.80
  -5  -9   0  937.31   71.09
  -5  -9   0  772.52   62.39
  -5  -9   0  945.21   76.99
  -5  -9   0  920.91   72.19
  -5  -9   0  978.30   68.09
  -5  -9   0  993.30   80.39
  -5  -9   0 1000.70   64.89
   5   9   0 1013.10   89.49
   5   9   0  956.50   67.49
   5   9   0 1012.20   71.09
   5   9   0  956.30   65.39
   5   9   0  910.31   58.49
  -6  -9   0  593.64   74.29
  -6  -9   0  546.75   69.59
  -6  -9   0  586.44   65.59
  -6  -9   0  496.95   70.39
  -6  -9   0  569.74   67.39
  -6  -9   0  587.04   53.59
   6   9   0  579.84   62.89
   6   9   0  560.24   50.29
   6   9   0  601.04   50.69
   6   9   0  676.53   62.79
   6   9   0  727.03   77.69
  -7  -9   0   72.09   48.80
  -7  -9   0   42.70   44.40
  -7  -9   0    4.60   39.60
  -7  -9   0   86.09   41.20
  -7  -9   0   31.50   26.80
   7   9   0  -72.49   31.20
   7   9   0    5.70   35.40
   7   9   0  -33.30   23.30
   7   9   0  -13.20   35.20
   7   9   0   28.10   27.20
   7   9   0    9.60   46.80
  -8  -9   0  264.87   63.79
  -8  -9   0  360.56   71.49
  -8  -9   0  436.76   73.19
  -8  -9   0  355.66   54.89
  -8  -9   0  349.47   57.19
   8   9   0  312.17   60.29
   8   9   0  383.16   67.69
   8   9   0  308.47   47.90
   8   9   0  370.86   58.09
   8   9   0  328.87   51.49
  -9  -9   0  369.26   58.79
  -9  -9   0  416.76   81.89
  -9  -9   0  562.04   69.89
   9   9   0  463.05   53.99
   9   9   0  393.76   56.29
   9   9   0  441.86   72.79
   9 -10   0  510.55   77.29
   9 -10   0  603.64   72.49
   9 -10   0  391.36   74.49
  -9  10   0  360.56   68.89
  -9  10   0  422.66   77.39
   8 -10   0  244.18   63.29
   8 -10   0  383.76   65.79
   8 -10   0  373.56   65.89
   8 -10   0  222.98   67.59
   8 -10   0  315.17   47.70
   8 -10   0  337.67   58.59
  -8  10   0  221.08   54.79
  -8  10   0  231.68   76.49
  -8  10   0  388.66   50.29
   7 -10   0  152.98   46.70
   7 -10   0   96.39   40.10
   7 -10   0  115.19   48.00
   7 -10   0   60.09   38.70
   7 -10   0  115.49   32.00
   7 -10   0  159.38   47.30
  -7  10   0  107.69   27.50
  -7  10   0  103.19   39.30
  -7  10   0   -5.30   40.10
  -7  10   0  112.29   45.50
   6 -10   0  609.74   67.69
   6 -10   0  718.43   78.09
   6 -10   0  480.25   93.49
   6 -10   0  659.03   64.19
   6 -10   0  580.04   65.49
   6 -10   0  685.13   67.49
   6 -10   0  558.44   63.09
  -6  10   0  613.94   51.69
  -6  10   0  617.74   60.59
  -6  10   0  556.04   67.29
  -6  10   0  611.74   64.89
  -6  10   0  544.25   64.79
   5 -10   0  155.78   32.60
   5 -10   0  138.09   33.30
   5 -10   0  226.18   44.80
   5 -10   0  116.19   30.20
   5 -10   0  160.38   37.30
  -5  10   0  152.88   29.80
  -5  10   0  183.78   30.40
  -5  10   0  139.99   31.90
  -5  10   0  154.68   28.80
  -5  10   0  169.28   41.20
  -5  10   0  196.78   46.80
   4 -10   0   83.19   34.70
   4 -10   0  103.89   33.20
   4 -10   0   98.99   40.90
   4 -10   0   86.19   25.60
   4 -10   0  124.99   25.50
   4 -10   0  114.89   29.80
   4 -10   0  121.59   27.50
  -4  10   0  129.19   24.20
  -4  10   0  132.09   31.40
  -4  10   0  136.79   28.40
  -4  10   0  146.39   27.60
   3 -10   0  773.32   72.29
   3 -10   0  961.00   64.39
   3 -10   0  742.43   67.09
   3 -10   0  889.81   58.89
   3 -10   0  795.82   56.79
   3 -10   0  832.82   61.49
   3 -10   0  854.71   72.89
  -3  10   0  811.22   63.59
  -3  10   0  813.12   55.09
  -3  10   0  959.30   61.09
  -3  10   0  872.11   62.19
   2 -10   0  647.54   53.19
   2 -10   0  766.22   56.79
   2 -10   0  699.93   58.89
   2 -10   0  732.63   52.89
   2 -10   0  740.63   69.39
   2 -10   0  734.13   50.39
   2 -10   0  661.83   62.79
  -2  10   0  735.03   50.49
  -2  10   0  780.92   51.69
  -2  10   0  704.83   53.59
  -2  10   0  718.13   53.79
   1 -10   0  129.69   22.50
   1 -10   0  117.89   30.70
   1 -10   0  130.99   25.30
   1 -10   0  123.29   28.10
   1 -10   0  129.79   28.50
   1 -10   0  122.99   33.70
   1 -10   0  117.19   23.80
  -1  10   0  143.99   27.60
  -1  10   0  130.59   23.60
  -1  10   0  112.49   21.20
  -1  10   0  139.39   29.80
  -1  10   0  109.69   20.50
  -1  10   0  136.69   24.10
   0 -10   0  873.81   61.49
   0 -10   0  894.21   66.39
   0 -10   0  872.71   59.19
   0 -10   0  836.92   43.80
   0 -10   0  885.01   53.69
   0 -10   0  883.31   58.69
   0 -10   0  790.92   72.99
   0 -10   0  859.11   58.49
   0  10   0  912.61   54.69
   0  10   0  825.62   53.89
   0  10   0  717.53   58.29
   0  10   0  921.61   55.39
   0  10   0  870.81   54.59
   0  10   0  817.92   58.89
  -1 -10   0  538.55   37.30
  -1 -10   0  598.64   63.89
  -1 -10   0  587.54   42.20
  -1 -10   0  613.44   51.29
  -1 -10   0  531.25   49.30
  -1 -10   0  524.95   47.00
  -1 -10   0  514.95   47.60
  -1 -10   0  599.04   51.19
   1  10   0  548.25   58.89
   1  10   0  547.95   40.70
   1  10   0  560.84   43.50
   1  10   0  539.15   35.60
   1  10   0  418.56   45.40
   1  10   0  501.05   45.10
   1  10   0  572.84   43.70
   1  10   0  457.75   42.50
  -2 -10   0  200.58   27.20
  -2 -10   0  179.48   33.10
  -2 -10   0  165.58   27.20
  -2 -10   0  194.38   32.70
  -2 -10   0  210.08   42.40
  -2 -10   0  153.08   27.50
  -2 -10   0  165.98   29.30
   2  10   0  202.48   32.70
   2  10   0  148.39   25.90
   2  10   0  181.68   25.10
   2  10   0  261.17   47.10
   2  10   0  223.98   26.90
   2  10   0  241.88   33.70
   2  10   0  190.38   32.70
   2  10   0  193.18   28.30
  -3 -10   0  689.13   51.79
  -3 -10   0  702.53   62.69
  -3 -10   0  735.23   71.79
  -3 -10   0  689.93   53.79
  -3 -10   0  735.13   53.49
  -3 -10   0  741.13   64.09
  -3 -10   0  705.13   52.39
   3  10   0  675.63   75.99
   3  10   0  754.22   55.89
   3  10   0  734.33   48.10
   3  10   0  688.53   52.09
   3  10   0  752.22   54.89
   3  10   0  778.12   59.19
   3  10   0  710.53   53.99
  -4 -10   0  618.34   56.49
  -4 -10   0  620.24   65.99
  -4 -10   0  591.24   61.29
  -4 -10   0  524.75   49.40
  -4 -10   0  584.64   48.40
  -4 -10   0  662.63   62.49
   4  10   0  490.65   73.09
   4  10   0  541.95   53.59
   4  10   0  480.45   48.30
   4  10   0  546.55   42.70
   4  10   0  512.25   51.69
   4  10   0  469.55   51.89
   4  10   0  510.05   47.40
  -5 -10   0  181.38   36.40
  -5 -10   0  141.99   39.40
  -5 -10   0  130.19   43.20
  -5 -10   0  237.48   41.00
  -5 -10   0  157.38   30.50
  -5 -10   0  204.48   44.30
   5  10   0  172.28   35.20
   5  10   0  171.48   35.00
   5  10   0  168.38   33.50
   5  10   0  185.28   32.90
   5  10   0  183.48   30.20
   5  10   0  228.48   51.29
  -6 -10   0  208.48   50.99
  -6 -10   0  322.97   50.29
  -6 -10   0  282.87   53.39
  -6 -10   0  300.07   53.09
  -6 -10   0  251.07   39.30
   6  10   0  316.57   57.39
   6  10   0  332.47   44.40
   6  10   0  210.48   42.80
   6  10   0  239.08   43.90
   6  10   0  283.27   42.00
  -7 -10   0  668.83   92.89
  -7 -10   0  543.45   75.89
  -7 -10   0  586.84   71.29
  -7 -10   0  528.05   69.79
  -7 -10   0  517.05   63.19
   7  10   0  592.54   59.09
   7  10   0  567.44   80.09
   7  10   0  461.75   85.39
   7  10   0  371.66   69.09
   7  10   0  545.55   75.99
  -8 -10   0  308.07   52.59
  -8 -10   0  340.27   77.29
  -8 -10   0  399.06   60.99
  -8 -10   0  266.07   68.49
   8  10   0  363.46   58.59
   8  10   0  322.67   50.49
   8  10   0  300.67   47.80
   8 -11   0  368.86   77.79
   8 -11   0  309.67   65.99
   8 -11   0  348.47   62.09
   8 -11   0  250.87   53.39
  -8  11   0  302.77   68.39
  -8  11   0  340.07   67.49
  -8  11   0  465.35   62.79
   7 -11   0  615.14   73.09
   7 -11   0  721.03   99.49
   7 -11   0  652.73   89.29
   7 -11   0  686.43   88.29
   7 -11   0  554.54   75.19
   7 -11   0  603.04   76.09
  -7  11   0  704.93   84.69
  -7  11   0  631.94   62.99
   6 -11   0   87.29   43.00
   6 -11   0   32.50   47.40
   6 -11   0  124.59   38.30
   6 -11   0  109.59   36.50
   6 -11   0  157.48   46.40
  -6  11   0  119.59   38.80
  -6  11   0  166.98   36.30
  -6  11   0  119.39   28.90
  -6  11   0  107.59   31.00
   5 -11   0  348.37   63.69
   5 -11   0  371.66   49.50
   5 -11   0  475.95   59.49
   5 -11   0  396.26   60.89
   5 -11   0  366.46   62.19
   5 -11   0  409.66   52.69
  -5  11   0  452.25   59.49
  -5  11   0  426.96   47.10
  -5  11   0  365.26   48.60
  -5  11   0  361.36   48.90
  -5  11   0  462.95   52.69
   4 -11   0  542.65   51.69
   4 -11   0  548.55   55.79
   4 -11   0  510.35   51.89
   4 -11   0  581.44   73.49
   4 -11   0  364.36   58.99
  -4  11   0  554.64   51.09
  -4  11   0  538.05   49.40
  -4  11   0  513.35   61.09
  -4  11   0  530.25   56.09
   3 -11   0   80.39   30.60
   3 -11   0  103.09   25.10
   3 -11   0   85.69   25.40
   3 -11   0   92.09   25.60
   3 -11   0   81.49   29.70
  -3  11   0  114.39   27.00
  -3  11   0   54.59   28.30
  -3  11   0  102.29   24.70
  -3  11   0   50.49   20.40
  -3  11   0   87.89   25.30
   2 -11   0  117.09   38.80
   2 -11   0  144.79   26.90
   2 -11   0  122.29   32.50
   2 -11   0  141.49   29.00
   2 -11   0  102.99   37.20
   2 -11   0  130.59   32.90
   2 -11   0  162.88   29.70
  -2  11   0  152.78   28.90
  -2  11   0  101.09   24.40
  -2  11   0  170.48   27.20
   1 -11   0  877.51   59.89
   1 -11   0  880.31   76.29
   1 -11   0  838.52   56.29
   1 -11   0  811.22   61.89
   1 -11   0  787.32   68.99
   1 -11   0  696.13   63.29
   1 -11   0  788.52   63.19
  -1  11   0  870.21   63.79
  -1  11   0  877.41   56.09
  -1  11   0  868.31   57.29
  -1  11   0  893.41   66.19
  -1  11   0  899.31   57.69
   0 -11   0 1162.18   76.99
   0 -11   0 1214.28   76.79
   0 -11   0 1302.47   74.29
   0 -11   0 1269.17   81.89
   0 -11   0 1300.17   61.19
   0 -11   0 1311.27   82.39
   0 -11   0 1301.77   86.59
   0 -11   0 1321.37   94.59
   0  11   0 1217.78   80.09
   0  11   0 1250.07   72.09
   0  11   0 1260.07   79.69
   0  11   0 1510.15   92.39
   0  11   0 1284.47   73.79
   0  11   0 1320.17   62.79
   0  11   0 1374.56   74.89
  -1 -11   0   -6.40   16.60
  -1 -11   0   28.80   28.50
  -1 -11   0   13.30   21.60
  -1 -11   0   -0.10   23.20
  -1 -11   0  -15.40   14.20
  -1 -11   0   33.80   19.50
  -1 -11   0    5.70   23.20
   1  11   0  -29.30   19.60
   1  11   0    2.50   19.30
   1  11   0    9.90   11.50
   1  11   0   -0.60   14.20
   1  11   0  -53.09   34.80
   1  11   0    6.20   21.50
   1  11   0   12.10   20.10
   1  11   0   -4.80   17.80
  -2 -11   0 1071.99   75.99
  -2 -11   0 1006.30   75.59
  -2 -11   0  905.31   71.19
  -2 -11   0 1100.99   78.29
  -2 -11   0 1125.89   67.69
  -2 -11   0 1117.19   87.39
  -2 -11   0 1206.28   81.19
  -2 -11   0  933.81   65.39
   2  11   0 1011.70   66.99
   2  11   0 1097.89   68.19
   2  11   0 1148.09   63.29
   2  11   0 1050.19   70.99
   2  11   0 1103.39   75.09
   2  11   0 1018.20   60.89
   2  11   0 1090.39   94.89
  -3 -11   0  567.64   66.39
  -3 -11   0  563.64   49.20
  -3 -11   0  530.55   60.79
  -3 -11   0  449.76   47.80
  -3 -11   0  536.35   50.49
  -3 -11   0  513.05   61.79
   3  11   0  540.65   46.50
   3  11   0  638.14   79.89
   3  11   0  604.14   50.59
   3  11   0  589.74   52.59
   3  11   0  587.74   52.89
   3  11   0  577.24   44.30
   3  11   0  517.45   54.49
  -4 -11   0  193.88   33.90
  -4 -11   0  188.78   37.50
  -4 -11   0  221.08   36.80
  -4 -11   0  225.28   45.60
  -4 -11   0  213.78   37.80
  -4 -11   0  211.88   47.00
  -4 -11   0  137.59   39.50
   4  11   0  178.68   54.49
   4  11   0  181.58   39.90
   4  11   0  226.78   35.60
   4  11   0  269.87   38.60
   4  11   0  183.28   27.80
   4  11   0  216.78   36.20
   4  11   0  235.78   36.00
  -5 -11   0  810.52   75.29
  -5 -11   0  861.01   66.59
  -5 -11   0  887.51   83.29
  -5 -11   0  749.42   67.69
  -5 -11   0  715.63   81.79
  -5 -11   0  711.83   80.89
   5  11   0  868.21   71.89
   5  11   0  714.43   58.39
   5  11   0  787.82   63.99
   5  11   0  777.92   70.49
   5  11   0  803.42   66.79
  -6 -11   0  505.65   71.19
  -6 -11   0  536.45   74.19
  -6 -11   0  514.25   75.99
  -6 -11   0  505.65   61.89
   6  11   0  462.25   58.19
   6  11   0  524.65   65.49
   6  11   0  461.35   54.79
   6  11   0  551.64   53.59
   6  11   0  433.36   62.59
  -7 -11   0   78.89   52.29
  -7 -11   0   67.19   35.10
  -7 -11   0   49.30   52.89
  -7 -11   0   63.19   60.79
  -7 -11   0   39.10   52.19
   7  11   0   38.40   46.50
   7  11   0   87.99   30.80
   7  11   0  108.19   31.40
   7  11   0   70.69   38.50
   7  11   0  -63.59   38.40
  -8 -11   0   45.80   58.59
  -8 -11   0   21.50   61.19
  -8 -11   0   93.79   41.90
   8  11   0   31.30   28.00
   8  11   0   54.79   37.10
   8  11   0  -54.29   40.90
   7 -12   0   -5.30   43.00
   7 -12   0   19.80   45.20
   7 -12   0    4.80   37.40
   7 -12   0   63.29   54.69
  -7  12   0  -34.20   32.30
  -7  12   0  -25.20   42.90
  -7  12   0  -65.79   47.60
  -7  12   0   39.80   48.40
   6 -12   0  253.37   84.29
   6 -12   0  320.87   51.09
   6 -12   0  252.47   54.19
   6 -12   0  236.58   67.59
  -6  12   0  254.37   54.59
  -6  12   0  337.67   46.10
  -6  12   0  257.87   45.80
  -6  12   0  279.97   63.39
   5 -12   0  135.89   43.30
   5 -12   0  141.89   50.89
   5 -12   0  216.88   40.60
   5 -12   0  180.98   42.80
   5 -12   0   50.89   56.39
  -5  12   0  177.38   46.20
  -5  12   0  144.49   34.00
  -5  12   0  143.19   43.30
  -5  12   0  153.58   35.00
   4 -12   0   38.50   29.80
   4 -12   0   -4.60   27.70
   4 -12   0   12.90   27.10
   4 -12   0   22.70   36.30
   4 -12   0  -14.80   44.70
  -4  12   0    3.40   24.20
  -4  12   0   45.30   35.60
  -4  12   0   59.49   25.50
  -4  12   0   31.90   29.40
  -4  12   0   31.40   29.70
   3 -12   0  688.63   63.19
   3 -12   0  614.24   58.29
   3 -12   0  556.54   66.69
   3 -12   0  601.94   82.19
   3 -12   0  582.04   82.49
   3 -12   0  625.04   82.59
   3 -12   0  629.74   56.89
  -3  12   0  759.52   59.59
  -3  12   0  639.14   55.59
  -3  12   0  640.14   55.79
   2 -12   0  709.43   69.09
   2 -12   0  752.02   62.09
   2 -12   0  773.02   62.69
   2 -12   0  673.63   73.99
   2 -12   0  795.32   58.39
  -2  12   0  858.81   64.49
  -2  12   0  781.82   58.59
  -2  12   0  809.02   59.89
  -2  12   0  813.32   59.69
   1 -12   0  184.78   34.70
   1 -12   0  127.49   29.10
   1 -12   0  194.38   50.29
   1 -12   0  260.37   36.60
   1 -12   0  225.18   39.00
  -1  12   0  203.68   29.60
  -1  12   0  187.68   30.70
  -1  12   0  171.08   29.70
  -1  12   0  200.18   36.30
   0 -12   0  410.86   44.60
   0 -12   0  384.16   60.79
   0 -12   0  423.66   46.20
   0 -12   0  562.64   58.09
   0 -12   0  498.45   50.49
   0 -12   0  467.25   30.90
   0  12   0  435.96   48.50
   0  12   0  430.76   47.00
   0  12   0  465.05   44.00
   0  12   0  449.76   42.60
   0  12   0  540.15   49.70
  -1 -12   0  832.12   69.39
  -1 -12   0  811.52   60.49
  -1 -12   0  897.11   52.69
  -1 -12   0  813.22   72.59
  -1 -12   0  713.73   82.39
   1  12   0  871.41   59.79
   1  12   0  810.12   62.49
   1  12   0  795.52   69.69
   1  12   0  870.41   49.40
   1  12   0  879.11   60.69
   1  12   0  840.82   57.19
  -2 -12   0  136.39   30.60
  -2 -12   0   96.39   38.90
  -2 -12   0  107.19   44.00
  -2 -12   0   92.39   33.60
  -2 -12   0   68.09   25.80
   2  12   0  114.29   27.10
   2  12   0  132.19   30.10
   2  12   0   95.09   23.50
   2  12   0  129.99   28.60
   2  12   0  133.59   33.80
   2  12   0   88.89   22.00
  -3 -12   0  577.64   70.69
  -3 -12   0  479.45   68.29
  -3 -12   0  523.75   67.89
  -3 -12   0  495.05   55.19
  -3 -12   0  559.14   56.69
  -3 -12   0  428.16   52.29
  -3 -12   0  522.15   74.79
   3  12   0  485.65   46.20
   3  12   0  579.74   49.50
   3  12   0  522.55   53.19
   3  12   0  582.24   63.29
   3  12   0  592.54   62.59
   3  12   0  656.73   57.19
   3  12   0  519.15   50.89
  -4 -12   0  956.30   93.59
  -4 -12   0  559.54   79.89
  -4 -12   0  874.01   70.79
  -4 -12   0  751.92   80.29
  -4 -12   0  867.61   69.49
  -4 -12   0  876.11   73.79
   4  12   0  929.71   63.29
   4  12   0  927.11   72.69
   4  12   0  865.61   69.89
   4  12   0  816.32   64.49
   4  12   0  751.92   58.09
   4  12   0  610.44   72.99
  -5 -12   0  127.39   53.89
  -5 -12   0  125.89   36.90
  -5 -12   0  148.09   40.20
  -5 -12   0   70.99   50.29
  -5 -12   0  188.08   52.99
   5  12   0  117.29   32.90
   5  12   0   86.29   35.00
   5  12   0  109.69   33.10
   5  12   0   50.29   40.60
   5  12   0  145.69   37.60
   5  12   0  142.39   70.79
  -6 -12   0   29.30   53.09
  -6 -12   0  -57.29   48.90
  -6 -12   0   50.79   31.50
  -6 -12   0    5.30   48.80
  -6 -12   0   12.90   44.20
   6  12   0   73.59   49.00
   6  12   0   71.29   40.60
   6  12   0  -49.50   32.90
   6  12   0   13.20   26.80
   6  12   0   91.79   32.60
  -7 -12   0  262.87   61.39
  -7 -12   0  241.98   48.70
  -7 -12   0  204.18   73.09
   7  12   0  437.26   53.89
   7  12   0  276.87   45.20
   7  12   0  377.96   59.49
   7 -13   0  333.27   61.39
   7 -13   0  249.88   84.99
  -7  13   0  390.06   68.09
  -7  13   0  458.45   67.19
   6 -13   0   65.29   45.00
   6 -13   0  123.69   49.20
   6 -13   0   49.00   64.19
  -6  13   0  -28.70   37.60
  -6  13   0   88.09   45.50
  -6  13   0  124.89   53.79
   5 -13   0  162.78   49.10
   5 -13   0   57.99   53.39
   5 -13   0  169.68   45.40
  -5  13   0  180.08   40.40
  -5  13   0  201.58   49.90
  -5  13   0  132.09   41.40
  -5  13   0  150.88   41.00
   4 -13   0  577.84   69.99
   4 -13   0  790.12   99.79
   4 -13   0  755.82   70.89
   4 -13   0  678.83  110.19
   4 -13   0  620.04   72.59
  -4  13   0  572.34   62.49
  -4  13   0  660.13   65.49
  -4  13   0  637.44   65.19
   3 -13   0  109.79   34.30
   3 -13   0   59.99   52.59
   3 -13   0  108.29   32.10
   3 -13   0  102.09   34.90
   3 -13   0  113.79   48.20
  -3  13   0  131.69   35.40
  -3  13   0   92.79   30.50
  -3  13   0   91.49   28.10
   2 -13   0  -40.90   42.50
   2 -13   0   17.20   26.20
   2 -13   0   37.20   26.40
   2 -13   0   60.39   32.50
   2 -13   0  104.29   44.00
  -2  13   0    6.80   26.70
  -2  13   0   31.80   23.80
  -2  13   0   53.99   25.90
  -2  13   0   67.39   29.20
   1 -13   0  659.93   57.59
   1 -13   0  679.13   67.79
   1 -13   0  728.13   64.19
   1 -13   0  682.53   78.59
   1 -13   0  656.13   73.49
  -1  13   0  695.83   56.69
  -1  13   0  668.73   56.49
  -1  13   0  795.22   61.99
  -1  13   0  693.43   66.59
   0 -13   0  722.23   58.49
   0 -13   0  794.22   76.49
   0 -13   0  765.32   41.30
   0 -13   0  680.33   61.79
   0 -13   0  880.91   95.49
   0 -13   0  750.62   70.59
   0 -13   0  794.42   90.49
   0  13   0  818.82   58.89
   0  13   0  783.12   58.19
   0  13   0  827.92   63.89
   0  13   0  742.13   65.39
   0  13   0  667.63   63.19
  -1 -13   0   -5.80   34.00
  -1 -13   0   36.90   24.90
  -1 -13   0  -22.90   43.00
  -1 -13   0   -3.30   19.40
   1  13   0    7.40   25.20
   1  13   0   -2.30   21.60
   1  13   0   -9.50   14.00
   1  13   0   -9.60   20.80
   1  13   0    9.30   32.10
   1  13   0   39.00   31.80
  -2 -13   0  563.84   71.19
  -2 -13   0  688.03   58.49
  -2 -13   0  663.93   60.89
  -2 -13   0  700.13   90.69
  -2 -13   0  619.14   73.59
   2  13   0  632.74   49.60
   2  13   0  711.03   59.29
   2  13   0  570.64   51.19
   2  13   0  672.63   60.49
   2  13   0  476.25   66.19
  -3 -13   0  458.35   61.39
  -3 -13   0  681.03   84.39
  -3 -13   0  498.15   78.89
  -3 -13   0  678.93   63.99
  -3 -13   0  547.55   76.99
  -3 -13   0  604.64   63.09
   3  13   0  641.54   55.19
   3  13   0  518.45   58.89
   3  13   0  576.24   71.59
   3  13   0  556.84   53.49
   3  13   0  667.33   60.69
  -4 -13   0   64.59   37.20
  -4 -13   0   74.09   44.00
  -4 -13   0   43.80   49.80
  -4 -13   0   -0.10   47.30
  -4 -13   0  108.79   57.89
   4  13   0   71.89   36.20
   4  13   0   43.90   26.00
   4  13   0   51.99   38.50
   4  13   0   59.69   28.70
   4  13   0   76.59   29.40
  -5 -13   0  521.35   72.29
  -5 -13   0  584.84   81.09
  -5 -13   0  615.14   65.49
  -5 -13   0  733.53  102.49
  -5 -13   0  592.84   93.89
   5  13   0  575.04   55.89
   5  13   0  617.24   62.09
   5  13   0  619.14   70.79
  -6 -13   0  393.86   57.79
  -6 -13   0  425.86   81.29
  -6 -13   0  493.35   94.89
   6  13   0  479.95   60.59
   6  13   0  584.64   57.49
   6  13   0  477.45   73.79
   6 -14   0  279.97   63.09
   6 -14   0  247.58   74.89
  -6  14   0  340.97   64.19
  -6  14   0  329.27   60.59
  -6  14   0  284.87   63.99
   5 -14   0  423.06   82.09
   5 -14   0  337.17   57.79
   5 -14   0  337.07   62.39
  -5  14   0  235.98   54.19
  -5  14   0  372.36   67.89
   4 -14   0  -83.49   41.20
   4 -14   0  -13.30   47.90
   4 -14   0   19.40   35.00
   4 -14   0  -17.30   41.60
  -4  14   0   -7.70   31.50
  -4  14   0   35.20   38.30
  -4  14   0  -39.10   36.20
   3 -14   0  438.96   56.59
   3 -14   0  474.05   78.59
   3 -14   0  530.55   70.89
  -3  14   0  404.76   71.19
  -3  14   0  448.76   57.09
  -3  14   0  510.65   57.69
  -3  14   0  527.75   68.29
   2 -14   0  712.93   68.19
   2 -14   0  632.04   76.99
   2 -14   0  616.54   73.59
   2 -14   0  690.53   96.89
  -2  14   0  706.33   58.69
  -2  14   0  620.64   72.59
  -2  14   0  438.46   74.99
   1 -14   0   52.79   29.90
   1 -14   0  117.79   43.40
   1 -14   0  104.89   36.50
  -1  14   0   39.70   34.20
  -1  14   0   60.89   29.60
  -1  14   0   77.39   35.90
   0 -14   0   85.49   33.80
   0 -14   0   65.09   40.50
   0 -14   0   73.19   13.00
   0 -14   0   30.90   56.29
   0 -14   0   79.69   31.20
   0  14   0   68.79   32.80
   0  14   0  116.79   33.80
   0  14   0  109.09   35.90
  -1 -14   0  694.53   64.19
  -1 -14   0  715.73   53.09
  -1 -14   0  689.63   85.69
  -1 -14   0  798.22  110.59
   1  14   0  736.63   46.40
   1  14   0  796.42   67.09
   1  14   0  742.93  121.99
   1  14   0  744.33   72.79
   1  14   0  734.63   71.59
  -2 -14   0   98.09   59.89
  -2 -14   0  100.79   49.80
  -2 -14   0  146.79   37.70
  -2 -14   0  149.99   36.00
   2  14   0  119.09   31.60
   2  14   0  140.49   27.50
   2  14   0  143.39   42.10
   2  14   0   68.29   28.90
   2  14   0  183.38   38.80
   2  14   0  106.69   36.20
  -3 -14   0  146.29   44.70
  -3 -14   0   91.89   34.90
  -3 -14   0  220.68   61.89
  -3 -14   0  170.48   43.60
  -3 -14   0  165.58   41.80
  -3 -14   0  224.58   89.89
   3  14   0   48.30   38.40
   3  14   0   98.49   39.60
   3  14   0   95.89   27.10
   3  14   0  113.89   32.40
   3  14   0   58.89   28.50
   3  14   0  112.89   36.10
  -4 -14   0  974.70   91.79
  -4 -14   0  875.81  111.69
  -4 -14   0  772.52   78.29
  -4 -14   0  892.61  102.09
  -4 -14   0  775.42   98.29
  -4 -14   0  836.72  157.38
   4  14   0 1031.80   76.79
   4  14   0  981.00   77.89
   4  14   0  901.11   91.89
   4  14   0  879.81   70.49
   4  14   0  848.82   80.99
  -5 -14   0   81.89   39.00
  -5 -14   0  175.08   59.29
  -5 -14   0   79.09   62.49
   5  14   0   36.50   42.20
   5  14   0   28.10   38.50
   5  14   0  107.49   35.10
   5  14   0  184.18   37.90
   4 -15   0  474.75   89.49
   4 -15   0  475.75   66.49
  -4  15   0  349.27   53.29
  -4  15   0  341.77   59.19
   3 -15   0  128.29   43.60
   3 -15   0   78.39   48.30
   3 -15   0   74.89   69.89
   3 -15   0  138.39   43.80
  -3  15   0   97.09   41.10
  -3  15   0   -6.60   38.20
  -3  15   0  103.79   35.40
  -3  15   0   88.09   41.80
   2 -15   0  100.69   61.59
   2 -15   0   33.40   36.60
   2 -15   0   48.00   48.60
   2 -15   0   79.89   42.50
  -2  15   0  -46.20   40.50
  -2  15   0   -7.00   36.00
  -2  15   0   39.30   31.90
   1 -15   0  275.87   48.10
   1 -15   0  328.67   49.90
   1 -15   0  395.06   65.29
   1 -15   0  239.38   74.49
  -1  15   0  419.26   61.69
  -1  15   0  476.15   67.39
  -1  15   0  420.96   52.49
   0 -15   0  429.46   79.09
   0 -15   0  457.15   70.49
   0 -15   0  545.75   68.69
   0 -15   0  516.85   67.39
   0  15   0  463.75   67.29
   0  15   0  610.44   57.29
   0  15   0  548.15   64.09
   0  15   0  582.94   66.79
  -1 -15   0   40.90   55.79
  -1 -15   0   87.19   25.80
  -1 -15   0   38.40   36.30
  -1 -15   0   89.69   62.89
   1  15   0   70.59   17.80
   1  15   0   -5.00   24.80
   1  15   0  118.79   37.10
   1  15   0   31.70   32.90
   1  15   0    9.00   31.80
   1  15   0   44.20   27.80
  -2 -15   0  354.86   73.39
  -2 -15   0  263.97   43.30
  -2 -15   0  361.46   58.59
  -2 -15   0  366.16   52.09
  -2 -15   0  285.87   76.19
  -2 -15   0  338.97   51.99
   2  15   0  360.46   51.39
   2  15   0  334.37   45.10
   2  15   0  271.87   44.60
   2  15   0  275.27   49.50
   2  15   0  497.95   68.69
  -3 -15   0  448.86   58.69
  -3 -15   0  364.66   82.29
  -3 -15   0  356.56   53.29
  -3 -15   0  401.36   64.99
  -3 -15   0  324.57   69.99
   3  15   0  288.37   64.19
   3  15   0  368.76   51.39
   3  15   0  432.46   53.39
   3  15   0  408.76   54.59
  -4 -15   0   12.80   38.80
  -4 -15   0   16.90   61.69
  -4 -15   0  143.99   74.59
   4  15   0   38.50   47.10
   4  15   0   44.40   32.00
   4  15   0    0.10   29.10
   4  15   0   24.40   37.30
   4  15   0  -61.59   32.40
   3 -16   0  290.37   55.29
   3 -16   0  275.87   83.69
  -3  16   0  245.08   55.59
  -3  16   0  271.57   43.60
   2 -16   0  375.86   59.69
   2 -16   0  464.05   84.99
  -2  16   0  547.35   64.89
  -2  16   0  423.36   67.49
   1 -16   0  112.49   45.60
   1 -16   0  159.38   77.89
  -1  16   0  128.89   50.49
  -1  16   0  117.99   36.30
   0 -16   0  113.19   71.19
   0  16   0    7.00   32.30
   0  16   0   60.29   30.20
   0  16   0   -0.20   41.00
  -1 -16   0  245.68   47.90
  -1 -16   0  137.69   58.29
  -1 -16   0  289.77   78.79
   1  16   0  201.58   58.29
   1  16   0  191.68   39.90
   1  16   0  148.69   41.40
  -2 -16   0  132.39   43.30
  -2 -16   0  146.89   77.29
  -2 -16   0  140.39   62.49
   2  16   0  -22.40   31.60
   2  16   0  122.19   48.70
   2  16   0   24.80   34.70
   2  16   0   59.39   27.10
   2  16   0   70.89   31.00
   3  16  -1  550.44   60.69
  -3 -16   1  474.55   89.79
  -3 -16   1  366.96   57.19
   2  16  -1   -7.30   27.00
   2  16  -1   91.09   46.30
   2  16  -1  -70.19   34.30
   2  16  -1   69.29   32.70
   2  16  -1   29.70   32.10
  -2 -16   1  142.29   75.19
  -2 -16   1  -19.50   38.60
  -2 -16   1  -48.80   49.20
   1  16  -1  141.79   53.29
   1  16  -1  174.58   42.00
   1  16  -1  194.38   40.60
  -1 -16   1  141.69   42.90
  -1 -16   1  125.69   55.49
  -1 -16   1  123.49   77.79
   0  16  -1  325.97   62.59
   0  16  -1  221.58   43.60
   0 -16   1  352.36   88.99
  -1  16  -1  391.66   65.69
  -1  16  -1  353.36   50.99
   1 -16   1  417.46   90.29
   1 -16   1  376.46   59.49
  -2  16  -1   13.50   44.40
  -2  16  -1   11.20   34.40
  -2  16  -1  -70.59   56.49
   2 -16   1   68.89   45.90
   2 -16   1  -19.90   66.89
  -3  16  -1  173.88   53.89
  -3  16  -1  151.78   38.50
   3 -16   1  144.89   52.89
   3 -16   1  138.79   66.69
   4  15  -1  425.36   54.89
   4  15  -1  342.97   48.70
   4  15  -1  269.37   64.69
   4  15  -1  521.95   64.89
  -4 -15   1  366.76   60.49
  -4 -15   1  379.86  124.79
  -4 -15   1  290.17   83.19
  -4 -15   1  285.17   70.89
   3  15  -1   78.89   45.90
   3  15  -1   25.40   28.70
   3  15  -1    0.70   29.90
   3  15  -1    4.60   28.30
   3  15  -1   66.29   44.30
  -3 -15   1  -44.10   50.59
  -3 -15   1   55.49   68.19
  -3 -15   1   14.90   43.20
  -3 -15   1  -54.09   33.80
   2  15  -1  214.48   34.20
   2  15  -1  223.48   43.90
   2  15  -1  139.99   35.60
   2  15  -1  217.08   52.69
  -2 -15   1  130.99   46.70
  -2 -15   1  193.18   40.30
  -2 -15   1  232.58   44.90
  -2 -15   1  219.88   65.49
  -2 -15   1  151.78   65.79
  -2 -15   1  231.78   58.59
   1  15  -1  238.58   53.29
   1  15  -1  332.57   31.70
   1  15  -1  357.46   50.09
   1  15  -1  307.87   50.49
  -1 -15   1  313.17   50.99
  -1 -15   1  259.97   73.39
  -1 -15   1  223.48   31.80
  -1 -15   1  171.68   65.79
  -1 -15   1  182.18   41.40
   0  15  -1   13.50   28.20
   0  15  -1   -4.30   37.80
   0  15  -1    2.30   26.60
   0 -15   1   72.69   36.30
   0 -15   1   -7.50   59.69
   0 -15   1   55.39   40.30
   0 -15   1    2.30   49.40
  -1  15  -1  207.88   39.20
  -1  15  -1  203.08   47.50
   1 -15   1  193.38   54.29
   1 -15   1  248.48   72.29
   1 -15   1  146.59   45.70
   1 -15   1  172.48   42.10
  -2  15  -1  560.14   59.59
  -2  15  -1  400.66   58.79
   2 -15   1  428.06   65.49
   2 -15   1  431.36   80.39
   2 -15   1  577.64   75.79
   2 -15   1  358.26   56.99
  -3  15  -1  310.27   48.00
  -3  15  -1  319.77   53.09
   3 -15   1  239.78   53.39
   3 -15   1  383.76   81.89
   3 -15   1  183.18   50.19
  -4  15  -1   56.29   40.90
  -4  15  -1   -9.80   34.10
   4 -15   1  -21.80   61.79
   4 -15   1  -18.00   41.20
   6  14  -1  605.34   64.29
  -6 -14   1  485.55   98.79
  -6 -14   1  510.35   69.19
   5  14  -1  460.25   52.69
   5  14  -1  277.87   55.89
   5  14  -1  312.57   49.30
   5  14  -1  319.57   64.19
  -5 -14   1  242.08   74.29
  -5 -14   1  246.08   49.80
  -5 -14   1  339.57   73.79
   4  14  -1   20.70   29.80
   4  14  -1   24.50   31.90
   4  14  -1   49.50   29.70
   4  14  -1    0.90   40.70
   4  14  -1    1.60   32.50
  -4 -14   1  154.78   53.19
  -4 -14   1  -13.70   49.40
  -4 -14   1   -8.10   32.00
  -4 -14   1   17.50   44.80
  -4 -14   1  -55.79   55.79
  -4 -14   1  -23.60   57.69
   3  14  -1  567.44   57.09
   3  14  -1  606.94   72.89
   3  14  -1  480.65   57.59
   3  14  -1  451.35   59.59
   3  14  -1  558.74   56.09
  -3 -14   1  544.45   75.29
  -3 -14   1  475.85   76.39
  -3 -14   1  543.05   71.89
  -3 -14   1  373.46   57.69
  -3 -14   1  540.15   69.39
   2  14  -1  163.28   43.70
   2  14  -1  186.38   36.40
   2  14  -1  163.48   45.30
   2  14  -1  135.39   62.09
   2  14  -1  219.78   32.90
  -2 -14   1  229.28   54.19
  -2 -14   1  193.08   46.00
  -2 -14   1  200.18   42.60
  -2 -14   1  156.38   36.40
  -2 -14   1  196.58   57.29
   1  14  -1  104.39   40.90
   1  14  -1  217.78   29.10
   1  14  -1  222.88   42.60
   1  14  -1  191.48   39.50
   1  14  -1  239.48   38.20
  -1 -14   1  180.58   71.29
  -1 -14   1  129.29   49.70
  -1 -14   1  195.88   40.50
  -1 -14   1  224.58   29.50
   0  14  -1  668.13   75.29
   0  14  -1  629.94   61.39
   0  14  -1  618.34   71.39
   0  14  -1  659.33   61.99
   0  14  -1  757.22   67.99
   0 -14   1  532.55  105.69
   0 -14   1  455.35   66.99
   0 -14   1  727.93   83.79
   0 -14   1  685.53   65.29
  -1  14  -1  659.03   71.29
  -1  14  -1  640.24   62.19
  -1  14  -1  691.43   63.59
  -1  14  -1  782.02   78.29
   1 -14   1  797.12   80.49
   1 -14   1  720.83   68.49
   1 -14   1  604.04   69.39
  -2  14  -1   71.09   39.80
  -2  14  -1   92.89   34.20
  -2  14  -1   69.49   36.70
  -2  14  -1   74.79   59.79
   2 -14   1   56.09   36.10
   2 -14   1  154.68   42.10
   2 -14   1   85.29   41.60
   2 -14   1    8.00   34.70
  -3  14  -1  163.78   37.50
  -3  14  -1  219.08   39.40
  -3  14  -1  107.99   37.80
  -3  14  -1  252.47   48.20
   3 -14   1  180.18   65.49
   3 -14   1  197.28   48.50
   3 -14   1  198.58   46.00
   3 -14   1   87.09   57.99
  -4  14  -1  581.44   82.59
  -4  14  -1  431.06   53.99
   4 -14   1  509.15   82.29
   4 -14   1  393.26   63.09
   4 -14   1  492.05   68.99
   4 -14   1  466.25   64.49
  -5  14  -1  135.19   50.19
  -5  14  -1   45.10   44.60
   5 -14   1   55.29   60.69
   5 -14   1   79.49   47.00
   5 -14   1   59.19   44.10
  -6  14  -1  274.27   61.69
  -6  14  -1  160.18   50.29
  -6  14  -1  297.57   66.29
   6 -14   1  234.88   55.69
   6 -14   1  186.18   72.39
   6  13  -1   22.50   31.50
   6  13  -1   17.80   37.30
   6  13  -1  -18.50   46.70
   6  13  -1   68.39   34.00
  -6 -13   1   27.20   38.30
  -6 -13   1    8.50   74.79
  -6 -13   1   34.50   57.39
   5  13  -1  331.57   57.69
   5  13  -1  228.68   54.29
   5  13  -1  336.07   47.70
   5  13  -1  369.16   52.99
   5  13  -1  365.76   53.19
  -5 -13   1  243.58   71.09
  -5 -13   1  278.17   48.80
  -5 -13   1  283.07   61.79
  -5 -13   1  384.06   71.19
  -5 -13   1  305.67   56.39
   4  13  -1  647.04   76.89
   4  13  -1  629.34   78.39
   4  13  -1  739.43   65.59
   4  13  -1  669.83   61.09
   4  13  -1  867.51   71.29
  -4 -13   1  655.73   71.99
  -4 -13   1  703.03  101.09
  -4 -13   1  736.83   74.99
  -4 -13   1  587.24   78.39
  -4 -13   1  810.82   79.79
   3  13  -1   38.00   34.30
   3  13  -1   48.80   30.00
   3  13  -1   35.70   27.40
   3  13  -1   23.60   28.00
   3  13  -1   76.39   39.90
   3  13  -1   21.10   27.80
  -3 -13   1  -60.29   27.20
  -3 -13   1   89.09   44.00
  -3 -13   1  -28.20   31.70
  -3 -13   1   17.20   30.70
  -3 -13   1   51.69   51.89
   2  13  -1  570.84   55.99
   2  13  -1  491.55   56.29
   2  13  -1  489.85   51.69
   2  13  -1  530.35   62.49
   2  13  -1  539.85   46.40
   2  13  -1  537.25   54.49
  -2 -13   1  636.84   69.09
  -2 -13   1  601.74   87.39
  -2 -13   1  499.75   65.29
  -2 -13   1  599.24   58.79
  -2 -13   1  531.55   59.79
   1  13  -1  872.21   69.29
   1  13  -1  912.11   71.49
   1  13  -1  923.81   66.59
   1  13  -1  826.72   76.59
   1  13  -1  856.21   51.29
   1  13  -1  890.71   65.79
  -1 -13   1  811.42   86.39
  -1 -13   1  835.92   55.09
  -1 -13   1  947.71   68.59
  -1 -13   1  908.61   79.09
  -1 -13   1  834.02   85.89
   0  13  -1   76.19   32.00
   0  13  -1  219.18   39.30
   0  13  -1  156.38   35.40
   0  13  -1  192.28   33.60
   0  13  -1   86.99   25.70
   0 -13   1  102.89   47.60
   0 -13   1  130.69   17.00
   0 -13   1  156.48   47.30
   0 -13   1  162.38   39.00
   0 -13   1  136.29   30.90
   0 -13   1  102.19   32.20
   0 -13   1   90.69   37.00
  -1  13  -1  133.29   31.10
  -1  13  -1  132.49   33.90
  -1  13  -1  139.29   29.90
  -1  13  -1  131.09   35.20
   1 -13   1   96.89   53.39
   1 -13   1  141.69   36.90
   1 -13   1   13.30   46.90
   1 -13   1  165.38   35.70
   1 -13   1  115.19   30.70
   1 -13   1  123.69   46.30
   1 -13   1  140.79   46.90
  -2  13  -1  682.03   61.99
  -2  13  -1  544.45   57.49
  -2  13  -1  660.13   66.79
  -2  13  -1  648.14   59.79
   2 -13   1  602.04   64.99
   2 -13   1  639.04   62.09
   2 -13   1  401.76   70.39
   2 -13   1  651.73   85.19
   2 -13   1  661.43   63.69
  -3  13  -1  327.97   46.30
  -3  13  -1  537.75   58.59
   3 -13   1  363.86   50.29
   3 -13   1  436.46   77.69
   3 -13   1  512.05   63.69
   3 -13   1  517.15   62.29
  -4  13  -1   28.20   34.60
  -4  13  -1   41.10   29.70
   4 -13   1   69.79   64.69
   4 -13   1  -23.30   34.60
   4 -13   1   71.09   36.10
  -5  13  -1  318.17   57.39
  -5  13  -1  348.27   59.29
  -5  13  -1  242.58   46.40
  -5  13  -1  288.77   47.30
   5 -13   1  233.18   65.79
   5 -13   1  259.47   55.69
   5 -13   1  401.26   81.29
   5 -13   1  293.07   52.79
  -6  13  -1  271.47   58.19
  -6  13  -1  269.67   52.59
  -6  13  -1  155.28   49.50
   6 -13   1  277.47   72.19
   6 -13   1  218.48   51.29
   6 -13   1  265.87   54.89
  -7  13  -1  -78.59   50.19
  -7  13  -1  -49.70   53.09
   7 -13   1   29.00   66.39
   7 -13   1  -54.39   48.40
   7  12  -1  105.59   36.20
   7  12  -1   26.70   29.70
   7  12  -1  -22.10   41.90
  -7 -12   1   -2.10   57.49
  -7 -12   1   48.40   37.80
  -7 -12   1  115.99   81.59
  -7 -12   1   26.80   65.99
   6  12  -1  499.95   71.79
   6  12  -1  598.04   60.99
   6  12  -1  481.05   54.59
   6  12  -1  455.75   63.89
  -6 -12   1  385.86   65.59
  -6 -12   1  501.15   77.09
  -6 -12   1  495.15   83.59
  -6 -12   1  503.05   67.99
  -6 -12   1  553.44   77.29
   5  12  -1  779.72   66.19
   5  12  -1  822.92   72.89
   5  12  -1  768.62   82.99
   5  12  -1  728.53   66.39
   5  12  -1  776.12   81.79
   5  12  -1  781.32  115.99
  -5 -12   1  771.12   96.09
  -5 -12   1  847.62   90.59
  -5 -12   1  836.62   94.29
  -5 -12   1  563.04   69.49
  -5 -12   1  675.73   96.19
  -5 -12   1  820.12   80.89
   4  12  -1    2.80   21.90
   4  12  -1   33.80   30.80
   4  12  -1   61.89   35.20
   4  12  -1   16.10   65.89
   4  12  -1   34.90   25.70
   4  12  -1  -36.10   22.70
   4  12  -1   -5.10   24.90
  -4 -12   1   -6.20   30.10
  -4 -12   1    0.10   34.50
  -4 -12   1   38.30   43.10
  -4 -12   1   11.10   27.50
  -4 -12   1    8.20   35.00
  -4 -12   1  -12.70   36.50
   3  12  -1  745.73   59.39
   3  12  -1  877.81   70.29
   3  12  -1  778.52   64.49
   3  12  -1  869.71   70.19
   3  12  -1  842.52   59.99
   3  12  -1  905.61   64.49
  -3 -12   1  752.92   74.69
  -3 -12   1  697.23   74.59
  -3 -12   1  829.42   81.49
  -3 -12   1  814.12   64.89
  -3 -12   1  767.72   66.59
  -3 -12   1  856.11   91.39
  -3 -12   1  730.63   73.09
  -3 -12   1  749.33   65.79
   2  12  -1  619.24   55.49
   2  12  -1  605.84   49.70
   2  12  -1  515.75   59.49
   2  12  -1  599.44   56.79
   2  12  -1  578.94   52.79
   2  12  -1  588.84   44.30
  -2 -12   1  567.14   54.19
  -2 -12   1  529.35   51.69
  -2 -12   1  502.25   63.99
  -2 -12   1  535.15   60.69
  -2 -12   1  454.65   68.59
   1  12  -1   52.69   21.20
   1  12  -1   40.30   14.20
   1  12  -1   51.69   28.80
   1  12  -1   42.70   26.90
   1  12  -1   56.29   23.40
   1  12  -1   32.50   22.70
  -1 -12   1   52.59   29.60
  -1 -12   1   -8.40   36.80
  -1 -12   1  103.89   26.00
  -1 -12   1   64.69   19.20
   0  12  -1  841.12   59.89
   0  12  -1  776.32   44.90
   0  12  -1  972.50   66.09
   0  12  -1  757.22   62.89
   0  12  -1  888.21   61.69
   0  12  -1  727.23   62.09
   0 -12   1  900.21   69.79
   0 -12   1  859.81   72.59
   0 -12   1  827.92   59.89
   0 -12   1  943.41   65.39
   0 -12   1  798.82   44.60
   0 -12   1  922.41   86.29
  -1  12  -1  821.82   60.89
  -1  12  -1  816.62   59.09
  -1  12  -1  669.63   55.59
  -1  12  -1  747.73   63.69
   1 -12   1  787.22   83.29
   1 -12   1  788.92   61.19
   1 -12   1  751.92   57.89
   1 -12   1  700.23   66.89
   1 -12   1  802.32   65.59
  -2  12  -1  129.89   28.90
  -2  12  -1  122.59   27.20
  -2  12  -1  128.99   31.90
   2 -12   1  144.19   31.70
   2 -12   1  173.48   46.90
   2 -12   1  166.88   37.00
   2 -12   1   94.09   27.10
   2 -12   1   66.39   26.80
  -3  12  -1  240.88   37.60
  -3  12  -1  293.97   43.10
   3 -12   1  255.37   39.60
   3 -12   1  219.38   44.70
   3 -12   1  186.28   35.20
   3 -12   1  110.09   63.69
   3 -12   1  167.08   35.70
   3 -12   1  167.18   50.29
  -4  12  -1  340.47   53.99
  -4  12  -1  452.25   54.79
  -4  12  -1  420.16   57.19
  -4  12  -1  379.86   52.49
  -4  12  -1  409.16   51.19
   4 -12   1  363.96   63.99
   4 -12   1  303.17   55.49
   4 -12   1  315.97   46.30
   4 -12   1  371.56   50.89
   4 -12   1  383.16   48.80
   4 -12   1  382.66   59.99
  -5  12  -1   40.30   33.10
  -5  12  -1   25.10   29.20
  -5  12  -1  -34.20   31.70
  -5  12  -1   90.29   30.20
  -5  12  -1   90.79   32.40
   5 -12   1  -97.09   47.70
   5 -12   1   55.99   35.90
   5 -12   1  129.89   56.49
   5 -12   1  123.39   48.00
   5 -12   1   63.19   36.20
  -6  12  -1  252.67   48.60
  -6  12  -1  165.68   44.80
  -6  12  -1  209.68   42.50
   6 -12   1  182.78   53.59
   6 -12   1  221.58   49.60
   6 -12   1  186.08   48.90
   6 -12   1  224.98   53.49
   6 -12   1  204.28   66.69
   6 -12   1  189.08   80.39
  -7  12  -1  387.86   69.79
  -7  12  -1  470.45   60.19
  -7  12  -1  390.66   69.59
   7 -12   1  632.94   73.89
   7 -12   1  472.85   82.19
   7 -12   1  545.15   68.59
   7 -12   1  439.86   83.09
   8  11  -1  298.37   59.59
   8  11  -1  292.87   46.30
   8  11  -1  273.87   50.59
  -8 -11   1  256.37   54.79
  -8 -11   1  289.57   71.59
  -8 -11   1  396.26   75.79
   7  11  -1  593.24   99.29
   7  11  -1  500.85   69.29
   7  11  -1  608.84   62.69
   7  11  -1  499.55   70.59
   7  11  -1  492.15   56.79
  -7 -11   1  606.74   87.49
  -7 -11   1  620.44   84.59
  -7 -11   1  409.26   84.49
  -7 -11   1  579.34   74.29
  -7 -11   1  572.04   76.79
   6  11  -1   89.39   46.20
   6  11  -1  135.49   34.60
   6  11  -1  142.39   34.10
   6  11  -1  144.39   40.50
  -6 -11   1  112.19   49.99
  -6 -11   1  112.29   43.00
  -6 -11   1  115.79   62.19
  -6 -11   1  112.09   55.39
   5  11  -1  164.18   53.09
   5  11  -1  265.57   38.70
   5  11  -1  260.37   45.50
   5  11  -1  239.18   36.60
   5  11  -1  183.58   44.50
   5  11  -1  157.98   32.70
  -5 -11   1  230.68   49.90
  -5 -11   1  220.78   41.90
  -5 -11   1  232.08   45.80
  -5 -11   1  165.28   36.10
  -5 -11   1  215.28   44.00
  -5 -11   1  206.48   49.50
   4  11  -1 1033.70   67.19
   4  11  -1  994.40   79.29
   4  11  -1 1137.39   78.59
   4  11  -1 1093.39   71.89
   4  11  -1 1158.48   71.69
  -4 -11   1 1053.69   88.59
  -4 -11   1 1102.29   87.09
  -4 -11   1 1033.60   83.09
  -4 -11   1 1074.79   76.09
  -4 -11   1 1026.70   74.39
  -4 -11   1 1058.79   75.49
  -4 -11   1  953.30   84.69
   3  11  -1   55.29   23.60
   3  11  -1   79.09   25.40
   3  11  -1   47.40   27.00
   3  11  -1   91.89   22.50
   3  11  -1   31.10   25.50
   3  11  -1   83.09   24.10
   3  11  -1    3.50   44.20
  -3 -11   1   85.49   26.10
  -3 -11   1  124.79   25.10
  -3 -11   1  111.09   29.60
  -3 -11   1   96.79   26.10
  -3 -11   1   17.80   30.80
  -3 -11   1   59.29   34.50
   2  11  -1  370.96   36.00
   2  11  -1  367.36   59.29
   2  11  -1  321.87   42.20
   2  11  -1  342.97   45.30
   2  11  -1  321.27   43.50
   2  11  -1  287.87   32.20
   2  11  -1  321.27   41.10
  -2 -11   1  377.46   48.20
  -2 -11   1  315.07   40.90
  -2 -11   1  361.66   47.00
  -2 -11   1  351.96   46.30
  -2 -11   1  358.06   44.40
  -2 -11   1  423.16   58.59
  -2 -11   1  294.57   37.30
  -2 -11   1  358.16   48.70
   1  11  -1 1562.34   77.59
   1  11  -1 1602.94  107.79
   1  11  -1 1773.62   89.99
   1  11  -1 1540.95   84.89
   1  11  -1 1645.74   90.59
   1  11  -1 1576.14   91.39
   1  11  -1 1630.64   95.49
  -1 -11   1 1646.84  108.29
  -1 -11   1 1582.74   88.09
  -1 -11   1 1408.96   77.39
  -1 -11   1 1561.04   93.39
  -1 -11   1 1524.45   95.89
  -1 -11   1 1540.55   95.49
   0  11  -1   86.49   25.60
   0  11  -1   53.79   11.20
   0  11  -1   72.09   21.10
   0  11  -1   58.49   26.80
   0  11  -1   89.69   21.20
   0  11  -1   83.49   25.90
   0 -11   1   74.89   13.50
   0 -11   1   39.80   25.60
   0 -11   1   66.49   21.50
   0 -11   1   82.19   21.70
   0 -11   1   70.39   27.80
   0 -11   1   79.09   27.80
   0 -11   1   74.29   22.90
   0 -11   1   81.99   26.00
  -1  11  -1    3.80   19.40
  -1  11  -1   13.00   21.40
  -1  11  -1    0.80   14.90
  -1  11  -1   -8.70   15.60
   1 -11   1   44.60   24.50
   1 -11   1   19.40   18.00
   1 -11   1  -15.80   26.30
   1 -11   1   -3.40   17.20
   1 -11   1   20.90   21.70
   1 -11   1   37.00   30.50
   1 -11   1   20.20   29.50
  -2  11  -1  712.23   55.29
  -2  11  -1  693.73   57.29
   2 -11   1  737.43   67.89
   2 -11   1  776.22   58.89
   2 -11   1  750.72   56.29
   2 -11   1  739.43   66.39
   2 -11   1  748.13   59.59
   2 -11   1  821.32   73.49
   2 -11   1  674.03   59.59
  -3  11  -1  446.36   47.60
  -3  11  -1  502.55   48.00
  -3  11  -1  480.55   51.09
  -3  11  -1  507.45   48.00
  -3  11  -1  333.87   52.79
   3 -11   1  426.36   47.50
   3 -11   1  509.55   57.09
   3 -11   1  417.06   52.39
   3 -11   1  599.64   61.49
   3 -11   1  476.45   50.49
   3 -11   1  430.16   56.29
  -4  11  -1  130.29   35.70
  -4  11  -1  118.69   44.60
  -4  11  -1  134.39   32.40
  -4  11  -1   89.79   27.40
  -4  11  -1  162.18   30.40
  -4  11  -1  129.69   29.00
   4 -11   1   71.99   29.00
   4 -11   1  124.79   43.80
   4 -11   1  154.88   33.20
   4 -11   1   72.99   33.80
   4 -11   1  137.99   33.30
  -5  11  -1  503.85   55.39
  -5  11  -1  361.96   50.69
  -5  11  -1  425.46   60.09
  -5  11  -1  456.05   60.59
  -5  11  -1  427.66   49.10
   5 -11   1  380.36   55.69
   5 -11   1  324.37   94.19
   5 -11   1  382.36   55.59
   5 -11   1  349.67   53.09
   5 -11   1  434.86   64.99
   5 -11   1  428.26   58.19
  -6  11  -1  549.74   52.39
  -6  11  -1  417.36   63.99
  -6  11  -1  368.16   50.19
  -6  11  -1  351.56   58.49
   6 -11   1  447.06   65.59
   6 -11   1  496.75   65.79
   6 -11   1  413.16   60.49
   6 -11   1  497.45   73.99
   6 -11   1  457.75   59.59
   6 -11   1  347.77   56.99
  -7  11  -1  -19.90   40.70
  -7  11  -1   -1.90   42.00
  -7  11  -1   21.70   58.19
  -7  11  -1    9.30   31.10
   7 -11   1 -102.29   38.70
   7 -11   1   31.70   35.00
   7 -11   1   19.40   66.69
   7 -11   1  -38.40   31.20
   7 -11   1   25.00   56.29
  -8  11  -1  337.07   49.99
  -8  11  -1  355.06   64.89
  -8  11  -1  367.66   68.09
   8 -11   1  325.77   54.79
   8 -11   1  371.26   75.49
   8 -11   1  309.87   61.49
   8  10  -1   50.49   46.10
   8  10  -1  164.78   39.20
   8  10  -1  -45.90   44.80
   8  10  -1  142.29   45.50
   8  10  -1   66.29   34.60
  -8 -10   1  249.97   90.89
  -8 -10   1   52.29   50.39
  -8 -10   1   97.39   72.09
  -8 -10   1  107.59   57.79
  -8 -10   1   95.99   38.40
   7  10  -1   25.90   27.50
   7  10  -1   45.20   42.90
   7  10  -1   65.79   40.00
   7  10  -1   35.90   31.70
  -7 -10   1   39.10   47.60
  -7 -10   1    1.10   46.40
  -7 -10   1   50.39   53.69
  -7 -10   1  -24.50   42.50
   6  10  -1  700.73   59.19
   6  10  -1  715.73   59.09
   6  10  -1  874.71  103.49
   6  10  -1  765.82   67.99
   6  10  -1  831.52   73.89
   6  10  -1  672.13   72.79
  -6 -10   1  664.13   63.89
  -6 -10   1  682.53   82.59
  -6 -10   1  823.32   97.99
  -6 -10   1  526.45   75.59
  -6 -10   1  696.53   76.39
  -6 -10   1  790.42   77.59
  -6 -10   1  756.52   81.39
   5  10  -1  800.82   88.19
   5  10  -1  735.13   62.89
   5  10  -1  834.42   63.29
   5  10  -1  814.02   58.49
   5  10  -1  794.62   58.89
   5  10  -1  749.53   72.69
  -5 -10   1  812.22   78.09
  -5 -10   1  857.21   78.69
  -5 -10   1  725.73   67.79
  -5 -10   1  868.81   78.39
  -5 -10   1  754.92   60.59
  -5 -10   1  937.71   69.69
   4  10  -1   -2.80   20.40
   4  10  -1   -8.80   20.20
   4  10  -1   29.50   26.50
   4  10  -1   24.50   15.70
   4  10  -1    6.70   40.50
   4  10  -1   -5.80   20.80
  -4 -10   1   26.50   26.90
  -4 -10   1  -31.60   26.90
  -4 -10   1   12.80   21.40
  -4 -10   1   11.50   24.10
  -4 -10   1   -3.90   30.90
  -4 -10   1    1.30   17.60
  -4 -10   1   -6.80   24.80
  -4 -10   1   19.90   23.80
   3  10  -1  892.51   67.29
   3  10  -1 1095.89   88.59
   3  10  -1  975.90   66.59
   3  10  -1  957.20   64.49
   3  10  -1  968.70   60.89
   3  10  -1  948.11   59.79
  -3 -10   1  961.00   64.39
  -3 -10   1  922.61   63.99
  -3 -10   1  904.41   64.49
  -3 -10   1 1037.30   73.49
  -3 -10   1  892.31   71.79
  -3 -10   1 1027.30   65.89
  -3 -10   1  965.90   64.59
  -3 -10   1 1004.60   80.29
   2  10  -1  525.65   68.79
   2  10  -1  492.95   38.50
   2  10  -1  532.45   46.90
   2  10  -1  461.45   44.30
   2  10  -1  510.15   45.80
   2  10  -1  543.55   40.60
   2  10  -1  434.16   44.70
  -2 -10   1  444.86   40.60
  -2 -10   1  488.95   49.00
  -2 -10   1  619.44   52.19
  -2 -10   1  615.54   45.90
  -2 -10   1  536.25   62.79
  -2 -10   1  509.85   44.90
  -2 -10   1  525.55   52.19
  -2 -10   1  551.24   54.09
   1  10  -1    1.40   17.10
   1  10  -1  -18.50   18.10
   1  10  -1   11.00   14.40
   1  10  -1  -17.00    9.60
   1  10  -1   20.50   18.20
   1  10  -1  -37.00   32.10
   1  10  -1   20.90   15.60
  -1 -10   1  -28.00   19.50
  -1 -10   1    2.90   12.10
  -1 -10   1   -7.50   15.10
  -1 -10   1    3.40   23.10
  -1 -10   1  -13.50   14.70
  -1 -10   1  -33.80   25.70
  -1 -10   1   31.70   19.90
  -1 -10   1   11.20   17.60
   0  10  -1  684.83   47.80
   0  10  -1  573.24   68.29
   0  10  -1  597.64   35.00
   0  10  -1  453.45   48.80
   0  10  -1  582.04   49.40
   0  10  -1  494.45   50.29
   0  10  -1  576.54   44.40
   0 -10   1  598.34   48.10
   0 -10   1  631.84   53.99
   0 -10   1  660.13   52.69
   0 -10   1  630.74   50.99
   0 -10   1  597.44   64.89
   0 -10   1  625.64   51.39
   0 -10   1  634.24   34.60
   0 -10   1  639.84   45.90
  -1  10  -1 1418.86   81.69
  -1  10  -1 1329.07   78.19
  -1  10  -1 1419.86   84.19
  -1  10  -1 1525.05   79.09
   1 -10   1 1403.36   86.69
   1 -10   1 1422.16   81.29
   1 -10   1 1460.05   86.99
   1 -10   1 1392.26   80.99
   1 -10   1 1447.66   97.49
   1 -10   1 1374.66   82.69
   1 -10   1 1322.77   76.59
  -2  10  -1  644.94   52.89
  -2  10  -1  666.23   52.49
  -2  10  -1  611.54   48.30
   2 -10   1  629.24   53.39
   2 -10   1  582.54   49.40
   2 -10   1  565.14   53.19
   2 -10   1  658.43   48.60
   2 -10   1  674.83   60.19
   2 -10   1  701.83   66.29
   2 -10   1  643.04   61.19
  -3  10  -1  256.17   34.20
  -3  10  -1  215.08   35.30
  -3  10  -1  168.28   32.70
  -3  10  -1  198.78   28.80
  -3  10  -1  184.18   32.30
  -3  10  -1  219.58   32.50
   3 -10   1  212.48   42.20
   3 -10   1  225.88   33.20
   3 -10   1  194.48   33.00
   3 -10   1  191.58   40.20
   3 -10   1  221.28   35.70
   3 -10   1  241.68   34.80
   3 -10   1  255.97   38.10
  -4  10  -1  969.90   64.39
  -4  10  -1 1038.30   77.29
  -4  10  -1  899.21   62.89
  -4  10  -1 1001.10   69.29
  -4  10  -1  896.71   66.09
   4 -10   1  890.11   81.09
   4 -10   1  877.21   64.49
   4 -10   1  892.51   67.59
   4 -10   1  908.71   78.19
   4 -10   1  891.01   69.39
   4 -10   1  831.02   64.19
   4 -10   1  876.81   77.29
  -5  10  -1  238.28   36.20
  -5  10  -1  227.68   34.00
  -5  10  -1  205.28   39.30
  -5  10  -1  199.88   47.20
  -5  10  -1  205.68   35.30
   5 -10   1  201.88   37.50
   5 -10   1  190.08   42.50
   5 -10   1  142.49   33.00
   5 -10   1  226.28   40.70
   5 -10   1  243.18   36.80
  -6  10  -1  342.07   45.20
  -6  10  -1  302.57   49.70
  -6  10  -1  270.87   50.09
  -6  10  -1  191.58   35.50
  -6  10  -1  406.56   54.69
   6 -10   1  220.78   45.00
   6 -10   1  288.77   52.89
   6 -10   1  340.57   48.20
   6 -10   1  293.37   54.09
   6 -10   1  368.66   60.29
   6 -10   1  344.37   51.09
  -7  10  -1  727.93   88.09
  -7  10  -1  909.91   82.89
  -7  10  -1  876.61   72.79
  -7  10  -1  874.01   65.69
   7 -10   1  766.62   79.59
   7 -10   1  827.52   85.19
   7 -10   1 1137.29   96.99
   7 -10   1  766.72   92.29
   7 -10   1  877.21   75.39
   7 -10   1  979.10  118.29
   7 -10   1  948.01   98.29
  -8  10  -1  319.07   51.99
  -8  10  -1  291.67   56.99
  -8  10  -1  377.56   51.79
   8 -10   1  376.56   74.99
   8 -10   1  312.67   47.90
   8 -10   1  145.89   67.59
   8 -10   1  324.17   63.99
   8 -10   1  306.37   55.29
   8 -10   1  313.07   66.29
   9   9  -1   -2.70   34.80
   9   9  -1    3.80   27.90
   9   9  -1  116.19   55.89
  -9  -9   1   43.90   40.80
  -9  -9   1  -25.10   52.69
  -9  -9   1   95.19   61.19
  -9  -9   1   -9.20   61.59
   8   9  -1  431.86   64.89
   8   9  -1  471.55   65.29
   8   9  -1  459.45   55.19
  -8  -9   1  503.75   75.39
  -8  -9   1  385.46   58.59
  -8  -9   1  480.05   80.39
  -8  -9   1  466.55   75.59
  -8  -9   1  363.16   64.39
   7   9  -1  756.32   97.09
   7   9  -1 1067.69   89.19
   7   9  -1  815.72   78.39
   7   9  -1  915.21   68.49
   7   9  -1 1080.89   86.79
   7   9  -1  997.80   72.39
  -7  -9   1  968.80   94.39
  -7  -9   1  909.61   88.39
  -7  -9   1  937.51   74.39
  -7  -9   1  913.21  103.59
  -7  -9   1  919.21   83.59
   6   9  -1  201.28   40.80
   6   9  -1  175.38   36.00
   6   9  -1  213.88   53.99
   6   9  -1  188.18   31.60
   6   9  -1  176.98   32.60
   6   9  -1  167.68   38.80
   6   9  -1  254.97   42.00
  -6  -9   1  193.88   48.70
  -6  -9   1  180.08   38.80
  -6  -9   1  172.88   45.40
  -6  -9   1  202.98   33.30
  -6  -9   1  149.99   43.80
  -6  -9   1  270.87   48.40
   5   9  -1   93.89   43.60
   5   9  -1   78.39   24.70
   5   9  -1  104.89   29.70
   5   9  -1   71.39   19.70
   5   9  -1  102.59   26.10
   5   9  -1   75.69   28.00
   5   9  -1   58.29   26.70
   5   9  -1   82.59   30.60
  -5  -9   1   78.29   35.10
  -5  -9   1   83.69   23.30
  -5  -9   1  133.99   37.30
  -5  -9   1   41.00   29.50
  -5  -9   1   75.29   28.10
  -5  -9   1  118.39   34.30
  -5  -9   1  116.99   27.00
  -5  -9   1   84.49   30.10
   4   9  -1  861.91   66.59
   4   9  -1  921.31   62.79
   4   9  -1  987.30   61.09
   4   9  -1 1079.39   86.39
   4   9  -1 1001.20   65.19
   4   9  -1  997.30   69.29
   4   9  -1 1031.90   65.99
  -4  -9   1 1014.20   66.59
  -4  -9   1 1035.70   66.89
  -4  -9   1 1099.09   66.29
  -4  -9   1 1059.29   64.59
  -4  -9   1  918.81   76.19
  -4  -9   1  948.61   73.49
  -4  -9   1  965.70   68.49
  -4  -9   1 1021.70   75.09
   3   9  -1  154.48   30.30
   3   9  -1  190.78   40.50
   3   9  -1  141.69   22.80
   3   9  -1  212.08   29.00
   3   9  -1  157.68   28.80
   3   9  -1  128.99   23.10
   3   9  -1  119.89   27.30
  -3  -9   1  154.88   26.70
  -3  -9   1  141.59   28.30
  -3  -9   1  156.18   31.80
  -3  -9   1  147.29   39.40
  -3  -9   1  150.18   26.10
  -3  -9   1  160.38   31.10
  -3  -9   1  146.39   24.60
   2   9  -1  104.49   23.60
   2   9  -1  118.39   34.90
   2   9  -1  131.19   22.00
   2   9  -1  136.79   24.20
   2   9  -1  116.39   23.30
   2   9  -1  110.69   19.00
  -2  -9   1  118.39   23.60
  -2  -9   1  154.28   24.40
  -2  -9   1  146.69   30.00
  -2  -9   1  120.69   30.60
  -2  -9   1  105.49   33.20
  -2  -9   1  190.78   27.30
  -2  -9   1  171.58   23.20
   1   9  -1 1943.21   97.19
   1   9  -1 2084.59   98.39
   1   9  -1 1833.52   97.79
   1   9  -1 1897.31   95.29
   1   9  -1 2031.70  116.19
   1   9  -1 1875.01   89.49
   1   9  -1 1774.32  100.39
  -1  -9   1 1964.20  100.69
  -1  -9   1 1860.11   99.69
  -1  -9   1 1965.20  101.49
  -1  -9   1 1966.50   96.19
  -1  -9   1 1923.11  102.19
  -1  -9   1 1949.41   89.79
  -1  -9   1 2001.80  103.09
  -1  -9   1 1823.72  110.69
   0   9  -1  582.34   47.40
   0   9  -1  682.13   45.80
   0   9  -1  677.33   59.59
   0   9  -1  622.14   44.50
   0   9  -1  633.14   46.90
   0   9  -1  632.44   49.99
   0  -9   1  640.64   49.30
   0  -9   1  599.04   46.50
   0  -9   1  572.34   47.60
   0  -9   1  637.04   34.80
   0  -9   1  685.33   52.89
   0  -9   1  633.34   43.70
   0  -9   1  570.74   46.60
   0  -9   1  695.43   62.89
  -1   9  -1   -2.10   11.60
  -1   9  -1    5.40   13.90
  -1   9  -1   -8.10   21.50
  -1   9  -1   -2.20   19.70
  -1   9  -1   10.70   14.70
  -1   9  -1   15.80   16.70
  -1   9  -1    0.50    3.70
   1  -9   1    4.90   13.30
   1  -9   1   -4.60   17.10
   1  -9   1   -5.80   15.60
   1  -9   1    3.00   14.50
   1  -9   1   21.00   21.10
   1  -9   1    4.90   24.40
   1  -9   1   22.80   19.40
  -2   9  -1  772.72   54.59
  -2   9  -1  781.02   53.19
  -2   9  -1  774.22   51.09
  -2   9  -1  733.13   54.79
  -2   9  -1  779.42   55.89
  -2   9  -1  766.52   57.39
   2  -9   1  783.72   56.29
   2  -9   1  814.52   54.09
   2  -9   1  834.42   67.89
   2  -9   1  723.73   54.89
   2  -9   1  807.72   51.59
   2  -9   1  776.52   61.29
   2  -9   1  833.32   62.59
  -3   9  -1  782.32   52.49
  -3   9  -1  740.33   54.79
  -3   9  -1  770.82   58.09
  -3   9  -1  700.63   53.49
  -3   9  -1  846.22   61.99
   3  -9   1  794.72   64.19
   3  -9   1  810.42   53.79
   3  -9   1  763.12   56.89
   3  -9   1  819.12   55.19
   3  -9   1  877.71   61.49
   3  -9   1  781.22   64.49
   3  -9   1  774.72   68.19
  -4   9  -1   36.10   20.80
  -4   9  -1   41.30   21.60
  -4   9  -1   33.70   27.40
  -4   9  -1  -27.80   18.60
  -4   9  -1   50.29   25.10
  -4   9  -1   -5.60   18.80
   4  -9   1   32.90   22.90
   4  -9   1   17.90   23.20
   4  -9   1   39.30   22.70
   4  -9   1   47.60   20.80
   4  -9   1  -11.90   28.30
   4  -9   1   12.70   19.80
   4  -9   1   29.80   27.40
  -5   9  -1  496.65   45.80
  -5   9  -1  505.25   66.09
  -5   9  -1  656.43   52.19
  -5   9  -1  583.04   47.90
  -5   9  -1  513.25   54.89
  -5   9  -1  561.94   48.30
   5  -9   1  597.54   53.79
   5  -9   1  574.44   70.79
   5  -9   1  588.14   54.79
   5  -9   1  509.65   64.99
   5  -9   1  484.55   53.69
   5  -9   1  481.75   53.79
   5  -9   1  630.94   65.99
  -6   9  -1  909.91   94.49
  -6   9  -1  855.61   66.49
  -6   9  -1  793.72   70.89
  -6   9  -1  781.62   65.39
  -6   9  -1  860.81   60.69
  -6   9  -1  819.72   62.89
   6  -9   1  839.82   70.09
   6  -9   1  876.31   91.59
   6  -9   1  843.02   72.69
   6  -9   1  945.41   75.49
   6  -9   1  717.03  106.39
   6  -9   1  862.71   65.19
   6  -9   1  990.00   72.59
  -7   9  -1  -95.19   36.10
  -7   9  -1   22.40   22.30
  -7   9  -1   17.10   14.60
  -7   9  -1   37.00   38.30
  -7   9  -1   25.80   35.50
  -7   9  -1  -19.70   25.90
   7  -9   1    2.80   35.00
   7  -9   1   48.60   31.70
   7  -9   1    6.90   25.20
   7  -9   1   22.30   32.40
   7  -9   1   50.59   36.90
   7  -9   1  -17.50   38.60
  -8   9  -1  296.77   60.29
  -8   9  -1  273.57   52.69
  -8   9  -1  294.27   56.09
  -8   9  -1  250.77   38.20
  -8   9  -1  268.47   38.20
   8  -9   1  227.18   58.49
   8  -9   1  275.97   55.69
   8  -9   1  354.36   93.19
   8  -9   1  275.07   52.99
   8  -9   1  261.97   54.39
   8  -9   1  258.87   54.79
   8  -9   1  227.58   41.50
  -9   9  -1  343.97   75.69
  -9   9  -1  275.57   44.90
  -9   9  -1  257.77   53.69
   9  -9   1  171.38   47.30
   9  -9   1  196.18   66.99
   9  -9   1  216.88  117.09
   9  -9   1   89.79   63.79
   9  -9   1  308.37   52.79
   9   8  -1  478.35   89.29
   9   8  -1  779.82   66.39
   9   8  -1  829.82   90.29
   9   8  -1  843.72   76.69
  -9  -8   1  678.23   85.09
  -9  -8   1  752.92   84.09
  -9  -8   1  772.32  116.29
  -9  -8   1  720.33   96.39
  -9  -8   1  842.72  108.69
   8   8  -1  430.16   67.19
   8   8  -1  325.87   48.30
   8   8  -1  423.66   51.09
   8   8  -1  444.36   69.09
   8   8  -1  383.56   68.49
  -8  -8   1  482.15   72.19
  -8  -8   1  332.37   75.19
  -8  -8   1  485.95   58.29
  -8  -8   1  386.06   58.99
  -8  -8   1  342.57   66.89
   7   8  -1   12.80   36.20
   7   8  -1   10.20   31.20
   7   8  -1   46.60   47.50
   7   8  -1   82.89   24.40
   7   8  -1    4.60   21.30
  -7  -8   1   11.90   22.50
  -7  -8   1   -4.10   32.70
  -7  -8   1  -14.40   35.30
  -7  -8   1  -33.80   42.90
  -7  -8   1   24.00   34.90
   6   8  -1  573.64   61.39
   6   8  -1  578.04   70.39
   6   8  -1  609.54   55.09
   6   8  -1  546.55   45.90
   6   8  -1  567.44   49.99
  -6  -8   1  597.24   52.49
  -6  -8   1  628.44   50.99
  -6  -8   1  517.75   67.39
  -6  -8   1  550.14   62.69
  -6  -8   1  685.03   62.29
  -6  -8   1  652.63   64.79
  -6  -8   1  600.84   62.29
  -6  -8   1  466.75   55.39
   5   8  -1 1176.38   67.69
   5   8  -1 1112.59   75.69
   5   8  -1 1032.90   72.59
   5   8  -1 1107.59   90.39
   5   8  -1 1096.29   69.09
   5   8  -1 1020.60   73.89
   5   8  -1 1133.59   74.09
   5   8  -1 1189.58   72.39
  -5  -8   1 1076.19   82.39
  -5  -8   1 1066.59   80.59
  -5  -8   1 1346.97   77.09
  -5  -8   1 1175.88   75.49
  -5  -8   1 1150.48   83.79
  -5  -8   1 1080.89   70.59
  -5  -8   1 1136.29   74.79
  -5  -8   1 1212.48   69.79
   4   8  -1   44.40   20.30
   4   8  -1   35.50   18.10
   4   8  -1   60.09   22.20
   4   8  -1   38.10   32.60
   4   8  -1   -4.50   18.30
   4   8  -1   10.70   19.40
   4   8  -1    4.70   11.70
   4   8  -1   11.50   17.90
  -4  -8   1   21.80   19.20
  -4  -8   1    7.30   16.70
  -4  -8   1    3.60   23.00
  -4  -8   1   45.00   20.90
  -4  -8   1   40.50   22.60
  -4  -8   1   53.29   23.90
  -4  -8   1   25.70   17.30
  -4  -8   1   14.40   18.50
   3   8  -1 1335.57   73.79
   3   8  -1 1226.58   69.49
   3   8  -1 1246.98   67.39
   3   8  -1 1437.96   77.69
   3   8  -1 1252.77   70.19
   3   8  -1 1276.57   70.09
  -3  -8   1 1233.08   70.59
  -3  -8   1 1204.18   77.29
  -3  -8   1 1172.88   70.59
  -3  -8   1 1152.28   81.69
  -3  -8   1 1148.79   69.69
  -3  -8   1 1200.28   77.19
  -3  -8   1 1238.18   69.09
  -3  -8   1 1335.87   72.39
   2   8  -1 1523.95   80.39
   2   8  -1 1590.04   81.29
   2   8  -1 1696.13   82.79
   2   8  -1 1481.65   76.19
   2   8  -1 1475.15   76.99
   2   8  -1 1462.95   83.89
  -2  -8   1 1529.95   94.19
  -2  -8   1 1447.26   80.39
  -2  -8   1 1506.35   79.69
  -2  -8   1 1486.05   86.19
  -2  -8   1 1486.55   76.29
  -2  -8   1 1535.05   83.19
  -2  -8   1 1785.22   81.89
  -2  -8   1 1479.25   85.69
   1   8  -1   60.39   16.80
   1   8  -1   63.29   14.90
   1   8  -1   47.30   11.80
   1   8  -1   77.39   20.10
   1   8  -1   79.69   18.10
  -1  -8   1   81.29   13.60
  -1  -8   1   51.19   15.70
  -1  -8   1   43.30   22.30
  -1  -8   1   71.79   19.60
  -1  -8   1   83.89   20.00
  -1  -8   1   85.79   18.10
  -1  -8   1   72.89   18.20
   0   8  -1 1039.80   62.59
   0   8  -1 1049.49   58.89
   0   8  -1 1295.47   79.29
   0   8  -1  960.70   50.39
   0   8  -1  986.30   61.19
   0   8  -1 1019.70   58.19
   0   8  -1 1205.18   62.59
   0  -8   1 1087.49   64.69
   0  -8   1 1024.10   57.89
   0  -8   1  977.50   69.19
   0  -8   1 1050.79   63.29
   0  -8   1  966.30   60.79
   0  -8   1 1044.00   49.70
   0  -8   1  991.50   59.59
  -1   8  -1 1740.33   96.69
  -1   8  -1 1825.52   79.09
  -1   8  -1 2024.90   94.29
  -1   8  -1 2286.57   98.69
  -1   8  -1 1793.82   96.59
   1  -8   1 1851.41   98.99
   1  -8   1 1848.81   95.39
   1  -8   1 1939.51   97.69
   1  -8   1 1957.20   99.99
   1  -8   1 2046.00  110.29
   1  -8   1 1922.11   96.49
   1  -8   1 1840.02   92.29
  -2   8  -1  855.41   56.29
  -2   8  -1  853.91   54.89
  -2   8  -1  905.61   52.99
  -2   8  -1  931.81   58.59
  -2   8  -1  892.61   56.29
   2  -8   1  854.71   52.39
   2  -8   1  894.41   57.59
   2  -8   1  866.01   54.19
   2  -8   1  943.01   62.49
   2  -8   1  861.31   63.99
   2  -8   1  890.21   56.79
  -3   8  -1   89.79   22.80
  -3   8  -1  133.39   24.80
  -3   8  -1   91.99   19.70
  -3   8  -1  104.19   20.30
  -3   8  -1  112.89   22.80
   3  -8   1   95.49   27.00
   3  -8   1  140.19   30.40
   3  -8   1  120.29   22.10
   3  -8   1  112.59   24.30
   3  -8   1   85.79   21.20
  -4   8  -1  907.71   64.69
  -4   8  -1 1018.30   62.99
  -4   8  -1  899.51   58.39
  -4   8  -1  960.70   68.19
  -4   8  -1  931.01   59.79
  -4   8  -1 1011.70   57.89
   4  -8   1  896.61   58.79
   4  -8   1  956.00   62.89
   4  -8   1  922.11   60.89
   4  -8   1  926.31   70.69
   4  -8   1 1030.60   67.49
   4  -8   1  947.11   73.59
   4  -8   1  901.11   72.19
  -5   8  -1  500.45   49.70
  -5   8  -1  482.95   43.30
  -5   8  -1  461.15   46.40
  -5   8  -1  415.26   41.10
  -5   8  -1  459.45   44.60
  -5   8  -1  461.65   23.80
  -5   8  -1  463.65   58.29
   5  -8   1  482.35   62.69
   5  -8   1  446.86   49.30
   5  -8   1  389.46   54.49
   5  -8   1  372.46   50.49
   5  -8   1  479.55   45.20
   5  -8   1  387.66   48.60
   5  -8   1  425.36   45.60
  -6   8  -1   70.49   21.50
  -6   8  -1  122.19   31.10
  -6   8  -1  155.88   33.80
  -6   8  -1   59.69   13.80
  -6   8  -1   98.49   40.90
  -6   8  -1   77.69   24.30
  -6   8  -1   84.89   26.20
   6  -8   1   91.09   31.50
   6  -8   1  125.19   42.50
   6  -8   1  135.49   28.70
   6  -8   1  118.39   30.00
   6  -8   1   45.60   29.60
   6  -8   1  114.69   31.40
   6  -8   1   72.89   42.80
  -7   8  -1  706.53   59.09
  -7   8  -1  758.92   67.19
  -7   8  -1  578.84   53.49
  -7   8  -1  729.03   66.19
  -7   8  -1  635.24   44.70
  -7   8  -1  545.15   57.79
  -7   8  -1  666.13   81.09
   7  -8   1  701.33   66.79
   7  -8   1  563.74   72.29
   7  -8   1  613.84   57.49
   7  -8   1  612.64   65.39
   7  -8   1  611.64   81.49
   7  -8   1  600.64   64.99
   7  -8   1  619.34   78.59
   7  -8   1  665.03   66.29
  -8   8  -1  479.65   49.50
  -8   8  -1  347.77   59.09
  -8   8  -1  348.07   47.50
  -8   8  -1  398.36   55.59
  -8   8  -1  462.75   47.90
   8  -8   1  469.25   66.59
   8  -8   1  334.87   48.40
   8  -8   1  468.65   70.19
   8  -8   1  403.76   58.29
   8  -8   1  312.87   57.49
   8  -8   1  455.75   64.69
  -9   8  -1  -59.99   31.40
  -9   8  -1  -45.70   29.80
  -9   8  -1   28.70   45.10
  -9   8  -1   -7.70   27.80
   9  -8   1  -33.30   98.59
   9  -8   1   -3.90   56.19
   9  -8   1  -26.70   58.39
   9  -8   1   58.09   47.80
   9  -8   1   36.30   49.50
   9  -8   1  -22.00   29.50
   9  -8   1  -53.69   36.40
  10   7  -1  320.67   59.59
  10   7  -1  290.27   56.29
  10   7  -1  511.75   60.69
 -10  -7   1  316.17   84.89
 -10  -7   1  420.16   60.19
 -10  -7   1  451.25   71.99
 -10  -7   1  376.56   62.99
   9   7  -1   50.59   31.50
   9   7  -1   43.40   60.69
   9   7  -1  -10.50   36.60
   9   7  -1   24.80   48.60
   9   7  -1   29.80   60.19
   9   7  -1  -18.00   41.10
  -9  -7   1   62.99   50.19
  -9  -7   1  -27.10   39.00
  -9  -7   1  -37.10   60.19
  -9  -7   1  -64.79   43.20
  -9  -7   1  -31.70   32.20
   8   7  -1  249.88   40.40
   8   7  -1  259.77   52.49
   8   7  -1  198.98   46.90
   8   7  -1  300.67   59.59
   8   7  -1  240.58   41.30
   8   7  -1  249.18   54.69
  -8  -7   1  171.28   52.89
  -8  -7   1  237.68   57.39
  -8  -7   1  240.88   46.00
  -8  -7   1  242.68   56.89
  -8  -7   1  293.47   47.80
  -8  -7   1  204.58   36.90
   7   7  -1  699.13   58.19
   7   7  -1  703.43   70.49
   7   7  -1  755.52   69.89
   7   7  -1  802.62   82.69
   7   7  -1  751.42   56.39
   7   7  -1  792.82   77.79
   7   7  -1  742.33   88.49
   7   7  -1  648.24   65.99
  -7  -7   1  850.61   79.29
  -7  -7   1  765.22   58.89
  -7  -7   1  747.33   84.29
  -7  -7   1  781.62   63.39
  -7  -7   1  710.83   78.99
  -7  -7   1  676.73   60.59
  -7  -7   1  839.92   78.39
  -7  -7   1  741.43   71.09
   6   7  -1  347.37   48.20
   6   7  -1  276.77   37.40
   6   7  -1  331.97   48.40
   6   7  -1  331.87   41.90
   6   7  -1  324.57   37.70
   6   7  -1  347.07   41.30
   6   7  -1  300.87   47.50
  -6  -7   1  278.37   42.00
  -6  -7   1  362.06   42.80
  -6  -7   1  323.67   44.10
  -6  -7   1  283.87   43.20
  -6  -7   1  303.37   41.80
  -6  -7   1  292.07   50.49
  -6  -7   1  272.37   38.30
  -6  -7   1  340.27   43.60
   5   7  -1   10.90   20.10
   5   7  -1    6.70   20.30
   5   7  -1    4.40   13.80
   5   7  -1   22.80   20.30
  -5  -7   1   24.20   21.60
  -5  -7   1    3.30   18.50
  -5  -7   1   17.20   23.10
  -5  -7   1   21.20   18.00
  -5  -7   1  -11.00   17.30
  -5  -7   1   -1.60   23.60
  -5  -7   1   33.20   17.30
  -5  -7   1   20.40   22.50
   4   7  -1 1392.36   75.19
   4   7  -1 1408.66   81.69
   4   7  -1 1637.94   84.09
   4   7  -1 1487.05   91.69
   4   7  -1 1530.05   79.49
   4   7  -1 1349.86   79.59
   4   7  -1 1538.45   78.69
  -4  -7   1 1389.76   79.79
  -4  -7   1 1395.96   86.49
  -4  -7   1 1425.26   78.69
  -4  -7   1 1463.15   80.79
  -4  -7   1 1372.56   86.89
  -4  -7   1 1449.26   76.09
  -4  -7   1 1406.06   86.39
  -4  -7   1 1463.05   80.89
   3   7  -1  527.15   38.40
   3   7  -1  527.55   39.70
   3   7  -1  429.96   44.90
   3   7  -1  486.75   41.20
   3   7  -1  550.84   42.40
   3   7  -1  490.75   35.50
  -3  -7   1  548.75   38.90
  -3  -7   1  555.34   47.70
  -3  -7   1  540.35   39.60
  -3  -7   1  542.05   46.30
  -3  -7   1  493.25   44.20
  -3  -7   1  566.94   39.60
  -3  -7   1  504.25   40.20
   2   7  -1  518.95   39.50
   2   7  -1  499.95   34.50
   2   7  -1  514.55   38.00
   2   7  -1  576.34   40.00
   2   7  -1  555.84   35.50
   2   7  -1  559.84   51.29
   2   7  -1  493.25   37.80
  -2  -7   1  586.94   41.30
  -2  -7   1  600.74   36.60
  -2  -7   1  450.25   36.00
  -2  -7   1  557.94   38.50
  -2  -7   1  534.85   38.10
  -2  -7   1  456.05   40.70
  -2  -7   1  552.44   41.70
  -2  -7   1  521.35   46.80
   1   7  -1 3509.95  164.68
   1   7  -1 3635.84  159.98
   1   7  -1 3570.84  156.68
   1   7  -1 3862.91  162.58
   1   7  -1 3753.02  161.98
   1   7  -1 3807.32  174.68
   1   7  -1 3793.62  162.08
  -1  -7   1 3666.63  165.58
  -1  -7   1 3394.86  172.58
  -1  -7   1 3757.32  163.98
  -1  -7   1 3552.34  160.48
  -1  -7   1 3704.53  156.38
   0   7  -1 1222.38   62.69
   0   7  -1 1062.69   60.69
   0   7  -1 1099.99   64.29
   0   7  -1 1240.08   64.39
   0   7  -1 1108.89   54.29
   0   7  -1 1161.58   62.99
   0   7  -1 1305.87   76.79
   0  -7   1 1124.59   53.79
   0  -7   1 1313.27   66.99
   0  -7   1 1202.78   65.89
   0  -7   1 1142.69   64.39
   0  -7   1 1216.58   73.99
   0  -7   1 1164.98   61.39
   0  -7   1 1149.69   63.39
   0  -7   1 1190.28   65.09
  -1   7  -1   53.09   15.30
  -1   7  -1   54.49    7.10
  -1   7  -1   67.69   22.60
  -1   7  -1   68.49   20.50
  -1   7  -1   48.40   15.10
  -1   7  -1   56.99   15.80
   1  -7   1   47.70   13.90
   1  -7   1   53.09   16.20
   1  -7   1   62.69   15.30
   1  -7   1   59.49   14.50
   1  -7   1   60.59   18.50
   1  -7   1   51.89   19.40
   1  -7   1   30.40   16.60
  -2   7  -1  536.55   39.00
  -2   7  -1  491.05   39.30
  -2   7  -1  549.05   37.20
  -2   7  -1  486.65   38.70
   2  -7   1  607.94   38.10
   2  -7   1  555.24   47.70
   2  -7   1  551.04   44.70
   2  -7   1  585.24   45.10
   2  -7   1  537.25   40.20
   2  -7   1  530.15   40.30
   2  -7   1  538.95   38.10
  -3   7  -1 1077.29   61.69
  -3   7  -1  844.12   55.49
  -3   7  -1  923.61   53.69
  -3   7  -1  887.11   53.19
  -3   7  -1  870.21   51.09
  -3   7  -1  788.42   54.29
   3  -7   1  903.91   53.29
   3  -7   1  864.01   56.29
   3  -7   1  780.02   59.79
   3  -7   1  804.12   52.29
   3  -7   1 1002.90   57.49
   3  -7   1  894.21   61.59
  -4   7  -1   31.10   13.90
  -4   7  -1   27.70    6.50
  -4   7  -1   57.29   18.00
  -4   7  -1   31.00   14.20
  -4   7  -1   33.50   15.10
  -4   7  -1   34.80   22.50
  -4   7  -1   16.30   13.60
   4  -7   1   17.70   14.90
   4  -7   1   40.40   21.70
   4  -7   1   14.70   15.90
   4  -7   1   49.40   15.80
   4  -7   1   34.00   25.20
   4  -7   1   16.40   17.20
   4  -7   1   37.00   23.40
  -5   7  -1  417.76   50.49
  -5   7  -1  333.37   37.60
  -5   7  -1  318.27   32.80
  -5   7  -1  276.87   40.40
  -5   7  -1  376.26   43.40
  -5   7  -1  368.56   25.60
  -5   7  -1  312.87   34.20
   5  -7   1  278.37   41.90
   5  -7   1  314.77   47.40
   5  -7   1  298.77   43.00
   5  -7   1  338.97   37.70
   5  -7   1  331.67   45.60
   5  -7   1  339.07   48.90
   5  -7   1  310.27   40.50
  -6   7  -1  862.91   77.89
  -6   7  -1  747.33   65.59
  -6   7  -1  899.71   59.39
  -6   7  -1  980.90   67.99
  -6   7  -1  957.60   51.59
  -6   7  -1  910.11   63.99
  -6   7  -1  834.82   58.29
   6  -7   1  845.52   70.89
   6  -7   1  912.01   76.99
   6  -7   1  804.12   73.69
   6  -7   1  922.21   63.79
   6  -7   1  892.21   62.39
   6  -7   1  921.71   48.00
   6  -7   1  948.61   80.09
   6  -7   1  876.71   82.59
   6  -7   1  967.40   65.69
  -7   7  -1   16.60   30.60
  -7   7  -1   54.59   45.20
  -7   7  -1   89.89   29.80
  -7   7  -1   79.69   20.70
  -7   7  -1   74.29   33.10
  -7   7  -1   72.69   21.30
  -7   7  -1  100.29   24.50
   7  -7   1  112.69   38.00
   7  -7   1  183.88   48.70
   7  -7   1  108.79   36.10
   7  -7   1   92.09   38.80
   7  -7   1  142.79   32.10
   7  -7   1   96.59   18.10
   7  -7   1   79.79   25.00
   7  -7   1  117.69   51.09
  -8   7  -1  178.38   29.80
  -8   7  -1  157.98   40.30
  -8   7  -1  112.29   45.30
  -8   7  -1  226.68   42.90
  -8   7  -1  178.48   32.80
   8  -7   1  188.18   42.30
   8  -7   1  103.19   52.29
   8  -7   1  180.48   34.90
   8  -7   1  154.08   39.30
   8  -7   1  154.48   41.60
   8  -7   1  181.48   26.60
   8  -7   1  234.78   44.70
   8  -7   1   99.29   61.39
   8  -7   1  175.88   44.90
  -9   7  -1  392.66   55.79
  -9   7  -1  670.63   69.19
  -9   7  -1  477.75   66.59
  -9   7  -1  624.04   55.29
  -9   7  -1  549.15   79.19
  -9   7  -1  509.25   73.39
   9  -7   1  646.04   81.99
   9  -7   1  452.15   56.29
   9  -7   1  569.44   70.39
   9  -7   1  441.66   49.10
   9  -7   1  485.55  110.19
   9  -7   1  523.45   74.59
   9  -7   1  453.95   68.59
 -10   7  -1   56.79   53.49
 -10   7  -1  153.98   38.30
 -10   7  -1   88.09   94.69
  10  -7   1  166.38   53.09
  10  -7   1  136.99   44.30
  10  -7   1  203.08   66.59
  10  -7   1  228.48   37.90
  10   6  -1  -85.99   51.59
  10   6  -1   13.50   29.70
  10   6  -1   73.19   49.00
  10   6  -1   -2.00   38.20
 -10  -6   1   64.79   49.20
 -10  -6   1    1.20   57.09
 -10  -6   1   49.50   45.50
 -10  -6   1   23.90   42.60
 -10  -6   1   29.60   52.69
   9   6  -1  519.95   77.79
   9   6  -1  555.04   59.89
   9   6  -1  578.34   72.49
   9   6  -1  553.74   72.89
   9   6  -1  470.75   58.69
   9   6  -1  441.36   63.89
  -9  -6   1  453.85   72.79
  -9  -6   1  437.36   60.09
  -9  -6   1  619.74   70.09
  -9  -6   1  541.55   85.09
  -9  -6   1  477.55   72.09
  -9  -6   1  309.87   64.19
   8   6  -1  234.28   36.10
   8   6  -1  286.57   51.49
   8   6  -1  223.48   46.00
   8   6  -1  235.18   52.29
   8   6  -1  117.59   43.80
   8   6  -1  202.78   36.60
  -8  -6   1  269.47   54.39
  -8  -6   1  190.88   50.39
  -8  -6   1  166.68   46.30
  -8  -6   1  200.48   35.50
  -8  -6   1  190.78   44.00
  -8  -6   1  138.89   36.70
   7   6  -1   96.19   23.70
   7   6  -1  123.59   36.30
   7   6  -1   91.89   34.70
   7   6  -1   93.29   25.10
   7   6  -1   76.39   28.10
   7   6  -1  141.49   44.70
   7   6  -1   34.10   37.80
   7   6  -1   85.59   29.70
  -7  -6   1   37.80   29.20
  -7  -6   1   64.99   26.90
  -7  -6   1   88.99   25.60
  -7  -6   1   68.39   23.90
  -7  -6   1  131.79   37.10
  -7  -6   1  120.39   30.40
   6   6  -1  595.74   50.89
   6   6  -1  584.84   49.10
   6   6  -1  568.34   52.69
   6   6  -1  600.24   59.19
   6   6  -1  540.65   44.60
   6   6  -1  555.44   59.29
   6   6  -1  540.75   60.49
   6   6  -1  621.94   58.99
  -6  -6   1  639.74   56.39
  -6  -6   1  567.94   63.49
  -6  -6   1  601.34   56.99
  -6  -6   1  564.34   56.89
  -6  -6   1  613.54   47.80
  -6  -6   1  585.24   48.40
  -6  -6   1  509.25   54.79
  -6  -6   1  584.74   50.09
   5   6  -1 1076.59   71.59
   5   6  -1 1093.09   72.69
   5   6  -1  956.90  113.99
   5   6  -1 1092.59   66.39
   5   6  -1 1104.39   64.19
   5   6  -1 1074.89   70.69
   5   6  -1 1171.78   74.29
   5   6  -1 1136.39   66.69
  -5  -6   1 1148.69   71.69
  -5  -6   1 1154.28   65.69
  -5  -6   1 1138.69   72.39
  -5  -6   1 1233.48   76.89
  -5  -6   1 1138.49   70.99
  -5  -6   1 1127.69   66.89
  -5  -6   1 1185.78   68.49
  -5  -6   1 1087.29   76.39
   4   6  -1  419.16   39.30
   4   6  -1  376.36   33.10
   4   6  -1  385.96   35.00
   4   6  -1  352.16   35.00
   4   6  -1  437.06   48.30
   4   6  -1  446.56   32.20
  -4  -6   1  375.46   32.90
  -4  -6   1  396.26   36.20
  -4  -6   1  402.66   38.10
  -4  -6   1  367.76   43.00
  -4  -6   1  395.86   33.40
  -4  -6   1  317.07   39.00
  -4  -6   1  378.96   39.40
   3   6  -1 1606.24   87.29
   3   6  -1 1828.12   88.09
   3   6  -1 1793.12   97.19
   3   6  -1 1727.33   85.19
   3   6  -1 1657.83   83.19
   3   6  -1 1903.41   90.69
   3   6  -1 1846.42   94.09
  -3  -6   1 1840.52   85.19
  -3  -6   1 1729.33   92.59
  -3  -6   1 1715.13   90.89
  -3  -6   1 1736.83   95.09
  -3  -6   1 1676.23   87.29
  -3  -6   1 1660.83   85.49
  -3  -6   1 1896.71   88.09
  -3  -6   1 1766.12   87.99
   2   6  -1 2831.02  120.39
   2   6  -1 2737.43  131.69
   2   6  -1 2572.74  117.79
   2   6  -1 2521.95  118.89
   2   6  -1 2905.41  121.79
   2   6  -1 2507.85  122.09
   2   6  -1 2709.13  129.79
  -2  -6   1 2696.73  121.09
  -2  -6   1 2616.04  125.09
  -2  -6   1 2535.65  118.39
  -2  -6   1 2654.13  124.99
  -2  -6   1 2517.55  120.19
  -2  -6   1 2732.53  119.49
  -2  -6   1 2829.82  123.29
  -2  -6   1 2515.05  130.09
   1   6  -1  241.08   31.40
   1   6  -1  171.68   17.40
   1   6  -1  195.68   19.20
   1   6  -1  192.58   21.50
   1   6  -1  214.18   23.10
   1   6  -1  173.38   21.70
  -1  -6   1  180.48   17.90
  -1  -6   1  163.78   26.40
  -1  -6   1  203.48   24.40
  -1  -6   1  237.78   23.00
  -1  -6   1  188.08   20.70
  -1  -6   1  242.98   24.00
   0   6  -1  917.31   59.09
   0   6  -1  941.81   53.59
   0   6  -1  906.91   50.69
   0   6  -1 1014.60   52.89
   0   6  -1  972.80   52.89
   0   6  -1  967.00   45.30
   0  -6   1  947.11   53.69
   0  -6   1  964.20   54.09
   0  -6   1  982.30   53.59
   0  -6   1 1007.20   45.00
   0  -6   1  872.31   51.59
   0  -6   1  944.51   50.59
   0  -6   1  979.20   53.69
   0  -6   1  931.21   59.09
  -1   6  -1 2650.93  131.49
  -1   6  -1 2853.31  123.39
  -1   6  -1 2687.63  123.29
  -1   6  -1 2795.82  124.49
  -1   6  -1 2555.64  123.09
  -1   6  -1 2705.33  123.89
  -1   6  -1 2692.53  120.79
  -1   6  -1 2585.04  109.89
   1  -6   1 2883.01  126.19
   1  -6   1 2753.92  131.79
   1  -6   1 2746.63  122.19
   1  -6   1 2788.72  124.79
   1  -6   1 2579.44  122.59
   1  -6   1 2738.13  120.39
   1  -6   1 2612.94  122.59
  -2   6  -1  183.08   21.00
  -2   6  -1  215.58   21.30
  -2   6  -1  143.79   20.90
  -2   6  -1  175.98   22.40
  -2   6  -1  167.58   23.70
  -2   6  -1  137.39   18.00
   2  -6   1  152.98   20.60
   2  -6   1  179.68   22.40
   2  -6   1  209.28   27.80
   2  -6   1  205.28   22.90
   2  -6   1  180.08   25.40
   2  -6   1  162.28   20.40
   2  -6   1  202.98   26.80
  -3   6  -1   57.99   15.40
  -3   6  -1   51.29   15.90
  -3   6  -1   46.00   14.10
  -3   6  -1   49.30   13.60
  -3   6  -1   43.90   13.50
  -3   6  -1   66.69    7.30
  -3   6  -1   33.60   17.30
   3  -6   1   33.40   13.50
   3  -6   1   59.89   14.50
   3  -6   1   73.99   19.10
   3  -6   1   81.89   21.40
   3  -6   1   44.60   19.30
   3  -6   1   55.39   14.60
   3  -6   1   44.80   14.90
  -4   6  -1 1017.00   58.29
  -4   6  -1 1019.70   63.69
  -4   6  -1  978.90   61.89
  -4   6  -1 1016.50   48.50
  -4   6  -1 1095.69   60.49
  -4   6  -1 1008.00   67.19
  -4   6  -1 1062.89   57.89
   4  -6   1 1068.59   60.39
   4  -6   1 1057.59   70.39
   4  -6   1 1073.29   67.39
   4  -6   1  961.70   58.09
   4  -6   1  974.90   59.39
   4  -6   1 1062.09   64.59
  -5   6  -1  392.06   34.70
  -5   6  -1  376.86   27.80
  -5   6  -1  386.96   41.10
  -5   6  -1  338.77   36.50
  -5   6  -1  366.06   36.50
  -5   6  -1  333.27   46.60
  -5   6  -1  375.76   32.80
   5  -6   1  361.56   47.20
   5  -6   1  380.56   48.60
   5  -6   1  358.36   25.30
   5  -6   1  282.87   38.40
   5  -6   1  345.17   37.70
   5  -6   1  395.06   44.90
   5  -6   1  309.47   35.50
   5  -6   1  260.37   45.20
  -6   6  -1    4.10   20.40
  -6   6  -1   23.10   18.80
  -6   6  -1   -7.70   19.30
  -6   6  -1   -8.10   14.80
  -6   6  -1   10.20   29.90
  -6   6  -1   -1.30   13.40
   6  -6   1  -29.80   24.00
   6  -6   1    8.50   26.20
   6  -6   1   47.60   22.20
   6  -6   1  -21.80   21.10
   6  -6   1   33.00   20.50
   6  -6   1   -4.20   32.80
   6  -6   1   17.90   11.30
   6  -6   1    3.90   22.90
   6  -6   1   26.30   17.40
  -7   6  -1 1501.55   89.89
  -7   6  -1 1446.56  104.09
  -7   6  -1 1471.75   98.09
  -7   6  -1 1463.65   93.99
  -7   6  -1 1552.04   82.69
  -7   6  -1 1427.36   82.79
  -7   6  -1 1454.05   83.59
   7  -6   1 1386.26   88.29
   7  -6   1 1535.75   93.79
   7  -6   1 1604.54  104.99
   7  -6   1 1501.35  109.89
   7  -6   1 1420.86   86.09
   7  -6   1 1450.45   97.49
   7  -6   1 1489.45   76.19
   7  -6   1 1527.15   99.39
  -8   6  -1  815.62   60.69
  -8   6  -1  843.92   67.09
  -8   6  -1  800.12   69.19
  -8   6  -1  930.81   75.09
  -8   6  -1  852.11   59.89
  -8   6  -1  983.30  107.69
  -8   6  -1  860.81   77.09
   8  -6   1  871.01   73.69
   8  -6   1  751.72   55.39
   8  -6   1  702.83   82.29
   8  -6   1  819.22   74.19
   8  -6   1  761.72   62.69
   8  -6   1  796.52   75.39
   8  -6   1  728.13   76.49
   8  -6   1  736.53   79.59
   8  -6   1  807.52  104.29
  -9   6  -1   -4.70   39.90
  -9   6  -1   22.90   41.50
  -9   6  -1  -28.80   23.80
  -9   6  -1   68.09   37.10
  -9   6  -1    7.30   27.50
   9  -6   1   -6.70   24.20
   9  -6   1   32.20   81.29
   9  -6   1   34.40   42.90
   9  -6   1  -19.10   47.10
   9  -6   1    0.60   31.80
   9  -6   1   -7.10   35.90
   9  -6   1   26.70   35.30
   9  -6   1    6.30   56.39
 -10   6  -1  200.08   54.49
 -10   6  -1  164.58   64.69
 -10   6  -1  256.67   39.80
  10  -6   1  209.88   48.80
  10  -6   1  201.08   60.29
  10  -6   1  205.08   50.89
  10  -6   1  197.58   45.20
  10  -6   1  186.38   41.60
  10   5  -1  346.97   60.39
  10   5  -1  427.56   99.69
  10   5  -1  397.36   56.89
  10   5  -1  367.16   66.19
  10   5  -1  371.46   66.19
 -10  -5   1  309.27   65.39
 -10  -5   1  484.75   97.79
 -10  -5   1  414.26   90.99
 -10  -5   1  437.56   76.69
 -10  -5   1  345.37   53.79
 -10  -5   1  303.07   54.29
 -10  -5   1  379.16   56.29
   9   5  -1   33.10   50.19
   9   5  -1   38.10   29.90
   9   5  -1   11.20   30.70
   9   5  -1   67.89   49.20
   9   5  -1   -2.60   72.39
   9   5  -1   22.10   42.90
  -9  -5   1   61.59   58.09
  -9  -5   1    9.70   27.60
  -9  -5   1  -14.60   42.60
  -9  -5   1  -38.10   57.19
  -9  -5   1   -2.00   52.19
  -9  -5   1  -20.50   25.90
  -9  -5   1  -33.30   42.50
  -9  -5   1   44.60   36.70
   8   5  -1  358.36   53.79
   8   5  -1  297.57   47.40
   8   5  -1  273.67   46.20
   8   5  -1  344.27   56.39
   8   5  -1  291.97   48.70
   8   5  -1  299.87   40.60
   8   5  -1  321.77   40.80
  -8  -5   1  267.07   51.39
  -8  -5   1  260.17   42.00
  -8  -5   1  303.27   42.20
  -8  -5   1  221.88   46.60
  -8  -5   1  344.97   49.70
  -8  -5   1  226.38   37.10
   7   5  -1 1014.90   79.19
   7   5  -1 1174.38   86.59
   7   5  -1 1010.90   83.79
   7   5  -1 1030.30   72.09
   7   5  -1 1115.29   76.69
   7   5  -1  995.50   72.09
   7   5  -1 1130.49   84.99
   7   5  -1 1128.59   70.59
  -7  -5   1 1049.89   69.29
  -7  -5   1 1079.09   85.39
  -7  -5   1 1082.39   73.59
  -7  -5   1 1041.60   69.89
  -7  -5   1 1228.78   86.19
  -7  -5   1 1073.49   80.69
  -7  -5   1 1086.89   70.19
   6   5  -1  361.46   40.50
   6   5  -1  322.87   44.50
   6   5  -1  350.76   40.00
   6   5  -1  314.67   43.00
   6   5  -1  327.17   35.20
   6   5  -1  367.96   42.50
   6   5  -1  326.27   44.60
   6   5  -1  340.57   47.00
  -6  -5   1  357.26   37.90
  -6  -5   1  370.86   41.40
  -6  -5   1  402.56   47.90
  -6  -5   1  373.46   38.50
  -6  -5   1  350.36   41.50
  -6  -5   1  317.47   46.10
  -6  -5   1  375.16   46.50
  -6  -5   1  444.96   46.40
   5   5  -1   79.99   26.70
   5   5  -1  149.49   23.00
   5   5  -1  124.99   23.30
   5   5  -1  113.59   25.60
   5   5  -1   99.49   21.70
   5   5  -1  148.99   29.40
   5   5  -1  109.59   19.50
   5   5  -1  126.09   26.50
  -5  -5   1  142.49   27.30
  -5  -5   1   95.89   19.00
  -5  -5   1  143.79   24.30
  -5  -5   1  125.29   25.50
  -5  -5   1  119.59   29.20
  -5  -5   1  100.59   22.80
  -5  -5   1  147.99   23.00
  -5  -5   1  110.19   24.60
   4   5  -1 2195.98  105.19
   4   5  -1 2109.79  102.79
   4   5  -1 2057.69  107.19
   4   5  -1 2119.19  105.99
   4   5  -1 2152.38  110.19
   4   5  -1 2297.07  114.89
   4   5  -1 2215.28  109.99
   4   5  -1 2191.48  109.99
  -4  -5   1 2377.26  110.69
  -4  -5   1 2226.98  105.79
  -4  -5   1 2429.16  104.59
  -4  -5   1 2272.57  112.89
  -4  -5   1 2128.79  112.69
  -4  -5   1 2190.28  108.69
  -4  -5   1 2211.48  105.29
  -4  -5   1 2263.47  112.69
   3   5  -1 1294.57   67.89
   3   5  -1 1316.07   64.49
   3   5  -1 1282.97   69.49
   3   5  -1 1382.66   76.49
   3   5  -1 1199.68   68.09
   3   5  -1 1318.57   66.19
   3   5  -1 1273.17   67.29
  -3  -5   1 1280.27   72.29
  -3  -5   1 1284.77   73.79
  -3  -5   1 1266.07   70.69
  -3  -5   1 1342.97   68.09
  -3  -5   1 1319.87   68.79
  -3  -5   1 1302.47   66.39
  -3  -5   1 1376.96   65.19
  -3  -5   1 1199.88   66.19
   2   5  -1  313.47   24.60
   2   5  -1  285.97   21.90
   2   5  -1  312.77   25.70
   2   5  -1  276.87   26.10
   2   5  -1  269.97   24.20
   2   5  -1  313.07   32.80
   2   5  -1  269.57   23.90
  -2  -5   1  290.97   30.50
  -2  -5   1  290.27   28.20
  -2  -5   1  292.17   23.60
  -2  -5   1  257.77   24.60
  -2  -5   1  323.07   24.60
  -2  -5   1  282.67   26.70
  -2  -5   1  275.17   23.10
  -2  -5   1  322.37   26.10
   1   5  -1 9253.37  384.06
   1   5  -1 8999.40  385.66
   1   5  -1 9999.00  383.76
   1   5  -1 9613.74  393.66
   1   5  -1 9238.28  382.66
  -1  -5   1 9428.66  393.86
  -1  -5   1 9446.05  385.36
  -1  -5   1 9318.97  383.56
  -1  -5   1 8983.30  380.46
  -1  -5   1 9461.25  383.46
  -1  -5   1 9707.93  387.36
   0   5  -1 2069.29   92.29
   0   5  -1 2142.39   92.39
   0   5  -1 1829.82   90.29
   0   5  -1 1852.21   92.29
   0   5  -1 1910.91   85.29
   0   5  -1 1741.33   94.69
   0   5  -1 2110.89  100.09
   0  -5   1 2221.68   93.89
   0  -5   1 1997.20   92.59
   0  -5   1 2034.30   92.49
   0  -5   1 1995.90   90.39
   0  -5   1 1989.40   93.09
   0  -5   1 2053.99   93.09
   0  -5   1 2077.39  100.19
   0  -5   1 2075.49   85.39
  -1   5  -1   41.80   12.50
  -1   5  -1   41.40   10.80
  -1   5  -1   47.00    5.60
  -1   5  -1   57.19   11.80
  -1   5  -1   33.00   10.70
  -1   5  -1   39.00   10.10
  -1   5  -1   50.49   14.40
   1  -5   1   41.90   11.60
   1  -5   1   35.60   10.20
   1  -5   1   49.40   13.30
   1  -5   1   31.60   12.30
   1  -5   1   45.20   11.10
   1  -5   1   45.70   11.80
   1  -5   1   51.39   15.60
  -2   5  -1  164.08   17.90
  -2   5  -1  154.98    8.90
  -2   5  -1  131.99   16.30
  -2   5  -1  149.19   19.70
  -2   5  -1  149.69   21.10
  -2   5  -1  143.79    8.60
  -2   5  -1  184.28   19.00
  -2   5  -1  167.08   18.40
   2  -5   1  157.98   22.70
   2  -5   1  115.29   16.80
   2  -5   1  161.48   19.80
   2  -5   1  191.58   23.80
   2  -5   1  183.88   22.50
   2  -5   1  140.49   17.70
   2  -5   1  147.19   19.60
  -3   5  -1  881.51   47.10
  -3   5  -1  888.01   53.19
  -3   5  -1  874.31   48.30
  -3   5  -1  789.02   50.49
  -3   5  -1  821.32   49.30
  -3   5  -1  837.82   47.60
  -3   5  -1  827.72   39.00
   3  -5   1  846.92   48.20
   3  -5   1  876.91   53.79
   3  -5   1  871.81   47.70
   3  -5   1  765.42   52.59
   3  -5   1  798.12   47.30
   3  -5   1  847.92   51.29
   3  -5   1  818.12   53.39
  -4   5  -1  312.47   22.40
  -4   5  -1  318.17   28.20
  -4   5  -1  326.67   36.40
  -4   5  -1  305.77   29.60
  -4   5  -1  290.77   26.50
  -4   5  -1  293.97   28.70
  -4   5  -1  292.17   30.90
   4  -5   1  308.47   34.10
   4  -5   1  233.38   29.60
   4  -5   1  262.67   24.20
   4  -5   1  281.17   30.00
   4  -5   1  382.16   39.60
   4  -5   1  264.07   37.80
   4  -5   1  277.67   27.70
   4  -5   1  293.47   27.40
   4  -5   1  301.87   28.30
  -5   5  -1  453.35   37.90
  -5   5  -1  462.05   34.90
  -5   5  -1  480.15   37.30
  -5   5  -1  462.85   48.80
  -5   5  -1  432.26   41.10
  -5   5  -1  403.76   41.30
  -5   5  -1  442.66   32.40
   5  -5   1  423.26   50.59
   5  -5   1  450.15   29.60
   5  -5   1  382.96   39.70
   5  -5   1  448.46   58.89
   5  -5   1  436.36   40.00
   5  -5   1  541.55   40.30
   5  -5   1  465.85   38.60
   5  -5   1  447.26   35.70
   5  -5   1  451.95   48.80
   5  -5   1  425.76   44.70
  -6   5  -1 2452.05  130.39
  -6   5  -1 2346.47  110.89
  -6   5  -1 2383.66  117.89
  -6   5  -1 2390.06  112.49
  -6   5  -1 2298.37  121.79
  -6   5  -1 2404.66  126.69
  -6   5  -1 2458.35  114.69
   6  -5   1 2076.49  121.99
   6  -5   1 2427.86  118.09
   6  -5   1 2399.16  118.09
   6  -5   1 2178.98  122.29
   6  -5   1 2383.36  121.69
   6  -5   1 2296.17  115.99
   6  -5   1 2354.56  108.49
   6  -5   1 2334.17  131.69
   6  -5   1 2399.46  128.89
  -7   5  -1  223.88   35.30
  -7   5  -1  288.17   33.60
  -7   5  -1  222.98   45.80
  -7   5  -1  239.28   37.00
  -7   5  -1  273.77   32.70
  -7   5  -1  259.17   42.60
  -7   5  -1  290.67   40.60
   7  -5   1  208.28   36.90
   7  -5   1  220.68   40.30
   7  -5   1  359.96   44.60
   7  -5   1  192.28   47.40
   7  -5   1  215.98   32.80
   7  -5   1  289.37   50.39
   7  -5   1  296.57   30.70
  -8   5  -1  218.98   56.49
  -8   5  -1  261.07   39.20
  -8   5  -1  229.18   45.40
  -8   5  -1  263.77   42.10
  -8   5  -1  246.28   44.40
  -8   5  -1  229.38   31.40
  -8   5  -1  267.77   38.60
   8  -5   1  170.18   31.50
   8  -5   1  117.69   56.79
   8  -5   1  203.98   41.50
   8  -5   1  228.18   46.30
   8  -5   1  225.18   45.60
   8  -5   1  171.48   37.30
   8  -5   1  110.49   76.59
   8  -5   1  198.68   35.30
   8  -5   1  193.48   42.80
  -9   5  -1  729.63   79.59
  -9   5  -1  619.84   77.69
  -9   5  -1  708.73   56.19
  -9   5  -1  585.44  107.69
  -9   5  -1  669.63   60.39
  -9   5  -1  693.93   69.99
   9  -5   1  701.93   82.19
   9  -5   1  586.34   69.69
   9  -5   1  474.45   70.09
   9  -5   1  907.61   93.39
   9  -5   1  701.23   58.69
   9  -5   1  667.53   88.49
   9  -5   1  557.64   64.19
   9  -5   1  703.83   82.29
 -10   5  -1  -27.40   48.60
 -10   5  -1   20.50   45.10
 -10   5  -1   29.00   33.10
 -10   5  -1   42.80   29.00
 -10   5  -1   42.40   73.89
 -10   5  -1  -11.20   52.99
  10  -5   1   11.60   41.30
  10  -5   1   59.99   46.20
  10  -5   1   19.50   35.70
  10  -5   1   49.70   36.10
  10  -5   1   17.20   32.40
  10  -5   1    2.90   62.29
  10   4  -1   59.59   36.90
  10   4  -1   50.89   43.80
  10   4  -1   24.40  119.69
  10   4  -1    6.50   30.50
  10   4  -1  -26.20   57.29
  10   4  -1  -10.40   35.50
 -10  -4   1  -11.90   51.69
 -10  -4   1   23.20   37.00
 -10  -4   1   -4.20   77.49
 -10  -4   1   52.09   35.10
 -10  -4   1   88.99   50.09
 -10  -4   1   48.80   36.00
   9   4  -1  862.51   78.09
   9   4  -1  691.03   96.59
   9   4  -1  645.44   89.19
   9   4  -1  610.04   63.79
   9   4  -1  771.82   80.49
   9   4  -1  692.23   66.09
  -9  -4   1  606.94   66.19
  -9  -4   1  760.32   64.39
  -9  -4   1  722.53   63.89
  -9  -4   1  694.43   85.89
  -9  -4   1  716.53   67.29
  -9  -4   1  752.62   78.69
  -9  -4   1  601.14   85.89
   8   4  -1  393.36   43.80
   8   4  -1  344.87   57.79
   8   4  -1  314.17   59.09
   8   4  -1  348.67   50.59
   8   4  -1  234.28   45.10
   8   4  -1  297.87   44.00
   8   4  -1  274.77   44.00
  -8  -4   1  359.66   52.69
  -8  -4   1  288.17   49.99
  -8  -4   1  379.66   74.49
  -8  -4   1  295.27   41.90
  -8  -4   1  400.96   49.30
  -8  -4   1  342.47   44.50
  -8  -4   1  349.77   46.20
   7   4  -1  217.98   35.30
   7   4  -1  222.58   33.30
   7   4  -1  253.77   43.30
   7   4  -1  271.07   37.10
   7   4  -1  252.57   43.80
   7   4  -1  323.57   40.60
   7   4  -1  304.97   48.40
  -7  -4   1  251.27   38.40
  -7  -4   1  267.07   36.60
  -7  -4   1  220.98   41.80
  -7  -4   1  302.87   37.70
  -7  -4   1  304.47   44.80
  -7  -4   1  281.07   40.00
  -7  -4   1  230.38   35.70
   6   4  -1  681.53   49.00
   6   4  -1  755.12   53.09
   6   4  -1  783.52   63.69
   6   4  -1  720.93   56.19
   6   4  -1  773.52   60.69
   6   4  -1  679.13   55.69
   6   4  -1  755.72   62.29
  -6  -4   1  699.93   50.29
  -6  -4   1  744.13   61.09
  -6  -4   1  760.42   58.29
  -6  -4   1  761.82   57.99
  -6  -4   1  797.42   51.89
  -6  -4   1  736.93   53.79
   5   4  -1 1206.68   74.39
   5   4  -1 1258.67   68.79
   5   4  -1 1353.86   77.49
   5   4  -1 1297.87   73.19
   5   4  -1 1265.87   66.69
   5   4  -1 1277.47   68.59
   5   4  -1 1214.38   72.19
   5   4  -1 1297.87   77.09
  -5  -4   1 1330.57   68.89
  -5  -4   1 1190.08   67.29
  -5  -4   1 1199.48   74.79
  -5  -4   1 1228.38   66.79
  -5  -4   1 1189.68   70.49
  -5  -4   1 1229.58   70.59
  -5  -4   1 1131.19   72.49
  -5  -4   1 1122.09   76.99
   4   4  -1  503.65   40.60
   4   4  -1  505.85   35.00
   4   4  -1  552.24   43.80
   4   4  -1  516.65   40.90
   4   4  -1  499.25   34.40
   4   4  -1  480.95   32.70
   4   4  -1  455.95   36.70
   4   4  -1  430.56   35.80
  -4  -4   1  533.15   38.90
  -4  -4   1  489.25   33.40
  -4  -4   1  467.85   38.40
  -4  -4   1  487.65   34.50
  -4  -4   1  431.26   37.60
  -4  -4   1  475.45   39.20
  -4  -4   1  492.95   34.10
  -4  -4   1  478.15   41.40
   3   4  -1 2941.61  135.39
   3   4  -1 3111.89  136.69
   3   4  -1 2880.41  138.69
   3   4  -1 3281.77  141.49
   3   4  -1 3118.09  141.19
   3   4  -1 3284.87  137.59
   3   4  -1 3179.18  142.09
   3   4  -1 2888.81  137.49
   3   4  -1 3277.87  145.39
  -3  -4   1 2991.00  141.59
  -3  -4   1 3107.19  135.69
  -3  -4   1 3342.37  138.59
  -3  -4   1 3311.97  139.89
  -3  -4   1 3181.88  140.29
  -3  -4   1 3175.78  144.49
  -3  -4   1 3155.28  137.69
  -3  -4   1 3047.50  143.39
   2   4  -1 3905.21  164.98
   2   4  -1 4011.80  161.18
   2   4  -1 3830.42  164.08
   2   4  -1 3915.51  170.18
   2   4  -1 3633.74  162.68
   2   4  -1 3751.62  162.78
   2   4  -1 3803.12  160.58
  -2  -4   1 3795.52  160.68
  -2  -4   1 3730.23  161.98
  -2  -4   1 3661.83  164.68
  -2  -4   1 3745.83  166.18
  -2  -4   1 3756.52  169.48
  -2  -4   1 3708.93  161.78
  -2  -4   1 3974.30  163.18
  -2  -4   1 3881.91  163.48
   1   4  -1  687.83   40.10
   1   4  -1  736.83   39.80
   1   4  -1  794.22   46.60
   1   4  -1  737.93   38.20
   1   4  -1  748.03   38.50
   1   4  -1  738.23   38.00
   1   4  -1  759.22   40.60
  -1  -4   1  728.23   38.60
  -1  -4   1  751.32   45.40
  -1  -4   1  779.42   39.60
  -1  -4   1  718.23   40.00
  -1  -4   1  742.93   41.80
  -1  -4   1  713.93   37.20
   0   4  -1  280.97   26.70
   0   4  -1  265.17   16.40
   0   4  -1  284.97   21.40
   0   4  -1  292.47   21.20
   0   4  -1  252.27   20.40
   0   4  -1  256.27   20.00
   0   4  -1  282.77   21.70
   0  -4   1  252.27   20.20
   0  -4   1  281.17   16.30
   0  -4   1  277.67   21.80
   0  -4   1  291.77   21.80
   0  -4   1  303.07   25.10
   0  -4   1  298.37   22.20
   0  -4   1  285.77   22.50
   0  -4   1  268.87   20.10
  -1   4  -1 2375.76  100.19
  -1   4  -1 2397.86  102.39
  -1   4  -1 2198.98  101.09
  -1   4  -1 2316.47  102.59
  -1   4  -1 2341.27   99.59
  -1   4  -1 2232.38  101.19
  -1   4  -1 2225.48  106.39
  -1   4  -1 2213.08   92.49
   1  -4   1 2287.97  106.59
   1  -4   1 2257.87  100.09
   1  -4   1 2138.69  101.29
   1  -4   1 2200.48  102.69
   1  -4   1 2344.17   99.69
   1  -4   1 2318.97  101.79
   1  -4   1 2327.57  102.19
  -2   4  -1  726.43   42.50
  -2   4  -1  694.03   31.90
  -2   4  -1  651.53   41.40
  -2   4  -1  750.52   39.50
  -2   4  -1  672.33   40.10
  -2   4  -1  692.33   37.90
  -2   4  -1  675.43   39.00
   2  -4   1  714.63   40.00
   2  -4   1  775.02   44.10
   2  -4   1  698.13   44.40
   2  -4   1  735.93   39.40
   2  -4   1  711.73   41.80
   2  -4   1  718.83   42.20
   2  -4   1  729.33   38.70
  -3   4  -1   48.30    8.90
  -3   4  -1   63.19   12.30
  -3   4  -1   45.90   10.60
  -3   4  -1   51.19   12.10
  -3   4  -1   44.20   11.80
  -3   4  -1   39.30   14.50
  -3   4  -1   63.79   14.70
   3  -4   1   55.69   12.80
   3  -4   1   59.19   12.50
   3  -4   1   44.30   14.50
   3  -4   1   57.99   13.30
   3  -4   1   39.30   14.80
   3  -4   1   43.50   13.60
   3  -4   1   54.19   12.10
   3  -4   1   42.90    8.20
  -4   4  -1 1592.64   84.79
  -4   4  -1 1518.65   75.89
  -4   4  -1 1516.65   83.19
  -4   4  -1 1583.24   76.69
  -4   4  -1 1550.04   80.99
  -4   4  -1 1624.24   78.69
  -4   4  -1 1532.55   72.79
   4  -4   1 1584.94   83.19
   4  -4   1 1566.94   82.39
   4  -4   1 1505.85   82.49
   4  -4   1 1561.74   71.99
   4  -4   1 1637.24   83.79
   4  -4   1 1642.04   78.49
   4  -4   1 1514.25   86.19
   4  -4   1 1633.04   77.89
   4  -4   1 1597.94   78.69
  -5   4  -1  960.50   58.39
  -5   4  -1 1078.39   65.39
  -5   4  -1 1154.88   71.59
  -5   4  -1 1064.99   57.59
  -5   4  -1 1104.29   61.99
  -5   4  -1 1053.09   66.59
  -5   4  -1 1087.09   57.69
   5  -4   1 1122.29   61.79
   5  -4   1 1074.99   66.89
   5  -4   1 1037.40   54.89
   5  -4   1  934.11   69.89
   5  -4   1 1007.80   58.99
   5  -4   1 1008.30   59.99
   5  -4   1 1160.18   66.79
   5  -4   1 1063.49   65.99
  -6   4  -1   -2.10   15.70
  -6   4  -1   14.10   17.90
  -6   4  -1    8.00   11.50
  -6   4  -1    0.20   18.90
  -6   4  -1   32.80   14.50
  -6   4  -1  -20.80   15.40
   6  -4   1   45.80   20.20
   6  -4   1   -4.30   16.30
   6  -4   1   27.10   12.40
   6  -4   1  -17.70   25.90
   6  -4   1   25.70   22.50
   6  -4   1    0.80   13.30
   6  -4   1    7.00   24.70
   6  -4   1  -43.50   19.20
   6  -4   1   16.40   15.60
  -7   4  -1 1473.85   80.09
  -7   4  -1 1382.26   86.99
  -7   4  -1 1527.25  100.99
  -7   4  -1 1475.05   85.49
  -7   4  -1 1335.57   76.39
  -7   4  -1 1461.35   94.09
   7  -4   1 1404.86   80.89
   7  -4   1 1334.77   76.49
   7  -4   1 1434.16  102.29
   7  -4   1 1463.95   90.09
   7  -4   1 1463.75   86.69
   7  -4   1 1368.16   96.29
   7  -4   1 1351.66   88.79
  -8   4  -1 1191.38   74.09
  -8   4  -1 1116.09   80.99
  -8   4  -1 1225.58  103.69
  -8   4  -1 1172.38   93.19
  -8   4  -1 1105.29   85.89
  -8   4  -1 1166.88   71.89
   8  -4   1 1072.39   73.59
   8  -4   1 1209.28   84.39
   8  -4   1 1216.18  103.69
   8  -4   1 1144.19   73.49
   8  -4   1 1182.08   82.19
   8  -4   1 1271.57  107.39
   8  -4   1 1125.19   87.19
  -9   4  -1   -3.10   40.10
  -9   4  -1   41.60   42.20
  -9   4  -1   -6.30   37.20
  -9   4  -1  -31.40   21.80
  -9   4  -1   15.10   23.70
  -9   4  -1   29.00   33.60
  -9   4  -1  117.69   69.39
   9  -4   1   35.60   25.70
   9  -4   1   29.30   39.30
   9  -4   1  -31.80   62.89
   9  -4   1   26.20   30.40
   9  -4   1   -4.40   45.10
   9  -4   1    0.00   30.70
   9  -4   1  -40.30   28.60
   9  -4   1   25.30   40.30
 -10   4  -1   84.99   54.89
 -10   4  -1   91.59   39.00
 -10   4  -1  144.99   76.69
 -10   4  -1  134.79   32.20
 -10   4  -1  152.48   52.49
 -10   4  -1  166.38   57.39
  10  -4   1  192.48   57.89
  10  -4   1  160.48   41.90
  10  -4   1   59.19   93.79
  10  -4   1  126.09   39.90
  10  -4   1  208.68   56.49
  10  -4   1  107.69   41.00
  10  -4   1  124.89   40.00
  11   3  -1  -38.00   56.19
  11   3  -1  166.78   52.19
 -11  -3   1  125.49   40.80
 -11  -3   1  138.89   80.99
 -11  -3   1  140.79   47.10
 -11  -3   1  108.99   56.19
  10   3  -1  876.61  107.99
  10   3  -1  775.02   73.89
  10   3  -1  750.72   77.49
  10   3  -1  984.70   86.59
  10   3  -1  758.92   88.19
 -10  -3   1  776.82   90.69
 -10  -3   1  735.73   99.19
 -10  -3   1  812.22   74.29
 -10  -3   1  832.12  106.29
 -10  -3   1  845.22   78.49
 -10  -3   1  815.92   70.19
 -10  -3   1  761.32   91.89
   9   3  -1   77.19   44.70
   9   3  -1   63.59   39.20
   9   3  -1  185.18   49.20
   9   3  -1  134.59   34.70
   9   3  -1   75.79   26.60
   9   3  -1   51.59   52.39
   9   3  -1  159.08   40.90
  -9  -3   1  149.29   45.00
  -9  -3   1   55.19   51.59
  -9  -3   1  112.89   34.50
  -9  -3   1  149.79   33.00
  -9  -3   1  107.19   29.10
  -9  -3   1  108.19   32.80
  -9  -3   1   83.79   31.90
  -9  -3   1  129.69   47.00
   8   3  -1  292.07   43.40
   8   3  -1  339.27   54.29
   8   3  -1  312.57   43.70
   8   3  -1  328.77   48.50
   8   3  -1  344.87   50.19
   8   3  -1  350.86   50.69
   8   3  -1  375.16   45.40
  -8  -3   1  255.97   39.10
  -8  -3   1  395.96   45.10
  -8  -3   1  262.17   55.59
  -8  -3   1  311.37   49.10
  -8  -3   1  303.47   47.10
  -8  -3   1  386.46   47.90
  -8  -3   1  332.57   44.70
  -8  -3   1  390.96   43.90
   7   3  -1 1498.25   93.29
   7   3  -1 1533.55   91.99
   7   3  -1 1519.35   92.39
   7   3  -1 1467.35   88.69
   7   3  -1 1420.46   96.09
   7   3  -1 1607.04   87.39
   7   3  -1 1562.74  101.79
   7   3  -1 1657.23   90.29
  -7  -3   1 1579.94   98.99
  -7  -3   1 1563.24   87.09
  -7  -3   1 1627.54  100.49
  -7  -3   1 1550.74   86.89
  -7  -3   1 1672.63   97.89
  -7  -3   1 1560.54   93.29
  -7  -3   1 1525.85   86.79
   6   3  -1  513.05   49.80
   6   3  -1  528.35   52.09
   6   3  -1  711.93   48.60
   6   3  -1  559.54   51.79
   6   3  -1  514.85   43.70
   6   3  -1  487.35   46.20
   6   3  -1  553.54   40.50
   6   3  -1  501.95   52.39
  -6  -3   1  602.54   53.49
  -6  -3   1  448.96   48.00
  -6  -3   1  516.05   43.50
  -6  -3   1  586.54   42.90
  -6  -3   1  550.44   49.20
  -6  -3   1  565.44   41.00
  -6  -3   1  529.45   51.49
   5   3  -1   11.00   10.10
   5   3  -1    9.20   11.30
   5   3  -1    8.90   15.90
   5   3  -1   -3.00   16.40
   5   3  -1  -20.70   15.60
   5   3  -1    1.70   16.10
   5   3  -1   -6.40   13.90
   5   3  -1   30.80   13.50
  -5  -3   1   16.30   18.40
  -5  -3   1   16.00   11.00
  -5  -3   1   25.60   17.50
  -5  -3   1   13.90   12.00
  -5  -3   1   33.90   17.30
  -5  -3   1    0.40   12.50
  -5  -3   1   11.30   11.80
   4   3  -1 1497.15   80.19
   4   3  -1 1589.84   73.99
   4   3  -1 1405.26   71.69
   4   3  -1 1442.26   78.69
   4   3  -1 1403.96   75.89
   4   3  -1 1398.26   77.29
   4   3  -1 1534.65   78.89
   4   3  -1 1580.64   74.79
  -4  -3   1 1479.35   76.79
  -4  -3   1 1566.54   72.69
  -4  -3   1 1424.86   80.79
  -4  -3   1 1427.86   76.29
  -4  -3   1 1412.26   77.39
  -4  -3   1 1487.35   73.39
  -4  -3   1 1575.14   79.19
  -4  -3   1 1448.66   71.99
   3   3  -1 1931.91   87.79
   3   3  -1 1924.71   94.19
   3   3  -1 1925.21   93.79
   3   3  -1 1795.22   90.29
   3   3  -1 1946.01   91.49
   3   3  -1 1992.00   88.79
   3   3  -1 2012.40   88.89
   3   3  -1 1940.01   92.99
   3   3  -1 1930.71   88.79
  -3  -3   1 1905.71   93.29
  -3  -3   1 1956.30   93.09
  -3  -3   1 1934.01   90.79
  -3  -3   1 1822.02   94.09
  -3  -3   1 2024.70   87.79
  -3  -3   1 1957.00   88.99
  -3  -3   1 2016.00   88.59
  -3  -3   1 1869.31   91.69
   2   3  -1    5.50    6.80
   2   3  -1  -10.00    8.60
   2   3  -1    2.80    7.90
   2   3  -1    4.60    5.90
   2   3  -1   -8.00    7.70
   2   3  -1   -2.90    6.60
   2   3  -1    4.10    6.00
   2   3  -1   -6.00    8.00
   2   3  -1   -0.10    8.40
  -2  -3   1    2.60    8.00
  -2  -3   1   -1.00    4.60
  -2  -3   1    8.10    6.50
  -2  -3   1    2.20    9.70
  -2  -3   1    8.60    8.00
  -2  -3   1   -7.00    6.70
  -2  -3   1   -2.30    5.40
  -2  -3   1   10.00    7.70
   1   3  -1 3255.07  134.09
   1   3  -1 3254.07  135.99
   1   3  -1 3248.18  135.39
   1   3  -1 2939.71  135.49
   1   3  -1 3270.67  133.89
   1   3  -1 3222.88  140.49
   1   3  -1 3321.77  135.19
  -1  -3   1 2960.40  134.29
  -1  -3   1 3308.27  135.09
  -1  -3   1 3056.59  134.59
  -1  -3   1 3274.17  133.69
  -1  -3   1 3128.79  140.89
  -1  -3   1 3218.68  133.89
  -1  -3   1 3218.78  135.69
  -1  -3   1 3281.57  136.99
   0   3  -1 2081.99   93.99
   0   3  -1 2251.67   95.19
   0   3  -1 2260.97   94.79
   0   3  -1 2230.08   99.49
   0   3  -1 2224.08   94.19
   0   3  -1 2227.18   90.79
   0   3  -1 2221.28   95.09
   0  -3   1 2199.78   95.59
   0  -3   1 2175.78   99.39
   0  -3   1 2140.89   94.89
   0  -3   1 2036.30   94.39
   0  -3   1 2224.58   94.59
   0  -3   1 2112.39   93.49
   0  -3   1 2150.48   94.99
   0  -3   1 2262.17   90.69
  -1   3  -1   45.30    9.20
  -1   3  -1   50.29    5.20
  -1   3  -1   48.90    9.80
  -1   3  -1   50.29   12.20
  -1   3  -1   42.50   10.40
  -1   3  -1   48.90    8.60
  -1   3  -1   56.29    9.00
  -1   3  -1   35.50    9.00
   1  -3   1   53.29    9.30
   1  -3   1   48.10   10.40
   1  -3   1   49.60   10.10
   1  -3   1   52.89    9.70
   1  -3   1   61.39    9.10
   1  -3   1   36.40    9.00
   1  -3   1   54.09   12.30
  -2   3  -1  137.49   18.60
  -2   3  -1  132.89   14.30
  -2   3  -1  132.19   14.00
  -2   3  -1  156.58   14.60
  -2   3  -1  135.99   14.90
  -2   3  -1  157.38   18.30
  -2   3  -1  136.49   10.90
   2  -3   1  145.49   15.10
   2  -3   1  143.09   17.90
   2  -3   1  137.09   15.20
   2  -3   1  143.69   10.70
   2  -3   1  151.18   18.00
   2  -3   1  141.59   20.30
   2  -3   1  157.08   14.70
  -3   3  -1  435.46   26.10
  -3   3  -1  476.95   29.30
  -3   3  -1  418.06   33.40
  -3   3  -1  416.86   28.00
  -3   3  -1  425.26   31.00
  -3   3  -1  445.16   32.80
  -3   3  -1  426.96   29.30
   3  -3   1  465.75   29.90
   3  -3   1  440.16   32.90
   3  -3   1  454.55   34.40
   3  -3   1  426.36   32.20
   3  -3   1  495.05   29.70
   3  -3   1  432.16   33.00
   3  -3   1  449.76   25.90
   3  -3   1  482.65   29.60
  -4   3  -1  183.38   20.60
  -4   3  -1  200.48   27.70
  -4   3  -1  168.08   20.70
  -4   3  -1  143.39   23.20
  -4   3  -1  178.78   17.60
  -4   3  -1  154.68   20.90
  -4   3  -1  152.78   19.30
   4  -3   1  155.68   25.10
   4  -3   1  160.18   23.90
   4  -3   1  191.18   25.20
   4  -3   1  166.68   23.90
   4  -3   1  170.38   21.00
   4  -3   1  162.68   19.90
   4  -3   1  156.28   17.70
   4  -3   1  157.68   25.10
  -5   3  -1  570.74   44.40
  -5   3  -1  587.24   47.50
  -5   3  -1  620.24   42.20
  -5   3  -1  559.44   38.40
  -5   3  -1  545.25   48.70
  -5   3  -1  566.04   38.70
  -5   3  -1  588.14   37.60
   5  -3   1  629.44   47.60
   5  -3   1  591.64   40.40
   5  -3   1  534.25   50.49
   5  -3   1  559.94   44.20
   5  -3   1  622.44   42.00
   5  -3   1  584.54   49.90
   5  -3   1  606.84   37.50
   5  -3   1  616.14   44.50
   5  -3   1  604.44   40.80
  -6   3  -1 2121.29  105.49
  -6   3  -1 2147.89  116.59
  -6   3  -1 2091.09  113.39
  -6   3  -1 2279.57  107.69
  -6   3  -1 2210.98  108.69
  -6   3  -1 2058.19  102.99
   6  -3   1 2203.98  106.59
   6  -3   1 2110.59  107.19
   6  -3   1 2160.58  114.59
   6  -3   1 2266.07  109.69
   6  -3   1 2145.09  104.09
   6  -3   1 2272.27  118.69
   6  -3   1 2076.69  113.49
   6  -3   1 2250.87  109.19
   6  -3   1 2255.07  122.29
  -7   3  -1  529.85   43.30
  -7   3  -1  622.34   51.89
  -7   3  -1  531.65   55.39
  -7   3  -1  540.35   40.80
  -7   3  -1  579.34   51.09
  -7   3  -1  618.74   67.69
  -7   3  -1  573.64   52.79
   7  -3   1  621.24   56.79
   7  -3   1  443.26   65.79
   7  -3   1  551.44   44.80
   7  -3   1  548.85   53.09
   7  -3   1  584.74   53.89
   7  -3   1  597.04   47.10
   7  -3   1  509.95   52.69
  -8   3  -1  147.69   26.60
  -8   3  -1  180.38   47.10
  -8   3  -1  154.38   34.30
  -8   3  -1  128.89   25.40
  -8   3  -1   75.29   32.60
  -8   3  -1  135.69   34.40
  -8   3  -1  104.39   35.50
   8  -3   1  109.89   32.40
   8  -3   1   58.29   31.80
   8  -3   1  146.49   27.60
   8  -3   1  135.39   27.40
   8  -3   1  125.49   33.20
  -9   3  -1  666.23   75.19
  -9   3  -1  580.94   56.79
  -9   3  -1  609.24   70.19
  -9   3  -1  598.04   53.79
  -9   3  -1  653.43   77.09
  -9   3  -1  626.54   87.59
   9  -3   1  615.64   75.29
   9  -3   1  447.86   63.99
   9  -3   1  529.85   64.19
   9  -3   1  618.14   56.29
   9  -3   1  657.73   61.29
   9  -3   1  684.93   87.19
 -10   3  -1   -6.00   48.10
 -10   3  -1  -13.20   35.50
 -10   3  -1   31.50   46.60
 -10   3  -1   55.39   25.90
 -10   3  -1   -0.40   45.30
  10  -3   1  -49.60   53.09
  10  -3   1   81.39   80.59
  10  -3   1   25.30   36.30
  10  -3   1    0.50   31.90
  10  -3   1   96.39   41.90
  10  -3   1  -47.60   51.59
  10  -3   1   58.09   38.70
  11   2  -1  266.47   60.19
  11   2  -1  325.07   53.99
  11   2  -1  350.46   61.79
 -11  -2   1  396.86   60.89
 -11  -2   1  293.97   47.90
 -11  -2   1  233.78   75.89
 -11  -2   1  352.16   68.89
  10   2  -1   38.30   45.90
  10   2  -1   -5.90   75.39
  10   2  -1  -30.90   53.89
  10   2  -1    9.40   36.90
  10   2  -1   69.49   33.10
  10   2  -1    7.20   32.20
 -10  -2   1   21.40   30.30
 -10  -2   1   83.89   48.90
 -10  -2   1 -122.29   68.89
 -10  -2   1   98.89   51.19
 -10  -2   1   95.49   27.30
 -10  -2   1    3.00   35.20
   9   2  -1  978.80   79.49
   9   2  -1  758.82   72.49
   9   2  -1  753.22   82.09
   9   2  -1  999.00  114.29
   9   2  -1  866.41   67.39
   9   2  -1  798.02   67.79
  -9  -2   1  821.42   66.49
  -9  -2   1  704.43   83.09
  -9  -2   1  682.43   69.79
  -9  -2   1  798.12   64.49
  -9  -2   1 1115.69  103.79
  -9  -2   1  883.61   64.99
  -9  -2   1  843.92   67.99
  -9  -2   1  806.02   81.09
   8   2  -1  980.00   67.49
   8   2  -1  952.00   71.19
   8   2  -1  888.71   66.89
   8   2  -1 1006.90   71.99
   8   2  -1  879.41   71.29
   8   2  -1  807.62   86.89
   8   2  -1 1026.50   90.19
  -8  -2   1  887.61   82.59
  -8  -2   1  948.31   64.79
  -8  -2   1  785.42   60.49
  -8  -2   1  901.01   63.29
  -8  -2   1  916.11   72.69
  -8  -2   1  888.11   65.69
  -8  -2   1  948.91   67.69
   7   2  -1   75.39   27.80
   7   2  -1  133.79   28.40
   7   2  -1   74.29   29.60
   7   2  -1  109.59   27.70
   7   2  -1   67.29   22.80
   7   2  -1  117.19   22.10
   7   2  -1   86.49   35.30
  -7  -2   1   99.69   23.00
  -7  -2   1   91.29   30.10
  -7  -2   1   62.99   18.30
  -7  -2   1  108.79   25.70
  -7  -2   1   89.99   25.80
  -7  -2   1  124.19   26.20
  -7  -2   1   87.39   30.20
  -7  -2   1   72.09   28.90
  -7  -2   1   66.69   19.70
   6   2  -1  530.25   46.10
   6   2  -1  495.35   46.00
   6   2  -1  580.14   44.30
   6   2  -1  559.44   40.50
   6   2  -1  558.94   47.90
   6   2  -1  511.65   50.89
   6   2  -1  515.45   43.70
   6   2  -1  533.05   53.69
  -6  -2   1  511.85   37.80
  -6  -2   1  546.45   40.80
  -6  -2   1  630.74   49.30
  -6  -2   1  570.34   42.60
  -6  -2   1  525.45   50.09
  -6  -2   1  530.35   42.50
  -6  -2   1  433.06   49.60
  -6  -2   1  531.75   53.19
   5   2  -1 1112.29   66.79
   5   2  -1 1210.08   70.49
   5   2  -1 1126.79   61.89
   5   2  -1 1097.39   60.09
   5   2  -1 1114.69   66.19
   5   2  -1 1034.50   63.39
   5   2  -1 1187.98   71.59
   5   2  -1 1129.79   63.49
  -5  -2   1 1111.59   58.39
  -5  -2   1 1147.19   61.09
  -5  -2   1 1167.28   61.79
  -5  -2   1 1104.19   65.29
  -5  -2   1 1050.49   61.49
  -5  -2   1 1109.49   66.79
  -5  -2   1 1100.89   68.59
   4   2  -1  424.96   31.80
   4   2  -1  418.46   35.30
   4   2  -1  435.96   31.50
   4   2  -1  393.46   35.40
   4   2  -1  399.46   29.90
   4   2  -1  381.96   28.00
   4   2  -1  395.66   36.20
   4   2  -1  397.76   32.30
  -4  -2   1  353.76   32.10
  -4  -2   1  402.76   30.40
  -4  -2   1  379.46   28.50
  -4  -2   1  416.16   30.90
  -4  -2   1  359.26   34.90
  -4  -2   1  357.66   26.90
  -4  -2   1  387.06   34.30
  -4  -2   1  423.66   28.40
   3   2  -1  760.52   45.70
   3   2  -1  765.22   41.80
   3   2  -1  755.82   41.50
   3   2  -1  790.72   44.00
   3   2  -1  763.12   41.80
   3   2  -1  796.82   47.10
   3   2  -1  806.12   46.10
   3   2  -1  733.93   43.80
  -3  -2   1  808.82   46.00
  -3  -2   1  780.82   42.00
  -3  -2   1  733.73   48.30
  -3  -2   1  840.42   41.40
  -3  -2   1  802.92   47.80
  -3  -2   1  782.12   40.40
  -3  -2   1  851.71   44.10
  -3  -2   1  774.32   45.50
   2   2  -1 1353.86   63.09
   2   2  -1 1216.98   67.49
   2   2  -1 1453.35   67.79
   2   2  -1 1445.76   67.39
   2   2  -1 1318.47   65.79
   2   2  -1 1426.46   63.19
   2   2  -1 1394.16   65.29
   2   2  -1 1431.16   62.89
  -2  -2   1 1358.76   65.39
  -2  -2   1 1425.66   62.69
  -2  -2   1 1412.46   62.69
  -2  -2   1 1466.75   63.99
  -2  -2   1 1458.85   64.99
  -2  -2   1 1395.26   67.39
  -2  -2   1 1302.67   66.89
   1   2  -1 1315.97   56.59
   1   2  -1 1175.08   56.89
   1   2  -1 1322.07   58.29
   1   2  -1 1249.77   56.89
   1   2  -1 1302.67   61.19
   1   2  -1 1275.77   56.89
   1   2  -1 1301.77   57.49
   1   2  -1 1316.67   58.79
  -1  -2   1 1196.08   56.59
  -1  -2   1 1255.47   61.19
  -1  -2   1 1326.27   57.39
  -1  -2   1 1269.67   56.79
  -1  -2   1 1304.07   59.39
  -1  -2   1 1341.97   56.59
  -1  -2   1 1342.57   57.99
  -1  -2   1 1256.37   57.79
   0   2  -1  675.83   35.10
   0   2  -1  664.63   32.30
   0   2  -1  682.73   31.70
   0   2  -1  649.34   31.90
   0   2  -1  579.94   31.10
   0   2  -1  663.63   29.30
   0  -2   1  639.34   30.90
   0  -2   1  670.73   31.30
   0  -2   1  617.24   34.80
   0  -2   1  636.14   32.10
   0  -2   1  704.73   32.80
   0  -2   1  646.44   29.10
   0  -2   1  642.24   32.10
  -1   2  -1 1979.00   87.09
  -1   2  -1 1971.30   87.69
  -1   2  -1 2116.59   84.79
  -1   2  -1 1904.11   85.09
  -1   2  -1 1934.21   81.59
  -1   2  -1 2102.79   85.29
  -1   2  -1 2005.80   85.39
  -1   2  -1 1884.01   86.49
   1  -2   1 1998.90   85.09
   1  -2   1 1942.71   85.39
   1  -2   1 1960.70   86.79
   1  -2   1 1989.50   87.79
   1  -2   1 2063.79   84.69
   1  -2   1 2066.29   87.69
   1  -2   1 2020.40   85.69
  -2   2  -1 2302.17  104.09
  -2   2  -1 2373.36  104.09
  -2   2  -1 2269.67   99.99
  -2   2  -1 2431.06  100.79
  -2   2  -1 2349.86   99.79
  -2   2  -1 2344.77   98.09
   2  -2   1 2362.36  100.59
   2  -2   1 2312.07  102.29
   2  -2   1 2448.26  102.79
   2  -2   1 2211.38   97.49
   2  -2   1 2336.07  103.69
   2  -2   1 2209.78   99.99
   2  -2   1 2404.26  104.69
   2  -2   1 2318.77  102.49
   2  -2   1 2295.47   99.79
  -3   2  -1   11.90    6.50
  -3   2  -1   23.90    8.10
  -3   2  -1   17.40    9.50
  -3   2  -1   12.30   11.40
  -3   2  -1   18.80    7.80
  -3   2  -1   22.70    8.60
  -3   2  -1   23.60   11.30
   3  -2   1   18.80    9.10
   3  -2   1   27.10   11.00
   3  -2   1   10.20    7.90
   3  -2   1   19.20   11.60
   3  -2   1   18.30    8.70
   3  -2   1   28.10    8.60
   3  -2   1   13.60   11.00
  -4   2  -1  716.23   47.80
  -4   2  -1  692.53   39.40
  -4   2  -1  675.93   46.40
  -4   2  -1  762.32   42.40
  -4   2  -1  714.33   41.00
  -4   2  -1  628.74   40.40
  -4   2  -1  634.74   42.50
   4  -2   1  692.53   45.00
   4  -2   1  635.44   40.80
   4  -2   1  663.93   39.20
   4  -2   1  684.73   41.00
   4  -2   1  775.32   42.40
   4  -2   1  725.33   45.70
   4  -2   1  701.53   48.10
   4  -2   1  710.93   41.70
   4  -2   1  801.52   47.70
  -5   2  -1 1359.26   77.99
  -5   2  -1 1513.25   75.09
  -5   2  -1 1450.45   72.09
  -5   2  -1 1434.36   73.29
  -5   2  -1 1326.87   80.09
  -5   2  -1 1521.75   83.79
  -5   2  -1 1523.85   74.89
   5  -2   1 1520.25   82.89
   5  -2   1 1408.16   80.29
   5  -2   1 1421.76   73.79
   5  -2   1 1368.96   71.99
   5  -2   1 1426.66   78.99
   5  -2   1 1420.26   73.79
   5  -2   1 1468.45   74.79
   5  -2   1 1510.55   84.99
  -6   2  -1    0.40   10.50
  -6   2  -1   24.70   24.10
  -6   2  -1   85.99   22.10
  -6   2  -1   21.70   19.40
  -6   2  -1   23.60   13.50
  -6   2  -1   -6.10   14.50
  -6   2  -1   24.10   15.10
   6  -2   1   38.70   15.10
   6  -2   1    6.40   19.50
   6  -2   1   24.30   17.00
   6  -2   1    2.00   16.10
   6  -2   1   32.00   13.60
   6  -2   1   45.40   26.00
   6  -2   1   17.70   11.30
  -7   2  -1  746.03   60.59
  -7   2  -1  726.33   49.80
  -7   2  -1  624.74   49.70
  -7   2  -1  654.83   54.79
  -7   2  -1  908.51   75.69
  -7   2  -1  681.63   61.79
  -7   2  -1  807.12   59.49
   7  -2   1  747.03   54.89
   7  -2   1  775.72   57.09
   7  -2   1  839.42   73.69
   7  -2   1  713.83   52.19
   7  -2   1  714.93   58.79
   7  -2   1  783.22   69.89
   7  -2   1  714.83   59.09
   7  -2   1  779.22   58.29
  -8   2  -1 1146.09   84.89
  -8   2  -1 1084.79   70.99
  -8   2  -1 1164.08   81.09
  -8   2  -1 1044.90   81.29
  -8   2  -1 1094.69   69.79
  -8   2  -1 1243.18   98.49
   8  -2   1 1143.39   75.19
   8  -2   1 1090.39   78.29
   8  -2   1 1163.38   83.29
   8  -2   1 1102.29   73.09
   8  -2   1 1119.39   75.89
   8  -2   1 1239.38   80.59
  -9   2  -1  178.78   56.79
  -9   2  -1  104.29   27.00
  -9   2  -1  113.39   37.80
  -9   2  -1  168.08   33.60
  -9   2  -1  158.98   41.90
  -9   2  -1  165.28   41.70
   9  -2   1  131.99   41.00
   9  -2   1  116.39   39.40
   9  -2   1  133.19   32.10
   9  -2   1  121.29   37.00
   9  -2   1  141.89   64.89
   9  -2   1  167.28   33.50
 -10   2  -1   70.79   34.40
 -10   2  -1  174.88   95.29
 -10   2  -1  167.28   50.59
 -10   2  -1   94.29   45.20
 -10   2  -1  178.88   31.10
 -10   2  -1   52.39   48.30
  10  -2   1  148.79   33.90
  10  -2   1  132.99   85.39
  10  -2   1   96.09   47.30
  10  -2   1   96.09   39.10
  10  -2   1  -29.60   37.70
 -11   2  -1  140.69   40.40
 -11   2  -1  124.79   52.49
 -11   2  -1  119.39   65.89
 -11   2  -1  170.48   44.30
  11  -2   1   59.99   38.80
  11  -2   1  232.98   57.79
  11  -2   1  166.08   47.70
  11  -2   1  194.98   49.20
  11  -2   1  -58.99   64.19
  11   1  -1  144.39   39.60
  11   1  -1  151.28   54.89
  11   1  -1   99.99   50.39
  11   1  -1   32.80   58.79
 -11  -1   1  152.78   35.20
 -11  -1   1  -12.70   52.39
 -11  -1   1   -5.40   59.69
 -11  -1   1  111.89   40.40
  10   1  -1  757.52   86.99
  10   1  -1 1039.60  130.29
  10   1  -1  934.61   75.69
  10   1  -1  869.01   75.79
  10   1  -1  756.12   85.39
  10   1  -1  616.44   89.99
 -10  -1   1  747.43  102.89
 -10  -1   1  829.42   91.59
 -10  -1   1  942.41   75.39
 -10  -1   1  799.22   99.79
 -10  -1   1  885.31   65.89
 -10  -1   1  856.81   75.19
   9   1  -1  286.47   45.80
   9   1  -1  463.15   60.79
   9   1  -1  339.47   51.39
   9   1  -1  370.66   49.99
   9   1  -1  396.86   53.99
   9   1  -1  399.76   72.19
  -9  -1   1  292.47   46.20
  -9  -1   1  324.27   42.90
  -9  -1   1  344.27   65.39
  -9  -1   1  212.48   43.60
  -9  -1   1  321.07   45.10
  -9  -1   1  410.96   54.99
  -9  -1   1  342.17   74.79
  -9  -1   1  327.57   56.79
   8   1  -1  266.87   39.30
   8   1  -1  226.18   35.00
   8   1  -1  230.48   33.70
   8   1  -1  288.57   40.80
   8   1  -1  224.58   52.49
   8   1  -1  277.67   41.10
  -8  -1   1  281.77   38.50
  -8  -1   1  238.68   34.00
  -8  -1   1  260.37   43.70
  -8  -1   1  225.78   51.09
  -8  -1   1  302.97   37.80
  -8  -1   1  218.28   32.80
  -8  -1   1  246.88   43.70
   7   1  -1  594.44   52.49
   7   1  -1  693.73   52.69
   7   1  -1  602.14   56.29
   7   1  -1  622.54   65.79
   7   1  -1  627.24   53.59
   7   1  -1  616.24   46.10
   7   1  -1  499.15   59.89
  -7  -1   1  596.54   43.30
  -7  -1   1  614.74   44.90
  -7  -1   1  569.14   66.59
  -7  -1   1  585.24   48.20
  -7  -1   1  622.14   59.49
  -7  -1   1  688.03   58.69
  -7  -1   1  564.14   52.19
  -7  -1   1  644.94   47.50
  -7  -1   1  646.44   56.09
   6   1  -1  695.53   50.59
   6   1  -1  631.64   45.90
   6   1  -1  630.44   54.19
   6   1  -1  618.04   47.20
   6   1  -1  574.04   55.59
   6   1  -1  637.64   43.20
   6   1  -1  587.84   50.29
   6   1  -1  607.24   47.40
  -6  -1   1  608.54   40.40
  -6  -1   1  509.25   46.30
  -6  -1   1  662.53   51.29
  -6  -1   1  638.34   53.89
  -6  -1   1  630.14   53.99
  -6  -1   1  629.44   40.90
  -6  -1   1  612.34   43.10
  -6  -1   1  591.94   45.10
  -6  -1   1  561.14   44.10
   5   1  -1   52.19   20.10
   5   1  -1   41.90   15.40
   5   1  -1   37.30   15.10
   5   1  -1   68.29   19.60
   5   1  -1   78.29   16.20
   5   1  -1   52.39   13.20
   5   1  -1   80.69   18.10
  -5  -1   1   86.09   20.70
  -5  -1   1   48.20   14.90
  -5  -1   1   54.89   14.00
  -5  -1   1   64.49   13.90
  -5  -1   1   47.70   18.00
  -5  -1   1   38.20   18.30
  -5  -1   1   55.09   14.20
  -5  -1   1   73.39   14.10
   4   1  -1  790.42   46.80
   4   1  -1  836.92   52.59
   4   1  -1  842.92   48.40
   4   1  -1  789.02   44.00
   4   1  -1  842.62   50.29
   4   1  -1  818.02   45.30
   4   1  -1  778.62   46.20
   4   1  -1  766.22   50.29
  -4  -1   1  838.42   50.89
  -4  -1   1  809.52   47.20
  -4  -1   1  719.63   45.10
  -4  -1   1  810.02   44.30
  -4  -1   1  809.22   48.20
  -4  -1   1  803.42   42.20
  -4  -1   1  753.72   51.79
  -4  -1   1  778.02   44.40
   3   1  -1 1692.73   77.19
   3   1  -1 1698.03   79.29
   3   1  -1 1671.33   81.59
   3   1  -1 1751.42   77.69
   3   1  -1 1751.32   80.19
   3   1  -1 1690.13   80.59
   3   1  -1 1662.23   82.39
   3   1  -1 1592.04   76.29
  -3  -1   1 1733.13   79.19
  -3  -1   1 1704.23   74.59
  -3  -1   1 1702.33   81.19
  -3  -1   1 1596.54   80.39
  -3  -1   1 1602.34   76.89
  -3  -1   1 1695.23   83.09
  -3  -1   1 1675.53   79.89
  -3  -1   1 1790.02   76.99
   2   1  -1   85.19   12.80
   2   1  -1   89.99   12.60
   2   1  -1   89.09   12.40
   2   1  -1   96.59   11.40
   2   1  -1   76.19   12.00
   2   1  -1   85.29   13.10
   2   1  -1  104.09   10.60
  -2  -1   1   75.19   12.10
  -2  -1   1   81.09   12.60
  -2  -1   1  101.89   10.60
  -2  -1   1   92.49   11.60
  -2  -1   1   83.79    9.40
  -2  -1   1   95.09   12.80
  -2  -1   1   89.29   13.20
  -2  -1   1   91.19   13.90
   1   1  -1 6089.39  239.88
   1   1  -1 5554.64  237.08
   1   1  -1 5936.11  237.78
   1   1  -1 6288.97  238.78
   1   1  -1 5816.52  236.78
   1   1  -1 5881.11  238.98
   1   1  -1 6064.39  240.68
   1   1  -1 5922.61  238.18
  -1  -1   1 5886.81  238.28
  -1  -1   1 5949.71  237.38
  -1  -1   1 5721.53  239.68
  -1  -1   1 5939.31  238.38
  -1  -1   1 5848.51  237.78
  -1  -1   1 5948.31  238.88
  -1  -1   1 5879.11  240.48
  -1  -1   1 5679.63  236.58
  -1   1  -1  859.91   38.00
  -1   1  -1  798.82   39.20
  -1   1  -1  810.62   37.00
  -1   1  -1  822.12   37.60
  -1   1  -1  785.92   38.90
  -1   1  -1  842.32   36.50
  -1   1  -1  785.02   37.70
  -1   1  -1  853.71   37.50
   1  -1   1  847.82   37.20
   1  -1   1  814.02   36.30
   1  -1   1  836.32   39.20
   1  -1   1  852.61   37.60
   1  -1   1  880.71   38.20
   1  -1   1  838.12   39.50
   1  -1   1  830.92   38.00
  -2   1  -1 2314.37   95.79
  -2   1  -1 2189.08   97.59
  -2   1  -1 2414.66   96.59
  -2   1  -1 2154.68   95.59
  -2   1  -1 2226.28   99.09
  -2   1  -1 2165.88   95.29
  -2   1  -1 2121.69   98.99
   2  -1   1 2246.18   95.49
   2  -1   1 2276.27   99.89
   2  -1   1 2320.47   98.49
   2  -1   1 2165.78   98.59
   2  -1   1 2386.56   96.69
   2  -1   1 2123.79   95.59
   2  -1   1 2269.87   95.69
  -3   1  -1  409.76   25.30
  -3   1  -1  361.76   24.60
  -3   1  -1  358.66   24.70
  -3   1  -1  360.46   27.20
  -3   1  -1  368.26   24.70
  -3   1  -1  368.76   30.20
  -3   1  -1  313.17   27.70
   3  -1   1  362.76   24.30
   3  -1   1  396.36   27.70
   3  -1   1  364.46   28.90
   3  -1   1  361.66   24.50
   3  -1   1  373.86   29.10
   3  -1   1  388.86   25.30
   3  -1   1  391.16   25.60
   3  -1   1  342.97   26.20
   3  -1   1  365.86   23.40
  -4   1  -1  166.18   19.60
  -4   1  -1  153.68   23.50
  -4   1  -1  141.49   17.80
  -4   1  -1  133.29   22.60
  -4   1  -1  156.88   19.00
  -4   1  -1  169.68   20.20
  -4   1  -1  137.79   16.40
   4  -1   1  152.08   22.70
   4  -1   1  175.58   18.80
   4  -1   1  147.99   17.30
   4  -1   1  127.29   22.30
   4  -1   1  147.29   18.10
   4  -1   1  161.98   23.20
   4  -1   1  172.28   19.50
   4  -1   1  195.88   25.70
  -5   1  -1 1085.59   58.79
  -5   1  -1 1029.60   58.49
  -5   1  -1 1151.68   62.29
  -5   1  -1 1024.60   63.99
  -5   1  -1 1188.98   69.19
  -5   1  -1 1090.19   68.39
  -5   1  -1 1190.58   61.09
   5  -1   1 1083.09   65.49
   5  -1   1 1069.99   59.19
   5  -1   1 1166.78   61.19
   5  -1   1 1082.19   65.29
   5  -1   1 1084.79   60.09
   5  -1   1 1136.49   58.99
   5  -1   1 1062.39   68.99
  -6   1  -1 1572.44   91.09
  -6   1  -1 1598.24   82.29
  -6   1  -1 1856.11   89.09
  -6   1  -1 1735.33   95.49
  -6   1  -1 1533.05   80.89
  -6   1  -1 1612.14   83.99
  -6   1  -1 1565.44   92.59
   6  -1   1 1630.74   84.49
   6  -1   1 1543.75   94.99
   6  -1   1 1619.94   92.29
   6  -1   1 1597.94   82.99
   6  -1   1 1697.53   94.19
   6  -1   1 1453.35   88.29
   6  -1   1 1329.77   90.19
   6  -1   1 1607.14   82.09
  -7   1  -1 1084.99   64.39
  -7   1  -1 1090.29   66.79
  -7   1  -1 1172.18   73.39
  -7   1  -1 1136.69   77.09
  -7   1  -1 1073.39   78.49
   7  -1   1 1030.30   66.99
   7  -1   1 1150.58   70.19
   7  -1   1 1184.48   83.29
   7  -1   1 1126.19   74.79
   7  -1   1 1204.88   75.89
   7  -1   1 1174.98   68.59
   7  -1   1 1302.77   87.79
   7  -1   1 1104.29   70.89
  -8   1  -1  -14.40   41.20
  -8   1  -1   31.30   19.50
  -8   1  -1   -8.10   19.20
  -8   1  -1   47.70   26.30
  -8   1  -1  -19.10   25.50
  -8   1  -1   37.80   27.60
  -8   1  -1   22.80   28.20
   8  -1   1   11.00   20.60
   8  -1   1  -42.90   25.20
   8  -1   1   46.90   26.70
   8  -1   1   10.80   24.20
   8  -1   1  -25.70   25.10
   8  -1   1  -73.39   39.80
   8  -1   1   20.70   20.50
  -9   1  -1  648.64   53.69
  -9   1  -1  414.76   66.29
  -9   1  -1  492.45   63.89
  -9   1  -1  611.54   75.09
  -9   1  -1  607.74   80.69
  -9   1  -1  616.54   60.89
   9  -1   1  709.33   59.79
   9  -1   1  641.44   72.69
   9  -1   1  608.24   65.09
   9  -1   1  603.84   69.39
   9  -1   1  591.64   84.19
   9  -1   1  618.74   68.59
   9  -1   1  685.43   62.49
 -10   1  -1  231.08   42.50
 -10   1  -1  242.48   51.09
 -10   1  -1  170.38   44.60
 -10   1  -1  226.88   35.10
 -10   1  -1  236.38   81.49
  10  -1   1  173.28   42.10
  10  -1   1  165.38   45.90
  10  -1   1  180.18   49.00
  10  -1   1  175.28   69.19
  10  -1   1   86.99   36.50
 -11   1  -1   -4.00   35.50
 -11   1  -1   14.10   41.10
 -11   1  -1   37.90   63.49
 -11   1  -1  -89.89   47.20
  11  -1   1  -69.99   57.09
  11  -1   1    1.00   44.00
  11  -1   1   13.90   34.10
  11   0  -1  263.17   49.30
  11   0  -1  362.36   63.89
  11   0  -1  309.47   59.39
 -11   0   1  311.57   43.30
 -11   0   1  250.27   59.09
 -11   0   1  276.27   75.39
 -11   0   1  388.26   53.09
  10   0  -1  -55.59   43.60
  10   0  -1   85.99   56.99
  10   0  -1    5.40   69.99
  10   0  -1  -94.09   37.80
  10   0  -1  -17.90   32.40
  10   0  -1  -14.00   26.20
 -10   0   1   73.59   44.30
 -10   0   1   -3.00   30.20
 -10   0   1   -4.00   32.10
 -10   0   1   -8.50   26.00
 -10   0   1   -3.00   43.10
 -10   0   1   47.90   46.30
 -10   0   1   91.79   77.49
   9   0  -1  418.46   58.79
   9   0  -1  408.46   53.09
   9   0  -1  326.87   51.09
   9   0  -1  410.06   50.79
   9   0  -1  376.46   53.89
   9   0  -1  276.87   40.60
  -9   0   1  355.16   50.69
  -9   0   1  390.06   66.99
  -9   0   1  279.17   39.70
  -9   0   1  515.15   71.79
  -9   0   1  424.76   51.19
  -9   0   1  403.56   48.20
  -9   0   1  341.77   58.99
   8   0  -1  956.90   74.99
   8   0  -1  869.91   65.49
   8   0  -1  775.82   58.29
   8   0  -1  866.31   65.29
   8   0  -1  755.82   66.49
   8   0  -1  771.92   61.29
   8   0  -1  730.73   95.69
  -8   0   1  682.63   61.69
  -8   0   1  752.32   51.59
  -8   0   1  847.42   80.69
  -8   0   1  810.82   72.09
  -8   0   1  842.12   58.89
  -8   0   1  970.00   67.79
  -8   0   1  759.82   55.99
  -8   0   1  755.42   66.19
   7   0  -1  149.19   31.00
   7   0  -1  108.19   33.30
   7   0  -1   62.39   30.40
   7   0  -1  166.08   29.90
   7   0  -1  128.29   25.30
   7   0  -1  128.39   23.70
   7   0  -1  143.39   31.60
  -7   0   1  111.69   30.10
  -7   0   1  134.59   22.30
  -7   0   1   91.79   18.50
  -7   0   1  118.09   22.70
  -7   0   1  117.49   25.20
  -7   0   1  128.59   27.10
  -7   0   1   94.79   29.20
  -7   0   1  131.39   36.00
   6   0  -1  408.86   36.40
   6   0  -1  355.36   37.80
   6   0  -1  353.66   34.50
   6   0  -1  371.66   46.00
   6   0  -1  325.17   36.40
   6   0  -1  383.46   39.50
   6   0  -1  312.07   31.40
   6   0  -1  371.26   38.50
  -6   0   1  350.06   34.80
  -6   0   1  388.66   35.00
  -6   0   1  386.26   40.70
  -6   0   1  340.07   27.80
  -6   0   1  315.77   39.30
  -6   0   1  345.17   43.20
  -6   0   1  355.96   30.80
   5   0  -1 1013.10   59.89
   5   0  -1  981.30   56.29
   5   0  -1 1047.60   59.99
   5   0  -1 1052.09   57.39
   5   0  -1 1024.90   63.19
   5   0  -1 1003.10   57.79
   5   0  -1 1082.19   66.79
  -5   0   1  982.50   64.79
  -5   0   1  978.60   63.29
  -5   0   1 1019.90   52.79
  -5   0   1 1040.80   60.99
  -5   0   1 1017.90   56.29
  -5   0   1 1031.50   58.99
  -5   0   1 1006.60   57.59
  -5   0   1 1029.70   56.69
   4   0  -1  399.16   31.00
   4   0  -1  397.66   31.50
   4   0  -1  413.36   29.00
   4   0  -1  393.46   29.40
   4   0  -1  398.96   34.70
   4   0  -1  347.97   36.90
   4   0  -1  461.15   32.90
  -4   0   1  411.66   30.80
  -4   0   1  385.06   33.50
  -4   0   1  407.66   31.00
  -4   0   1  420.26   34.40
  -4   0   1  343.17   32.90
  -4   0   1  414.16   28.20
  -4   0   1  398.36   30.80
   3   0  -1  691.93   39.50
   3   0  -1  686.63   41.40
   3   0  -1  730.03   42.90
   3   0  -1  670.33   36.80
   3   0  -1  636.34   39.10
   3   0  -1  679.13   37.60
   3   0  -1  666.83   37.60
   3   0  -1  660.53   36.60
  -3   0   1  696.83   41.10
  -3   0   1  655.93   42.00
  -3   0   1  721.83   38.30
  -3   0   1  690.63   40.20
  -3   0   1  635.94   33.90
  -3   0   1  704.93   39.70
  -3   0   1  665.53   36.70
  -3   0   1  692.93   36.50
   2   0  -1 3228.68  136.49
   2   0  -1 3156.28  133.39
   2   0  -1 3220.78  134.99
   2   0  -1 3142.69  132.29
   2   0  -1 3197.38  134.89
   2   0  -1 3280.37  132.79
   2   0  -1 3066.79  135.29
  -2   0   1 3163.48  132.29
  -2   0   1 3152.08  134.89
  -2   0   1 3216.78  132.49
  -2   0   1 3220.28  133.29
  -2   0   1 3276.27  135.29
  -2   0   1 3108.29  136.19
  -2   0   1 3123.09  135.19
   1   0  -1 4501.15  186.58
   1   0  -1 4558.64  187.08
   1   0  -1 4486.65  186.28
   1   0  -1 4442.96  185.38
   1   0  -1 4748.33  187.78
   1   0  -1 4798.62  188.18
   1   0  -1 4564.24  185.68
  -1   0   1 4636.54  185.68
  -1   0   1 4684.83  186.98
  -1   0   1 4795.22  186.48
  -1   0   1 4770.72  188.28
  -1   0   1 4300.97  186.38
  -1   0   1 4689.43  187.78
  -1   0   1 4552.04  185.88
  -1   0  -1 2944.81  118.29
  -1   0  -1 2976.10  119.79
  -1   0  -1 2982.10  120.19
  -1   0  -1 2895.11  118.19
  -1   0  -1 2927.21  119.69
  -1   0  -1 2913.11  119.79
  -1   0  -1 2941.31  119.29
   1   0   1 2639.84  119.29
   1   0   1 2829.52  119.09
   1   0   1 3002.50  118.19
   1   0   1 2938.61  119.69
   1   0   1 2874.01  118.29
  -2   0  -1 1753.62   76.29
  -2   0  -1 1781.72   80.09
  -2   0  -1 1792.02   79.49
  -2   0  -1 1704.83   77.39
  -2   0  -1 1702.63   76.19
  -2   0  -1 1727.73   73.69
  -2   0  -1 1799.22   79.69
  -2   0  -1 1768.62   77.59
   2   0   1 1824.12   77.99
   2   0   1 1768.92   80.19
   2   0   1 1751.22   73.79
   2   0   1 1720.93   76.39
   2   0   1 1798.62   79.39
   2   0   1 1811.12   76.49
   2   0   1 1799.92   79.49
  -3   0  -1  638.74   35.10
  -3   0  -1  642.14   38.90
  -3   0  -1  560.94   37.50
  -3   0  -1  682.33   41.10
  -3   0  -1  676.93   40.10
  -3   0  -1  659.23   32.90
  -3   0  -1  632.34   35.60
  -3   0  -1  645.14   37.10
   3   0   1  686.83   35.90
   3   0   1  612.04   36.50
   3   0   1  712.03   40.50
   3   0   1  646.64   32.90
   3   0   1  629.14   39.20
   3   0   1  686.33   37.60
   3   0   1  641.74   40.20
  -4   0  -1  548.25   32.10
  -4   0  -1  572.44   34.40
  -4   0  -1  553.14   38.70
  -4   0  -1  524.65   33.80
  -4   0  -1  605.74   37.50
  -4   0  -1  566.74   42.30
  -4   0  -1  539.25   40.30
  -4   0  -1  507.75   33.50
   4   0   1  561.24   40.40
   4   0   1  573.24   32.70
   4   0   1  542.75   41.50
   4   0   1  566.94   34.50
   4   0   1  550.54   34.60
   4   0   1  602.44   39.20
   4   0   1  507.65   39.30
   4   0   1  510.25   35.00
  -5   0  -1  952.80   53.09
  -5   0  -1  970.80   53.09
  -5   0  -1  985.60   62.49
  -5   0  -1  874.51   71.69
  -5   0  -1  900.41   52.19
  -5   0  -1  920.61   54.59
  -5   0  -1  894.41   58.39
   5   0   1  983.20   54.19
   5   0   1  941.41   62.39
   5   0   1  943.11   54.19
   5   0   1  943.41   52.89
   5   0   1  970.90   51.29
   5   0   1  871.11   57.29
   5   0   1  930.41   59.89
  -6   0  -1  101.09   27.30
  -6   0  -1  110.29   27.00
  -6   0  -1  129.99   22.60
  -6   0  -1  145.49   29.80
  -6   0  -1  196.38   24.30
  -6   0  -1  147.99   26.60
  -6   0  -1  127.69   21.20
   6   0   1   98.39   22.80
   6   0   1  145.79   22.60
   6   0   1  152.18   28.70
   6   0   1  136.99   24.30
   6   0   1  125.59   30.20
   6   0   1  177.48   23.60
   6   0   1  116.79   23.30
   6   0   1  107.09   25.40
  -7   0  -1  259.97   40.90
  -7   0  -1  289.27   38.70
  -7   0  -1  257.57   32.70
  -7   0  -1  250.47   40.70
  -7   0  -1  273.87   45.60
  -7   0  -1  236.28   37.90
  -7   0  -1  325.77   33.40
   7   0   1  233.68   31.80
   7   0   1  294.07   36.70
   7   0   1  299.47   41.90
   7   0   1  293.67   38.50
   7   0   1  286.77   45.30
   7   0   1  313.97   43.60
   7   0   1  396.16   55.59
   7   0   1  303.07   33.60
  -8   0  -1  945.71   75.69
  -8   0  -1  930.31   64.89
  -8   0  -1  973.30   65.69
  -8   0  -1  961.60   77.09
  -8   0  -1  798.52   65.59
  -8   0  -1  821.12   71.39
   8   0   1  898.71   88.39
   8   0   1  930.41   70.79
   8   0   1 1019.00   71.49
   8   0   1  880.31   65.39
   8   0   1 1011.60   67.09
   8   0   1  888.51   69.59
   8   0   1  990.10   67.49
  -9   0  -1  112.99   46.00
  -9   0  -1  163.28   32.20
  -9   0  -1  161.08   50.79
  -9   0  -1  209.38   63.09
  -9   0  -1  135.39   32.00
  -9   0  -1   91.99   38.60
  -9   0  -1  164.08   37.40
   9   0   1  161.08   58.59
   9   0   1  181.58   38.60
   9   0   1  179.08   39.30
   9   0   1  189.08   40.70
   9   0   1  216.28   43.90
   9   0   1  208.88   39.70
   9   0   1  125.09   30.60
 -10   0  -1  128.69   79.59
 -10   0  -1   29.40   38.10
 -10   0  -1   32.20   53.39
 -10   0  -1   97.69   48.10
 -10   0  -1  137.09   36.80
 -10   0  -1   87.99   30.30
  10   0   1  125.39   40.30
  10   0   1  104.19   46.40
  10   0   1  132.99   41.20
  10   0   1   56.39   42.50
 -11   0  -1  283.57   63.69
 -11   0  -1  130.19   47.10
 -11   0  -1  189.18   69.59
 -11   0  -1  206.88   42.10
  11   0   1  166.98   52.79
  11   0   1  192.58   48.80
  11   0   1  249.28   57.49
  11  -1  -1   37.00   47.30
  11  -1  -1   68.69   46.00
  11  -1  -1  -13.30   58.89
  11  -1  -1  116.49   39.20
 -11   1   1   69.29   39.50
 -11   1   1   53.09   30.10
 -11   1   1  118.59   65.69
 -11   1   1  -22.20   38.60
  10  -1  -1  608.04   78.49
  10  -1  -1  824.32  103.19
  10  -1  -1  828.92   94.39
  10  -1  -1  716.63  103.49
  10  -1  -1  681.93   71.49
  10  -1  -1  873.01   74.49
  10  -1  -1 1052.99  104.69
 -10   1   1  733.93   71.99
 -10   1   1  798.62   59.49
 -10   1   1  847.92   70.99
 -10   1   1  780.52   97.49
 -10   1   1  722.53   86.19
 -10   1   1  511.55  104.59
 -10   1   1  722.03   84.19
   9  -1  -1  455.95   54.69
   9  -1  -1  461.85   56.39
   9  -1  -1  469.25   54.59
   9  -1  -1  501.05   72.49
   9  -1  -1  525.45   65.59
   9  -1  -1  441.06   61.09
   9  -1  -1  550.54   76.49
  -9   1   1  404.16   67.19
  -9   1   1  343.47   47.60
  -9   1   1  327.37   48.80
  -9   1   1  470.65   43.40
  -9   1   1  431.46   66.39
   8  -1  -1  264.97   39.10
   8  -1  -1  250.97   33.30
   8  -1  -1  246.98   36.00
   8  -1  -1  231.98   39.90
   8  -1  -1  242.28   41.40
   8  -1  -1  183.18   41.20
   8  -1  -1  215.48   51.09
  -8   1   1  232.78   48.80
  -8   1   1  258.77   28.70
  -8   1   1  244.68   41.00
  -8   1   1  208.98   39.20
  -8   1   1  264.17   41.60
  -8   1   1  324.67   37.40
   7  -1  -1  760.12   57.49
   7  -1  -1  648.94   54.99
   7  -1  -1  514.45   53.29
   7  -1  -1  710.53   53.19
   7  -1  -1  657.83   48.60
   7  -1  -1  662.13   68.59
   7  -1  -1  584.24   62.79
   7  -1  -1  636.14   59.09
  -7   1   1  687.13   42.30
  -7   1   1  634.34   53.79
  -7   1   1  708.23   61.49
  -7   1   1  649.74   50.89
  -7   1   1  655.03   57.89
  -7   1   1  651.13   46.90
   6  -1  -1  715.83   54.09
   6  -1  -1  747.53   49.30
   6  -1  -1  693.53   48.20
   6  -1  -1  720.53   52.19
   6  -1  -1  743.23   58.69
   6  -1  -1  736.33   47.80
   6  -1  -1  731.73   60.29
   6  -1  -1  792.92   53.79
  -6   1   1  705.73   51.59
  -6   1   1  643.34   55.19
  -6   1   1  746.03   48.70
  -6   1   1  770.72   59.79
  -6   1   1  683.13   54.19
  -6   1   1  638.04   44.90
  -6   1   1  689.53   41.20
   5  -1  -1   -9.00    9.00
   5  -1  -1   24.80   13.00
   5  -1  -1    6.20   10.40
   5  -1  -1  -16.50   12.50
   5  -1  -1  -13.00   15.40
   5  -1  -1    7.20    8.40
   5  -1  -1    2.00   17.50
  -5   1   1   -1.60    6.80
  -5   1   1    6.80   12.10
  -5   1   1    3.10    9.60
  -5   1   1   -1.60   12.10
  -5   1   1    1.20   12.30
  -5   1   1   14.60   12.80
  -5   1   1   31.60   19.10
  -5   1   1   11.30    9.30
   4  -1  -1 1537.25   76.59
   4  -1  -1 1500.15   73.09
   4  -1  -1 1460.85   77.89
   4  -1  -1 1476.05   79.39
   4  -1  -1 1509.95   72.89
   4  -1  -1 1529.05   75.39
   4  -1  -1 1543.05   73.39
   4  -1  -1 1588.34   78.89
  -4   1   1 1423.86   76.69
  -4   1   1 1557.04   73.59
  -4   1   1 1463.65   78.19
  -4   1   1 1571.94   73.19
  -4   1   1 1490.85   79.19
  -4   1   1 1543.25   72.89
  -4   1   1 1492.25   75.59
   3  -1  -1 4618.44  193.48
   3  -1  -1 4716.33  199.38
   3  -1  -1 4761.02  195.38
   3  -1  -1 4855.31  198.38
   3  -1  -1 4670.43  196.78
   3  -1  -1 4688.03  193.68
   3  -1  -1 4229.88  193.68
  -3   1   1 4551.14  189.68
  -3   1   1 4820.72  193.88
  -3   1   1 4618.04  197.88
  -3   1   1 4442.06  192.98
  -3   1   1 4691.13  197.38
  -3   1   1 4748.92  193.38
   2  -1  -1  376.26   19.30
   2  -1  -1  426.06   26.30
   2  -1  -1  371.46   22.30
   2  -1  -1  375.46   22.10
   2  -1  -1  391.76   24.40
   2  -1  -1  369.36   25.20
   2  -1  -1  405.76   22.30
   2  -1  -1  385.36   25.50
  -2   1   1  401.06   25.40
  -2   1   1  398.16   22.20
  -2   1   1  380.06   19.20
  -2   1   1  405.66   25.70
  -2   1   1  399.46   25.90
  -2   1   1  384.96   25.90
  -2   1   1  415.16   22.20
  -2   1   1  411.96   22.50
   1  -1  -1 5590.74  226.68
   1  -1  -1 5572.74  225.08
   1  -1  -1 5540.25  225.18
   1  -1  -1 5720.83  227.48
   1  -1  -1 5852.71  229.08
   1  -1  -1 5628.34  225.28
   1  -1  -1 5665.53  227.18
  -1   1   1 5360.06  226.88
  -1   1   1 5443.06  226.38
  -1   1   1 5771.22  229.08
  -1   1   1 5558.84  223.68
  -1   1   1 5742.83  227.38
  -1   1   1 5547.94  225.18
  -1  -1  -1  759.42   34.80
  -1  -1  -1  748.33   33.10
  -1  -1  -1  718.13   35.10
  -1  -1  -1  741.43   34.60
  -1  -1  -1  708.53   32.40
  -1  -1  -1  751.52   32.80
  -1  -1  -1  742.23   34.00
   1   1   1  737.33   32.60
   1   1   1  744.83   35.20
   1   1   1  724.43   34.80
   1   1   1  759.62   32.90
   1   1   1  762.02   32.60
   1   1   1  774.62   34.20
  -2  -1  -1 1295.37   62.39
  -2  -1  -1 1476.65   59.99
  -2  -1  -1 1323.27   63.19
  -2  -1  -1 1337.47   63.89
  -2  -1  -1 1383.86   60.09
  -2  -1  -1 1323.97   57.99
  -2  -1  -1 1376.46   62.39
   2   1   1 1339.37   58.39
   2   1   1 1281.07   62.89
   2   1   1 1270.67   59.29
   2   1   1 1383.66   63.29
   2   1   1 1351.86   59.59
  -3  -1  -1  701.63   41.40
  -3  -1  -1  676.33   36.50
  -3  -1  -1  654.63   34.50
  -3  -1  -1  706.03   39.80
  -3  -1  -1  695.63   37.10
  -3  -1  -1  708.63   42.30
  -3  -1  -1  644.14   41.00
   3   1   1  670.83   39.30
   3   1   1  677.13   41.50
   3   1   1  700.63   35.40
   3   1   1  718.73   42.70
   3   1   1  687.83   40.90
   3   1   1  698.53   40.10
   3   1   1  717.93   37.30
   3   1   1  718.53   37.00
  -4  -1  -1  479.05   30.20
  -4  -1  -1  403.16   26.90
  -4  -1  -1  415.46   35.80
  -4  -1  -1  410.16   33.30
  -4  -1  -1  408.96   29.80
  -4  -1  -1  417.76   31.70
  -4  -1  -1  389.76   28.20
  -4  -1  -1  398.16   34.50
   4   1   1  386.96   34.40
   4   1   1  401.96   34.60
   4   1   1  444.46   30.10
   4   1   1  433.86   28.30
   4   1   1  405.46   31.30
   4   1   1  345.87   27.10
   4   1   1  491.25   34.40
   4   1   1  439.26   34.80
  -5  -1  -1  147.39   20.10
  -5  -1  -1  164.58   26.70
  -5  -1  -1  168.08   22.90
  -5  -1  -1  123.69   19.60
  -5  -1  -1  135.69   27.50
  -5  -1  -1  143.99   28.40
  -5  -1  -1  164.38   24.60
   5   1   1  161.68   23.00
   5   1   1  176.68   22.60
   5   1   1  177.68   29.10
   5   1   1  151.08   25.20
   5   1   1  110.69   24.30
   5   1   1  115.19   23.40
   5   1   1  130.49   21.60
   5   1   1  173.58   19.90
  -6  -1  -1 1100.29   64.89
  -6  -1  -1 1246.28   67.29
  -6  -1  -1 1187.68   78.09
  -6  -1  -1 1186.98   66.09
  -6  -1  -1 1279.87   73.29
  -6  -1  -1 1142.59   75.49
  -6  -1  -1 1142.19   61.59
  -6  -1  -1 1169.38   76.29
   6   1   1 1175.68   64.59
   6   1   1 1144.39   76.49
   6   1   1 1155.18   73.59
   6   1   1 1198.88   65.79
   6   1   1 1126.69   69.79
   6   1   1 1211.78   78.09
   6   1   1 1099.59   70.89
  -7  -1  -1 1021.00   63.19
  -7  -1  -1  915.91   60.29
  -7  -1  -1  873.11   69.79
  -7  -1  -1  991.20   75.49
  -7  -1  -1 1071.99   65.49
  -7  -1  -1  937.21   68.39
  -7  -1  -1  937.21   74.49
   7   1   1  934.71   65.59
   7   1   1 1001.20   78.79
   7   1   1  915.41   76.09
   7   1   1  750.82   82.69
   7   1   1 1027.70   68.79
   7   1   1 1012.10   62.59
   7   1   1 1034.00   65.79
   7   1   1 1046.70   62.69
  -8  -1  -1    6.90   22.40
  -8  -1  -1    0.40   16.90
  -8  -1  -1   12.90   24.60
  -8  -1  -1   90.49   50.59
  -8  -1  -1   -7.70   21.60
  -8  -1  -1   -1.30   28.80
  -8  -1  -1   15.00   27.30
  -8  -1  -1   14.30   24.60
   8   1   1   -0.40   36.60
   8   1   1   48.70   26.00
   8   1   1   17.10   26.70
   8   1   1   58.79   26.10
   8   1   1   35.30   21.50
   8   1   1    9.50   22.10
   8   1   1  -29.30   26.00
  -9  -1  -1  372.26   50.29
  -9  -1  -1  554.84   75.79
  -9  -1  -1  466.35   48.50
  -9  -1  -1  323.77   54.29
  -9  -1  -1  531.65   61.89
  -9  -1  -1  256.07   51.69
  -9  -1  -1  424.06   55.29
   9   1   1  344.77   54.39
   9   1   1  396.66   55.19
   9   1   1  420.76   47.80
   9   1   1  345.57   56.89
   9   1   1  308.27   42.30
   9   1   1  491.45   72.99
   9   1   1  436.56   58.29
 -10  -1  -1  168.68   50.19
 -10  -1  -1  173.98   78.09
 -10  -1  -1  193.98   56.19
 -10  -1  -1  215.98   76.59
 -10  -1  -1  206.48   42.80
  10   1   1  254.77   47.20
  10   1   1  217.38   46.70
  10   1   1  194.58   49.50
  10   1   1  203.38   47.10
  10   1   1  233.28   82.19
  10   1   1  182.18   46.60
 -11  -1  -1   -9.80   71.39
 -11  -1  -1   14.60   41.90
 -11  -1  -1   -1.50   39.40
 -11  -1  -1   50.59   54.39
  11   1   1  137.89   51.69
  11   1   1  -25.40   44.20
  11   1   1  -10.20   33.70
  11  -2  -1  248.78   53.69
  11  -2  -1  292.17   51.99
  11  -2  -1  201.78   57.49
  11  -2  -1  270.17   63.19
 -11   2   1  395.26   80.59
 -11   2   1  232.58   38.00
  10  -2  -1   31.70   56.89
  10  -2  -1  -15.60   33.70
  10  -2  -1   83.69   38.50
  10  -2  -1   43.40   77.59
  10  -2  -1   33.70   32.90
  10  -2  -1    0.70   55.89
  10  -2  -1   28.80   46.00
 -10   2   1   41.60   47.80
 -10   2   1   55.69   46.30
 -10   2   1    3.40   24.70
 -10   2   1   40.20   42.10
 -10   2   1   29.20   32.40
 -10   2   1   47.00   30.80
   9  -2  -1  572.24   57.89
   9  -2  -1  504.25   65.09
   9  -2  -1  627.34   60.39
   9  -2  -1  599.54   79.29
   9  -2  -1  547.65   69.59
   9  -2  -1  583.94   74.39
   9  -2  -1  618.04   57.69
  -9   2   1  538.35   77.59
  -9   2   1  601.54   54.39
  -9   2   1  576.34   45.20
  -9   2   1  536.35   77.29
  -9   2   1  423.16   59.29
   8  -2  -1  717.83   86.79
   8  -2  -1  703.53   63.79
   8  -2  -1  715.53   60.09
   8  -2  -1  760.42   56.29
   8  -2  -1  739.23   57.59
   8  -2  -1  737.63   66.99
  -8   2   1  717.03   53.89
  -8   2   1  643.64   70.69
  -8   2   1  733.13   61.19
  -8   2   1  665.23   63.29
  -8   2   1  747.83   65.79
  -8   2   1  719.73   46.80
  -8   2   1  727.13   81.69
   7  -2  -1  167.38   26.30
   7  -2  -1  136.39   29.70
   7  -2  -1  150.28   26.20
   7  -2  -1  171.88   35.70
   7  -2  -1   53.49   32.00
   7  -2  -1  143.89   30.20
  -7   2   1  189.38   31.40
  -7   2   1   97.89   28.30
  -7   2   1  139.89   26.20
  -7   2   1  150.78   20.70
  -7   2   1  151.38   30.80
  -7   2   1  165.78   24.50
  -7   2   1  173.68   40.00
   6  -2  -1  163.98   24.50
   6  -2  -1  129.39   24.60
   6  -2  -1  142.79   22.10
   6  -2  -1  102.99   24.80
   6  -2  -1  121.29   26.50
   6  -2  -1  155.18   23.40
   6  -2  -1  101.49   30.50
   6  -2  -1  112.19   28.30
  -6   2   1  143.29   22.70
  -6   2   1  136.89   21.30
  -6   2   1  167.38   28.00
  -6   2   1  134.49   29.50
  -6   2   1  118.89   17.00
  -6   2   1  164.38   46.50
   5  -2  -1 1030.80   61.19
   5  -2  -1  969.50   60.69
   5  -2  -1  935.61   63.99
   5  -2  -1  883.01   52.49
   5  -2  -1  971.60   59.19
   5  -2  -1  975.00   62.69
   5  -2  -1  984.80   55.69
  -5   2   1 1059.99   63.79
  -5   2   1  944.71   54.79
  -5   2   1  986.20   61.99
  -5   2   1  913.11   58.69
  -5   2   1  987.70   54.59
  -5   2   1  999.30   55.79
  -5   2   1  927.31   48.70
   4  -2  -1  278.57   24.50
   4  -2  -1  344.47   32.20
   4  -2  -1  277.67   22.60
   4  -2  -1  259.77   27.00
   4  -2  -1  307.57   28.60
   4  -2  -1  254.77   27.30
   4  -2  -1  285.67   21.00
   4  -2  -1  310.47   24.70
   4  -2  -1  273.27   26.70
  -4   2   1  300.67   30.20
  -4   2   1  284.77   28.10
  -4   2   1  267.27   20.80
  -4   2   1  280.27   26.50
  -4   2   1  276.67   23.90
  -4   2   1  276.77   24.30
  -4   2   1  274.37   24.10
   3  -2  -1  456.25   28.50
   3  -2  -1  467.55   28.50
   3  -2  -1  465.75   27.30
   3  -2  -1  428.76   32.90
   3  -2  -1  459.85   25.40
   3  -2  -1  457.75   32.20
   3  -2  -1  482.15   33.50
   3  -2  -1  471.05   30.50
   3  -2  -1  426.96   32.10
  -3   2   1  484.15   28.60
  -3   2   1  475.45   32.70
  -3   2   1  466.45   31.50
  -3   2   1  484.25   27.70
  -3   2   1  446.46   32.20
  -3   2   1  457.85   25.00
  -3   2   1  486.55   28.20
   2  -2  -1 2231.68   97.59
   2  -2  -1 2215.38   98.89
   2  -2  -1 2227.88   93.49
   2  -2  -1 2199.68   91.99
   2  -2  -1 2084.39   97.69
   2  -2  -1 2207.28   91.49
   2  -2  -1 2096.69   93.39
   2  -2  -1 2293.27   97.89
  -2   2   1 2259.57   92.19
  -2   2   1 2211.88   91.69
  -2   2   1 2264.57   96.79
  -2   2   1 2166.68   96.89
  -2   2   1 2025.00   96.79
  -2   2   1 2176.68   97.49
   1  -2  -1 2660.13  105.69
   1  -2  -1 2442.16  105.69
   1  -2  -1 2524.75  107.09
   1  -2  -1 2641.34  105.29
   1  -2  -1 2470.15  103.79
   1  -2  -1 2531.25  107.49
   1  -2  -1 2660.23  109.39
  -1   2   1 2453.85  105.59
  -1   2   1 2563.84  107.39
  -1   2   1 2635.14  104.99
  -1   2   1 2636.94  109.29
  -1   2   1 2563.74  106.69
  -1   2   1 2578.84  103.89
   0  -2  -1   15.80    2.90
   0  -2  -1   12.80    3.30
   0  -2  -1    9.30    5.60
   0  -2  -1   10.40    6.90
   0  -2  -1   14.60    3.00
   0  -2  -1   21.40    5.10
   0  -2  -1   18.80    3.60
   0  -2  -1   10.40    3.30
   0   2   1   12.70    3.00
   0   2   1   12.80    3.10
   0   2   1   15.10    5.20
   0   2   1   16.30    3.80
   0   2   1   17.90    2.30
   0   2   1   13.00    2.10
  -1  -2  -1  277.37   18.50
  -1  -2  -1  286.17   20.00
  -1  -2  -1  264.37   16.30
  -1  -2  -1  272.27   18.00
  -1  -2  -1  270.77   17.60
  -1  -2  -1  271.37   17.00
  -1  -2  -1  295.97   14.90
  -1  -2  -1  273.07   15.30
   1   2   1  301.07   15.10
   1   2   1  309.17   16.10
   1   2   1  256.67   16.90
   1   2   1  267.37   18.50
   1   2   1  257.97   16.60
   1   2   1  280.47   18.60
  -2  -2  -1 1367.16   65.09
  -2  -2  -1 1452.75   65.79
  -2  -2  -1 1469.45   65.89
  -2  -2  -1 1400.46   67.19
  -2  -2  -1 1334.47   63.19
  -2  -2  -1 1378.16   64.09
  -2  -2  -1 1364.16   66.19
  -2  -2  -1 1426.26   62.19
   2   2   1 1449.85   64.39
   2   2   1 1426.66   65.19
   2   2   1 1486.05   67.09
   2   2   1 1501.45   62.79
   2   2   1 1355.46   64.89
   2   2   1 1360.16   65.49
  -3  -2  -1  126.69   16.00
  -3  -2  -1  125.19   18.50
  -3  -2  -1  134.09   14.50
  -3  -2  -1  128.49   18.80
  -3  -2  -1  120.89   18.50
  -3  -2  -1  151.48   15.90
  -3  -2  -1  141.59   14.80
   3   2   1  122.19   18.80
   3   2   1  143.49   15.30
   3   2   1  112.79   15.40
   3   2   1  119.49   13.70
   3   2   1  111.59   17.40
   3   2   1  133.59   16.80
   3   2   1  125.59   17.40
  -4  -2  -1  415.36   35.90
  -4  -2  -1  464.45   29.90
  -4  -2  -1  415.96   29.40
  -4  -2  -1  384.36   33.10
  -4  -2  -1  473.15   36.20
  -4  -2  -1  461.65   34.20
  -4  -2  -1  436.76   29.00
   4   2   1  427.26   33.30
   4   2   1  411.96   29.50
   4   2   1  428.56   28.90
   4   2   1  437.16   35.00
   4   2   1  405.76   32.50
   4   2   1  432.06   30.40
   4   2   1  402.46   35.40
   4   2   1  446.06   36.80
  -5  -2  -1 1096.79   64.89
  -5  -2  -1 1115.29   59.29
  -5  -2  -1 1107.79   67.59
  -5  -2  -1 1088.89   59.49
  -5  -2  -1 1086.89   66.89
  -5  -2  -1 1026.20   68.19
   5   2   1 1017.70   64.49
   5   2   1 1083.49   62.29
   5   2   1 1082.19   60.79
   5   2   1 1091.99   58.79
   5   2   1 1001.60   64.29
   5   2   1 1185.78   68.79
   5   2   1 1150.68   59.09
   5   2   1 1011.10   62.59
  -6  -2  -1  113.29   28.60
  -6  -2  -1  108.79   26.90
  -6  -2  -1   92.09   18.70
  -6  -2  -1  129.69   28.70
  -6  -2  -1  124.19   28.10
  -6  -2  -1  100.99   19.00
  -6  -2  -1  105.99   21.50
  -6  -2  -1  134.09   23.50
  -6  -2  -1   94.39   20.20
   6   2   1  122.89   19.90
   6   2   1   73.69   25.50
   6   2   1  125.29   28.10
   6   2   1  115.59   23.90
   6   2   1  132.99   23.10
   6   2   1  113.49   21.60
   6   2   1  158.88   31.00
  -7  -2  -1  309.07   38.10
  -7  -2  -1  356.76   47.10
  -7  -2  -1  404.96   44.00
  -7  -2  -1  386.16   39.20
  -7  -2  -1  340.97   33.30
  -7  -2  -1  374.36   42.90
  -7  -2  -1  313.77   46.10
  -7  -2  -1  405.66   47.90
  -7  -2  -1  339.87   48.20
   7   2   1  344.47   40.40
   7   2   1  384.76   44.00
   7   2   1  317.97   37.30
   7   2   1  400.56   42.50
   7   2   1  308.27   43.10
   7   2   1  383.96   37.60
   7   2   1  359.86   52.39
   7   2   1  478.35   79.09
  -8  -2  -1  996.00   93.29
  -8  -2  -1 1108.19   71.99
  -8  -2  -1 1018.30   63.89
  -8  -2  -1 1161.38   72.49
  -8  -2  -1 1176.58   87.19
  -8  -2  -1 1117.59   82.89
  -8  -2  -1 1002.70   83.69
  -8  -2  -1 1136.69   75.69
   8   2   1 1143.59   77.39
   8   2   1 1047.80   75.09
   8   2   1 1073.99   72.19
   8   2   1 1020.50   95.29
   8   2   1 1036.00   76.69
   8   2   1 1047.50   71.09
  -9  -2  -1  164.38   43.60
  -9  -2  -1  261.47   39.90
  -9  -2  -1  234.38   63.39
  -9  -2  -1  157.68   33.30
  -9  -2  -1  272.67   57.39
  -9  -2  -1  189.38   41.00
   9   2   1  169.68   44.70
   9   2   1  281.07   48.60
   9   2   1  366.06   65.59
   9   2   1  235.28   45.30
   9   2   1  276.57   40.00
   9   2   1  234.68   77.89
   9   2   1  250.67   39.40
 -10  -2  -1  121.09   35.90
 -10  -2  -1   85.19   74.99
 -10  -2  -1   77.99   58.59
 -10  -2  -1   85.89   49.40
 -10  -2  -1  130.59   38.20
 -10  -2  -1   93.19   49.50
  10   2   1   68.19   35.60
  10   2   1  120.29   38.50
  10   2   1   83.49   36.60
  10   2   1   83.49   39.80
  10   2   1  163.88   76.09
  10   2   1  100.39   41.10
 -11  -2  -1   87.79   76.29
 -11  -2  -1  182.28   61.69
 -11  -2  -1  171.48   51.29
  11   2   1  182.78   44.90
  11   2   1  271.17   57.29
  11   2   1  180.38   52.59
  11   2   1  177.48   65.39
  11  -3  -1  102.19   61.59
  11  -3  -1   31.10   43.30
  11  -3  -1   23.40   38.30
  11  -3  -1   13.60   45.90
 -11   3   1  -89.89   67.99
 -11   3   1    8.70   27.80
 -11   3   1   27.70   42.90
 -11   3   1   24.60   42.30
  10  -3  -1  774.92   90.49
  10  -3  -1  736.63   74.89
  10  -3  -1  789.52  105.59
  10  -3  -1  796.12   75.49
  10  -3  -1  974.10   94.29
  10  -3  -1  834.42   75.49
 -10   3   1  732.73   97.39
 -10   3   1  973.60   90.19
 -10   3   1  919.91   91.99
 -10   3   1  839.92   62.09
 -10   3   1  694.83   69.19
   9  -3  -1  534.35   52.39
   9  -3  -1  482.75   60.79
   9  -3  -1  508.25   84.19
   9  -3  -1  543.15   60.49
   9  -3  -1  537.25   54.19
   9  -3  -1  462.15   67.19
   9  -3  -1  607.84   84.49
  -9   3   1  528.75   44.20
  -9   3   1  543.05   74.19
  -9   3   1  489.95   51.19
  -9   3   1  673.63   84.99
  -9   3   1  476.55   59.79
  -9   3   1  486.25   69.19
   8  -3  -1   77.69   31.40
   8  -3  -1   96.09   30.80
   8  -3  -1   76.09   48.40
   8  -3  -1   57.09   32.10
   8  -3  -1   46.60   24.80
   8  -3  -1  -18.80   35.70
   8  -3  -1   71.29   21.20
  -8   3   1   67.69   16.80
  -8   3   1   50.89   31.30
  -8   3   1   64.99   20.70
  -8   3   1   15.60   25.80
  -8   3   1   94.19   44.90
  -8   3   1   16.70   28.00
  -8   3   1   51.99   32.80
   7  -3  -1  381.96   48.30
   7  -3  -1  442.56   58.89
   7  -3  -1  509.75   40.30
   7  -3  -1  413.26   45.00
   7  -3  -1  317.37   37.50
   7  -3  -1  375.76   45.10
  -7   3   1  397.56   51.49
  -7   3   1  412.56   51.59
  -7   3   1  393.26   31.40
  -7   3   1  441.66   44.00
  -7   3   1  440.36   45.10
  -7   3   1  440.76   39.20
  -7   3   1  374.46   44.80
   6  -3  -1  487.05   35.90
   6  -3  -1  388.36   42.50
   6  -3  -1  460.75   50.39
   6  -3  -1  409.26   37.10
   6  -3  -1  445.06   39.50
   6  -3  -1  403.36   57.39
   6  -3  -1  459.85   48.70
   6  -3  -1  486.25   52.69
  -6   3   1  428.06   37.90
  -6   3   1  342.97   40.50
  -6   3   1  370.46   42.90
  -6   3   1  431.16   29.40
  -6   3   1  385.36   39.10
   5  -3  -1   15.40   17.40
   5  -3  -1   29.00   11.70
   5  -3  -1   -1.40   16.50
   5  -3  -1   13.70   14.10
   5  -3  -1   28.50   12.90
   5  -3  -1   28.70   11.10
   5  -3  -1    9.40   18.60
   5  -3  -1   19.60   11.20
  -5   3   1   17.70   15.10
  -5   3   1    7.60   11.20
  -5   3   1   27.30    8.40
  -5   3   1   32.70   13.00
  -5   3   1   17.40   18.10
  -5   3   1    6.60   11.30
  -5   3   1   10.50   14.60
   4  -3  -1  602.34   40.90
   4  -3  -1  626.64   41.90
   4  -3  -1  589.74   41.00
   4  -3  -1  579.84   33.30
   4  -3  -1  556.94   33.70
   4  -3  -1  633.94   44.20
   4  -3  -1  589.34   44.00
   4  -3  -1  625.14   37.60
   4  -3  -1  594.14   37.20
  -4   3   1  548.65   32.40
  -4   3   1  599.74   37.20
  -4   3   1  605.74   35.20
  -4   3   1  532.25   38.40
  -4   3   1  601.04   36.30
  -4   3   1  569.24   42.40
  -4   3   1  551.14   40.90
   3  -3  -1 3601.74  157.78
   3  -3  -1 3740.03  157.38
   3  -3  -1 3583.54  157.88
   3  -3  -1 3490.85  149.19
   3  -3  -1 3511.95  148.69
   3  -3  -1 3599.14  152.18
   3  -3  -1 3655.63  158.88
   3  -3  -1 3590.04  151.98
  -3   3   1 3372.96  156.38
  -3   3   1 3777.82  149.29
  -3   3   1 3296.97  155.08
  -3   3   1 3601.34  150.88
  -3   3   1 3544.35  152.08
  -3   3   1 3715.53  156.98
  -3   3   1 3491.85  149.09
   2  -3  -1 1524.35   65.99
   2  -3  -1 1380.16   65.69
   2  -3  -1 1523.95   69.69
   2  -3  -1 1540.45   62.69
   2  -3  -1 1446.66   65.49
   2  -3  -1 1497.45   71.09
   2  -3  -1 1388.56   69.49
  -2   3   1 1575.94   62.79
  -2   3   1 1466.95   69.49
  -2   3   1 1398.36   69.79
  -2   3   1 1550.84   69.49
  -2   3   1 1388.86   65.29
   1  -3  -1   51.29    8.10
   1  -3  -1   50.69    4.70
   1  -3  -1   42.90    9.30
   1  -3  -1   64.49    8.30
   1  -3  -1   42.80    8.20
   1  -3  -1   65.59    8.60
  -1   3   1   43.00    6.70
  -1   3   1   41.90    6.50
  -1   3   1   46.00    7.80
  -1   3   1   52.49    8.50
   0  -3  -1 2082.99   80.19
   0  -3  -1 1912.61   85.19
   0  -3  -1 1857.11   79.99
   0  -3  -1 1938.51   81.49
   0  -3  -1 1859.51   80.99
   0  -3  -1 2057.29   88.69
   0  -3  -1 1925.91   80.79
   0   3   1 1965.30   79.59
   0   3   1 1755.32   80.09
   0   3   1 1856.91   79.59
   0   3   1 1865.61   79.19
   0   3   1 1957.40   83.79
   0   3   1 1893.11   80.39
  -1  -3  -1   73.99   10.00
  -1  -3  -1   91.39   13.60
  -1  -3  -1   88.49   11.10
  -1  -3  -1   81.89   10.70
  -1  -3  -1   78.49   11.10
  -1  -3  -1   74.19    8.20
   1   3   1   68.59   10.10
   1   3   1   85.39    9.00
   1   3   1   95.29   12.10
   1   3   1   79.19    9.50
   1   3   1   81.99   12.90
   1   3   1   79.39   10.70
  -2  -3  -1  216.88   15.20
  -2  -3  -1  202.58   19.20
  -2  -3  -1  227.48   21.20
  -2  -3  -1  219.58   19.30
  -2  -3  -1  182.68   18.30
  -2  -3  -1  202.68   15.90
  -2  -3  -1  206.38   18.40
  -2  -3  -1  201.28   20.50
   2   3   1  185.78   19.60
   2   3   1  209.18   15.40
   2   3   1  208.78   15.40
   2   3   1  213.98   18.90
   2   3   1  232.78   21.40
   2   3   1  213.28   17.80
   2   3   1  162.88   17.00
   2   3   1  226.28   19.20
  -3  -3  -1 1372.46   67.99
  -3  -3  -1 1273.57   68.89
  -3  -3  -1 1422.66   66.59
  -3  -3  -1 1307.97   68.89
  -3  -3  -1 1415.26   66.79
  -3  -3  -1 1274.87   62.19
  -3  -3  -1 1391.36   67.99
  -3  -3  -1 1327.57   63.59
   3   3   1 1377.16   68.89
   3   3   1 1381.56   63.29
   3   3   1 1329.57   66.69
   3   3   1 1363.26   66.39
   3   3   1 1191.68   61.89
   3   3   1 1323.27   66.89
  -4  -3  -1  317.97   25.50
  -4  -3  -1  310.07   25.00
  -4  -3  -1  291.77   31.70
  -4  -3  -1  336.87   26.50
  -4  -3  -1  312.17   29.10
  -4  -3  -1  277.87   30.60
  -4  -3  -1  352.36   31.30
   4   3   1  337.77   29.20
   4   3   1  316.57   28.40
   4   3   1  309.67   32.20
   4   3   1  317.27   31.20
   4   3   1  315.87   24.50
   4   3   1  297.27   28.80
   4   3   1  343.37   26.40
  -5  -3  -1   42.70   19.40
  -5  -3  -1   49.30   16.30
  -5  -3  -1   65.49   21.70
  -5  -3  -1   71.29   18.00
  -5  -3  -1   49.80   15.00
  -5  -3  -1   49.70   14.60
  -5  -3  -1   72.59   15.00
   5   3   1   58.59   15.80
   5   3   1   40.90   12.60
   5   3   1   71.89   20.90
   5   3   1   34.80   19.10
   5   3   1   54.79   18.50
   5   3   1   73.49   16.90
   5   3   1   60.99   17.30
  -6  -3  -1 1517.75   89.09
  -6  -3  -1 1550.84   95.49
  -6  -3  -1 1527.15   82.49
  -6  -3  -1 1453.15   90.29
  -6  -3  -1 1600.44   93.29
  -6  -3  -1 1782.92   84.69
  -6  -3  -1 1532.75   79.69
   6   3   1 1608.04   88.69
   6   3   1 1581.44   94.09
   6   3   1 1558.94   82.89
   6   3   1 1570.44   92.99
   6   3   1 1529.65   88.29
   6   3   1 1581.64   82.89
   6   3   1 1523.85   81.49
   6   3   1 1551.64   90.19
  -7  -3  -1 1275.37   75.29
  -7  -3  -1 1280.67   81.79
  -7  -3  -1 1325.97   82.69
  -7  -3  -1 1299.77   76.89
  -7  -3  -1 1207.08   75.49
  -7  -3  -1 1170.78   86.29
  -7  -3  -1 1256.57   69.69
  -7  -3  -1 1175.78   78.39
   7   3   1 1362.16   85.19
   7   3   1 1235.08   79.69
   7   3   1 1212.38   76.99
   7   3   1 1251.57   73.49
   7   3   1 1321.97   76.59
   7   3   1 1259.57   88.79
   7   3   1 1209.18   76.09
  -8  -3  -1   81.79   27.50
  -8  -3  -1   50.39   25.70
  -8  -3  -1   12.30   33.40
  -8  -3  -1   59.09   34.00
  -8  -3  -1   28.30   18.10
  -8  -3  -1   84.29   27.30
  -8  -3  -1   65.19   41.20
  -8  -3  -1   24.20   21.60
   8   3   1   76.09   31.20
   8   3   1   95.09   30.90
   8   3   1   35.70   23.10
   8   3   1   86.79   22.90
   8   3   1  106.79   40.30
   8   3   1   38.70   32.90
   8   3   1   25.70   27.00
  -9  -3  -1  441.16   50.89
  -9  -3  -1  496.45   51.79
  -9  -3  -1  305.37   56.49
  -9  -3  -1  314.87   59.79
   9   3   1  409.06   52.59
   9   3   1  314.77   56.19
   9   3   1  356.66   56.89
   9   3   1  409.06   53.89
   9   3   1  357.06   46.50
   9   3   1  514.15   70.39
 -10  -3  -1  131.69   47.70
 -10  -3  -1  197.18   43.40
 -10  -3  -1  211.68   56.59
 -10  -3  -1  233.48   80.79
 -10  -3  -1  243.98   44.80
 -10  -3  -1  230.68   58.09
  10   3   1  250.87   70.39
  10   3   1  267.37   49.90
  10   3   1  169.78   47.30
  10   3   1  315.17   56.39
  10   3   1  282.87   45.30
  10  -4  -1   -3.20   34.60
  10  -4  -1  -57.19   61.19
  10  -4  -1    7.90   58.59
  10  -4  -1  -21.10   43.70
  10  -4  -1  114.59   36.90
  10  -4  -1   80.09   37.00
 -10   4   1   10.60   52.29
 -10   4   1   -4.60   27.10
 -10   4   1   18.10   52.09
 -10   4   1  -53.19   44.00
 -10   4   1   -9.00   43.50
 -10   4   1  -74.89   30.90
   9  -4  -1  519.75   71.39
   9  -4  -1  368.16   56.39
   9  -4  -1  530.05   51.19
   9  -4  -1  391.86   59.19
   9  -4  -1  493.05   75.99
   9  -4  -1  452.35   51.19
   9  -4  -1  438.46   68.79
  -9   4   1  408.16   64.69
  -9   4   1  314.47   57.49
  -9   4   1  484.65   42.80
  -9   4   1  420.36   53.49
  -9   4   1  477.05   51.19
  -9   4   1  452.45   84.79
   8  -4  -1  653.13   59.19
   8  -4  -1  787.02   79.29
   8  -4  -1  714.03   71.29
   8  -4  -1  800.82   56.39
   8  -4  -1  692.33   55.49
   8  -4  -1  810.02   90.29
  -8   4   1  667.23   60.29
  -8   4   1  604.34   69.29
  -8   4   1  681.43   83.29
  -8   4   1  680.03   65.19
  -8   4   1  692.03   45.90
  -8   4   1  691.53   52.89
  -8   4   1  651.23   68.39
   7  -4  -1  248.88   47.00
   7  -4  -1  122.79   33.50
   7  -4  -1  141.39   32.60
   7  -4  -1  193.48   31.40
   7  -4  -1  177.98   27.20
   7  -4  -1  192.08   38.50
   7  -4  -1  169.98   25.50
  -7   4   1  222.38   24.40
  -7   4   1  206.48   38.40
  -7   4   1  176.78   32.90
  -7   4   1  171.48   25.50
  -7   4   1  134.89   40.60
  -7   4   1  229.78   32.90
   6  -4  -1  111.99   20.10
   6  -4  -1  157.98   23.40
   6  -4  -1  134.69   33.70
   6  -4  -1  166.28   29.20
   6  -4  -1  173.98   26.30
   6  -4  -1  158.48   22.90
   6  -4  -1  107.59   31.50
   6  -4  -1  102.89   30.00
   6  -4  -1   90.99   27.60
  -6   4   1  121.69   26.60
  -6   4   1  160.78   30.60
  -6   4   1  177.38   20.00
  -6   4   1  163.88   25.00
  -6   4   1  125.89   21.80
  -6   4   1  117.29   23.40
  -6   4   1  143.09   33.20
   5  -4  -1  571.34   51.89
   5  -4  -1  558.84   50.39
   5  -4  -1  558.24   35.70
   5  -4  -1  552.54   45.20
   5  -4  -1  537.95   35.90
   5  -4  -1  552.64   40.60
   5  -4  -1  623.34   47.20
   5  -4  -1  535.95   40.30
   5  -4  -1  560.74   46.20
  -5   4   1  554.34   37.60
  -5   4   1  600.24   46.00
  -5   4   1  545.45   48.30
  -5   4   1  618.04   41.10
  -5   4   1  563.14   34.30
  -5   4   1  578.44   45.10
  -5   4   1  594.54   39.30
   4  -4  -1  705.23   46.80
   4  -4  -1  703.33   48.90
   4  -4  -1  708.33   41.60
   4  -4  -1  567.84   37.70
   4  -4  -1  678.03   45.30
   4  -4  -1  649.93   38.00
   4  -4  -1  656.43   41.00
   4  -4  -1  643.04   48.60
   4  -4  -1  695.03   49.00
  -4   4   1  703.63   47.00
  -4   4   1  686.73   39.80
  -4   4   1  679.23   45.10
  -4   4   1  660.63   41.20
  -4   4   1  672.03   37.40
  -4   4   1  666.83   45.70
  -4   4   1  668.83   37.10
   3  -4  -1   56.79   11.30
   3  -4  -1   59.39   10.90
   3  -4  -1   42.10    8.20
   3  -4  -1   53.89   15.70
   3  -4  -1   54.89   13.20
   3  -4  -1   48.50   13.90
   3  -4  -1   53.99   11.30
  -3   4   1   78.09   15.00
  -3   4   1   40.40   11.90
  -3   4   1   50.59    8.60
  -3   4   1   59.29   13.70
  -3   4   1   56.39   10.20
  -3   4   1   60.09   12.00
   2  -4  -1 1686.43   69.99
   2  -4  -1 1680.13   82.09
   2  -4  -1 1654.93   77.09
   2  -4  -1 1740.33   76.09
   2  -4  -1 1728.73   76.49
   2  -4  -1 1572.44   78.69
   2  -4  -1 1726.33   80.59
  -2   4   1 1861.51   79.99
  -2   4   1 1630.34   80.89
  -2   4   1 1664.33   79.59
  -2   4   1 1680.23   69.89
  -2   4   1 1802.92   75.89
   1  -4  -1 2169.78   97.19
   1  -4  -1 2083.19  100.99
   1  -4  -1 2147.89   93.49
   1  -4  -1 2077.49   86.09
   1  -4  -1 2077.39   85.99
   1  -4  -1 2193.78   94.39
   1  -4  -1 2026.50   93.29
   1  -4  -1 2155.28   91.49
   1  -4  -1 2143.49   91.79
  -1   4   1 2234.18   96.79
  -1   4   1 2151.48   96.89
  -1   4   1 1998.20   93.19
  -1   4   1 2168.18   91.19
  -1   4   1 2267.07   91.79
  -1   4   1 2139.19   92.39
   0  -4  -1   92.59   13.10
   0  -4  -1   88.59   10.80
   0  -4  -1   80.89   14.10
   0  -4  -1   82.49   15.90
   0  -4  -1   89.39   10.70
   0  -4  -1   83.49    9.00
   0  -4  -1   89.29   11.70
   0  -4  -1   89.49   12.10
   0   4   1  102.59   13.40
   0   4   1  103.19   10.30
   0   4   1   91.69   10.30
   0   4   1   81.19    9.10
   0   4   1   80.59   12.40
   0   4   1  110.09   10.00
   0   4   1   73.89    9.70
  -1  -4  -1 1835.32   80.19
  -1  -4  -1 2009.50   82.79
  -1  -4  -1 1750.82   78.19
  -1  -4  -1 1631.04   84.29
  -1  -4  -1 1830.12   79.09
  -1  -4  -1 1798.52   77.19
   1   4   1 1868.91   80.99
   1   4   1 1763.12   76.89
   1   4   1 1716.73   77.09
   1   4   1 1663.83   81.29
   1   4   1 1679.43   78.69
   1   4   1 1778.02   78.79
   1   4   1 1827.92   76.79
   1   4   1 1773.22   85.49
  -2  -4  -1  679.63   38.50
  -2  -4  -1  642.44   38.30
  -2  -4  -1  685.73   41.50
  -2  -4  -1  641.04   34.80
  -2  -4  -1  607.64   40.50
  -2  -4  -1  622.64   33.50
  -2  -4  -1  758.02   40.20
  -2  -4  -1  653.23   37.10
   2   4   1  669.13   37.70
   2   4   1  671.93   41.20
   2   4   1  704.13   38.10
   2   4   1  695.43   36.70
   2   4   1  579.24   32.90
   2   4   1  634.94   37.20
   2   4   1  607.24   38.50
  -3  -4  -1   40.20   10.00
  -3  -4  -1   38.40   13.20
  -3  -4  -1   41.90   13.40
  -3  -4  -1   40.70   12.20
  -3  -4  -1   46.50    9.90
  -3  -4  -1   53.49   13.00
  -3  -4  -1   38.10   12.70
  -3  -4  -1   40.90   13.70
   3   4   1   54.89   14.40
   3   4   1   52.99   11.00
   3   4   1   71.69   14.90
   3   4   1   46.20   12.80
   3   4   1   49.60    9.80
   3   4   1   52.89   13.00
   3   4   1   42.50   14.10
  -4  -4  -1 1146.49   60.39
  -4  -4  -1 1075.89   56.69
  -4  -4  -1 1040.70   61.59
  -4  -4  -1  922.81   61.39
  -4  -4  -1 1048.90   60.69
  -4  -4  -1 1026.20   59.29
  -4  -4  -1 1124.19   55.59
  -4  -4  -1 1060.29   62.69
   4   4   1 1044.20   56.19
   4   4   1  997.70   59.59
   4   4   1 1054.79   60.29
   4   4   1 1055.09   60.09
   4   4   1 1059.29   55.19
  -5  -4  -1 1089.49   73.99
  -5  -4  -1 1224.98   73.79
  -5  -4  -1 1255.97   67.89
  -5  -4  -1 1344.67   75.19
  -5  -4  -1 1271.07   67.69
  -5  -4  -1 1249.77   70.29
  -5  -4  -1 1222.18   65.69
  -5  -4  -1 1195.68   75.99
   5   4   1 1172.88   73.89
   5   4   1 1283.97   67.09
   5   4   1 1312.57   70.79
   5   4   1 1290.17   71.19
   5   4   1 1221.68   65.79
   5   4   1 1213.28   71.09
   5   4   1 1276.27   76.19
  -6  -4  -1  836.62   56.29
  -6  -4  -1  851.01   54.59
  -6  -4  -1  942.61   68.39
  -6  -4  -1  918.11   66.29
  -6  -4  -1  880.61   68.39
  -6  -4  -1  955.90   57.09
  -6  -4  -1  895.81   64.59
  -6  -4  -1  905.41   59.69
   6   4   1  893.41   60.49
   6   4   1  877.31   62.69
   6   4   1  909.71   56.79
   6   4   1  887.21   66.09
   6   4   1  879.21   62.09
   6   4   1  884.91   55.79
   6   4   1  706.43   64.29
   6   4   1  914.71   59.49
  -7  -4  -1  327.07   46.00
  -7  -4  -1  222.28   34.60
  -7  -4  -1  228.88   31.50
  -7  -4  -1  207.28   43.50
  -7  -4  -1  206.08   31.80
  -7  -4  -1  234.28   31.90
  -7  -4  -1  266.37   43.50
   7   4   1  208.08   30.90
   7   4   1  220.38   38.50
   7   4   1  243.48   37.90
   7   4   1  246.48   36.10
   7   4   1  185.28   31.30
   7   4   1  271.77   42.60
   7   4   1  327.27   42.20
  -8  -4  -1  570.34   71.99
  -8  -4  -1  451.25   53.19
  -8  -4  -1  564.54   50.09
  -8  -4  -1  513.75   54.39
  -8  -4  -1  591.54   52.29
  -8  -4  -1  459.35   67.99
  -8  -4  -1  552.94   66.09
  -8  -4  -1  522.55   45.80
   8   4   1  490.75   70.79
   8   4   1  586.14   65.49
   8   4   1  488.35   63.69
   8   4   1  488.45   58.69
   8   4   1  512.15   51.49
   8   4   1  619.54   58.29
   8   4   1  493.85   48.40
  -9  -4  -1  320.67   56.49
  -9  -4  -1  357.86   62.79
  -9  -4  -1  395.86   53.29
  -9  -4  -1  357.76   50.39
  -9  -4  -1  331.97   52.39
   9   4   1  379.16   57.39
   9   4   1  398.26   55.09
   9   4   1  485.75   64.39
   9   4   1  337.67   47.40
   9   4   1  316.47   61.49
 -10  -4  -1    6.40   33.40
 -10  -4  -1  111.79   56.89
 -10  -4  -1  -25.30   75.59
 -10  -4  -1  199.48   56.69
 -10  -4  -1    1.50   37.00
  10   4   1  -21.20   45.20
  10   4   1   68.89   49.99
  10   4   1  100.79   39.70
  10   4   1   42.30   44.70
  10   4   1   32.50   61.69
  10   4   1   99.69   35.60
  10  -5  -1  456.65   75.29
  10  -5  -1  518.25   63.69
  10  -5  -1  386.66   61.39
  10  -5  -1  486.65   72.59
  10  -5  -1  516.85   68.29
 -10   5   1  659.63   89.39
 -10   5   1  445.16   80.09
 -10   5   1  542.45   53.89
   9  -5  -1  593.04   53.89
   9  -5  -1  577.04   77.69
   9  -5  -1  640.24   96.19
   9  -5  -1  645.54   57.69
   9  -5  -1  461.15   65.89
   9  -5  -1  431.26   62.89
  -9   5   1  529.65   47.70
  -9   5   1  454.95   76.29
  -9   5   1  662.83   72.59
  -9   5   1  498.05   58.99
  -9   5   1  600.64   79.39
  -9   5   1  605.64   53.99
   8  -5  -1    9.60   21.20
   8  -5  -1   23.10   25.30
   8  -5  -1   54.29   40.00
   8  -5  -1   48.10   47.90
   8  -5  -1    1.10   32.70
   8  -5  -1   -9.00   20.60
  -8   5   1   13.00   47.90
  -8   5   1   14.20   27.50
  -8   5   1   -3.60   26.10
  -8   5   1    1.20   28.70
  -8   5   1   -4.80   14.90
  -8   5   1   -0.50   18.70
  -8   5   1   54.99   30.40
   7  -5  -1  364.36   50.89
   7  -5  -1  286.47   44.30
   7  -5  -1  302.67   44.40
   7  -5  -1  325.67   52.49
   7  -5  -1  326.87   39.70
   7  -5  -1  363.16   32.50
   7  -5  -1  327.07   39.90
   7  -5  -1  335.57   47.90
  -7   5   1  455.05   47.30
  -7   5   1  271.67   49.99
  -7   5   1  386.06   40.60
  -7   5   1  327.67   42.90
  -7   5   1  362.76   48.50
  -7   5   1  301.27   30.10
   6  -5  -1  284.77   44.80
   6  -5  -1  286.37   28.00
   6  -5  -1  292.17   45.20
   6  -5  -1  254.27   40.50
   6  -5  -1  342.97   31.80
   6  -5  -1  302.27   40.40
   6  -5  -1  280.57   39.50
   6  -5  -1  281.27   36.60
  -6   5   1  348.47   45.90
  -6   5   1  287.37   39.50
  -6   5   1  241.08   37.70
  -6   5   1  288.67   34.70
  -6   5   1  327.57   33.50
  -6   5   1  288.17   31.10
  -6   5   1  324.17   27.20
   5  -5  -1  208.38   27.10
   5  -5  -1  215.38   32.40
   5  -5  -1  187.58   35.10
   5  -5  -1  185.88   26.50
   5  -5  -1  191.08   20.10
   5  -5  -1  158.08   33.90
   5  -5  -1  202.68   24.20
   5  -5  -1  216.18   28.90
   5  -5  -1  229.48   34.50
  -5   5   1  172.38   19.70
  -5   5   1  133.89   28.10
  -5   5   1  184.98   21.30
  -5   5   1  160.78   27.60
  -5   5   1  179.18   25.30
  -5   5   1  164.48   23.20
  -5   5   1  168.48   28.50
   4  -5  -1  648.04   40.60
   4  -5  -1  638.74   46.80
   4  -5  -1  644.74   40.10
   4  -5  -1  612.74   33.40
   4  -5  -1  553.24   43.50
   4  -5  -1  681.93   49.80
   4  -5  -1  632.04   51.09
   4  -5  -1  669.33   39.20
  -4   5   1  611.94   33.20
  -4   5   1  697.43   45.70
  -4   5   1  515.15   36.10
  -4   5   1  526.45   42.90
  -4   5   1  615.04   36.80
  -4   5   1  645.54   40.10
   3  -5  -1 1702.33   79.19
   3  -5  -1 1682.23   79.39
   3  -5  -1 1672.23   70.99
   3  -5  -1 1753.32   86.39
   3  -5  -1 1622.34   79.19
   3  -5  -1 1649.04   83.39
   3  -5  -1 1747.73   88.09
  -3   5   1 1710.73   71.09
  -3   5   1 1642.64   84.19
  -3   5   1 1659.83   78.59
  -3   5   1 1836.12   84.89
  -3   5   1 1537.65   82.49
   2  -5  -1  785.22   46.10
   2  -5  -1  860.71   44.10
   2  -5  -1  850.21   46.00
   2  -5  -1  896.61   51.49
   2  -5  -1  903.31   44.10
   2  -5  -1  804.32   47.50
   2  -5  -1  856.01   53.99
  -2   5   1  875.51   43.20
  -2   5   1  822.82   46.40
  -2   5   1  818.12   44.80
  -2   5   1  824.42   48.80
  -2   5   1  820.52   46.10
   1  -5  -1 1660.53   79.99
   1  -5  -1 1734.13   74.69
   1  -5  -1 1620.44   66.59
   1  -5  -1 1593.34   73.39
   1  -5  -1 1550.34   83.99
   1  -5  -1 1579.64   76.09
   1  -5  -1 1552.14   75.19
   1  -5  -1 1706.83   77.09
  -1   5   1 1606.34   79.99
  -1   5   1 1627.14   74.09
  -1   5   1 1618.74   75.89
  -1   5   1 1583.34   72.79
  -1   5   1 1659.73   76.99
  -1   5   1 1728.63   73.89
  -1   5   1 1719.43   79.69
   0  -5  -1 2517.15  107.49
   0  -5  -1 2441.56  116.29
   0  -5  -1 2546.45  107.89
   0  -5  -1 2353.56  104.99
   0  -5  -1 2436.56  106.59
   0  -5  -1 2531.15  112.29
   0  -5  -1 2355.36  102.69
   0  -5  -1 2630.44  110.19
   0   5   1 2181.98  104.69
   0   5   1 2511.95  109.79
   0   5   1 2534.25  104.59
   0   5   1 2395.56  102.69
   0   5   1 2420.86  105.49
   0   5   1 2556.94  104.39
   0   5   1 2368.16  109.39
  -1  -5  -1  389.96   25.90
  -1  -5  -1  300.27   29.00
  -1  -5  -1  330.27   21.80
  -1  -5  -1  346.67   22.90
  -1  -5  -1  322.67   22.50
  -1  -5  -1  319.67   22.80
   1   5   1  280.27   24.30
   1   5   1  344.57   26.30
   1   5   1  397.76   24.30
   1   5   1  353.26   21.80
   1   5   1  301.77   25.30
   1   5   1  306.57   31.30
   1   5   1  314.17   20.50
   1   5   1  356.06   22.30
  -2  -5  -1  340.17   28.00
  -2  -5  -1  343.67   27.70
  -2  -5  -1  357.76   23.30
  -2  -5  -1  342.07   26.10
  -2  -5  -1  315.47   27.60
  -2  -5  -1  362.66   27.10
  -2  -5  -1  313.17   30.10
  -2  -5  -1  386.06   24.60
   2   5   1  308.77   27.00
   2   5   1  357.86   24.10
   2   5   1  369.46   26.70
   2   5   1  314.87   25.20
   2   5   1  343.37   25.10
   2   5   1  402.16   32.60
   2   5   1  334.97   22.30
   2   5   1  318.77   26.80
  -3  -5  -1 1643.94   80.49
  -3  -5  -1 1827.32   82.59
  -3  -5  -1 1547.45   81.89
  -3  -5  -1 1553.44   79.39
  -3  -5  -1 1559.24   83.39
  -3  -5  -1 1734.43   75.59
  -3  -5  -1 1559.44   76.39
  -3  -5  -1 1621.44   84.49
   3   5   1 1539.75   74.49
   3   5   1 1644.94   80.39
   3   5   1 1595.24   83.09
   3   5   1 1571.74   78.09
   3   5   1 1616.54   79.19
   3   5   1 1450.85   78.89
  -4  -5  -1  346.87   33.60
  -4  -5  -1  384.36   34.90
  -4  -5  -1  349.37   38.10
  -4  -5  -1  351.26   31.90
  -4  -5  -1  383.46   29.90
  -4  -5  -1  365.36   36.20
  -4  -5  -1  368.26   29.50
  -4  -5  -1  369.76   37.10
   4   5   1  399.26   28.60
   4   5   1  453.95   40.80
   4   5   1  414.86   38.10
   4   5   1  426.16   31.90
   4   5   1  402.46   34.10
   4   5   1  379.16   31.80
   4   5   1  385.46   34.20
  -5  -5  -1   -9.00   15.40
  -5  -5  -1    4.90   14.20
  -5  -5  -1   31.30   21.20
  -5  -5  -1   25.80   18.40
  -5  -5  -1    1.20   12.80
  -5  -5  -1  -26.50   16.90
  -5  -5  -1   -1.60   12.00
  -5  -5  -1   -0.40   20.70
   5   5   1   -5.10   16.00
   5   5   1   -8.80   16.40
   5   5   1  -12.30   16.90
   5   5   1   -6.30   10.10
   5   5   1    2.30   13.30
   5   5   1  -17.90   14.60
   5   5   1  -22.90   14.40
   5   5   1    6.40   18.00
  -6  -5  -1  682.93   62.69
  -6  -5  -1  692.43   50.49
  -6  -5  -1  723.13   51.09
  -6  -5  -1  756.02   55.99
  -6  -5  -1  768.62   52.09
  -6  -5  -1  731.83   59.49
  -6  -5  -1  734.63   54.69
  -6  -5  -1  694.73   61.29
   6   5   1  705.83   63.59
   6   5   1  606.34   58.39
   6   5   1  695.53   54.39
   6   5   1  692.73   55.49
   6   5   1  707.33   48.40
   6   5   1  667.43   55.59
   6   5   1  680.83   50.89
  -7  -5  -1  899.11   80.89
  -7  -5  -1  903.41   75.69
  -7  -5  -1  800.72   71.89
  -7  -5  -1  892.71   61.49
  -7  -5  -1  886.41   66.29
  -7  -5  -1  901.31   61.99
  -7  -5  -1  847.02   58.39
   7   5   1  881.71   64.89
   7   5   1  828.02   66.09
   7   5   1  898.91   67.29
   7   5   1  846.72   58.19
   7   5   1  835.12   62.99
   7   5   1  910.61   75.39
  -8  -5  -1  267.17   53.59
  -8  -5  -1  307.77   41.30
  -8  -5  -1  332.27   55.69
  -8  -5  -1  293.97   40.60
  -8  -5  -1  232.98   57.59
   8   5   1  202.68   43.00
   8   5   1  281.67   53.09
   8   5   1  269.57   39.00
   8   5   1  349.07   46.30
   8   5   1  322.97   44.90
   8   5   1  321.97   51.89
  -9  -5  -1  208.88   34.40
  -9  -5  -1  272.37   49.20
  -9  -5  -1  243.88   49.60
  -9  -5  -1  206.08   40.30
  -9  -5  -1  220.68   81.29
  -9  -5  -1  168.18   55.59
  -9  -5  -1  222.48   52.59
   9   5   1  199.18   41.40
   9   5   1  200.58   51.59
   9   5   1  169.18   60.59
   9   5   1  177.28   48.20
   9   5   1  258.67   49.30
   9   5   1  207.78   48.20
 -10  -5  -1  482.95   75.89
 -10  -5  -1  349.47   61.09
 -10  -5  -1  320.17   68.49
 -10  -5  -1  389.46   55.09
 -10  -5  -1  309.47   55.79
  10   5   1  323.57   62.89
  10   5   1  346.57   54.39
  10   5   1  368.06   54.59
  10  -6  -1  152.18   43.70
  10  -6  -1   99.69   44.40
  10  -6  -1  205.68   71.09
  10  -6  -1  161.18   37.50
  10  -6  -1  203.08   53.99
  10  -6  -1  326.57   94.09
  10  -6  -1  150.18   55.39
 -10   6   1  181.58   98.39
 -10   6   1  201.08   30.80
 -10   6   1   75.29   53.59
 -10   6   1   66.19   56.89
   9  -6  -1  179.88  101.29
   9  -6  -1  244.68   48.30
   9  -6  -1  226.18   37.50
   9  -6  -1  235.48   54.89
   9  -6  -1  233.58   50.39
   9  -6  -1  235.68   41.20
   9  -6  -1   64.69   65.59
  -9   6   1  279.27   53.99
  -9   6   1  207.78   32.20
  -9   6   1  213.28   32.10
  -9   6   1  209.48   43.50
  -9   6   1  234.58   54.99
  -9   6   1  212.88   48.10
   8  -6  -1  716.63   83.49
   8  -6  -1  713.43   75.29
   8  -6  -1  712.83   66.49
   8  -6  -1  662.33   58.99
   8  -6  -1  751.22   70.59
   8  -6  -1  620.54   78.79
   8  -6  -1  720.53   51.79
  -8   6   1  690.23   49.70
  -8   6   1  809.72   73.89
  -8   6   1  794.52  101.69
  -8   6   1  621.84   63.69
  -8   6   1  550.84   71.69
  -8   6   1  822.42   68.49
   7  -6  -1  521.05   55.69
   7  -6  -1  562.84   41.50
   7  -6  -1  580.84   55.69
   7  -6  -1  565.74   50.89
   7  -6  -1  549.74   74.89
   7  -6  -1  548.95   71.09
   7  -6  -1  601.14   62.09
  -7   6   1  563.04   59.69
  -7   6   1  575.44   41.40
  -7   6   1  575.94   52.99
  -7   6   1  606.94   49.80
  -7   6   1  638.04   47.10
  -7   6   1  566.64   73.89
  -7   6   1  607.64   60.69
   6  -6  -1  233.68   23.80
   6  -6  -1  244.08   35.30
   6  -6  -1  215.68   38.10
   6  -6  -1  210.28   42.50
   6  -6  -1  229.88   43.40
   6  -6  -1  258.97   40.60
   6  -6  -1  301.97   37.80
   6  -6  -1  277.97   45.00
   6  -6  -1  218.18   32.70
  -6   6   1  224.88   31.40
  -6   6   1  271.57   42.20
  -6   6   1  187.98   33.40
  -6   6   1  249.48   27.70
  -6   6   1  198.38   34.40
  -6   6   1  312.97   28.50
  -6   6   1  214.38   32.00
   5  -6  -1  402.06   51.69
   5  -6  -1  531.55   39.80
   5  -6  -1  436.16   27.90
   5  -6  -1  385.26   45.30
   5  -6  -1  476.05   39.30
   5  -6  -1  441.36   43.80
   5  -6  -1  545.45   56.39
   5  -6  -1  451.25   36.70
   5  -6  -1  500.15   53.79
  -5   6   1  451.85   35.10
  -5   6   1  340.97   46.40
  -5   6   1  453.75   29.80
  -5   6   1  469.05   44.30
  -5   6   1  475.75   43.50
  -5   6   1  448.76   38.50
  -5   6   1  417.56   32.30
   4  -6  -1  691.33   44.50
   4  -6  -1  731.13   45.00
   4  -6  -1  710.83   49.60
   4  -6  -1  739.33   55.39
   4  -6  -1  720.03   34.70
   4  -6  -1  710.63   55.69
   4  -6  -1  691.93   44.40
  -4   6   1  754.92   35.30
  -4   6   1  706.33   44.80
  -4   6   1  696.13   50.89
  -4   6   1  684.63   42.20
  -4   6   1  726.73   50.49
   3  -6  -1  109.99   16.50
   3  -6  -1  101.59   17.60
   3  -6  -1   82.19   20.90
   3  -6  -1  103.59   16.50
   3  -6  -1  107.59   21.50
   3  -6  -1   84.79   16.20
  -3   6   1   85.69   14.30
  -3   6   1   84.69   17.60
  -3   6   1   96.79   17.50
  -3   6   1  109.39   16.00
   2  -6  -1 1332.17   70.69
   2  -6  -1 1164.98   72.49
   2  -6  -1 1242.68   64.09
   2  -6  -1 1236.18   61.19
   2  -6  -1 1270.47   61.99
   2  -6  -1 1248.38   64.59
   2  -6  -1 1224.78   65.69
  -2   6   1 1284.17   63.79
  -2   6   1 1237.28   67.69
  -2   6   1 1182.18   63.89
  -2   6   1 1281.57   61.39
  -2   6   1 1164.18   62.69
  -2   6   1 1313.17   60.89
   1  -6  -1 3362.66  150.38
   1  -6  -1 3673.53  154.98
   1  -6  -1 3384.76  142.19
   1  -6  -1 3522.75  164.28
   1  -6  -1 4070.19  156.48
   1  -6  -1 3526.65  153.38
   1  -6  -1 3536.65  158.68
   1  -6  -1 3537.75  151.98
  -1   6   1 3582.04  150.08
  -1   6   1 3224.58  153.88
  -1   6   1 3376.06  153.18
  -1   6   1 3566.14  158.58
  -1   6   1 3673.33  150.88
  -1   6   1 3536.25  157.08
  -1   6   1 3575.44  151.18
   0  -6  -1  106.29   16.00
   0  -6  -1  119.19   20.00
   0  -6  -1  128.59   17.50
   0  -6  -1  105.79   17.10
   0  -6  -1  110.99   12.40
   0  -6  -1  134.99   15.40
   0  -6  -1  114.79   15.50
   0  -6  -1  109.69   20.10
   0   6   1  111.79   14.00
   0   6   1  118.79   15.00
   0   6   1  131.49   14.80
   0   6   1  133.09   15.20
   0   6   1  150.68   20.80
   0   6   1  127.09   17.90
   0   6   1  141.39   13.20
  -1  -6  -1  821.32   53.79
  -1  -6  -1  902.61   44.10
  -1  -6  -1  824.42   44.30
  -1  -6  -1  847.42   45.60
  -1  -6  -1  844.42   48.90
  -1  -6  -1  870.81   47.50
   1   6   1  835.42   42.70
   1   6   1  836.32   55.49
   1   6   1  892.51   48.60
   1   6   1  800.62   42.20
   1   6   1  865.11   43.50
   1   6   1  845.32   45.00
   1   6   1  753.02   47.20
   1   6   1  775.72   43.00
  -2  -6  -1  232.78   20.90
  -2  -6  -1  248.78   22.60
  -2  -6  -1  250.27   27.90
  -2  -6  -1  263.47   26.80
  -2  -6  -1  233.58   23.50
  -2  -6  -1  210.88   28.50
  -2  -6  -1  204.88   22.20
  -2  -6  -1  205.58   20.40
   2   6   1  259.27   22.10
   2   6   1  201.08   23.40
   2   6   1  240.38   19.60
   2   6   1  215.48   20.50
   2   6   1  226.68   21.80
   2   6   1  212.08   23.40
   2   6   1  218.68   29.30
   2   6   1  231.28   24.70
  -3  -6  -1   19.60   11.70
  -3  -6  -1    0.90    8.40
  -3  -6  -1    1.00    9.30
  -3  -6  -1   15.60   13.60
  -3  -6  -1    3.70   12.60
  -3  -6  -1   16.10   14.50
  -3  -6  -1    5.10   13.40
   3   6   1   12.10   11.10
   3   6   1   14.80    7.70
   3   6   1   -0.90   11.30
   3   6   1   12.20   12.00
   3   6   1   15.50   17.10
   3   6   1   10.40   12.80
   3   6   1    9.40   11.50
   3   6   1  -10.50    9.90
  -4  -6  -1  555.64   47.50
  -4  -6  -1  487.45   43.50
  -4  -6  -1  577.84   42.90
  -4  -6  -1  424.86   40.80
  -4  -6  -1  489.25   37.20
  -4  -6  -1  462.25   40.60
  -4  -6  -1  572.34   36.70
   4   6   1  515.45   34.90
   4   6   1  469.25   40.00
   4   6   1  471.35   44.40
   4   6   1  487.95   39.10
   4   6   1  529.85   40.80
  -5  -6  -1  601.44   54.79
  -5  -6  -1  657.93   50.79
  -5  -6  -1  680.03   53.29
  -5  -6  -1  619.24   46.00
  -5  -6  -1  593.44   51.09
  -5  -6  -1  600.14   42.70
  -5  -6  -1  664.83   55.39
  -5  -6  -1  666.43   49.50
   5   6   1  612.34   43.30
   5   6   1  625.34   47.40
   5   6   1  644.44   55.49
   5   6   1  626.24   49.40
   5   6   1  533.55   48.10
   5   6   1  562.74   54.09
   5   6   1  614.24   43.90
  -6  -6  -1 1051.49   76.19
  -6  -6  -1 1177.88   73.89
  -6  -6  -1 1067.79   80.59
  -6  -6  -1 1225.58   79.49
  -6  -6  -1 1006.20   67.49
  -6  -6  -1 1064.19   77.39
  -6  -6  -1 1173.58   71.69
  -6  -6  -1 1149.08   68.09
   6   6   1 1071.99   65.99
   6   6   1 1116.39   72.89
   6   6   1 1153.98   77.29
   6   6   1 1384.96   80.89
   6   6   1 1079.59   74.29
   6   6   1 1140.09   67.99
   6   6   1 1180.68   73.19
  -7  -6  -1   17.30   32.40
  -7  -6  -1   47.00   37.90
  -7  -6  -1   27.70   26.50
  -7  -6  -1    7.50   31.00
  -7  -6  -1   12.10   17.40
  -7  -6  -1  -13.70   23.50
  -7  -6  -1   22.00   23.20
  -7  -6  -1   23.50   21.50
   7   6   1   17.90   27.20
   7   6   1   21.40   30.70
   7   6   1  -19.70   20.40
   7   6   1   -5.20   28.80
   7   6   1   -9.40   28.00
   7   6   1   32.90   25.70
   7   6   1   11.40   17.90
  -8  -6  -1  455.95   49.90
  -8  -6  -1  477.35   66.49
  -8  -6  -1  340.17   57.19
  -8  -6  -1  302.77   60.59
  -8  -6  -1  410.86   48.80
  -8  -6  -1  370.56   51.49
   8   6   1  447.66   60.79
   8   6   1  352.66   48.10
   8   6   1  341.07   48.70
   8   6   1  269.77   52.79
  -9  -6  -1  203.68   57.39
  -9  -6  -1  253.17   45.70
  -9  -6  -1  340.37  105.59
  -9  -6  -1  268.77   38.70
  -9  -6  -1  226.38   58.99
  -9  -6  -1  269.47   53.29
   9   6   1  242.68   47.60
   9   6   1  294.27   48.00
   9   6   1  288.27   62.79
   9   6   1  331.17   54.39
 -10  -6  -1   33.30   35.40
 -10  -6  -1   30.40   59.19
 -10  -6  -1   33.70   51.89
 -10  -6  -1   53.39   38.60
 -10  -6  -1  109.39   46.40
  10   6   1  112.29   33.10
  10   6   1   91.29   42.20
  10   6   1    9.90   38.10
  10  -7  -1  312.47   54.29
  10  -7  -1  336.17   61.49
  10  -7  -1  418.96   54.89
  10  -7  -1  317.47   75.99
 -10   7   1  198.38   37.60
 -10   7   1  476.05   69.29
 -10   7   1  284.37   73.09
   9  -7  -1  538.05   70.29
   9  -7  -1  454.75   67.49
   9  -7  -1  683.53   90.49
   9  -7  -1  607.44   85.79
   9  -7  -1  575.24   52.09
   9  -7  -1  564.44   63.09
   9  -7  -1  415.26  109.09
  -9   7   1  521.25   73.09
  -9   7   1  538.95   66.29
  -9   7   1  395.86   69.79
  -9   7   1  588.24   66.49
  -9   7   1  569.64   53.89
   8  -7  -1   31.60   35.30
   8  -7  -1  -10.20   54.69
   8  -7  -1   26.70   31.70
   8  -7  -1   15.20   33.00
   8  -7  -1   34.20   36.00
   8  -7  -1   -7.20   37.20
   8  -7  -1   63.29   19.00
   8  -7  -1   46.30   25.90
  -8   7   1   29.00   35.70
  -8   7   1   49.30   21.30
  -8   7   1   73.59   41.80
  -8   7   1  -34.90   31.60
  -8   7   1   35.40   27.50
  -8   7   1   -5.80   32.40
   7  -7  -1  434.86   52.29
   7  -7  -1  457.25   34.20
   7  -7  -1  414.06   53.19
   7  -7  -1  415.96   60.49
   7  -7  -1  500.75   61.19
   7  -7  -1  414.16   53.79
   7  -7  -1  539.05   68.09
   7  -7  -1  428.86   45.80
  -7   7   1  443.76   62.79
  -7   7   1  412.76   53.09
  -7   7   1  478.65   46.90
  -7   7   1  404.36   39.10
  -7   7   1  467.35   51.29
  -7   7   1  418.76   37.90
  -7   7   1  386.66   49.00
   6  -7  -1  209.48   32.50
   6  -7  -1  203.58   41.10
   6  -7  -1  231.98   45.50
   6  -7  -1  180.48   36.20
   6  -7  -1  119.59   29.00
   6  -7  -1  222.48   38.70
   6  -7  -1  233.88   22.10
   6  -7  -1  121.39   41.50
  -6   7   1  217.18   31.40
  -6   7   1  204.78   38.40
  -6   7   1  164.68   33.90
  -6   7   1  189.28   35.60
  -6   7   1  231.68   32.70
  -6   7   1  243.68   25.10
  -6   7   1  172.58   25.80
   5  -7  -1   82.59   21.20
   5  -7  -1  124.69   34.40
   5  -7  -1   86.49   25.80
   5  -7  -1   55.19   28.90
   5  -7  -1   85.89   20.30
   5  -7  -1   66.79   29.20
   5  -7  -1   88.29   22.40
   5  -7  -1   47.90   10.40
   5  -7  -1   76.49   31.60
  -5   7   1   74.89   11.50
  -5   7   1  113.29   24.50
  -5   7   1   99.59   17.80
  -5   7   1   69.69   24.50
  -5   7   1  123.19   21.60
  -5   7   1   59.29   26.80
   4  -7  -1  328.07   30.60
   4  -7  -1  295.77   31.60
   4  -7  -1  265.17   36.60
   4  -7  -1  316.37   35.40
   4  -7  -1  313.37   30.70
   4  -7  -1  306.47   42.30
   4  -7  -1  295.67   42.60
  -4   7   1  250.77   32.90
  -4   7   1  307.97   31.30
  -4   7   1  322.27   38.50
  -4   7   1  316.47   28.60
  -4   7   1  266.27   37.00
  -4   7   1  289.57   28.30
   3  -7  -1 1829.02   88.09
   3  -7  -1 1756.42   85.49
   3  -7  -1 1746.03   85.89
   3  -7  -1 1857.11   93.89
   3  -7  -1 2062.89   99.19
   3  -7  -1 1643.94   89.29
   3  -7  -1 1640.14   99.79
  -3   7   1 1714.43   92.89
  -3   7   1 1728.33   83.59
  -3   7   1 1583.44   88.59
  -3   7   1 1676.93   86.29
  -3   7   1 1980.20   91.49
   2  -7  -1 1372.46   67.59
   2  -7  -1 1394.86   77.39
   2  -7  -1 1325.57   81.29
   2  -7  -1 1336.27   67.79
   2  -7  -1 1330.27   70.49
  -2   7   1 1307.77   74.19
  -2   7   1 1452.65   67.19
  -2   7   1 1284.17   69.69
  -2   7   1 1404.96   70.29
  -2   7   1 1402.26   67.69
  -2   7   1 1311.37   70.49
   1  -7  -1   20.10    4.20
   1  -7  -1   37.70   13.50
   1  -7  -1   36.70   16.20
   1  -7  -1   32.40   10.40
   1  -7  -1   21.00    8.90
   1  -7  -1   25.80   11.00
   1  -7  -1   55.99   18.60
   1  -7  -1   15.90   12.90
  -1   7   1   16.00    9.40
  -1   7   1   14.80   11.00
  -1   7   1   29.70   17.20
  -1   7   1   26.30    9.90
  -1   7   1   24.20   10.60
   0  -7  -1 2049.09   95.39
   0  -7  -1 2184.48  104.39
   0  -7  -1 2047.80   97.59
   0  -7  -1 2073.89   99.89
   0  -7  -1 1990.60   90.39
   0  -7  -1 2096.39   98.69
   0  -7  -1 2036.90  109.59
   0  -7  -1 2168.08   99.19
   0   7   1 2198.38   95.99
   0   7   1 2054.89  101.49
   0   7   1 2139.59   90.89
   0   7   1 1977.20   94.99
   0   7   1 2162.08   94.39
   0   7   1 2278.27  102.49
  -1  -7  -1  641.34   41.70
  -1  -7  -1  509.35   35.10
  -1  -7  -1  507.25   36.80
  -1  -7  -1  476.85   32.00
  -1  -7  -1  549.35   44.80
  -1  -7  -1  529.65   34.30
   1   7   1  518.15   32.50
   1   7   1  558.04   39.20
   1   7   1  505.35   34.10
   1   7   1  514.65   32.20
   1   7   1  476.35   46.80
   1   7   1  493.45   31.70
   1   7   1  530.65   32.00
   1   7   1  538.85   39.00
  -2  -7  -1    1.50   13.20
  -2  -7  -1   12.50   13.90
  -2  -7  -1   21.80   11.80
  -2  -7  -1    5.10   13.50
  -2  -7  -1   13.40   10.30
  -2  -7  -1   37.20   16.80
  -2  -7  -1   14.10    9.70
  -2  -7  -1   30.70   11.70
   2   7   1    5.90   10.40
   2   7   1   31.10   11.50
   2   7   1   45.20   15.00
   2   7   1   18.00   10.30
   2   7   1  -17.60   18.20
   2   7   1   21.70    8.70
   2   7   1    9.80   10.60
   2   7   1   19.40   12.40
  -3  -7  -1 1506.25   77.79
  -3  -7  -1 1522.65   86.99
  -3  -7  -1 1616.54   84.89
  -3  -7  -1 1438.46   75.69
  -3  -7  -1 1486.25   81.39
  -3  -7  -1 1479.85   79.99
  -3  -7  -1 1416.66   85.09
  -3  -7  -1 1642.04   75.29
   3   7   1 1512.75   76.29
   3   7   1 1364.06   81.09
   3   7   1 1581.44   74.99
   3   7   1 1429.86   77.49
   3   7   1 1458.75   77.69
   3   7   1 1541.65   89.09
   3   7   1 1491.35   78.99
   3   7   1 1489.95   72.99
  -4  -7  -1  713.63   49.30
  -4  -7  -1  836.12   55.29
  -4  -7  -1  740.93   59.99
  -4  -7  -1  811.02   52.39
  -4  -7  -1  706.43   55.79
  -4  -7  -1  728.73   46.60
  -4  -7  -1  762.42   55.39
  -4  -7  -1  715.73   55.89
   4   7   1  802.82   53.89
   4   7   1  764.42   47.20
   4   7   1  792.72   54.59
   4   7   1  807.62   62.39
   4   7   1  795.32   49.20
   4   7   1  761.92   51.59
  -5  -7  -1  124.99   29.90
  -5  -7  -1   77.99   26.50
  -5  -7  -1  103.49   25.60
  -5  -7  -1  106.49   21.80
  -5  -7  -1  103.29   22.70
  -5  -7  -1  119.79   26.80
  -5  -7  -1  103.49   28.20
  -5  -7  -1   91.09   25.30
   5   7   1  132.89   32.10
   5   7   1  117.29   21.50
   5   7   1  134.59   28.80
   5   7   1   53.29   22.10
   5   7   1  161.08   29.20
  -6  -7  -1  328.17   38.70
  -6  -7  -1  298.87   44.40
  -6  -7  -1  306.77   41.80
  -6  -7  -1  391.56   38.00
  -6  -7  -1  365.96   51.49
  -6  -7  -1  293.87   46.40
  -6  -7  -1  281.67   44.80
  -6  -7  -1  351.26   43.90
   6   7   1  344.97   58.89
   6   7   1  329.67   46.50
   6   7   1  273.47   32.30
   6   7   1  343.47   43.60
   6   7   1  278.97   39.50
  -7  -7  -1  650.03   54.19
  -7  -7  -1  679.23   76.89
  -7  -7  -1  636.54   75.09
  -7  -7  -1  530.25   69.89
  -7  -7  -1  758.52   60.69
  -7  -7  -1  655.13   70.99
   7   7   1  631.24   58.79
   7   7   1  685.83   64.49
   7   7   1  743.93   70.59
   7   7   1  625.54   52.69
   7   7   1  582.54   53.39
   7   7   1  510.25   57.69
  -8  -7  -1  176.08   36.10
  -8  -7  -1  111.29   32.10
  -8  -7  -1   92.49   48.50
  -8  -7  -1  147.59   54.99
  -8  -7  -1  113.19   60.09
   8   7   1  145.09   38.50
   8   7   1  126.29   41.90
   8   7   1  213.58   49.20
   8   7   1  120.59   32.10
   8   7   1  130.19   33.40
  -9  -7  -1  245.38   49.30
  -9  -7  -1  213.58   70.39
  -9  -7  -1  190.58   43.00
  -9  -7  -1  296.17   74.49
  -9  -7  -1  250.27   62.69
   9   7   1  246.38   51.79
   9   7   1  234.68   44.00
   9   7   1  206.18   53.39
   9   7   1  142.19   38.20
 -10  -7  -1  377.26   66.09
 -10  -7  -1  343.47   56.29
 -10  -7  -1  335.07   51.09
 -10  -7  -1  390.56   65.69
  10   7   1  231.78   60.39
  10   7   1  427.16   59.79
  10   7   1  462.75   57.39
   9  -8  -1    3.30   50.29
   9  -8  -1   10.40   52.79
   9  -8  -1   10.00   36.30
   9  -8  -1  -19.90   54.09
   9  -8  -1   45.00   37.00
   9  -8  -1   56.29   23.90
  -9   8   1  105.49   40.10
  -9   8   1   68.89   33.30
  -9   8   1   63.39   28.50
  -9   8   1   36.80   44.10
   8  -8  -1  568.94   79.19
   8  -8  -1  390.36   62.99
   8  -8  -1  443.36   64.19
   8  -8  -1  652.33   64.49
   8  -8  -1  557.74   41.30
   8  -8  -1  373.06   51.99
   8  -8  -1  531.45   67.39
   8  -8  -1  516.65   89.59
  -8   8   1  367.86   62.39
  -8   8   1  529.85   58.39
  -8   8   1  401.36   55.29
  -8   8   1  464.05   47.60
  -8   8   1  505.45   51.09
   7  -8  -1  297.47   51.39
   7  -8  -1  325.07   46.60
   7  -8  -1  350.26   46.80
   7  -8  -1  366.46   52.69
   7  -8  -1  314.37   50.39
   7  -8  -1  279.37   25.90
   7  -8  -1  310.87   72.29
  -7   8   1  303.97   49.80
  -7   8   1  290.97   38.40
  -7   8   1  258.47   39.50
  -7   8   1  285.07   32.00
  -7   8   1  257.07   49.10
   6  -8  -1   26.10   36.70
   6  -8  -1   31.60   12.50
   6  -8  -1   33.90   23.60
   6  -8  -1   29.70   25.30
   6  -8  -1   46.00   24.90
   6  -8  -1   33.50   24.80
   6  -8  -1   39.80   28.70
   6  -8  -1    7.50   36.90
  -6   8   1   66.39   24.50
  -6   8   1   37.30   11.50
  -6   8   1   49.90   22.60
  -6   8   1  -12.60   20.30
  -6   8   1   43.40   34.40
  -6   8   1   44.10   19.30
   5  -8  -1  468.75   56.69
   5  -8  -1  538.35   49.30
   5  -8  -1  479.05   60.99
   5  -8  -1  423.96   45.30
   5  -8  -1  410.66   41.20
   5  -8  -1  417.96   53.39
   5  -8  -1  390.76   40.60
  -5   8   1  448.16   37.60
  -5   8   1  483.95   41.60
  -5   8   1  387.76   45.20
  -5   8   1  376.06   34.60
  -5   8   1  408.16   41.50
  -5   8   1  386.16   51.59
   4  -8  -1  523.65   51.29
   4  -8  -1  455.35   38.30
   4  -8  -1  469.15   44.30
   4  -8  -1  449.26   53.69
   4  -8  -1  430.46   46.80
   4  -8  -1  499.55   52.89
   4  -8  -1  426.86   37.40
  -4   8   1  430.76   42.60
  -4   8   1  406.06   45.90
  -4   8   1  499.05   46.70
  -4   8   1  461.95   35.70
  -4   8   1  450.95   35.90
   3  -8  -1   24.80   22.40
   3  -8  -1    8.90   12.40
   3  -8  -1    3.40   14.30
   3  -8  -1    4.10   22.40
   3  -8  -1   22.10   13.30
   3  -8  -1   12.60   19.00
  -3   8   1   -4.70   15.40
  -3   8   1    8.60   11.70
  -3   8   1   34.80   20.10
  -3   8   1    9.70   12.60
  -3   8   1    6.90   13.30
  -3   8   1   25.60   12.90
   2  -8  -1  640.84   41.80
   2  -8  -1  649.93   42.80
   2  -8  -1  582.84   51.99
   2  -8  -1  716.43   46.20
   2  -8  -1  687.73   57.89
   2  -8  -1  679.73   48.50
  -2   8   1  639.84   41.20
  -2   8   1  591.44   49.40
  -2   8   1  631.14   44.20
  -2   8   1  695.23   44.70
  -2   8   1  671.93   41.80
  -2   8   1  685.93   45.00
   1  -8  -1 1947.01   96.19
   1  -8  -1 2256.77  100.09
   1  -8  -1 1909.51   95.09
   1  -8  -1 1877.21   92.59
   1  -8  -1 1959.20   81.09
   1  -8  -1 2257.07  105.89
   1  -8  -1 1921.81  109.49
   1  -8  -1 1762.32  103.19
  -1   8   1 1861.21   99.79
  -1   8   1 1910.41   92.09
  -1   8   1 2049.89   91.79
  -1   8   1 1782.72   96.89
  -1   8   1 2292.77   94.79
   0  -8  -1  443.16   45.60
   0  -8  -1  404.26   25.30
   0  -8  -1  404.56   34.40
   0  -8  -1  387.86   31.80
   0  -8  -1  388.36   31.10
   0  -8  -1  429.66   37.10
   0   8   1  422.36   36.90
   0   8   1  436.36   31.40
   0   8   1  393.56   25.80
   0   8   1  403.86   30.40
   0   8   1  400.66   35.30
   0   8   1  429.86   29.60
  -1  -8  -1  538.85   39.00
  -1  -8  -1  615.74   41.90
  -1  -8  -1  625.14   36.30
  -1  -8  -1  565.84   37.90
  -1  -8  -1  626.84   51.89
   1   8   1  529.65   33.90
   1   8   1  517.05   42.90
   1   8   1  631.14   37.20
   1   8   1  541.95   35.40
   1   8   1  572.84   38.40
   1   8   1  491.35   53.69
   1   8   1  576.04   42.90
  -2  -8  -1  994.60   61.89
  -2  -8  -1  996.60   58.89
  -2  -8  -1 1004.30   57.29
  -2  -8  -1 1073.79   58.79
  -2  -8  -1 1110.79   71.69
  -2  -8  -1 1084.19   67.49
  -2  -8  -1 1094.59   59.19
  -2  -8  -1 1003.60   63.69
   2   8   1 1000.30   64.39
   2   8   1 1134.49   59.89
   2   8   1  960.50   56.39
   2   8   1 1093.99   57.19
   2   8   1 1114.49   56.79
   2   8   1 1081.29   62.29
   2   8   1 1073.19   74.79
   2   8   1  980.50   54.69
  -3  -8  -1    0.50   16.20
  -3  -8  -1   10.00   13.00
  -3  -8  -1   22.50   14.40
  -3  -8  -1   36.20   14.80
  -3  -8  -1   55.79   26.50
  -3  -8  -1   48.10   21.80
  -3  -8  -1   16.30   17.50
  -3  -8  -1   46.70   18.70
   3   8   1   53.29   30.80
   3   8   1   21.40   15.30
   3   8   1   11.20   26.70
   3   8   1    9.30   14.30
   3   8   1   21.20   11.70
   3   8   1    4.60   13.30
   3   8   1    4.80   13.30
   3   8   1    3.10   13.00
  -4  -8  -1  394.96   40.00
  -4  -8  -1  396.06   44.50
  -4  -8  -1  454.35   45.10
  -4  -8  -1  372.36   41.00
  -4  -8  -1  402.36   38.10
  -4  -8  -1  429.96   48.50
  -4  -8  -1  435.86   36.50
  -4  -8  -1  444.66   49.90
   4   8   1  433.66   38.50
   4   8   1  411.16   33.60
   4   8   1  402.36   40.30
   4   8   1  277.77   36.80
   4   8   1  392.26   40.10
   4   8   1  412.96   42.10
  -5  -8  -1  840.62   57.59
  -5  -8  -1  788.02   69.59
  -5  -8  -1  906.51   70.79
  -5  -8  -1  850.61   66.59
  -5  -8  -1  878.71   65.09
  -5  -8  -1  915.51   71.49
  -5  -8  -1  958.90   66.09
  -5  -8  -1  839.02   56.79
   5   8   1  962.50   63.49
   5   8   1  832.32   63.39
   5   8   1  909.31   63.89
   5   8   1  896.31   55.39
   5   8   1  932.41   63.99
  -6  -8  -1  332.87   49.80
  -6  -8  -1  426.06   53.09
  -6  -8  -1  406.16   42.50
  -6  -8  -1  360.16   55.29
  -6  -8  -1  349.17   50.09
  -6  -8  -1  385.56   52.79
   6   8   1  366.26   52.59
   6   8   1  372.46   46.40
   6   8   1  380.66   46.50
   6   8   1  394.46   38.10
   6   8   1  432.46   43.80
  -7  -8  -1    7.60   27.70
  -7  -8  -1   27.60   36.10
  -7  -8  -1  -11.00   22.90
  -7  -8  -1   28.30   30.50
  -7  -8  -1  -65.89   34.30
  -7  -8  -1  -20.80   27.80
  -7  -8  -1   67.39   37.80
   7   8   1    1.50   21.20
   7   8   1   29.70   24.80
   7   8   1   58.39   33.60
   7   8   1   -0.40   32.40
   7   8   1   13.90   38.50
  -8  -8  -1  649.83   79.89
  -8  -8  -1  799.02   98.99
  -8  -8  -1  420.26   61.39
  -8  -8  -1  619.34   82.59
  -8  -8  -1  681.83   74.69
   8   8   1  613.84   65.59
   8   8   1  689.33   80.09
   8   8   1  695.23   63.29
   8   8   1  496.65   66.99
   8   8   1  567.84   73.59
   8   8   1  616.54   70.89
  -9  -8  -1  258.07   47.60
  -9  -8  -1  310.57   82.09
  -9  -8  -1  332.77   51.39
  -9  -8  -1  127.69   58.09
   9   8   1  317.17   64.49
   9   8   1  285.47   69.39
   9   8   1  259.77   47.10
   9   8   1  349.96   49.90
   9  -9  -1  387.96  125.49
   9  -9  -1  557.54   70.79
   9  -9  -1  331.87  124.09
   9  -9  -1  436.16   58.69
  -9   9   1  368.06   72.39
  -9   9   1  481.55   71.89
  -9   9   1  530.65   54.99
   8  -9  -1  112.39   42.70
   8  -9  -1   74.29   45.20
   8  -9  -1   79.59   34.60
   8  -9  -1   82.89   48.80
   8  -9  -1  -14.70   49.99
   8  -9  -1   15.70   35.10
  -8   9   1   53.49   43.00
  -8   9   1   59.59   21.10
  -8   9   1   81.09   38.30
  -8   9   1   75.29   27.70
  -8   9   1  -14.70   44.00
  -8   9   1   36.70   39.10
   7  -9  -1  183.18   43.50
   7  -9  -1  156.08   41.20
   7  -9  -1  183.88   44.40
   7  -9  -1  188.78   53.09
   7  -9  -1  276.97   42.00
   7  -9  -1  291.27   86.29
   7  -9  -1  201.58   61.09
   7  -9  -1  238.48   40.70
  -7   9   1  185.88   43.10
  -7   9   1  170.48   38.30
  -7   9   1  203.58   20.80
  -7   9   1  176.68   29.30
  -7   9   1  180.98   44.90
   6  -9  -1  444.06   65.99
   6  -9  -1  447.76   69.79
   6  -9  -1  593.84   57.09
   6  -9  -1  395.36   54.19
   6  -9  -1  454.15   54.09
   6  -9  -1  501.35   50.39
   6  -9  -1  532.05   54.89
  -6   9   1  486.15   46.00
  -6   9   1  537.75   52.29
  -6   9   1  427.66   57.19
  -6   9   1  457.55   44.80
  -6   9   1  531.05   57.49
  -6   9   1  458.85   62.19
   5  -9  -1   47.30   33.20
   5  -9  -1   51.89   26.20
   5  -9  -1   10.20   39.90
   5  -9  -1    8.70   27.90
   5  -9  -1   61.79   22.40
   5  -9  -1   39.10   23.30
   5  -9  -1   25.20   20.20
  -5   9   1    8.40   31.50
  -5   9   1   46.30   22.70
  -5   9   1   42.50   20.40
  -5   9   1   44.90   21.20
  -5   9   1   31.60   19.70
  -5   9   1   30.60   24.90
   4  -9  -1  123.69   35.30
   4  -9  -1   84.09   21.20
   4  -9  -1   96.29   24.30
   4  -9  -1   87.39   22.50
   4  -9  -1  121.99   30.30
   4  -9  -1   93.49   30.60
   4  -9  -1  102.19   26.30
  -4   9   1   96.89   25.30
  -4   9   1  103.19   23.00
  -4   9   1   78.79   19.30
  -4   9   1  158.88   29.50
  -4   9   1   11.40   26.10
   3  -9  -1 1115.99   66.49
   3  -9  -1 1227.48   67.69
   3  -9  -1 1145.99   71.79
   3  -9  -1 1272.87   82.09
   3  -9  -1 1286.67   73.79
   3  -9  -1 1159.18   85.99
   3  -9  -1 1148.19   75.29
  -3   9   1 1108.19   75.69
  -3   9   1 1414.86   73.09
  -3   9   1 1160.48   69.89
  -3   9   1 1208.28   66.69
  -3   9   1 1075.59   71.29
  -3   9   1 1216.48   64.99
   2  -9  -1  750.52   54.09
   2  -9  -1  698.93   49.80
   2  -9  -1  829.72   55.19
   2  -9  -1  845.82   67.89
   2  -9  -1  859.11   59.19
   2  -9  -1  698.13   55.79
   2  -9  -1  735.03   48.50
  -2   9   1  737.23   57.19
  -2   9   1  817.22   54.29
  -2   9   1  844.82   52.19
  -2   9   1  843.02   49.00
  -2   9   1  809.32   53.19
  -2   9   1  861.61   49.99
   1  -9  -1   86.59   19.60
   1  -9  -1   94.29   22.10
   1  -9  -1   68.19   26.30
   1  -9  -1   80.69    7.30
   1  -9  -1   93.59   23.00
   1  -9  -1   60.29   17.90
   1  -9  -1   95.49   18.60
   1  -9  -1  110.69   28.00
  -1   9   1   82.59   16.30
  -1   9   1   96.19   32.50
  -1   9   1   71.59   18.60
  -1   9   1   90.39   21.70
  -1   9   1   84.89   16.60
  -1   9   1  104.79   18.00
   0  -9  -1 1223.28   81.79
   0  -9  -1 1323.77   58.89
   0  -9  -1 1270.87   73.49
   0  -9  -1 1278.07   76.69
   0  -9  -1 1158.28   68.19
   0  -9  -1 1232.48   70.59
   0  -9  -1 1291.77   71.19
   0  -9  -1 1189.58   65.49
   0   9   1 1292.77   63.99
   0   9   1 1310.77   66.39
   0   9   1 1177.28   65.59
   0   9   1 1249.47   63.79
   0   9   1 1152.58   72.69
  -1  -9  -1  733.13   45.30
  -1  -9  -1  765.32   52.29
  -1  -9  -1  827.92   53.29
  -1  -9  -1  806.02   66.69
  -1  -9  -1  821.72   49.90
  -1  -9  -1  864.01   55.79
  -1  -9  -1  815.72   59.49
  -1  -9  -1  787.72   54.89
   1   9   1  801.52   48.30
   1   9   1  865.01   47.60
   1   9   1  794.92   46.90
   1   9   1  738.73   62.69
   1   9   1  744.43   54.29
   1   9   1  777.12   69.89
   1   9   1  840.22   45.00
   1   9   1  832.92   50.09
  -2  -9  -1    0.60   25.20
  -2  -9  -1   30.70   13.50
  -2  -9  -1   24.60   14.40
  -2  -9  -1   39.50   16.40
  -2  -9  -1   21.60   17.40
  -2  -9  -1   56.99   19.70
  -2  -9  -1   25.90   20.30
   2   9   1   20.70   10.80
   2   9   1   25.40   12.50
   2   9   1   30.20   18.80
   2   9   1   -1.00   13.50
   2   9   1   18.80   19.00
   2   9   1   12.10   14.60
   2   9   1    7.20   26.40
   2   9   1   45.80   15.70
  -3  -9  -1 1023.40   70.49
  -3  -9  -1 1129.49   65.59
  -3  -9  -1 1320.37   84.79
  -3  -9  -1 1115.09   70.89
  -3  -9  -1 1063.39   62.99
  -3  -9  -1 1033.80   74.89
  -3  -9  -1 1056.99   64.59
   3   9   1 1087.99   71.79
   3   9   1 1165.08   62.49
   3   9   1  990.40   64.39
   3   9   1 1085.29   60.09
   3   9   1 1076.39   67.99
   3   9   1 1085.69   64.89
   3   9   1 1165.98   64.09
   3   9   1 1262.47   86.09
  -4  -9  -1  674.93   60.49
  -4  -9  -1  698.53   58.09
  -4  -9  -1  898.81   70.69
  -4  -9  -1  641.04   49.20
  -4  -9  -1  738.63   63.09
  -4  -9  -1  657.03   49.70
  -4  -9  -1  707.83   54.49
  -4  -9  -1  642.14   55.39
   4   9   1  684.63   45.60
   4   9   1  793.72   53.99
   4   9   1  648.74   72.69
   4   9   1  683.63   53.79
   4   9   1  770.02   55.39
   4   9   1  775.82   54.49
   4   9   1  742.43   58.19
   4   9   1  668.33   61.89
  -5  -9  -1  -28.40   27.10
  -5  -9  -1    1.80   23.00
  -5  -9  -1   43.40   34.10
  -5  -9  -1   -3.90   26.40
  -5  -9  -1    8.80   20.70
  -5  -9  -1   13.20   16.70
  -5  -9  -1   -9.30   28.50
  -5  -9  -1    1.20   26.70
   5   9   1   22.10   15.10
   5   9   1   39.30   21.30
   5   9   1   28.70   35.00
   5   9   1   12.70   20.50
   5   9   1    2.40   23.40
   5   9   1   16.00   23.60
  -6  -9  -1  316.27   42.80
  -6  -9  -1  294.67   51.99
  -6  -9  -1  292.37   52.19
  -6  -9  -1  346.57   48.60
  -6  -9  -1  343.17   50.69
  -6  -9  -1  319.37   51.69
  -6  -9  -1  327.47   54.59
  -6  -9  -1  364.66   52.79
   6   9   1  345.67   39.70
   6   9   1  379.06   53.49
   6   9   1  352.06   51.39
   6   9   1  313.77   52.39
   6   9   1  372.16   44.10
   6   9   1  233.28   42.20
  -7  -9  -1  631.84   64.49
  -7  -9  -1  928.11   83.49
  -7  -9  -1  778.62   91.89
  -7  -9  -1  951.20   91.59
  -7  -9  -1  871.11   81.59
   7   9   1  672.33   77.09
   7   9   1  697.13   89.99
   7   9   1  705.03   63.59
   7   9   1  826.62   77.39
   7   9   1  871.41   65.59
  -8  -9  -1  221.48   61.39
  -8  -9  -1  177.48   46.00
  -8  -9  -1  201.08   59.49
  -8  -9  -1  200.48   63.09
  -8  -9  -1  212.28   46.10
   8   9   1  221.28   52.99
   8   9   1  214.88   44.30
   8   9   1  178.78   45.20
   8   9   1  152.18   35.30
   8   9   1   23.30   58.19
  -9  -9  -1   84.59   41.80
  -9  -9  -1  -10.20   40.80
  -9  -9  -1  213.68   52.29
   9   9   1  118.19   35.10
   9   9   1  120.39   39.70
   9   9   1  119.09   48.00
   9 -10  -1  100.99   60.29
   9 -10  -1   74.89   53.69
  -9  10   1   69.29   32.40
  -9  10   1  -14.10   56.69
  -9  10   1   41.00   51.59
   8 -10  -1  511.95   66.19
   8 -10  -1  437.16   64.89
   8 -10  -1  685.63   94.89
   8 -10  -1  606.44   85.59
   8 -10  -1  535.75   99.59
   8 -10  -1  469.45   74.29
  -8  10   1  431.66   66.49
  -8  10   1  444.26   67.69
  -8  10   1  598.64   55.69
   7 -10  -1  327.47   50.39
   7 -10  -1  367.36   57.79
   7 -10  -1  287.17   50.69
   7 -10  -1  363.96   60.19
   7 -10  -1  406.66   56.99
   7 -10  -1  330.07   64.09
  -7  10   1  373.06   45.80
  -7  10   1  324.57   56.09
  -7  10   1  369.46   53.39
  -7  10   1  417.46   59.89
  -7  10   1  258.57   57.19
   6 -10  -1   32.30   29.90
   6 -10  -1  -59.69   59.19
   6 -10  -1   30.20   37.80
   6 -10  -1   68.39   32.20
   6 -10  -1   63.69   30.60
   6 -10  -1   53.59   35.10
   6 -10  -1  -69.29   49.50
  -6  10   1   28.30   25.80
  -6  10   1   26.50   25.20
  -6  10   1   14.60   26.50
  -6  10   1   30.30   25.50
  -6  10   1  -11.50   29.80
   5 -10  -1  573.74   56.79
   5 -10  -1  528.85   52.79
   5 -10  -1  524.45   56.39
   5 -10  -1  702.13   71.89
   5 -10  -1  528.75   50.59
   5 -10  -1  540.65   86.09
  -5  10   1  548.65   49.70
  -5  10   1  527.85   54.59
  -5  10   1  519.45   55.69
  -5  10   1  624.04   50.09
   4 -10  -1  465.05   46.50
   4 -10  -1  472.75   60.49
   4 -10  -1  480.65   58.29
   4 -10  -1  411.26   51.19
   4 -10  -1  361.46   42.40
   4 -10  -1  421.76   41.90
  -4  10   1  421.46   41.20
  -4  10   1  327.87   37.90
  -4  10   1  404.96   42.40
  -4  10   1  500.75   49.70
  -4  10   1  403.66   45.00
   3 -10  -1   88.19   28.70
   3 -10  -1   67.09   32.60
   3 -10  -1   70.39   25.00
   3 -10  -1   57.49   18.60
   3 -10  -1   87.39   21.50
   3 -10  -1   74.39   31.40
   3 -10  -1   34.30   18.90
  -3  10   1   60.59   20.50
  -3  10   1   56.79   23.40
  -3  10   1   30.20   19.00
  -3  10   1   75.59   22.10
  -3  10   1   52.49   21.40
   2 -10  -1  547.85   47.50
   2 -10  -1  697.93   65.49
   2 -10  -1  658.73   54.99
   2 -10  -1  579.34   53.59
   2 -10  -1  597.94   44.10
   2 -10  -1  652.73   53.29
   2 -10  -1  584.54   47.20
  -2  10   1  564.54   49.10
  -2  10   1  538.85   46.30
  -2  10   1  649.34   44.40
  -2  10   1  650.83   44.20
   1 -10  -1 1188.08   72.89
   1 -10  -1 1116.69   69.09
   1 -10  -1 1132.99   68.89
   1 -10  -1 1105.19   64.59
   1 -10  -1 1321.47   75.29
   1 -10  -1 1147.49   86.69
   1 -10  -1 1183.18   78.49
  -1  10   1 1198.18   63.19
  -1  10   1 1142.09   71.99
  -1  10   1 1139.39   63.59
  -1  10   1 1103.69   65.29
  -1  10   1 1181.28   64.39
  -1  10   1 1097.69   73.39
   0 -10  -1  346.67   48.00
   0 -10  -1  371.96   39.70
   0 -10  -1  416.56   38.50
   0 -10  -1  400.56   53.49
   0 -10  -1  392.06   27.00
   0 -10  -1  392.96   41.90
   0 -10  -1  362.56   43.20
   0 -10  -1  411.56   35.40
   0  10   1  371.86   33.60
   0  10   1  365.46   41.80
   0  10   1  373.16   27.00
   0  10   1  422.96   35.20
   0  10   1  420.06   34.60
   0  10   1  398.86   33.50
   0  10   1  414.96   43.20
  -1 -10  -1  569.24   49.90
  -1 -10  -1  552.24   47.30
  -1 -10  -1  550.34   40.90
  -1 -10  -1  537.25   43.80
  -1 -10  -1  608.54   49.10
  -1 -10  -1  630.64   64.19
  -1 -10  -1  451.15   51.49
  -1 -10  -1  538.05   37.20
   1  10   1  536.05   38.90
   1  10   1  557.84   48.20
   1  10   1  530.65   39.20
   1  10   1  530.15   49.40
   1  10   1  542.55   38.50
   1  10   1  593.94   42.00
   1  10   1  512.85   35.40
  -2 -10  -1  859.21   66.29
  -2 -10  -1  838.32   62.79
  -2 -10  -1  765.52   71.49
  -2 -10  -1  850.31   55.19
  -2 -10  -1  891.91   60.39
  -2 -10  -1  754.82   54.59
  -2 -10  -1  922.51   55.69
   2  10   1  846.52   51.49
   2  10   1  834.82   54.69
   2  10   1  809.42   51.09
   2  10   1  903.81   51.79
   2  10   1  806.12   51.69
   2  10   1  761.52   78.59
   2  10   1  803.42   61.89
   2  10   1  881.91   59.39
  -3 -10  -1  132.59   28.20
  -3 -10  -1  104.49   23.30
  -3 -10  -1  110.19   30.40
  -3 -10  -1  146.79   33.20
  -3 -10  -1   90.19   22.00
  -3 -10  -1  136.89   36.60
  -3 -10  -1  117.79   23.00
   3  10   1   99.69   23.80
   3  10   1   97.19   27.20
   3  10   1  140.09   25.20
   3  10   1  139.19   23.40
   3  10   1   89.59   39.80
   3  10   1  154.88   25.60
   3  10   1  126.09   28.00
   3  10   1  173.48   23.80
  -4 -10  -1  371.66   44.10
  -4 -10  -1  314.17   48.50
  -4 -10  -1  351.96   48.20
  -4 -10  -1  308.87   38.30
  -4 -10  -1  298.47   41.90
  -4 -10  -1  435.36   59.89
   4  10   1  301.37   42.80
   4  10   1  342.87   46.80
   4  10   1  396.16   55.99
   4  10   1  374.46   35.60
   4  10   1  361.66   40.70
   4  10   1  337.67   40.40
   4  10   1  307.37   42.30
  -5 -10  -1 1107.09   88.09
  -5 -10  -1  913.41   80.69
  -5 -10  -1  996.30   68.39
  -5 -10  -1  978.00   82.79
  -5 -10  -1  921.11   68.89
  -5 -10  -1  900.11   73.89
  -5 -10  -1  806.82   74.79
  -5 -10  -1  930.51   80.39
   5  10   1  938.21   61.99
   5  10   1 1181.48   75.69
   5  10   1  939.11   69.09
   5  10   1  820.82   89.29
   5  10   1  978.50   67.59
   5  10   1  934.11   68.09
  -6 -10  -1  685.53   60.39
  -6 -10  -1  651.93   95.89
  -6 -10  -1  810.02   83.49
  -6 -10  -1  578.74   82.79
  -6 -10  -1  602.24   79.19
  -6 -10  -1  666.83   70.69
   6  10   1  674.73   65.39
   6  10   1  658.43   60.09
   6  10   1  716.73   65.49
   6  10   1  760.72   67.19
   6  10   1  627.04   79.19
  -7 -10  -1   54.19   39.20
  -7 -10  -1   65.29   43.10
  -7 -10  -1   72.19   46.20
  -7 -10  -1   55.99   51.79
  -7 -10  -1   45.90   39.70
   7  10   1  -18.70   56.19
   7  10   1   97.39   40.70
   7  10   1   59.99   30.70
   7  10   1   93.89   42.80
   7  10   1   38.30   31.30
  -8 -10  -1  179.48   63.69
  -8 -10  -1  205.58   49.50
  -8 -10  -1  265.27   66.99
  -8 -10  -1  163.08   42.30
   8  10   1  228.18   43.00
   8  10   1  118.09   46.90
   8  10   1  154.88   38.20
   8  10   1  124.89   64.89
   8 -11  -1   77.19   87.99
   8 -11  -1   93.09   57.89
   8 -11  -1   54.19   50.19
   8 -11  -1   49.60   41.50
  -8  11   1   65.29   54.59
  -8  11   1   61.99   31.00
  -8  11   1  -13.50   51.49
   7 -11  -1   53.09   39.40
   7 -11  -1   92.19   49.10
   7 -11  -1   43.30   42.10
   7 -11  -1   19.40   44.50
   7 -11  -1   51.09   49.99
  -7  11   1    5.40   38.70
  -7  11   1   91.39   48.10
  -7  11   1    4.00   35.20
  -7  11   1    3.80   35.40
  -7  11   1   44.40   26.90
   6 -11  -1  424.96   58.39
   6 -11  -1  351.26   53.99
   6 -11  -1  418.56   54.39
   6 -11  -1  531.65   59.79
  -6  11   1  313.47   47.10
  -6  11   1  296.87   52.79
  -6  11   1  289.47   96.09
  -6  11   1  465.75   53.29
  -6  11   1  389.06   61.59
   5 -11  -1   73.39   32.70
   5 -11  -1  103.09   65.39
   5 -11  -1   81.19   35.20
   5 -11  -1   12.30   36.90
   5 -11  -1   38.10   25.10
   5 -11  -1   60.79   30.70
  -5  11   1   32.80   24.10
  -5  11   1   72.89   26.90
  -5  11   1   91.59   36.20
  -5  11   1  101.99   27.30
  -5  11   1  111.39   33.80
   4 -11  -1  132.59   35.10
   4 -11  -1  149.88   32.90
   4 -11  -1  171.78   30.70
   4 -11  -1  132.49   62.59
   4 -11  -1  147.19   30.50
   4 -11  -1  206.18   46.80
  -4  11   1  138.79   29.50
  -4  11   1  163.08   29.70
  -4  11   1  171.38   33.80
  -4  11   1  181.88   40.90
  -4  11   1  125.79   26.70
   3 -11  -1  592.04   53.09
   3 -11  -1  677.63   71.79
   3 -11  -1  568.44   56.69
   3 -11  -1  595.44   52.79
   3 -11  -1  585.74   49.80
  -3  11   1  589.24   48.40
  -3  11   1  581.04   59.19
  -3  11   1  650.13   54.09
  -3  11   1  620.04   51.79
  -3  11   1  631.24   49.20
   2 -11  -1  452.65   55.39
   2 -11  -1  493.75   51.59
   2 -11  -1  609.14   64.79
   2 -11  -1  457.15   62.99
   2 -11  -1  517.55   46.90
   2 -11  -1  517.05   48.50
   2 -11  -1  470.85   41.70
  -2  11   1  554.24   43.90
  -2  11   1  472.85   42.60
  -2  11   1  466.35   45.80
  -2  11   1  448.36   46.70
   1 -11  -1   -0.80   15.60
   1 -11  -1  -27.10   22.20
   1 -11  -1   34.20   26.00
   1 -11  -1   22.50   27.10
   1 -11  -1   31.60   28.60
   1 -11  -1    3.00   19.80
   1 -11  -1   30.20   17.80
  -1  11   1    1.30   17.00
  -1  11   1   21.20   18.60
  -1  11   1  -17.60   18.30
  -1  11   1   14.10   14.50
  -1  11   1    9.70   14.60
   0 -11  -1  294.17   42.60
   0 -11  -1  343.57   35.50
   0 -11  -1  298.67   25.30
   0 -11  -1  304.77   43.60
   0 -11  -1  354.36   53.29
   0 -11  -1  315.27   43.60
   0 -11  -1  325.37   35.90
   0 -11  -1  268.77   38.30
   0  11   1  335.87   22.80
   0  11   1  310.37   41.30
   0  11   1  312.97   32.90
   0  11   1  358.66   32.90
   0  11   1  256.57   34.40
   0  11   1  246.38   32.30
  -1 -11  -1  764.12   82.69
  -1 -11  -1  819.22   66.29
  -1 -11  -1  873.61   76.59
  -1 -11  -1  886.11   71.29
  -1 -11  -1  832.92   56.29
  -1 -11  -1  899.91   66.29
  -1 -11  -1  801.62   51.39
  -1 -11  -1  910.91   60.79
   1  11   1  868.81   52.59
   1  11   1  835.32   63.49
   1  11   1  985.60   55.19
   1  11   1  863.31   58.19
   1  11   1  896.91   54.39
   1  11   1  933.51   50.09
   1  11   1  939.61   66.59
  -2 -11  -1   -5.90   14.90
  -2 -11  -1  -14.20   30.70
  -2 -11  -1   29.40   19.20
  -2 -11  -1  -11.20   28.10
  -2 -11  -1    5.20   24.90
  -2 -11  -1  -12.60   19.50
  -2 -11  -1  -25.10   16.80
   2  11   1   18.90   19.10
   2  11   1   -1.10   20.60
   2  11   1   -9.90   17.50
   2  11   1    0.20   12.80
   2  11   1   25.40   21.60
   2  11   1   -5.80   17.20
   2  11   1    1.00   12.60
   2  11   1  -78.59   38.50
  -3 -11  -1  635.84   69.69
  -3 -11  -1  662.33   69.99
  -3 -11  -1  672.73   53.69
  -3 -11  -1  624.94   55.69
  -3 -11  -1  625.34   63.29
  -3 -11  -1  863.01   59.09
   3  11   1  690.23   63.19
   3  11   1  761.72   82.99
   3  11   1  795.22   56.49
   3  11   1  727.63   49.50
   3  11   1  669.83   54.19
   3  11   1  719.83   56.19
   3  11   1  789.52   53.39
  -4 -11  -1  868.81   83.89
  -4 -11  -1  960.10   79.09
  -4 -11  -1  978.80   69.59
  -4 -11  -1  911.61   67.79
  -4 -11  -1  893.11   69.29
  -4 -11  -1  929.81   78.19
  -4 -11  -1  928.81   84.19
   4  11   1  996.40   68.09
   4  11   1  940.91   66.29
   4  11   1 1005.00   78.79
   4  11   1  905.81   67.19
   4  11   1 1002.50   65.89
   4  11   1  975.10   66.79
   4  11   1  960.50   97.39
   4  11   1  883.31   59.49
  -5 -11  -1   63.59   31.40
  -5 -11  -1   85.89   41.90
  -5 -11  -1   88.09   40.30
  -5 -11  -1   50.79   38.70
  -5 -11  -1  111.49   30.40
   5  11   1   67.89   31.50
   5  11   1   93.79   52.19
   5  11   1    9.00   22.30
   5  11   1   57.29   30.20
   5  11   1  124.99   32.90
   5  11   1  111.99   29.40
  -6 -11  -1   49.20   30.50
  -6 -11  -1   93.89   48.40
  -6 -11  -1  -37.40   46.40
  -6 -11  -1   68.49   44.20
  -6 -11  -1   49.30   40.20
   6  11   1   38.70   45.60
   6  11   1  -25.30   57.39
   6  11   1   85.09   32.90
   6  11   1   54.99   32.70
   6  11   1  108.59   37.20
  -7 -11  -1  301.67   46.50
  -7 -11  -1  324.27   61.49
  -7 -11  -1  338.87   63.39
  -7 -11  -1  243.78   67.89
  -7 -11  -1  328.37   70.59
   7  11   1  257.17   51.29
   7  11   1  298.27   43.00
   7  11   1  274.47   46.60
  -8 -11  -1   51.09   58.59
  -8 -11  -1  216.88   47.40
  -8 -11  -1   83.59   65.19
   8  11   1   69.09   36.20
   8  11   1  136.39   52.79
   8  11   1  144.89   36.30
   7 -12  -1  384.46   61.29
   7 -12  -1  379.46   58.49
   7 -12  -1  422.86   76.49
   7 -12  -1  330.87   59.59
   7 -12  -1  279.57   77.09
  -7  12   1  427.96   66.69
  -7  12   1  507.05   61.69
  -7  12   1  379.86   69.79
   6 -12  -1   41.10   37.40
   6 -12  -1   36.20   54.69
   6 -12  -1    1.20   40.40
   6 -12  -1   51.99   54.69
  -6  12   1   40.10   41.80
  -6  12   1   44.20   35.80
  -6  12   1   53.99   30.80
  -6  12   1   16.60   34.50
   5 -12  -1  375.86   59.69
   5 -12  -1  455.95   61.99
   5 -12  -1  463.05   59.79
   5 -12  -1  393.26   72.89
  -5  12   1  436.76   52.29
  -5  12   1  463.65   55.39
  -5  12   1  405.26   55.19
  -5  12   1  390.86   56.49
  -5  12   1  313.17   70.49
   4 -12  -1  407.66   69.79
   4 -12  -1  430.86   54.59
   4 -12  -1  414.36   54.29
   4 -12  -1  405.66   56.59
   4 -12  -1  387.76   51.49
  -4  12   1  362.26   57.29
  -4  12   1  382.96   47.60
  -4  12   1  418.06   47.30
  -4  12   1  433.96   56.19
  -4  12   1  417.86   49.80
   3 -12  -1   97.99   42.40
   3 -12  -1  154.98   30.30
   3 -12  -1   97.39   45.70
   3 -12  -1  196.08   34.40
   3 -12  -1  146.79   52.49
   3 -12  -1  145.69   32.20
   3 -12  -1  207.08   40.60
  -3  12   1  119.39   34.90
  -3  12   1  217.38   35.50
  -3  12   1  136.29   29.80
  -3  12   1  145.59   29.70
   2 -12  -1  238.88   54.29
   2 -12  -1  212.68   33.80
   2 -12  -1  274.37   42.60
   2 -12  -1  190.58   35.20
   2 -12  -1  205.18   31.70
  -2  12   1  205.08   29.10
  -2  12   1  229.68   36.20
  -2  12   1  219.58   30.30
  -2  12   1  190.38   29.60
   1 -12  -1  768.32   55.89
   1 -12  -1  780.22   58.99
   1 -12  -1  743.73   62.89
   1 -12  -1  871.11   84.59
   1 -12  -1  761.72   68.79
  -1  12   1  789.12   63.59
  -1  12   1  661.33   60.59
  -1  12   1  798.72   55.49
  -1  12   1  809.32   54.39
   0 -12  -1  543.65   60.69
   0 -12  -1  554.44   48.20
   0 -12  -1  533.05   73.69
   0 -12  -1  581.54   50.99
   0 -12  -1  586.74   59.69
   0 -12  -1  545.75   35.00
   0  12   1  649.54   73.79
   0  12   1  572.64   55.19
   0  12   1  550.04   45.20
  -1 -12  -1  312.77   55.39
  -1 -12  -1  276.77   34.60
  -1 -12  -1  301.07   38.50
  -1 -12  -1  388.16   57.49
  -1 -12  -1  280.27   43.80
   1  12   1  257.27   37.30
   1  12   1  263.97   42.20
   1  12   1  273.27   27.90
   1  12   1  327.57   40.30
   1  12   1  293.67   36.00
  -2 -12  -1  847.92   65.89
  -2 -12  -1  827.82   62.09
  -2 -12  -1  830.32   77.19
  -2 -12  -1  810.32   73.09
  -2 -12  -1  756.12   88.49
  -2 -12  -1  848.32   78.69
  -2 -12  -1 1053.19   90.89
  -2 -12  -1  848.12   77.29
   2  12   1  933.31   66.49
   2  12   1  947.41   70.39
   2  12   1  899.81   58.49
   2  12   1  900.61   60.19
   2  12   1 1017.40   58.49
   2  12   1 1139.99   77.19
  -3 -12  -1  198.78   49.99
  -3 -12  -1  200.28   43.50
  -3 -12  -1  220.88   49.40
  -3 -12  -1  275.37   39.90
  -3 -12  -1  228.58   34.60
  -3 -12  -1  204.38   34.30
   3  12   1  276.07   35.20
   3  12   1  127.59   29.40
   3  12   1  232.78   34.30
   3  12   1  221.08   39.40
   3  12   1  210.68   42.00
   3  12   1  217.38   31.80
  -4 -12  -1  235.98   54.69
  -4 -12  -1   68.69   30.90
  -4 -12  -1  156.18   44.90
  -4 -12  -1  138.39   50.89
  -4 -12  -1  118.79   37.30
  -4 -12  -1  144.69   34.40
   4  12   1   67.99   25.80
   4  12   1  161.08   36.70
   4  12   1  155.38   30.80
   4  12   1  142.29   42.10
   4  12   1  109.49   44.30
  -5 -12  -1  538.75   65.09
  -5 -12  -1  499.95   80.09
  -5 -12  -1  499.55   74.19
  -5 -12  -1  581.54   80.39
  -5 -12  -1  419.16   64.79
  -5 -12  -1  508.05   68.29
   5  12   1  513.05   61.89
   5  12   1  534.25   59.09
  -6 -12  -1  212.58   62.39
  -6 -12  -1  296.57   46.30
  -6 -12  -1  207.88   64.19
  -6 -12  -1  363.36   58.59
  -6 -12  -1  386.26   71.29
   6  12   1  328.47   56.59
   6  12   1  314.37   48.70
   6  12   1  221.38   81.19
   6  12   1  278.77   41.60
  -7 -12  -1   30.30   36.80
  -7 -12  -1   31.70   61.79
  -7 -12  -1  -22.80   59.79
   7  12   1   40.40   31.80
   7  12   1   -3.80   28.50
   7  12   1   46.50   41.90
   7  12   1  -40.50   41.20
   7 -13  -1  159.58   70.99
   7 -13  -1   11.50   53.89
  -7  13   1   65.49   49.40
  -7  13   1   17.30   46.80
  -7  13   1   10.00   40.00
   6 -13  -1  296.87   74.89
   6 -13  -1  388.56   56.29
   6 -13  -1  288.27   57.39
  -6  13   1  400.66   63.39
  -6  13   1  370.76   56.59
  -6  13   1  336.37   67.89
   5 -13  -1   43.10   59.59
   5 -13  -1   77.49   56.39
   5 -13  -1   57.29   40.70
   5 -13  -1  111.49   40.80
   5 -13  -1   94.99   38.70
  -5  13   1   75.19   36.60
  -5  13   1    2.30   29.30
  -5  13   1  162.68   40.90
  -5  13   1   75.19   37.00
  -5  13   1   75.79   45.70
   4 -13  -1   60.09   36.40
   4 -13  -1   98.09   52.99
   4 -13  -1   76.99   34.00
   4 -13  -1   15.50   33.30
  -4  13   1   43.90   31.80
  -4  13   1   88.19   28.10
  -4  13   1   31.20   31.60
   3 -13  -1  511.25   55.99
   3 -13  -1  359.16   51.39
   3 -13  -1  752.92   83.89
   3 -13  -1  403.16   76.29
   3 -13  -1  601.74   62.99
  -3  13   1  446.86   63.49
  -3  13   1  552.44   59.49
  -3  13   1  584.04   52.79
   2 -13  -1  466.75   55.29
   2 -13  -1  397.46   62.29
   2 -13  -1  467.45   49.80
   2 -13  -1  491.55   59.29
  -2  13   1  318.77   45.50
  -2  13   1  469.95   58.79
   1 -13  -1  -14.00   28.90
   1 -13  -1   26.40   46.90
   1 -13  -1   91.89   42.40
   1 -13  -1   -9.10   21.90
   1 -13  -1    6.50   25.40
  -1  13   1  -19.90   18.80
  -1  13   1   -5.10   25.90
  -1  13   1  -13.30   23.50
  -1  13   1   46.40   29.40
  -1  13   1    7.60   18.30
   0 -13  -1  454.15   47.10
   0 -13  -1  328.57   48.30
   0 -13  -1  400.26   69.39
   0 -13  -1  431.86   30.30
   0 -13  -1  471.55   52.29
   0 -13  -1  505.65   76.59
   0  13   1  497.85   53.09
   0  13   1  368.66   54.09
   0  13   1  321.07   44.10
   0  13   1  448.86   41.50
   0  13   1  367.06   42.90
  -1 -13  -1  572.14   73.19
  -1 -13  -1  718.13   57.59
  -1 -13  -1  611.94   82.69
  -1 -13  -1  745.43   50.39
   1  13   1  610.74   49.50
   1  13   1  670.53   43.80
   1  13   1  855.71   73.19
   1  13   1  643.44   49.80
   1  13   1  648.14   49.99
   1  13   1  682.93   53.99
   1  13   1  610.94   61.79
  -2 -13  -1  -39.80   23.70
  -2 -13  -1  -87.19   33.40
  -2 -13  -1   41.80   44.70
  -2 -13  -1   11.30   26.30
  -2 -13  -1  110.59   40.80
   2  13   1  -12.70   18.20
   2  13   1  -26.90   22.30
   2  13   1   10.40   20.30
   2  13   1   15.20   27.90
  -3 -13  -1  673.13   85.69
  -3 -13  -1  674.33   63.89
  -3 -13  -1  598.24   63.29
  -3 -13  -1  661.33   81.89
  -3 -13  -1  646.74   95.69
  -3 -13  -1  677.13   63.89
   3  13   1  641.44   60.39
   3  13   1  658.03   54.49
   3  13   1  597.14   52.89
   3  13   1  596.14   55.89
   3  13   1  663.43   55.39
   3  13   1  571.64   71.79
  -4 -13  -1  623.64   72.29
  -4 -13  -1  440.16   66.69
  -4 -13  -1  616.54   75.79
  -4 -13  -1  652.63   81.79
  -4 -13  -1  578.44   86.79
  -4 -13  -1  673.63   69.59
   4  13   1  700.03   61.99
   4  13   1  702.63   63.89
   4  13   1  637.04   75.39
   4  13   1  624.44   52.89
   4  13   1  658.13   58.39
   4  13   1  551.74   58.69
  -5 -13  -1  144.09   55.09
  -5 -13  -1   49.90   41.90
  -5 -13  -1   18.40   53.59
  -5 -13  -1   69.29   33.20
  -5 -13  -1  -16.50   57.19
   5  13   1   57.69   27.00
   5  13   1   93.89   34.20
   5  13   1  116.99   37.10
   5  13   1  -23.80   28.60
   5  13   1  103.59   36.90
  -6 -13  -1   58.79   58.69
  -6 -13  -1   40.20   37.40
  -6 -13  -1   17.50   69.99
   6  13   1   25.30   33.30
   6  13   1   80.19   34.20
   6  13   1   11.00   51.69
   6  13   1  110.29   34.20
   6  13   1   48.70   41.40
   6 -14  -1   27.60   73.19
   6 -14  -1   -8.70   44.40
  -6  14   1  -51.59   50.49
  -6  14   1   15.20   44.70
   5 -14  -1  244.08   77.09
   5 -14  -1  170.78   49.10
  -5  14   1  130.19   47.10
  -5  14   1  153.38   43.80
   4 -14  -1  348.77   53.39
   4 -14  -1  202.88   52.29
   4 -14  -1  301.57   75.89
   4 -14  -1  389.06   54.69
  -4  14   1  310.37   53.89
   3 -14  -1   56.79   34.90
   3 -14  -1   82.19   41.30
   3 -14  -1  122.59   57.59
   3 -14  -1   90.59   35.80
  -3  14   1   79.99   30.40
  -3  14   1   37.20   26.80
   2 -14  -1   39.10   32.30
   2 -14  -1   56.69   40.80
   2 -14  -1   53.69   38.90
  -2  14   1   87.59   31.80
  -2  14   1   48.50   23.10
  -2  14   1  -12.30   33.80
  -2  14   1  106.39   29.10
   1 -14  -1  705.03   82.09
   1 -14  -1  759.32   80.39
   1 -14  -1  682.93   63.49
  -1  14   1  533.15   69.29
  -1  14   1  780.92   57.19
  -1  14   1  750.02   55.79
   0 -14  -1  351.86   26.40
   0 -14  -1  276.47   52.99
   0 -14  -1  360.16   49.90
   0 -14  -1  339.47   81.19
   0 -14  -1  405.46   55.99
   0  14   1  285.07   50.79
   0  14   1  352.26   40.00
   0  14   1  372.66   44.50
   0  14   1  371.56   57.49
  -1 -14  -1  116.99   33.90
  -1 -14  -1   80.99   54.09
  -1 -14  -1  146.49   48.20
  -1 -14  -1   90.79   26.00
   1  14   1   64.19   37.40
   1  14   1   90.39   50.19
   1  14   1   96.89   24.40
   1  14   1  112.69   20.10
   1  14   1  110.89   24.00
  -2 -14  -1  806.32   67.89
  -2 -14  -1  725.43   88.79
  -2 -14  -1  605.84   93.49
  -2 -14  -1  791.82   85.69
  -2 -14  -1  677.63   76.59
  -2 -14  -1  795.22   71.19
   2  14   1  772.72   58.99
   2  14   1  849.22   73.99
   2  14   1  748.03   69.59
   2  14   1  832.52   56.59
   2  14   1  794.52   60.79
   2  14   1  617.94   65.89
  -3 -14  -1  408.66   85.59
  -3 -14  -1  229.88   60.19
  -3 -14  -1  370.96   52.89
  -3 -14  -1  378.06   64.99
  -3 -14  -1  343.47   49.90
  -3 -14  -1  276.37   46.90
   3  14   1  309.67   41.10
   3  14   1  323.47   51.39
   3  14   1  301.37   55.79
   3  14   1  382.96   44.50
   3  14   1  207.08   34.30
  -4 -14  -1  104.69   57.19
  -4 -14  -1  200.48   56.39
  -4 -14  -1  169.68   47.60
  -4 -14  -1  127.29   37.60
  -4 -14  -1  125.39   60.09
   4  14   1  124.79   49.40
   4  14   1  153.48   33.10
   4  14   1   67.19   31.30
   4  14   1  197.28   39.90
  -5 -14  -1  247.68   49.10
  -5 -14  -1  175.88   64.89
  -5 -14  -1  254.37   74.99
   5  14   1  244.38   38.80
   5  14   1  280.17   56.89
   5  14   1  204.18   43.10
   4 -15  -1   10.80   56.99
   4 -15  -1   21.00   41.00
  -4  15   1   -8.50   31.00
  -4  15   1   24.10   34.50
  -4  15   1   13.50   40.10
   3 -15  -1  212.58   48.30
   3 -15  -1  286.27   49.20
   3 -15  -1  293.57   65.69
  -3  15   1  287.77   52.89
  -3  15   1  293.47   45.80
  -3  15   1  215.58   42.10
   2 -15  -1  569.04   71.09
   2 -15  -1  543.65   70.89
   2 -15  -1  597.64   84.29
   2 -15  -1  525.35   90.99
  -2  15   1  663.73   74.49
  -2  15   1  596.94   60.39
   1 -15  -1   45.00   49.50
   1 -15  -1  -16.00   56.49
   1 -15  -1   23.00   31.10
   1 -15  -1   54.59   35.30
  -1  15   1   68.49   35.30
  -1  15   1   55.59   30.30
  -1  15   1   36.70   24.70
   0 -15  -1  165.88   67.49
   0 -15  -1  140.39   39.40
   0 -15  -1   90.09   36.20
   0 -15  -1   57.69   52.19
   0  15   1  156.98   32.40
   0  15   1  150.28   45.90
   0  15   1  176.48   28.70
   0  15   1  117.59   40.60
  -1 -15  -1  563.94   80.09
  -1 -15  -1  784.52  104.49
  -1 -15  -1  606.84   52.59
  -1 -15  -1  636.84   69.19
   1  15   1  597.24   77.19
   1  15   1  616.24   56.29
   1  15   1  497.45   54.39
   1  15   1  613.94   65.89
  -2 -15  -1   19.50   37.00
  -2 -15  -1    2.30   36.10
  -2 -15  -1   15.80   59.99
  -2 -15  -1   54.09   48.10
  -2 -15  -1   14.60   54.19
  -2 -15  -1   10.60   32.00
   2  15   1   14.60   26.40
   2  15   1  -22.30   40.20
   2  15   1   10.90   24.80
   2  15   1  -34.90   25.40
  -3 -15  -1  233.38   47.30
  -3 -15  -1  299.67   49.30
  -3 -15  -1  316.47   71.79
  -3 -15  -1  224.48   76.09
  -3 -15  -1  282.07   57.49
   3  15   1  216.08   43.10
   3  15   1  212.88   36.70
   3  15   1  208.68   36.00
   3  15   1  291.97   61.29
  -4 -15  -1  386.16   58.59
  -4 -15  -1  357.76   87.19
  -4 -15  -1  282.17   74.09
   4  15   1  467.45   63.59
   4  15   1  441.76   57.99
   4  15   1  462.15   66.19
   4  15   1  416.86   51.69
   3 -16  -1  157.88   78.79
   3 -16  -1   87.89   43.80
  -3  16   1   37.20   47.10
  -3  16   1   53.79   35.50
  -3  16   1  125.49   36.60
   2 -16  -1   56.89   41.40
   2 -16  -1   33.20   66.89
  -2  16   1  -35.80   28.70
  -2  16   1    7.90   42.10
  -2  16   1   47.50   31.00
   1 -16  -1  406.36   86.99
   1 -16  -1  429.86   58.89
  -1  16   1  407.56   55.99
  -1  16   1  547.05   78.69
   0 -16  -1  361.86   86.89
   0  16   1  173.18   37.80
   0  16   1  129.19   53.69
   0  16   1  150.48   44.10
  -1 -16  -1   38.10   37.10
  -1 -16  -1   69.09   65.09
  -1 -16  -1   75.09   55.29
   1  16   1   40.30   33.60
   1  16   1   98.99   50.39
   1  16   1  -47.20   31.30
   1  16   1   72.29   28.80
  -2 -16  -1  438.96   92.89
  -2 -16  -1  399.96   69.39
  -2 -16  -1  352.06   54.29
   2  16   1  362.16   51.49
   2  16   1  261.27   51.79
   2  16   1  512.55   77.59
   2  16  -2  184.58   40.70
   2  16  -2  222.68   44.60
   2  16  -2  276.77   56.59
  -2 -16   2  200.48   49.10
  -2 -16   2  333.27   83.59
  -2 -16   2  138.89   62.99
   1  16  -2  258.57   49.30
   1  16  -2  172.48   43.00
   1  16  -2  278.87   53.29
  -1 -16   2  240.08   82.59
  -1 -16   2  191.68   48.20
  -1 -16   2  181.18   54.29
   0  16  -2   71.49   36.30
   0  16  -2   67.29   45.90
   0 -16   2  126.59   71.99
  -1  16  -2  242.78   56.89
  -1  16  -2  129.09   39.70
   1 -16   2  202.98   50.29
   1 -16   2  208.28   69.49
  -2  16  -2  450.15   69.69
  -2  16  -2  623.74   74.29
   2 -16   2  474.95   89.79
   2 -16   2  736.33   83.19
   3 -16   2  158.18   74.79
   4  15  -2  145.59   50.99
   4  15  -2  169.48   37.00
   4  15  -2  190.48   43.90
   4  15  -2  157.98   40.20
  -4 -15   2  180.38   79.59
  -4 -15   2  188.18   63.69
  -4 -15   2  201.38   49.99
   3  15  -2   23.20   33.70
   3  15  -2  174.38   40.80
   3  15  -2  144.09   34.00
   3  15  -2  115.19   36.10
   3  15  -2  149.39   52.29
  -3 -15   2    4.40   67.09
  -3 -15   2  146.99   67.59
  -3 -15   2  134.99   47.00
  -3 -15   2   54.29   40.70
  -3 -15   2  102.49   50.99
   2  15  -2   47.80   34.00
   2  15  -2  -91.29   74.79
   2  15  -2   38.30   40.80
   2  15  -2  -27.80   33.90
   2  15  -2   57.19   30.50
   2  15  -2   59.59   27.80
  -2 -15   2   66.59   48.10
  -2 -15   2   98.39   63.59
  -2 -15   2  136.09   47.50
  -2 -15   2  -17.60   56.59
  -2 -15   2   29.70   34.80
  -2 -15   2   53.89   35.10
   1  15  -2   41.60   31.70
   1  15  -2  103.59   43.00
   1  15  -2  120.89   37.70
   1  15  -2   88.39   48.50
   1  15  -2    6.70   33.50
   1  15  -2   76.29   19.90
  -1 -15   2   70.79   27.80
  -1 -15   2   49.50   55.19
  -1 -15   2  139.39   61.69
  -1 -15   2   97.39   45.40
  -1 -15   2  159.18   45.30
  -1 -15   2   62.69   34.30
   0  15  -2  666.13   63.69
   0  15  -2  715.83   88.89
   0  15  -2  598.14   76.39
   0 -15   2  788.82   96.29
   0 -15   2  693.53   77.89
   0 -15   2  836.72  112.49
  -1  15  -2  322.47   46.60
  -1  15  -2  394.06   55.49
  -1  15  -2  390.36   54.29
   1 -15   2  396.36   84.39
   1 -15   2  349.87   61.39
   1 -15   2  434.66   62.09
   1 -15   2  338.17   56.89
  -2  15  -2  -19.70   31.40
  -2  15  -2   24.90   37.50
  -2  15  -2  -19.10   33.50
  -2  15  -2  -87.79   38.60
   2 -15   2   76.09   63.69
   2 -15   2   -5.80   43.70
   2 -15   2   16.40   47.90
   2 -15   2    2.00   38.10
  -3  15  -2  350.16   53.39
  -3  15  -2  468.05   69.09
   3 -15   2  256.57   52.69
   3 -15   2  301.77   80.89
   3 -15   2  291.07   59.59
  -4  15  -2  136.29   49.10
  -4  15  -2  133.09   43.80
   4 -15   2  133.79   76.39
   4 -15   2  181.78   51.69
  -6 -14   2  -23.20   45.50
  -6 -14   2   -4.60   76.99
   5  14  -2  287.97   58.39
   5  14  -2  207.48   54.59
   5  14  -2  424.66   58.89
   5  14  -2  268.47   47.70
  -5 -14   2  229.88   52.09
  -5 -14   2  273.27   62.29
  -5 -14   2  190.88   74.69
   4  14  -2  163.88   49.70
   4  14  -2  208.78   41.10
   4  14  -2  139.49   38.30
   4  14  -2   70.99   48.30
   4  14  -2  134.39   36.40
  -4 -14   2  148.89   51.99
  -4 -14   2  117.09   65.19
  -4 -14   2  174.58   68.39
  -4 -14   2  110.29   52.09
  -4 -14   2  213.88   57.49
  -4 -14   2  117.69   42.10
   3  14  -2  -34.40   36.40
   3  14  -2   16.60   33.90
   3  14  -2  -25.00   28.70
   3  14  -2    9.90   27.90
   3  14  -2  -48.50   42.40
   3  14  -2    1.90   25.90
  -3 -14   2  -48.60   52.79
  -3 -14   2  -35.30   39.30
  -3 -14   2  -17.80   49.99
  -3 -14   2  -39.60   38.30
   2  14  -2  443.86   46.30
   2  14  -2  523.85   68.79
   2  14  -2  509.25   59.59
   2  14  -2  578.94   62.29
   2  14  -2  397.06   56.79
  -2 -14   2  571.74   58.29
  -2 -14   2  365.36   66.09
  -2 -14   2  436.96   65.99
  -2 -14   2  434.36   56.79
  -2 -14   2  517.45   66.39
   1  14  -2  586.14   61.09
   1  14  -2  821.12   79.39
   1  14  -2  666.63   65.09
   1  14  -2  759.32   68.39
   1  14  -2  653.93   45.20
  -1 -14   2  624.34   84.49
  -1 -14   2  575.54   66.59
  -1 -14   2  625.54   51.99
   0  14  -2  106.59   40.80
   0  14  -2   78.99   31.20
   0  14  -2  144.59   34.70
   0  14  -2   79.09   49.40
   0 -14   2  -17.20   33.00
   0 -14   2  152.38   39.50
   0 -14   2   74.39   43.30
  -1  14  -2  129.49   40.00
  -1  14  -2   74.09   32.40
  -1  14  -2  -28.90   27.50
  -1  14  -2   28.30   37.90
   1 -14   2  -57.79   30.30
   1 -14   2  138.09   42.20
   1 -14   2  112.39   37.60
   1 -14   2   24.70   93.69
  -2  14  -2  612.04   74.49
  -2  14  -2  685.63   73.89
  -2  14  -2  692.43   76.09
   2 -14   2  656.03   77.99
   2 -14   2  698.03   72.39
   2 -14   2  540.55   84.49
   2 -14   2  549.95   73.39
  -3  14  -2  190.88   45.20
  -3  14  -2  222.98   56.79
   3 -14   2  125.69   62.09
   3 -14   2  135.29   45.80
   3 -14   2  163.08   47.10
   3 -14   2  127.59   48.80
  -4  14  -2  -49.40   34.90
  -4  14  -2  104.29   46.40
  -4  14  -2   77.39   36.30
   4 -14   2    3.80   59.09
   4 -14   2  -16.80   46.90
   4 -14   2   88.99   46.40
  -5  14  -2  669.93   77.19
  -5  14  -2  616.44   86.89
   5 -14   2  541.45   70.79
   5 -14   2  471.15   85.69
   5 -14   2  467.85   69.39
   6 -14   2  103.29   72.59
   6  13  -2  729.63   66.59
   6  13  -2  517.05   82.69
   6  13  -2  616.54   68.39
  -6 -13   2  558.34   86.39
  -6 -13   2  587.34   85.59
  -6 -13   2  619.64   76.39
  -6 -13   2  546.25   92.99
   5  13  -2  257.07   43.10
   5  13  -2  261.67   44.60
   5  13  -2  227.88   58.59
   5  13  -2  266.37   53.89
   5  13  -2  292.07   47.10
  -5 -13   2  228.38   68.19
  -5 -13   2  266.07   56.39
  -5 -13   2  182.98   86.09
  -5 -13   2  192.08   54.49
   4  13  -2  229.38   37.80
   4  13  -2  190.28   54.79
   4  13  -2  206.28   46.80
   4  13  -2  325.77   52.59
   4  13  -2  156.18   43.60
   4  13  -2  308.97   45.20
  -4 -13   2  194.78   48.60
  -4 -13   2  207.48   58.09
  -4 -13   2  249.58   68.69
  -4 -13   2  282.97   51.69
  -4 -13   2  247.28   57.59
  -4 -13   2  213.68   46.90
   3  13  -2  573.14   61.99
   3  13  -2  849.81   74.69
   3  13  -2  803.72   64.79
   3  13  -2  863.01   63.29
   3  13  -2  920.41   80.09
  -3 -13   2  729.33   71.59
  -3 -13   2  759.22   70.29
  -3 -13   2  571.84   77.99
  -3 -13   2  524.75   80.89
  -3 -13   2  739.73   86.09
  -3 -13   2  735.03   71.79
   2  13  -2  117.79   41.60
   2  13  -2  225.68   37.50
   2  13  -2  177.38   29.40
   2  13  -2  214.48   43.60
   2  13  -2  212.38   40.30
  -2 -13   2  147.39   47.60
  -2 -13   2  160.48   55.09
  -2 -13   2  228.88   34.90
  -2 -13   2  227.28   41.40
  -2 -13   2  231.58   45.10
  -2 -13   2  249.38   40.20
   1  13  -2    1.00   25.10
   1  13  -2  110.99   20.20
   1  13  -2   50.49   37.10
   1  13  -2   90.69   28.10
   1  13  -2   70.99   26.90
   1  13  -2  102.29   36.20
  -1 -13   2   85.39   52.19
  -1 -13   2   35.80   49.50
  -1 -13   2   69.29   22.00
  -1 -13   2   69.59   34.50
  -1 -13   2  157.08   47.10
  -1 -13   2   60.79   29.70
   0  13  -2  712.83   67.79
   0  13  -2  749.62   60.89
   0  13  -2  740.13   42.30
   0  13  -2  763.82   63.79
   0  13  -2  611.14   67.59
   0 -13   2  618.64   63.79
   0 -13   2  614.24   83.59
   0 -13   2  601.94   85.59
   0 -13   2  700.73   42.50
   0 -13   2  812.32   65.29
   0 -13   2  759.32   93.59
   0 -13   2  616.04   68.19
  -1  13  -2  800.12   70.89
  -1  13  -2  713.33   66.39
  -1  13  -2  642.94   58.19
   1 -13   2  619.94   67.89
   1 -13   2  702.73   62.59
   1 -13   2  623.04   88.39
   1 -13   2  526.45   70.19
   1 -13   2  636.84   84.59
   1 -13   2  771.22   67.09
  -2  13  -2   -9.60   29.00
  -2  13  -2   -8.50   25.30
  -2  13  -2    6.50   28.10
   2 -13   2   23.00   30.80
   2 -13   2   48.80   32.60
   2 -13   2    8.90   45.80
   2 -13   2   17.90   29.80
  -3  13  -2  208.18   42.80
  -3  13  -2  195.08   39.40
  -3  13  -2  257.07   41.40
   3 -13   2  226.98   43.00
   3 -13   2  192.48   63.29
   3 -13   2  256.07   48.30
   3 -13   2  266.67   45.30
  -4  13  -2  392.06   56.19
  -4  13  -2  500.05   63.39
  -4  13  -2  474.45   56.69
   4 -13   2  390.46   57.09
   4 -13   2  430.46   60.89
   4 -13   2  509.05   71.49
   4 -13   2  457.75   95.59
  -5  13  -2   -3.90   34.40
  -5  13  -2  -45.80   35.90
  -5  13  -2   57.69   38.40
  -5  13  -2  -44.80   37.10
   5 -13   2   34.10   44.30
   5 -13   2  -14.30   40.60
   5 -13   2   31.90   52.49
   5 -13   2  -52.69   46.00
  -6  13  -2  -11.70   40.20
  -6  13  -2   81.39   48.90
  -6  13  -2  109.19   52.79
   6 -13   2   76.59   57.69
   6 -13   2  144.79   56.49
   6 -13   2   68.69   44.30
   6 -13   2  168.58   46.70
   7  12  -2  635.54   68.79
   7  12  -2  639.94   61.19
   7  12  -2  566.14   80.99
  -7 -12   2  655.53   77.59
  -7 -12   2  527.65   80.99
  -7 -12   2  500.85  113.79
  -7 -12   2  579.44   93.39
   6  12  -2   28.70   30.90
   6  12  -2  -53.99   38.80
   6  12  -2   14.90   27.90
   6  12  -2   33.80   41.50
   6  12  -2   -5.10   50.09
  -6 -12   2  -32.10   58.69
  -6 -12   2   79.69   51.59
  -6 -12   2  -82.19   46.90
  -6 -12   2    2.40   53.49
  -6 -12   2 -136.09   54.39
   5  12  -2  489.55   79.69
   5  12  -2  538.15   55.09
   5  12  -2  588.54   60.09
   5  12  -2  517.35   72.99
   5  12  -2  550.74   78.19
   5  12  -2  458.75   58.39
  -5 -12   2  379.76   74.49
  -5 -12   2  544.85   74.19
  -5 -12   2  655.93   84.39
  -5 -12   2  518.05   73.69
  -5 -12   2  421.66   57.59
  -5 -12   2  459.45   73.19
   4  12  -2  594.04   55.89
   4  12  -2  612.74   54.29
   4  12  -2  647.34   57.19
   4  12  -2  437.76   84.49
   4  12  -2  512.45   65.49
   4  12  -2  560.94   69.39
  -4 -12   2  492.45   68.39
  -4 -12   2  689.13   89.09
  -4 -12   2  498.85   69.49
  -4 -12   2  733.03   64.99
  -4 -12   2  538.65   66.29
  -4 -12   2  575.24   60.69
   3  12  -2    1.20   28.00
   3  12  -2   -1.20   73.49
   3  12  -2  -20.80   19.00
   3  12  -2   31.10   33.90
   3  12  -2  -19.60   21.30
   3  12  -2    5.10   21.40
  -3 -12   2  -11.00   27.20
  -3 -12   2   54.39   36.10
  -3 -12   2  -57.19   30.80
  -3 -12   2   23.90   25.00
  -3 -12   2   16.10   35.90
  -3 -12   2   40.80   28.80
   2  12  -2  647.44   54.79
   2  12  -2  643.64   55.59
   2  12  -2  668.63   66.79
   2  12  -2  753.62   50.79
   2  12  -2  747.13   65.09
  -2 -12   2  661.63   59.39
  -2 -12   2  829.52   86.29
  -2 -12   2  680.43   59.89
  -2 -12   2  750.22   67.29
  -2 -12   2  615.04   69.59
   1  12  -2  813.52   63.09
   1  12  -2  793.02   49.10
   1  12  -2  864.61   60.19
   1  12  -2  812.52   67.99
   1  12  -2  777.72   68.79
  -1 -12   2  822.72   61.79
  -1 -12   2  802.92   51.49
  -1 -12   2  893.11   74.59
  -1 -12   2  838.02   86.19
   0  12  -2  261.47   42.40
   0  12  -2  260.27   39.60
   0  12  -2  330.57   47.70
   0  12  -2  214.28   22.10
   0  12  -2  309.67   37.70
   0 -12   2  270.47   37.30
   0 -12   2  304.17   45.20
   0 -12   2  290.07   26.50
   0 -12   2  292.77   55.99
   0 -12   2  309.77   41.70
   0 -12   2  355.86   55.99
  -1  12  -2   11.10   26.00
  -1  12  -2   50.69   20.80
  -1  12  -2   44.90   26.20
   1 -12   2   53.09   23.90
   1 -12   2   19.50   39.60
   1 -12   2   32.80   34.50
   1 -12   2  -39.60   32.60
   1 -12   2   77.09   25.20
   1 -12   2   49.70   29.70
   1 -12   2  -47.80   37.10
  -2  12  -2  764.22   61.39
  -2  12  -2  668.53   61.49
  -2  12  -2  695.33   59.39
  -2  12  -2  705.43   76.69
  -2  12  -2  631.14   55.59
   2 -12   2  664.03   59.09
   2 -12   2  689.23   59.39
   2 -12   2  706.93   63.49
   2 -12   2  675.23   69.49
   2 -12   2  626.44   82.79
  -3  12  -2  417.56   51.79
  -3  12  -2  436.36   50.79
  -3  12  -2  372.96   49.80
   3 -12   2  393.06   56.19
   3 -12   2  402.86   51.29
   3 -12   2  424.96   56.89
   3 -12   2  371.96   48.40
   3 -12   2  404.26   64.99
  -4  12  -2   -8.40   34.30
  -4  12  -2   15.60   28.90
  -4  12  -2   29.50   29.70
  -4  12  -2   26.30   31.50
  -4  12  -2   36.30   26.20
   4 -12   2   33.80   30.50
   4 -12   2   23.20   40.00
   4 -12   2   22.90   34.30
   4 -12   2   11.00   51.39
   4 -12   2   67.79   34.10
   4 -12   2   36.60   47.30
  -5  12  -2  506.35   71.89
  -5  12  -2  607.74   69.49
  -5  12  -2  580.64   69.79
  -5  12  -2  560.94   61.49
   5 -12   2  640.54   74.79
   5 -12   2  612.34   76.59
   5 -12   2  635.24   97.89
   5 -12   2  547.85   71.69
  -6  12  -2  190.28   65.29
  -6  12  -2  150.28   42.30
  -6  12  -2  134.49   42.50
  -6  12  -2  263.97   48.10
   6 -12   2  202.68   48.80
   6 -12   2  182.58   44.50
   6 -12   2   49.60   44.50
   6 -12   2  239.18   59.89
   6 -12   2  156.78   62.09
  -7  12  -2   -6.60   43.90
  -7  12  -2   25.00   38.90
  -7  12  -2   17.20   47.40
  -7  12  -2  -36.30   44.70
   7 -12   2   38.60   54.19
   7 -12   2  -25.00   36.50
   7 -12   2   50.29   35.20
   8  11  -2  187.98   41.70
   8  11  -2  290.17   49.50
   8  11  -2  130.99   55.39
  -8 -11   2  346.17  135.19
  -8 -11   2  175.18   76.89
  -8 -11   2  183.68   48.40
  -8 -11   2  132.29   66.09
   7  11  -2  -60.49   47.50
   7  11  -2    3.40   45.30
   7  11  -2   87.19   35.50
   7  11  -2  106.29   41.80
   7  11  -2   86.19   34.00
  -7 -11   2   58.59   58.89
  -7 -11   2   59.79   52.09
  -7 -11   2  119.39   70.29
  -7 -11   2   86.89   50.09
  -7 -11   2   78.39   53.89
   6  11  -2  887.61   68.89
   6  11  -2 1280.07  138.29
   6  11  -2  852.61   91.79
   6  11  -2  817.42   77.79
   6  11  -2 1121.49   86.19
   6  11  -2  814.92   72.79
  -6 -11   2  862.51  101.59
  -6 -11   2  931.31   88.49
  -6 -11   2  960.10  100.59
  -6 -11   2  896.71   76.49
  -6 -11   2 1040.30   99.59
   5  11  -2  388.46   49.00
   5  11  -2  421.26   47.40
   5  11  -2  349.77   41.90
   5  11  -2  353.46   56.79
   5  11  -2  395.46   53.49
   5  11  -2  289.97   47.20
  -5 -11   2  364.86   58.29
  -5 -11   2  325.07   51.29
  -5 -11   2  441.56   54.39
  -5 -11   2  397.46   65.29
  -5 -11   2  291.97   47.10
  -5 -11   2  343.37   48.80
  -5 -11   2  353.36   60.59
   4  11  -2  113.19   31.10
   4  11  -2  132.09   30.20
   4  11  -2  166.88   36.60
   4  11  -2  179.28   30.10
   4  11  -2  180.28   41.00
   4  11  -2  140.39   32.30
   4  11  -2  115.09   35.00
  -4 -11   2   96.39   37.40
  -4 -11   2  170.48   39.60
  -4 -11   2  119.29   33.40
  -4 -11   2  144.19   48.20
  -4 -11   2  126.09   44.90
  -4 -11   2   98.19   36.60
  -4 -11   2  191.48   32.60
   3  11  -2 1405.26   83.19
   3  11  -2 1428.36   91.69
   3  11  -2 1422.06   83.79
   3  11  -2 1492.85   90.59
   3  11  -2 1380.66   79.49
  -3 -11   2 1386.26   97.69
  -3 -11   2 1230.38   98.89
  -3 -11   2 1313.57   90.49
  -3 -11   2 1374.26   80.79
  -3 -11   2 1318.37   84.79
  -3 -11   2 1458.45   87.99
   2  11  -2  234.68   29.40
   2  11  -2  201.38   36.70
   2  11  -2  260.37   32.20
   2  11  -2  256.77   56.49
   2  11  -2  220.98   36.50
   2  11  -2  195.58   32.90
  -2 -11   2  214.08   34.50
  -2 -11   2  217.38   33.10
  -2 -11   2  223.38   42.20
  -2 -11   2  222.98   30.40
  -2 -11   2  196.48   37.10
  -2 -11   2  221.88   39.30
  -2 -11   2  189.88   33.70
  -2 -11   2  210.38   44.60
   1  11  -2   -7.90   28.70
   1  11  -2    9.90   16.00
   1  11  -2   31.20   12.60
   1  11  -2  -12.50   38.30
   1  11  -2   23.90   24.40
   1  11  -2   11.70   19.40
   1  11  -2   31.10   24.50
  -1 -11   2  -12.90   24.50
  -1 -11   2    2.20   29.50
  -1 -11   2   15.80   24.40
  -1 -11   2   -1.70   14.90
  -1 -11   2    5.40   21.10
  -1 -11   2   13.50   18.80
   0  11  -2  723.03   39.90
   0  11  -2  769.42   54.99
   0  11  -2  721.23   57.69
   0  11  -2  789.02   60.59
   0  11  -2  697.93   56.49
   0 -11   2  722.43   62.39
   0 -11   2  729.13   66.09
   0 -11   2  732.23   57.19
   0 -11   2  631.54   57.79
   0 -11   2  750.62   67.99
   0 -11   2  734.23   54.99
   0 -11   2  682.13   63.29
   0 -11   2  728.93   41.00
  -1  11  -2  514.15   25.30
  -1  11  -2  683.73   51.49
  -1  11  -2  491.15   53.39
  -1  11  -2  535.45   46.50
  -1  11  -2  516.25   48.00
  -1  11  -2  558.44   50.69
   1 -11   2  590.94   60.09
   1 -11   2  545.55   53.99
   1 -11   2  499.15   64.09
   1 -11   2  547.55   48.20
   1 -11   2  577.84   62.29
   1 -11   2  459.85   49.99
   1 -11   2  473.55   52.99
  -2  11  -2  161.28   28.40
  -2  11  -2  116.79   34.00
  -2  11  -2  103.99   26.90
  -2  11  -2  181.88   31.00
   2 -11   2  149.88   30.40
   2 -11   2  132.99   36.30
   2 -11   2   98.99   27.20
   2 -11   2   92.09   35.30
   2 -11   2  163.48   36.10
   2 -11   2  159.58   33.20
   2 -11   2  141.09   31.50
  -3  11  -2  250.37   39.20
  -3  11  -2  301.27   42.60
  -3  11  -2  271.27   45.50
  -3  11  -2  241.68   37.60
  -3  11  -2  252.57   37.70
  -3  11  -2  318.87   60.29
   3 -11   2  307.37   49.10
   3 -11   2  250.87   48.30
   3 -11   2  225.78   37.80
   3 -11   2  281.57   48.90
   3 -11   2  253.47   42.80
   3 -11   2  234.38   37.30
   3 -11   2  305.97   41.60
  -4  11  -2  510.45   54.89
  -4  11  -2  579.54   57.59
  -4  11  -2  650.33   79.29
  -4  11  -2  517.25   58.49
  -4  11  -2  561.34   52.99
   4 -11   2  556.94   59.19
   4 -11   2  584.64   59.79
   4 -11   2  671.13   72.39
   4 -11   2  507.65   65.19
   4 -11   2  579.64   57.09
  -5  11  -2   14.00   29.20
  -5  11  -2   56.89   33.20
  -5  11  -2   19.60   23.60
  -5  11  -2    2.50   25.50
  -5  11  -2   33.50   33.00
   5 -11   2   29.80   33.80
   5 -11   2  -84.09   49.60
   5 -11   2   -0.70   27.30
   5 -11   2  -70.69   35.50
   5 -11   2   -7.80   35.30
  -6  11  -2  579.44   61.49
  -6  11  -2  520.25   68.99
  -6  11  -2  620.54   77.49
  -6  11  -2  591.94   58.99
  -6  11  -2  509.55   68.09
   6 -11   2  497.05   76.39
   6 -11   2  572.54   69.79
   6 -11   2  547.95   71.99
   6 -11   2  462.35   70.59
   6 -11   2  587.04   64.49
  -7  11  -2  605.64   80.89
  -7  11  -2  675.53   71.09
  -7  11  -2  678.23   81.19
  -7  11  -2  659.53   79.59
   7 -11   2  687.63   73.69
   7 -11   2  610.44   82.39
   7 -11   2  717.63   72.49
   7 -11   2  695.63   79.39
   7 -11   2  562.14   86.69
  -8  11  -2    3.50   41.70
  -8  11  -2  146.39   59.09
  -8  11  -2   66.19   49.80
   8 -11   2   35.60   58.59
   8 -11   2   79.49   42.30
   8 -11   2    2.00   41.20
   8  10  -2  337.17   51.29
   8  10  -2  470.65   67.59
   8  10  -2  367.46   52.99
   8  10  -2  127.79  108.09
  -8 -10   2  424.46   73.29
  -8 -10   2  344.27   70.29
  -8 -10   2  351.66   70.99
   7  10  -2  587.04   67.69
   7  10  -2  654.23   89.09
   7  10  -2  654.23   85.69
   7  10  -2  666.63   60.39
   7  10  -2  711.33   77.39
  -7 -10   2  614.54   85.69
  -7 -10   2  727.13   97.39
  -7 -10   2  760.72   71.89
  -7 -10   2  696.13   79.89
   6  10  -2   -0.90   55.79
   6  10  -2  145.59   31.60
   6  10  -2  165.88   42.30
   6  10  -2  164.08   43.00
   6  10  -2  151.88   32.50
   6  10  -2  191.58   40.70
  -6 -10   2  147.89   43.00
  -6 -10   2  129.69   46.30
  -6 -10   2  201.18   46.80
  -6 -10   2  252.27   53.09
  -6 -10   2   56.99   47.60
  -6 -10   2  142.89   34.30
  -6 -10   2  215.18   44.60
  -6 -10   2  182.48   42.50
   5  10  -2  594.34   51.29
   5  10  -2  620.04   51.79
   5  10  -2  693.23   74.29
   5  10  -2  652.53   66.99
   5  10  -2  545.55   54.69
   5  10  -2  745.43   92.29
   5  10  -2  628.04   62.19
   5  10  -2  620.84   60.79
  -5 -10   2  565.74   63.29
  -5 -10   2  603.64   74.69
  -5 -10   2  611.64   71.29
  -5 -10   2  593.14   69.29
  -5 -10   2  650.33   56.39
  -5 -10   2  736.53   66.19
   4  10  -2  506.75   57.59
   4  10  -2  638.24   60.89
   4  10  -2  546.95   51.69
   4  10  -2  686.23   81.79
   4  10  -2  565.84   46.20
   4  10  -2  640.54   52.79
   4  10  -2  558.24   56.09
   4  10  -2  584.84   53.89
  -4 -10   2  644.74   56.39
  -4 -10   2  648.94   68.79
  -4 -10   2  637.44   68.39
  -4 -10   2  517.85   53.89
  -4 -10   2  676.53   54.19
  -4 -10   2  620.44   52.89
  -4 -10   2  605.84   59.59
   3  10  -2   16.40   22.00
   3  10  -2   26.20   39.00
   3  10  -2   -2.20   15.60
   3  10  -2   18.40   20.10
   3  10  -2   -8.30   20.20
   3  10  -2    6.40   22.70
   3  10  -2  -14.00   17.50
   3  10  -2   13.80   21.30
  -3 -10   2   62.79   28.40
  -3 -10   2   15.00   18.90
  -3 -10   2   17.70   22.10
  -3 -10   2  -18.30   19.00
  -3 -10   2    8.90   27.50
  -3 -10   2   23.20   25.00
  -3 -10   2   35.10   21.90
  -3 -10   2   22.50   22.30
   2  10  -2  963.90   65.69
   2  10  -2  849.72   58.19
   2  10  -2  876.21   63.09
   2  10  -2  898.21   63.59
   2  10  -2  918.41   63.59
   2  10  -2  744.83   60.29
   2  10  -2  910.11   83.69
   2  10  -2  886.71   54.69
  -2 -10   2  914.51   65.19
  -2 -10   2  859.31   61.49
  -2 -10   2  978.50   69.39
  -2 -10   2  907.11   71.29
  -2 -10   2  958.80   68.19
  -2 -10   2  969.70   79.39
  -2 -10   2  949.40   62.39
  -2 -10   2 1036.80   67.99
  -2 -10   2  866.71   62.79
   1  10  -2  454.75   46.90
   1  10  -2  433.36   33.20
   1  10  -2  485.95   68.49
   1  10  -2  462.35   45.00
   1  10  -2  501.05   40.40
   1  10  -2  533.65   44.70
   1  10  -2  441.46   44.80
   1  10  -2  459.15   46.70
  -1 -10   2  472.55   58.79
  -1 -10   2  488.75   50.49
  -1 -10   2  468.25   35.20
  -1 -10   2  454.45   47.20
  -1 -10   2  436.46   48.90
  -1 -10   2  494.85   42.90
  -1 -10   2  447.76   49.00
   0  10  -2  725.63   68.89
   0  10  -2  822.62   56.59
   0  10  -2  725.63   57.79
   0  10  -2  752.42   52.39
   0  10  -2  807.42   54.49
   0  10  -2  737.23   41.20
   0  10  -2  850.31   59.19
   0  10  -2  744.73   58.09
   0 -10   2  755.02   52.79
   0 -10   2  760.22   55.89
   0 -10   2  763.92   69.69
   0 -10   2  678.73   57.09
   0 -10   2  762.42   41.50
   0 -10   2  816.32   62.39
   0 -10   2  812.52   59.59
   0 -10   2  767.22   60.89
  -1  10  -2   24.10   29.00
  -1  10  -2   12.10    6.40
  -1  10  -2   -0.90   15.50
  -1  10  -2   20.50   20.70
  -1  10  -2   22.40   16.80
  -1  10  -2   13.60   22.00
  -1  10  -2   29.70   19.90
   1 -10   2   28.20   21.80
   1 -10   2   34.10   23.90
   1 -10   2   39.90   22.40
   1 -10   2   52.59   20.70
   1 -10   2   17.00   18.00
   1 -10   2   15.10   23.80
   1 -10   2   40.80   18.50
  -2  10  -2  675.33   51.39
  -2  10  -2  650.53   53.79
  -2  10  -2  745.13   60.69
   2 -10   2  625.44   64.19
   2 -10   2  610.34   52.69
   2 -10   2  697.83   56.89
   2 -10   2  689.93   51.69
   2 -10   2  709.43   69.09
   2 -10   2  604.54   53.39
   2 -10   2  618.04   53.19
  -3  10  -2  753.02   59.99
  -3  10  -2  571.74   63.19
  -3  10  -2  735.43   58.69
  -3  10  -2  827.22   57.59
  -3  10  -2  688.33   55.79
   3 -10   2  746.23   60.99
   3 -10   2  680.93   67.19
   3 -10   2  794.02   58.89
   3 -10   2  745.53   70.79
   3 -10   2  775.92   56.19
   3 -10   2  815.22   67.09
   3 -10   2  691.73   59.69
  -4  10  -2   56.29   22.10
  -4  10  -2  112.79   30.30
  -4  10  -2   89.09   34.40
  -4  10  -2   72.49   20.20
  -4  10  -2   98.39   25.20
  -4  10  -2   36.80   21.50
   4 -10   2   49.40   35.80
   4 -10   2   75.99   33.30
   4 -10   2   75.39   28.70
   4 -10   2  126.59   39.10
   4 -10   2   11.50   22.80
   4 -10   2   66.89   27.80
   4 -10   2   79.59   31.80
  -5  10  -2 1584.44  100.09
  -5  10  -2 1504.95   98.29
  -5  10  -2 1580.04   95.39
  -5  10  -2 1697.33   92.79
  -5  10  -2 1506.15  115.69
  -5  10  -2 1790.22   94.59
   5 -10   2 1574.54   96.19
   5 -10   2 1665.23  115.89
   5 -10   2 1435.26   98.29
   5 -10   2 1271.67  101.59
   5 -10   2 1674.03  110.19
   5 -10   2 1613.34   99.69
  -6  10  -2  510.15   63.19
  -6  10  -2  524.45   53.59
  -6  10  -2  531.75   62.99
  -6  10  -2  565.64   56.49
  -6  10  -2  537.15   67.49
   6 -10   2  474.95   65.39
   6 -10   2  520.55   63.99
   6 -10   2  547.25   71.69
   6 -10   2  601.64   62.69
   6 -10   2  526.25   55.89
   6 -10   2  568.74   72.99
  -7  10  -2   33.40   27.80
  -7  10  -2  -11.80   38.30
  -7  10  -2    3.30   26.90
  -7  10  -2    9.90   41.20
   7 -10   2   14.90   47.80
   7 -10   2  -19.40   32.80
   7 -10   2   20.00   30.60
   7 -10   2   25.00   69.49
   7 -10   2   30.30   47.10
   7 -10   2    1.30   50.59
   7 -10   2  -71.19   67.89
   7 -10   2  -17.50   36.90
  -8  10  -2  357.66   73.29
  -8  10  -2  342.47   49.20
  -8  10  -2  205.88   58.09
  -8  10  -2  238.38   56.99
   8 -10   2  257.27   65.89
   8 -10   2  300.67   66.49
   8 -10   2  338.27   50.89
   8 -10   2  206.98   52.29
   8 -10   2  337.77   64.19
   9   9  -2  252.17   45.90
   9   9  -2   -9.20   85.69
   9   9  -2  240.08   63.69
   9   9  -2  188.38   49.60
  -9  -9   2  162.18   70.59
  -9  -9   2  301.37   72.49
  -9  -9   2  226.78   52.79
  -9  -9   2  104.29   63.39
   8   9  -2  286.17   55.09
   8   9  -2  273.77   48.90
   8   9  -2  401.46   53.69
   8   9  -2  262.17   61.29
  -8  -9   2  249.28   55.09
  -8  -9   2  363.26   63.89
  -8  -9   2  144.99   42.90
  -8  -9   2  238.98   61.39
   7   9  -2  -19.30   39.80
   7   9  -2   54.99   27.40
   7   9  -2  -51.99   28.80
   7   9  -2   -0.10   52.59
   7   9  -2   29.60   28.00
  -7  -9   2   52.39   30.70
  -7  -9   2   62.89   39.70
  -7  -9   2   35.20   39.60
  -7  -9   2   34.80   62.39
  -7  -9   2   20.20   33.80
  -7  -9   2  -18.70   44.40
  -7  -9   2   24.50   37.50
   6   9  -2  805.62   74.99
   6   9  -2  814.12   60.19
   6   9  -2  777.32   88.59
   6   9  -2  735.03   57.89
   6   9  -2  707.73   68.79
   6   9  -2  876.81   79.39
  -6  -9   2  773.92   87.39
  -6  -9   2  832.22   71.29
  -6  -9   2  801.12   80.09
  -6  -9   2  863.01   80.89
  -6  -9   2  925.71   78.09
  -6  -9   2  907.41   64.39
   5   9  -2  440.16   47.40
   5   9  -2  406.66   45.50
   5   9  -2  391.36   51.29
   5   9  -2  443.36   53.19
   5   9  -2  455.45   45.90
   5   9  -2  528.35   78.99
   5   9  -2  436.36   41.40
  -5  -9   2  384.16   56.79
  -5  -9   2  553.24   53.09
  -5  -9   2  548.85   63.19
  -5  -9   2  441.76   46.50
  -5  -9   2  431.86   48.60
  -5  -9   2  490.45   54.79
  -5  -9   2  390.66   52.19
  -5  -9   2  491.05   53.69
   4   9  -2  105.69   21.40
   4   9  -2  100.09   28.70
   4   9  -2   39.50   23.80
   4   9  -2  142.29   26.20
   4   9  -2  120.39   40.70
   4   9  -2  112.69   27.90
   4   9  -2   82.39   25.20
  -4  -9   2  103.19   24.90
  -4  -9   2  118.79   27.20
  -4  -9   2   97.09   26.60
  -4  -9   2  140.19   28.00
  -4  -9   2  108.49   27.00
  -4  -9   2   96.09   35.00
  -4  -9   2  125.89   35.00
  -4  -9   2  123.39   27.60
   3   9  -2 1157.48   67.29
   3   9  -2  935.91   79.79
   3   9  -2 1210.78   73.49
   3   9  -2 1255.67   69.99
   3   9  -2 1232.68   71.49
   3   9  -2 1180.08   91.79
   3   9  -2 1243.48   73.89
   3   9  -2 1181.28   74.09
  -3  -9   2 1151.78   72.79
  -3  -9   2 1203.98   80.29
  -3  -9   2 1099.29   76.19
  -3  -9   2 1276.67   73.69
  -3  -9   2 1107.39   70.39
  -3  -9   2 1311.97   73.19
  -3  -9   2 1255.47   85.39
   2   9  -2  735.03   50.29
   2   9  -2  777.12   53.69
   2   9  -2  820.82   57.29
   2   9  -2  717.83   70.89
   2   9  -2  689.83   50.09
   2   9  -2  668.03   56.39
   2   9  -2  734.93   46.50
   2   9  -2  749.82   52.89
  -2  -9   2  723.83   55.79
  -2  -9   2  769.02   55.69
  -2  -9   2  812.82   69.59
  -2  -9   2  826.82   53.79
  -2  -9   2  706.63   58.99
  -2  -9   2  726.73   47.20
  -2  -9   2  738.43   52.79
   1   9  -2   46.50   26.80
   1   9  -2   -8.80   16.30
   1   9  -2   14.00   17.10
   1   9  -2   25.20   20.30
   1   9  -2   25.50   20.80
   1   9  -2   23.30    9.40
   1   9  -2   21.70   14.00
   1   9  -2   12.80   15.20
  -1  -9   2   -4.10   18.50
  -1  -9   2   20.10   17.30
  -1  -9   2   -6.30   13.90
  -1  -9   2   21.10   27.50
  -1  -9   2   -0.40   17.00
  -1  -9   2   15.80   19.70
  -1  -9   2    3.80   11.70
  -1  -9   2   -4.00   18.20
   0   9  -2  919.91   56.69
   0   9  -2  855.81   45.40
   0   9  -2  892.01   75.39
   0   9  -2  796.92   57.49
   0   9  -2  980.70   59.79
   0   9  -2  904.31   56.69
   0   9  -2  882.91   58.49
   0  -9   2  908.41   56.09
   0  -9   2  871.41   60.69
   0  -9   2 1020.40   63.79
   0  -9   2  941.21   59.59
   0  -9   2  875.01   45.30
   0  -9   2  840.72   61.69
   0  -9   2  841.62   68.09
   0  -9   2  958.30   60.49
  -1   9  -2 1685.63  104.19
  -1   9  -2 1495.15   88.69
  -1   9  -2 1560.64   85.19
  -1   9  -2 1668.83   88.99
  -1   9  -2 1720.63   86.29
  -1   9  -2 1595.84   69.59
   1  -9   2 1580.34   88.09
   1  -9   2 1695.13   91.19
   1  -9   2 1670.53   93.99
   1  -9   2 1645.14   84.69
   1  -9   2 1657.33  103.49
   1  -9   2 1531.65   88.09
   1  -9   2 1487.75   87.59
  -2   9  -2  253.37   34.20
  -2   9  -2  241.78   31.40
  -2   9  -2  292.17   41.20
  -2   9  -2  227.98   34.70
  -2   9  -2  269.17   35.90
   2  -9   2  237.68   30.60
   2  -9   2  210.08   28.90
   2  -9   2  278.67   39.10
   2  -9   2  225.08   37.80
   2  -9   2  289.67   35.00
   2  -9   2  205.58   38.20
   2  -9   2  222.58   32.60
  -3   9  -2  733.83   53.09
  -3   9  -2  588.74   47.40
  -3   9  -2  568.94   57.39
  -3   9  -2  612.54   49.20
  -3   9  -2  684.03   49.00
  -3   9  -2  685.03   55.59
   3  -9   2  703.63   53.39
   3  -9   2  574.94   61.19
   3  -9   2  618.94   61.09
   3  -9   2  744.43   56.09
   3  -9   2  729.13   60.19
   3  -9   2  701.73   50.59
   3  -9   2  599.84   53.99
  -4   9  -2 1636.04   97.39
  -4   9  -2 1696.63   89.59
  -4   9  -2 1572.74   90.69
  -4   9  -2 1740.83  102.59
  -4   9  -2 1795.32   93.09
  -4   9  -2 1590.34   94.09
   4  -9   2 1538.45  105.09
   4  -9   2 1611.14  101.99
   4  -9   2 1643.04   92.19
   4  -9   2 1621.14   91.89
   4  -9   2 1741.03   96.59
   4  -9   2 1643.44  104.89
   4  -9   2 1505.25   95.49
  -5   9  -2   62.99   25.20
  -5   9  -2   77.19   38.50
  -5   9  -2   80.29   23.30
  -5   9  -2   47.20   20.90
  -5   9  -2   74.19   26.10
  -5   9  -2   49.10   26.70
   5  -9   2   77.89   41.30
   5  -9   2   70.59   34.40
   5  -9   2   28.60   39.90
   5  -9   2   43.50   20.70
   5  -9   2   40.50   25.50
   5  -9   2   83.59   28.80
   5  -9   2   39.70   28.90
  -6   9  -2  587.84   32.20
  -6   9  -2  506.45   69.39
  -6   9  -2  661.33   55.79
  -6   9  -2  668.33   52.99
  -6   9  -2  637.24   59.49
  -6   9  -2  642.94   62.99
  -6   9  -2  664.93   63.49
   6  -9   2  540.85   72.29
   6  -9   2  711.23   70.79
   6  -9   2  546.05   54.79
   6  -9   2  655.83   65.79
   6  -9   2  535.55   65.39
   6  -9   2  611.84   64.69
  -7   9  -2  792.62   47.00
  -7   9  -2  742.83   73.99
  -7   9  -2  858.71   65.19
  -7   9  -2  740.73   79.99
  -7   9  -2  601.24   75.49
   7  -9   2  855.01   68.19
   7  -9   2  909.01   89.89
   7  -9   2  801.32   75.89
   7  -9   2  658.63   73.89
   7  -9   2  967.30   86.69
   7  -9   2  875.31   84.69
  -8   9  -2  112.89   42.70
  -8   9  -2  117.69   46.90
  -8   9  -2  127.59   35.20
  -8   9  -2   96.29   26.40
  -8   9  -2   74.99   53.09
   8  -9   2   52.99   51.69
   8  -9   2  137.99   56.29
   8  -9   2   88.79   41.90
   8  -9   2  142.59   54.19
   8  -9   2   13.80   87.29
   8  -9   2  191.58   36.90
   8  -9   2   60.79   43.40
  -9   9  -2    3.40   47.30
  -9   9  -2   54.49   36.20
   9  -9   2   42.00   56.79
   9  -9   2   55.59   58.69
   9  -9   2  -28.30   41.50
   9  -9   2    6.20   33.10
   9   8  -2   91.69   59.69
   9   8  -2   18.50   30.30
   9   8  -2  -10.70   34.60
   9   8  -2   17.20   43.40
   9   8  -2   34.60   49.40
  -9  -8   2  -29.80   50.79
  -9  -8   2  -29.20   39.10
  -9  -8   2   77.49   59.19
  -9  -8   2   52.19   69.39
  -9  -8   2   62.39   50.49
   8   8  -2  269.37   46.00
   8   8  -2  327.87   46.70
   8   8  -2  276.47   70.79
   8   8  -2  319.97   59.39
   8   8  -2  248.68   58.69
   8   8  -2  387.26   64.69
  -8  -8   2  371.16   70.09
  -8  -8   2  356.56   57.19
  -8  -8   2  321.97   51.09
  -8  -8   2  297.67   63.09
  -8  -8   2  339.17   49.20
   7   8  -2  814.92   80.89
   7   8  -2  880.11   66.79
   7   8  -2  848.62   61.39
   7   8  -2  815.52   98.49
   7   8  -2  818.02   83.49
   7   8  -2  886.21   71.49
  -7  -8   2  849.52   83.89
  -7  -8   2 1033.40   85.49
  -7  -8   2  918.21   84.39
  -7  -8   2  869.61   87.09
  -7  -8   2  790.92   65.79
   6   8  -2  109.59   34.50
   6   8  -2  180.88   27.10
   6   8  -2  140.39   38.60
   6   8  -2   66.19   45.00
   6   8  -2  170.58   32.60
   6   8  -2  130.59   32.60
  -6  -8   2  118.29   44.30
  -6  -8   2  127.39   29.70
  -6  -8   2  218.78   38.30
  -6  -8   2  169.98   37.60
  -6  -8   2  201.58   40.00
  -6  -8   2  148.49   33.60
  -6  -8   2  158.38   30.60
  -6  -8   2  138.69   41.00
   5   8  -2  318.87   38.20
   5   8  -2  287.97   41.90
   5   8  -2  367.06   41.60
   5   8  -2  266.77   37.40
   5   8  -2  420.76   46.80
   5   8  -2  320.97   36.80
   5   8  -2  386.06   53.59
  -5  -8   2  316.97   45.20
  -5  -8   2  312.77   38.90
  -5  -8   2  367.96   51.99
  -5  -8   2  282.17   36.50
  -5  -8   2  282.27   41.30
  -5  -8   2  387.56   55.19
  -5  -8   2  354.46   48.40
  -5  -8   2  324.07   45.40
   4   8  -2  977.90   69.19
   4   8  -2 1160.28   70.49
   4   8  -2 1175.68   74.29
   4   8  -2 1121.79   71.39
   4   8  -2 1122.99   67.19
   4   8  -2 1112.99   86.99
  -4  -8   2 1172.58   80.39
  -4  -8   2 1201.08   70.19
  -4  -8   2 1396.56   74.99
  -4  -8   2 1201.78   84.29
  -4  -8   2 1136.09   73.69
  -4  -8   2 1126.49   70.89
  -4  -8   2 1234.68   73.09
  -4  -8   2 1212.78   71.49
   3   8  -2   97.19   19.60
   3   8  -2   86.69   20.90
   3   8  -2   68.39   19.40
   3   8  -2   66.59   18.70
   3   8  -2  107.29   23.10
   3   8  -2  104.99   33.00
   3   8  -2   90.19   22.70
  -3  -8   2  120.59   30.20
  -3  -8   2  104.69   21.00
  -3  -8   2   88.59   20.50
  -3  -8   2   83.59   20.90
  -3  -8   2   63.89   29.60
  -3  -8   2  105.99   21.30
  -3  -8   2   89.59   23.30
  -3  -8   2  107.69   24.50
   2   8  -2  810.02   50.89
   2   8  -2  764.52   49.40
   2   8  -2  972.40   72.59
   2   8  -2  806.02   48.70
   2   8  -2  902.51   54.89
   2   8  -2  820.72   53.69
   2   8  -2  739.63   54.69
  -2  -8   2  847.52   52.89
  -2  -8   2  793.12   54.59
  -2  -8   2  783.82   59.19
  -2  -8   2  787.22   55.29
  -2  -8   2  896.51   50.49
  -2  -8   2  763.02   52.19
  -2  -8   2  808.72   52.39
  -2  -8   2  757.82   63.59
   1   8  -2 1261.07   77.09
   1   8  -2 1373.46   74.39
   1   8  -2 1324.87   72.79
   1   8  -2 1400.46   75.99
   1   8  -2 1634.74   91.09
   1   8  -2 1366.86   68.79
  -1  -8   2 1431.86   80.49
  -1  -8   2 1395.06   76.69
  -1  -8   2 1213.58   81.49
  -1  -8   2 1338.87   68.09
  -1  -8   2 1487.25   81.39
  -1  -8   2 1698.13   80.99
  -1  -8   2 1373.76   73.79
  -1  -8   2 1473.25   90.29
   0   8  -2  449.06   38.70
   0   8  -2  542.05   43.60
   0   8  -2  618.24   42.50
   0   8  -2  628.34   44.20
   0   8  -2  656.53   45.40
   0   8  -2  551.14   39.80
   0  -8   2  638.14   41.20
   0  -8   2  557.04   41.80
   0  -8   2  584.44   32.50
   0  -8   2  567.74   45.20
   0  -8   2  550.74   53.19
  -1   8  -2    0.20    5.70
  -1   8  -2   27.70   13.70
  -1   8  -2   10.60   14.20
  -1   8  -2   11.00   12.40
   1  -8   2   18.10   12.60
   1  -8   2  -10.50   18.40
   1  -8   2    8.80   15.60
   1  -8   2   14.50   11.90
  -2   8  -2  612.94   42.90
  -2   8  -2  582.54   45.10
  -2   8  -2  587.04   41.90
  -2   8  -2  566.14   44.10
  -2   8  -2  617.64   43.00
   2  -8   2  532.85   41.60
   2  -8   2  579.94   43.90
   2  -8   2  577.04   44.30
   2  -8   2  560.14   52.09
   2  -8   2  547.25   49.80
   2  -8   2  691.73   51.19
  -3   8  -2  588.04   48.40
  -3   8  -2  662.73   46.40
  -3   8  -2  546.25   44.80
  -3   8  -2  543.05   51.69
  -3   8  -2  625.54   44.10
  -3   8  -2  568.14   46.80
   3  -8   2  617.24   45.00
   3  -8   2  603.24   49.00
   3  -8   2  573.54   47.20
   3  -8   2  672.13   58.39
   3  -8   2  657.73   50.09
   3  -8   2  598.14   53.39
  -4   8  -2   12.80    4.80
  -4   8  -2   17.30   16.90
  -4   8  -2   13.70    3.70
  -4   8  -2   10.40   15.60
  -4   8  -2    3.60   16.30
  -4   8  -2   20.70   19.20
  -4   8  -2   21.30   16.10
  -4   8  -2    0.50   22.40
   4  -8   2  -18.00   25.90
   4  -8   2  -12.00   19.30
   4  -8   2   24.50   19.70
   4  -8   2   20.20   26.30
   4  -8   2   20.10   17.50
   4  -8   2   11.80   24.40
   4  -8   2   -7.00   15.50
  -5   8  -2 1464.85   90.39
  -5   8  -2 1358.46   79.39
  -5   8  -2 1333.57   80.49
  -5   8  -2 1352.76   92.19
  -5   8  -2 1440.96   78.69
  -5   8  -2 1302.97   80.89
  -5   8  -2 1369.76   62.29
   5  -8   2 1384.96   94.59
   5  -8   2 1352.76   89.59
   5  -8   2 1288.67   87.19
   5  -8   2 1402.86   80.99
   5  -8   2 1332.37   83.59
   5  -8   2 1383.66   97.49
   5  -8   2 1376.16   82.39
  -6   8  -2  845.82   71.79
  -6   8  -2  742.73   82.39
  -6   8  -2  864.81   60.29
  -6   8  -2  838.32   65.09
  -6   8  -2  838.92   65.59
  -6   8  -2  797.52   47.20
   6  -8   2  815.62   71.89
   6  -8   2  792.22   60.59
   6  -8   2  838.22   68.79
   6  -8   2  800.92   69.39
   6  -8   2  952.70   88.89
   6  -8   2  856.71   70.99
  -7   8  -2   14.40   21.60
  -7   8  -2   43.80   22.70
  -7   8  -2   43.00   21.40
  -7   8  -2   42.60   26.90
  -7   8  -2  -39.30   29.70
  -7   8  -2   38.30   57.99
  -7   8  -2   -6.10   30.70
   7  -8   2  -10.50   45.20
   7  -8   2   16.90   34.30
   7  -8   2   61.39   25.10
   7  -8   2  -20.40   49.50
   7  -8   2  -24.10   30.10
   7  -8   2    4.80   30.30
   7  -8   2   34.00   35.50
  -8   8  -2  214.28   51.39
  -8   8  -2  357.16   43.50
  -8   8  -2  241.08   34.80
  -8   8  -2  274.57   53.79
   8  -8   2  269.57   48.60
   8  -8   2  196.68   65.59
   8  -8   2  242.58   40.00
   8  -8   2  314.37   56.79
   8  -8   2  282.77   57.49
   8  -8   2  343.27   56.99
   8  -8   2  256.67   46.70
  -9   8  -2   93.59   56.09
  -9   8  -2  151.08   53.49
  -9   8  -2  164.18   39.50
  -9   8  -2  130.39   53.79
   9  -8   2  211.78   48.60
   9  -8   2  272.97   59.49
   9  -8   2   24.30   65.59
   9  -8   2  180.28   47.90
   9  -8   2  186.38   53.99
   9  -8   2  180.38   71.89
  10   7  -2  143.99   49.00
  10   7  -2  223.98   41.80
  10   7  -2   46.30   45.30
 -10  -7   2  354.86   65.59
 -10  -7   2   82.59   55.69
 -10  -7   2  197.88   69.19
 -10  -7   2  113.69   61.99
   9   7  -2  586.64   80.59
   9   7  -2  543.35   85.19
   9   7  -2  576.94   61.39
   9   7  -2  517.45   80.39
   9   7  -2  429.96   60.99
  -9  -7   2  593.54   84.69
  -9  -7   2  459.75   63.59
  -9  -7   2  525.15   74.79
  -9  -7   2  595.14   77.79
  -9  -7   2  540.85   77.69
   8   7  -2  333.87   55.49
   8   7  -2  447.06   48.20
   8   7  -2  407.16   52.49
   8   7  -2  483.65   66.79
   8   7  -2  401.76   66.09
   8   7  -2  338.47   57.49
  -8  -7   2  432.56   52.39
  -8  -7   2  307.47   57.99
  -8  -7   2  441.56   64.19
  -8  -7   2  251.37   53.09
  -8  -7   2  405.06   66.69
   7   7  -2   37.60   23.70
   7   7  -2  -11.30   29.20
   7   7  -2   53.69   19.70
   7   7  -2   54.29   36.10
   7   7  -2   31.80   45.10
   7   7  -2    4.40   45.20
   7   7  -2   15.60   32.10
   7   7  -2    9.70   31.70
  -7  -7   2    2.20   24.60
  -7  -7   2   62.49   26.70
  -7  -7   2   16.50   31.00
  -7  -7   2  -25.00   42.30
  -7  -7   2   33.60   26.50
  -7  -7   2   60.89   35.70
  -7  -7   2   73.89   24.00
  -7  -7   2   43.80   37.30
   6   7  -2  792.82   56.69
   6   7  -2  913.91   71.49
   6   7  -2  796.22   80.59
   6   7  -2  825.42   70.39
   6   7  -2  797.62   68.69
   6   7  -2  745.43   59.69
   6   7  -2  805.52   62.89
   6   7  -2  796.32   59.09
  -6  -7   2  741.73   59.39
  -6  -7   2  841.02   69.99
  -6  -7   2  756.62   60.89
  -6  -7   2  769.02   59.19
  -6  -7   2  747.83   77.69
  -6  -7   2  793.22   71.69
  -6  -7   2  839.22   60.09
  -6  -7   2  885.41   68.59
   5   7  -2 1023.50   66.69
   5   7  -2  951.20   64.99
   5   7  -2 1097.49   71.99
   5   7  -2 1105.89   73.49
   5   7  -2  982.50   62.39
   5   7  -2 1083.19   81.59
   5   7  -2  942.41   72.59
  -5  -7   2  958.70   63.89
  -5  -7   2 1033.00   63.39
  -5  -7   2  912.51   66.49
  -5  -7   2 1052.59   65.39
  -5  -7   2  951.10   64.29
  -5  -7   2  922.91   76.59
  -5  -7   2  995.90   74.89
  -5  -7   2 1132.59   75.19
   4   7  -2   79.19   20.80
   4   7  -2   68.09   15.20
   4   7  -2  120.79   25.50
   4   7  -2   46.10   21.10
   4   7  -2   57.79   20.00
   4   7  -2   67.69   23.10
   4   7  -2   63.59   20.00
  -4  -7   2   82.49   25.90
  -4  -7   2   99.09   23.60
  -4  -7   2   78.09   21.20
  -4  -7   2  109.09   20.50
  -4  -7   2   40.70   24.20
  -4  -7   2   68.39   19.90
  -4  -7   2   48.90   21.30
   3   7  -2 1004.10   56.09
   3   7  -2 1088.69   74.69
   3   7  -2  955.90   60.69
   3   7  -2 1139.79   63.89
   3   7  -2 1043.00   62.69
   3   7  -2  925.71   57.69
   3   7  -2  973.60   57.09
  -3  -7   2 1034.80   70.49
  -3  -7   2  964.60   64.29
  -3  -7   2 1110.59   61.99
  -3  -7   2 1001.10   58.99
  -3  -7   2  957.80   62.59
  -3  -7   2  910.31   65.29
  -3  -7   2  942.41   66.19
   2   7  -2 1941.01   91.49
   2   7  -2 1867.81   90.89
   2   7  -2 1886.81   95.69
   2   7  -2 1811.72   90.59
   2   7  -2 1995.90   95.49
  -2  -7   2 1994.30   95.69
  -2  -7   2 1893.01   93.99
  -2  -7   2 1892.21   96.29
  -2  -7   2 1898.01   99.39
  -2  -7   2 1901.21   93.29
  -2  -7   2 1605.24   88.29
  -2  -7   2 1984.30   93.49
  -2  -7   2 1935.71  105.59
   1   7  -2   10.10   12.40
   1   7  -2   -1.50   12.50
   1   7  -2   -8.10    9.40
   1   7  -2   16.10    9.60
   1   7  -2   10.20   11.50
   1   7  -2   26.10   16.50
   1   7  -2   -2.40   13.30
   1   7  -2   10.00   10.00
  -1  -7   2   19.50   12.10
  -1  -7   2   18.40   13.20
  -1  -7   2   24.70    9.90
  -1  -7   2    9.00   14.20
  -1  -7   2   16.10   12.70
  -1  -7   2   29.60   18.90
   0   7  -2  588.44   52.19
   0   7  -2  522.15   38.80
   0   7  -2  720.33   42.90
   0   7  -2  665.43   42.20
   0   7  -2  641.84   43.40
   0   7  -2  597.44   42.20
   0   7  -2  569.54   39.70
   0   7  -2  593.54   35.30
   0  -7   2  597.24   39.70
   0  -7   2  708.23   46.00
   0  -7   2  531.95   42.60
   0  -7   2  587.24   49.40
   0  -7   2  592.44   32.90
   0  -7   2  681.83   42.90
   0  -7   2  647.04   42.40
   0  -7   2  623.34   43.30
  -1   7  -2 1865.71   88.79
  -1   7  -2 1909.51   91.59
  -1   7  -2 1776.92   87.89
  -1   7  -2 1706.63   89.49
  -1   7  -2 1704.03   76.29
  -1   7  -2 1775.52  101.39
   1  -7   2 1821.12   90.69
   1  -7   2 1875.41   94.29
   1  -7   2 1770.62   89.59
   1  -7   2 1877.21   87.89
   1  -7   2 1755.52   90.39
   1  -7   2 1701.93   96.79
   1  -7   2 1754.42   89.99
  -2   7  -2  370.56   17.90
  -2   7  -2  377.16   17.90
  -2   7  -2  402.36   34.30
  -2   7  -2  400.56   32.70
  -2   7  -2  376.36   31.60
  -2   7  -2  340.47   31.50
  -2   7  -2  398.56   32.00
   2  -7   2  340.97   36.20
   2  -7   2  295.87   31.50
   2  -7   2  377.36   31.60
   2  -7   2  355.56   35.80
   2  -7   2  347.07   32.00
   2  -7   2  388.36   39.50
  -3   7  -2  350.16   33.90
  -3   7  -2  353.06   40.80
  -3   7  -2  405.06   34.40
  -3   7  -2  463.25   38.10
  -3   7  -2  387.86   19.90
  -3   7  -2  435.66   34.10
  -3   7  -2  387.56   35.10
  -3   7  -2  405.16   20.30
   3  -7   2  414.06   38.20
   3  -7   2  392.66   37.30
   3  -7   2  452.45   44.00
   3  -7   2  414.86   44.10
   3  -7   2  415.46   35.90
   3  -7   2  355.16   41.50
   3  -7   2  425.66   35.10
  -4   7  -2 1284.47   68.49
  -4   7  -2 1226.98   73.59
  -4   7  -2 1177.28   76.09
  -4   7  -2 1123.39   66.79
  -4   7  -2 1138.79   69.69
  -4   7  -2 1167.28   52.99
  -4   7  -2 1126.69   65.19
   4  -7   2 1163.78   66.79
   4  -7   2 1092.89   68.79
   4  -7   2 1147.19   78.39
   4  -7   2 1068.19   73.99
   4  -7   2 1104.19   70.09
   4  -7   2 1100.49   71.49
  -5   7  -2  440.96   39.40
  -5   7  -2  386.06   45.40
  -5   7  -2  422.06   40.30
  -5   7  -2  448.46   40.40
  -5   7  -2  424.16   42.30
  -5   7  -2  432.46   30.00
  -5   7  -2  433.46   53.49
   5  -7   2  434.66   53.49
   5  -7   2  434.26   41.00
   5  -7   2  408.66   47.10
   5  -7   2  406.76   44.30
   5  -7   2  389.46   47.20
   5  -7   2  474.65   43.10
   5  -7   2  384.86   43.90
  -6   7  -2  496.65   42.80
  -6   7  -2  513.45   44.70
  -6   7  -2  570.94   52.09
  -6   7  -2  450.65   56.19
  -6   7  -2  538.85   39.50
  -6   7  -2  450.55   58.09
  -6   7  -2  488.15   48.80
   6  -7   2  524.65   59.29
   6  -7   2  599.04   70.89
   6  -7   2  526.05   54.59
   6  -7   2  439.26   45.60
   6  -7   2  461.45   64.59
   6  -7   2  530.05   52.49
   6  -7   2  538.95   56.79
  -7   7  -2  583.34   47.30
  -7   7  -2  506.15   61.09
  -7   7  -2  502.05   47.50
  -7   7  -2  521.55   70.89
  -7   7  -2  477.25   57.79
  -7   7  -2  518.75   46.80
  -7   7  -2  519.65   53.79
   7  -7   2  610.74   86.39
   7  -7   2  552.44   78.09
   7  -7   2  443.96   59.89
   7  -7   2  580.94   63.29
   7  -7   2  580.94   63.29
   7  -7   2  673.13   65.99
   7  -7   2  596.44   53.89
  -8   7  -2  416.36   83.49
  -8   7  -2  360.06   59.39
  -8   7  -2  382.56   85.29
  -8   7  -2  485.65   50.19
  -8   7  -2  415.66   45.70
  -8   7  -2  388.36   56.29
   8  -7   2  426.26   64.99
   8  -7   2  492.55   53.69
   8  -7   2  409.86   40.60
   8  -7   2  485.05   71.09
   8  -7   2  412.06   57.89
   8  -7   2  431.96   61.59
   8  -7   2  489.65   75.79
   8  -7   2  482.35   66.19
   8  -7   2  335.17   55.79
  -9   7  -2   17.90   29.20
  -9   7  -2  -10.20   31.30
  -9   7  -2  -65.19   44.50
  -9   7  -2   48.40   42.10
  -9   7  -2   39.40   45.30
  -9   7  -2    4.60   41.40
   9  -7   2  -30.20   38.50
   9  -7   2  -53.29   62.79
   9  -7   2   78.49   38.50
   9  -7   2   -8.20   40.30
   9  -7   2   -1.90   37.20
   9  -7   2   42.40   27.90
   9  -7   2  -87.69   53.99
 -10   7  -2  -51.69   38.30
 -10   7  -2   76.99   37.00
 -10   7  -2   65.09   50.99
 -10   7  -2  -50.69   61.69
  10  -7   2   33.70   47.50
  10  -7   2   55.39   42.40
  10  -7   2  101.39   50.79
  10  -7   2  109.19   63.49
  10  -7   2   90.49   33.40
  10   6  -2  392.06   67.09
  10   6  -2  369.86   54.59
 -10  -6   2  344.97   56.69
 -10  -6   2  347.47   56.59
 -10  -6   2  314.27   72.39
 -10  -6   2  305.67   71.19
 -10  -6   2  383.16   58.49
   9   6  -2  -80.39   58.89
   9   6  -2    6.90   26.00
   9   6  -2   10.60   29.90
   9   6  -2   16.90   29.20
   9   6  -2   31.90   55.49
  -9  -6   2   38.60   44.20
  -9  -6   2  -50.19   45.80
  -9  -6   2   -3.50   28.40
  -9  -6   2   50.09   44.10
  -9  -6   2  -74.69   34.60
  -9  -6   2   75.09   59.59
   8   6  -2  197.38   46.70
   8   6  -2  267.27   55.59
   8   6  -2  254.47   38.40
   8   6  -2  164.18   51.89
   8   6  -2  210.08   35.30
   8   6  -2  184.38   48.90
  -8  -6   2  204.98   43.90
  -8  -6   2  224.88   35.90
  -8  -6   2  183.08   34.00
  -8  -6   2  136.49   45.60
  -8  -6   2  148.29   44.60
   7   6  -2  972.60   86.49
   7   6  -2  884.11   62.49
   7   6  -2  964.20   70.59
   7   6  -2  876.51   70.29
   7   6  -2  822.32   80.69
   7   6  -2  849.52   75.09
   7   6  -2  864.71   79.49
   7   6  -2  908.31   62.89
  -7  -6   2  907.41   78.49
  -7  -6   2  840.92   64.99
  -7  -6   2  762.32   61.89
  -7  -6   2  980.30   77.59
  -7  -6   2  900.21   65.69
  -7  -6   2  832.32   75.69
  -7  -6   2  862.91   81.19
   6   6  -2  155.28   28.50
   6   6  -2  183.88   32.60
   6   6  -2  158.68   42.20
   6   6  -2  235.38   32.90
   6   6  -2  177.18   36.40
   6   6  -2  159.08   32.70
   6   6  -2  212.58   37.70
   6   6  -2  212.48   40.10
  -6  -6   2  197.78   46.30
  -6  -6   2  199.78   30.70
  -6  -6   2  219.88   32.40
  -6  -6   2  215.38   36.40
  -6  -6   2  190.48   34.50
  -6  -6   2  266.47   35.10
  -6  -6   2  189.38   35.00
  -6  -6   2  164.28   35.40
   5   6  -2  255.37   36.50
   5   6  -2  315.07   45.50
   5   6  -2  274.37   37.70
   5   6  -2  267.07   30.20
   5   6  -2  296.27   36.30
   5   6  -2  219.48   29.50
   5   6  -2  240.78   36.20
   5   6  -2  322.67   36.50
  -5  -6   2  262.57   39.70
  -5  -6   2  299.07   39.80
  -5  -6   2  195.38   36.50
  -5  -6   2  258.27   36.00
  -5  -6   2  273.97   38.70
  -5  -6   2  262.67   31.50
  -5  -6   2  272.07   33.50
   4   6  -2 1352.06   94.69
   4   6  -2 1337.27   70.19
   4   6  -2 1379.46   77.49
   4   6  -2 1339.37   73.89
   4   6  -2 1387.46   78.59
   4   6  -2 1336.67   69.69
   4   6  -2 1314.87   72.59
  -4  -6   2 1279.67   71.69
  -4  -6   2 1339.47   82.09
  -4  -6   2 1309.47   72.29
  -4  -6   2 1315.47   80.79
  -4  -6   2 1105.79   75.69
  -4  -6   2 1393.66   75.89
   3   6  -2  109.89   19.30
   3   6  -2   72.79   19.10
   3   6  -2  120.59   26.40
   3   6  -2   89.39   17.10
   3   6  -2   81.89   16.80
   3   6  -2   94.09   17.40
   3   6  -2   92.39   16.10
   3   6  -2   77.19   19.30
  -3  -6   2   65.29   16.30
  -3  -6   2   85.79   16.90
  -3  -6   2   91.39   20.00
  -3  -6   2   95.19   21.50
  -3  -6   2   95.09   17.10
  -3  -6   2   70.59   17.80
  -3  -6   2   90.69   17.90
  -3  -6   2   54.89   19.80
   2   6  -2 1229.08   64.19
   2   6  -2 1255.87   64.09
   2   6  -2 1317.67   67.79
   2   6  -2 1301.57   68.39
   2   6  -2 1351.16   69.29
   2   6  -2 1202.28   67.09
   2   6  -2 1275.37   63.89
   2   6  -2 1158.48   75.79
  -2  -6   2 1196.68   67.39
  -2  -6   2 1312.17   66.99
  -2  -6   2 1270.37   71.89
  -2  -6   2 1125.99   72.79
  -2  -6   2 1313.17   65.39
  -2  -6   2 1286.97   64.29
  -2  -6   2 1243.28   66.39
  -2  -6   2 1310.77   67.09
   1   6  -2 2606.84  114.19
   1   6  -2 2596.64  126.99
   1   6  -2 2628.74  117.09
   1   6  -2 2520.65  117.69
   1   6  -2 2628.74  116.99
   1   6  -2 2381.46  111.09
   1   6  -2 2650.93  117.19
   1   6  -2 2476.55  114.29
  -1  -6   2 2573.74  116.69
  -1  -6   2 2318.87  124.39
  -1  -6   2 2448.75  114.59
  -1  -6   2 2637.44  120.29
  -1  -6   2 2428.16  110.59
   0   6  -2  569.74   38.70
   0   6  -2  582.74   37.70
   0   6  -2  542.35   36.40
   0   6  -2  571.24   37.40
   0   6  -2  563.34   46.20
   0   6  -2  617.34   31.60
   0   6  -2  492.45   35.80
   0   6  -2  549.54   36.90
   0  -6   2  575.54   37.50
   0  -6   2  548.75   35.80
   0  -6   2  517.85   38.40
   0  -6   2  570.34   39.90
   0  -6   2  540.25   43.90
   0  -6   2  543.65   37.90
   0  -6   2  535.45   37.10
   0  -6   2  631.14   30.90
  -1   6  -2   38.20   14.20
  -1   6  -2   51.19   13.40
  -1   6  -2   71.39   14.10
  -1   6  -2   49.99   12.40
  -1   6  -2   56.69   14.60
  -1   6  -2   66.79   19.60
  -1   6  -2   54.19    7.90
  -1   6  -2   46.70   12.60
   1  -6   2   30.30   11.00
   1  -6   2   71.79   15.70
   1  -6   2   52.79   15.60
   1  -6   2   38.80   13.40
   1  -6   2   52.69   13.70
   1  -6   2   45.70   14.00
   1  -6   2   50.29   16.50
  -2   6  -2  438.46   33.00
  -2   6  -2  442.06   36.50
  -2   6  -2  443.46   22.20
  -2   6  -2  465.65   42.60
  -2   6  -2  465.25   34.00
  -2   6  -2  426.46   22.00
  -2   6  -2  426.46   34.60
  -2   6  -2  456.15   34.10
  -2   6  -2  433.46   32.20
   2  -6   2  372.16   31.40
   2  -6   2  478.85   36.50
   2  -6   2  432.16   34.40
   2  -6   2  455.55   39.00
   2  -6   2  494.95   34.00
   2  -6   2  500.15   40.10
   2  -6   2  436.76   34.80
  -3   6  -2  310.97   19.10
  -3   6  -2  353.06   29.00
  -3   6  -2  290.07   34.30
  -3   6  -2  286.77   27.60
  -3   6  -2  296.57   31.20
  -3   6  -2  300.07   28.90
  -3   6  -2  324.47   28.10
   3  -6   2  320.07   30.70
   3  -6   2  281.57   30.70
   3  -6   2  317.77   37.20
   3  -6   2  341.67   31.90
   3  -6   2  347.67   35.90
   3  -6   2  312.57   33.90
   3  -6   2  333.27   29.30
  -4   6  -2   13.00   11.20
  -4   6  -2   12.50    8.80
  -4   6  -2    2.60   13.30
  -4   6  -2   50.89   23.50
  -4   6  -2    3.40   14.70
  -4   6  -2    6.80   12.20
  -4   6  -2   41.20   16.70
   4  -6   2   15.60   13.50
   4  -6   2  -10.40   17.40
   4  -6   2   20.70   18.90
   4  -6   2    0.00   13.80
   4  -6   2   -3.60   14.00
  -5   6  -2  883.11   68.19
  -5   6  -2  714.63   58.09
  -5   6  -2  866.21   60.29
  -5   6  -2  797.42   53.79
  -5   6  -2  892.01   47.50
  -5   6  -2  805.82   53.29
  -5   6  -2  852.21   56.79
   5  -6   2  732.03   62.09
   5  -6   2  812.82   55.59
   5  -6   2  897.61   66.19
   5  -6   2  885.91   56.49
   5  -6   2  910.41   60.69
   5  -6   2  905.11   61.19
  -6   6  -2 1456.85   74.99
  -6   6  -2 1404.56   78.89
  -6   6  -2 1456.45   80.79
  -6   6  -2 1368.06   85.79
  -6   6  -2 1387.56   84.09
  -6   6  -2 1465.85   96.99
  -6   6  -2 1585.54   94.49
   6  -6   2 1514.85   87.29
   6  -6   2 1503.35   86.09
   6  -6   2 1477.75   97.89
   6  -6   2 1425.86   81.79
   6  -6   2 1368.46   71.09
   6  -6   2 1401.56   84.49
   6  -6   2 1447.66   89.79
  -7   6  -2  129.19   33.20
  -7   6  -2  246.58   51.09
  -7   6  -2  154.78   35.70
  -7   6  -2  160.08   28.10
  -7   6  -2  108.69   37.90
  -7   6  -2  153.08   26.90
   7  -6   2  173.98   39.10
   7  -6   2  184.48   37.40
   7  -6   2  196.08   52.09
   7  -6   2  218.88   47.40
   7  -6   2  158.78   35.00
   7  -6   2  140.99   31.70
   7  -6   2  209.08   38.60
   7  -6   2  180.28   25.80
  -8   6  -2  376.26   68.89
  -8   6  -2  370.76   55.49
  -8   6  -2  317.37   51.39
  -8   6  -2  318.57   45.20
  -8   6  -2  381.16   45.30
  -8   6  -2  440.26   55.79
  -8   6  -2  363.56   54.69
   8  -6   2  442.86   59.89
   8  -6   2  421.56   49.90
   8  -6   2  493.75   58.79
   8  -6   2  296.97   51.49
   8  -6   2  356.56   40.80
   8  -6   2  346.87   57.09
   8  -6   2  375.16   51.29
   8  -6   2  382.56   72.59
   8  -6   2  406.66   58.19
  -9   6  -2  246.98   52.49
  -9   6  -2  268.97   41.70
  -9   6  -2  269.17   51.69
  -9   6  -2  312.27   46.50
  -9   6  -2  315.67   51.49
  -9   6  -2  308.97   58.99
   9  -6   2  250.27   54.69
   9  -6   2  284.97   40.20
   9  -6   2  284.87   60.19
   9  -6   2  235.08   46.20
   9  -6   2  283.27   56.49
   9  -6   2  359.36   50.49
   9  -6   2   36.00   68.59
   9  -6   2  245.08   52.99
 -10   6  -2  -57.69   56.89
 -10   6  -2  -34.80   34.70
 -10   6  -2   21.80   33.90
 -10   6  -2   84.49   48.60
  10  -6   2  -61.59  106.89
  10  -6   2   12.40   35.30
  10  -6   2   54.39   35.10
  10  -6   2   76.69   51.89
  10  -6   2  -22.50   36.50
  10  -6   2  -15.40   41.10
  10   5  -2  -15.00   44.10
  10   5  -2   27.70   67.79
  10   5  -2   -7.60   48.10
  10   5  -2   26.00   48.90
  10   5  -2    8.40   83.79
  10   5  -2  116.99   36.90
 -10  -5   2   76.49   89.29
 -10  -5   2   53.79   52.39
 -10  -5   2   84.59   42.70
 -10  -5   2   70.89   38.20
 -10  -5   2   44.40   79.49
 -10  -5   2   67.79   40.30
 -10  -5   2  149.29   58.59
   9   5  -2  327.17   68.99
   9   5  -2  444.86   55.79
   9   5  -2  428.16   54.89
   9   5  -2  388.66   56.99
   9   5  -2  397.66   66.89
   9   5  -2  453.55   73.69
  -9  -5   2  356.46   48.40
  -9  -5   2  383.56   54.99
  -9  -5   2  459.05   75.89
  -9  -5   2  370.16   49.80
  -9  -5   2  367.36   62.89
   8   5  -2  425.06   59.19
   8   5  -2  435.06   61.19
   8   5  -2  319.27   48.20
   8   5  -2  453.25   47.10
   8   5  -2  377.06   49.60
   8   5  -2  341.87   45.50
   8   5  -2  358.46   53.99
  -8  -5   2  398.66   54.39
  -8  -5   2  453.25   51.49
  -8  -5   2  379.16   54.09
  -8  -5   2  353.96   56.19
  -8  -5   2  318.37   46.50
  -8  -5   2  324.07   55.59
   7   5  -2   21.20   19.30
   7   5  -2   21.60   35.30
   7   5  -2   30.00   22.50
   7   5  -2  -23.80   24.90
   7   5  -2   21.70   21.80
   7   5  -2   25.30   32.90
   7   5  -2   38.20   33.70
  -7  -5   2   48.00   28.40
  -7  -5   2   21.00   31.10
  -7  -5   2   39.80   26.70
  -7  -5   2  114.99   32.80
  -7  -5   2   64.59   25.80
  -7  -5   2   17.00   23.70
  -7  -5   2   14.90   20.90
   6   5  -2  403.56   52.89
   6   5  -2  243.08   47.00
   6   5  -2  263.77   40.30
   6   5  -2  268.57   37.90
   6   5  -2  292.67   40.60
   6   5  -2  340.27   33.60
   6   5  -2  214.38   33.30
   6   5  -2  297.97   38.90
  -6  -5   2  290.47   39.80
  -6  -5   2  251.37   33.40
  -6  -5   2  268.57   42.00
  -6  -5   2  271.77   39.50
  -6  -5   2  218.48   33.90
  -6  -5   2  262.27   35.00
  -6  -5   2  263.97   36.40
   5   5  -2 1406.56   74.09
   5   5  -2 1297.67   76.39
   5   5  -2 1249.57   83.09
   5   5  -2 1390.06   72.49
   5   5  -2 1383.16   81.89
   5   5  -2 1296.27   79.49
   5   5  -2 1359.36   81.59
  -5  -5   2 1313.87   84.99
  -5  -5   2 1426.76   79.69
  -5  -5   2 1349.56   77.39
  -5  -5   2 1150.88   76.89
  -5  -5   2 1304.27   72.99
  -5  -5   2 1359.96   79.59
  -5  -5   2 1371.86   80.99
   4   5  -2   64.79   14.60
   4   5  -2   75.19   16.60
   4   5  -2   45.50   19.10
   4   5  -2   52.79   13.90
   4   5  -2   49.70   15.00
   4   5  -2   69.49   23.90
   4   5  -2   41.80   15.80
   4   5  -2   49.50   18.90
  -4  -5   2   45.10   17.00
  -4  -5   2   79.19   17.00
  -4  -5   2   64.99   15.80
  -4  -5   2   74.59   17.50
  -4  -5   2   31.30   15.60
  -4  -5   2   37.20   20.40
  -4  -5   2   46.60   19.50
  -4  -5   2   81.19   16.90
   3   5  -2  722.13   47.40
   3   5  -2  808.92   47.80
   3   5  -2  781.72   45.30
   3   5  -2  804.52   57.19
   3   5  -2  864.71   51.99
   3   5  -2  802.52   45.30
   3   5  -2  863.11   52.99
  -3  -5   2  863.31   48.30
  -3  -5   2  811.92   49.99
  -3  -5   2  850.91   48.90
  -3  -5   2  793.22   50.09
  -3  -5   2  813.82   46.40
  -3  -5   2  835.32   56.09
  -3  -5   2  775.32   53.19
  -3  -5   2  814.62   47.50
   2   5  -2 4342.17  189.48
   2   5  -2 4647.83  190.68
   2   5  -2 4323.37  186.88
   2   5  -2 4516.35  184.68
   2   5  -2 4500.15  197.88
   2   5  -2 4364.76  188.58
   2   5  -2 4263.77  185.48
   2   5  -2 4686.03  188.78
  -2  -5   2 4297.37  192.28
  -2  -5   2 4175.38  188.88
  -2  -5   2 4259.77  187.48
  -2  -5   2 4535.25  186.68
  -2  -5   2 4328.07  187.18
  -2  -5   2 4257.57  187.48
  -2  -5   2 4299.07  185.98
  -2  -5   2 4145.59  195.78
   1   5  -2   64.79   14.20
   1   5  -2   78.49   13.70
   1   5  -2   73.09   14.40
   1   5  -2   83.49   13.20
   1   5  -2   93.49   13.20
   1   5  -2   70.09   14.30
   1   5  -2   84.79   12.30
   1   5  -2   51.69   18.50
  -1  -5   2   85.29   13.90
  -1  -5   2   78.69   12.00
  -1  -5   2   37.20   15.90
  -1  -5   2   68.39   15.40
  -1  -5   2   66.89   13.60
  -1  -5   2   80.89   13.90
   0   5  -2  454.65   30.50
   0   5  -2  401.06   29.40
   0   5  -2  413.66   37.20
   0   5  -2  401.76   29.70
   0   5  -2  433.56   24.50
   0   5  -2  425.16   30.20
   0   5  -2  418.66   30.70
   0   5  -2  430.06   28.70
   0  -5   2  397.86   30.70
   0  -5   2  480.85   30.00
   0  -5   2  376.36   23.50
   0  -5   2  399.46   33.50
   0  -5   2  397.16   29.90
   0  -5   2  405.26   28.50
   0  -5   2  432.76   30.50
   0  -5   2  471.25   32.50
  -1   5  -2 1177.18   58.99
  -1   5  -2 1167.58   62.79
  -1   5  -2 1201.18   62.39
  -1   5  -2 1316.77   65.49
  -1   5  -2 1268.37   65.59
  -1   5  -2 1308.37   63.19
  -1   5  -2 1329.67   71.19
  -1   5  -2 1293.27   62.79
   1  -5   2 1268.67   64.89
   1  -5   2 1279.67   64.79
   1  -5   2 1240.08   63.39
   1  -5   2 1278.87   63.59
   1  -5   2 1291.37   67.19
   1  -5   2 1176.68   68.79
   1  -5   2 1245.98   62.09
  -2   5  -2  681.23   39.80
  -2   5  -2  703.63   44.50
  -2   5  -2  613.84   39.40
  -2   5  -2  635.84   41.80
  -2   5  -2  676.93   31.30
  -2   5  -2  667.23   47.10
  -2   5  -2  602.14   39.00
  -2   5  -2  639.64   30.80
  -2   5  -2  699.73   39.60
   2  -5   2  684.33   45.30
   2  -5   2  670.63   39.50
   2  -5   2  645.74   41.30
   2  -5   2  617.74   41.40
   2  -5   2  641.64   40.30
   2  -5   2  695.83   41.90
   2  -5   2  650.23   45.60
  -3   5  -2  390.66   33.20
  -3   5  -2  327.37   28.70
  -3   5  -2  364.66   22.60
  -3   5  -2  363.56   35.00
  -3   5  -2  390.16   29.30
  -3   5  -2  356.96   29.10
  -3   5  -2  396.46   30.40
   3  -5   2  407.16   35.00
   3  -5   2  367.46   33.20
   3  -5   2  387.46   31.40
   3  -5   2  346.67   29.20
   3  -5   2  373.56   32.10
   3  -5   2  429.46   38.50
   3  -5   2  414.96   30.80
  -4   5  -2  998.30   60.39
  -4   5  -2 1085.89   52.69
  -4   5  -2 1085.29   66.89
  -4   5  -2 1095.09   58.69
  -4   5  -2 1031.40   59.19
  -4   5  -2 1036.10   64.49
  -4   5  -2 1043.70   59.69
   4  -5   2 1025.80   62.59
   4  -5   2 1011.80   64.79
   4  -5   2 1041.70   60.99
   4  -5   2  971.30   59.59
   4  -5   2 1133.79   69.99
   4  -5   2 1069.29   64.09
   4  -5   2 1012.40   50.49
   4  -5   2 1101.19   59.79
  -5   5  -2  966.60   64.99
  -5   5  -2  967.10   59.29
  -5   5  -2  991.80   53.49
  -5   5  -2  892.41   69.79
  -5   5  -2  982.60   62.29
  -5   5  -2 1055.39   57.89
  -5   5  -2  929.71   56.49
   5  -5   2 1026.80   60.19
   5  -5   2  979.80   61.69
   5  -5   2  943.31   58.59
   5  -5   2  973.20   68.89
   5  -5   2 1007.40   71.19
   5  -5   2  964.30   63.69
   5  -5   2  933.21   50.49
  -6   5  -2  731.23   50.29
  -6   5  -2  702.73   48.60
  -6   5  -2  691.03   47.50
  -6   5  -2  783.12   57.99
  -6   5  -2  698.43   58.09
  -6   5  -2  743.53   69.39
  -6   5  -2  725.93   54.49
   6  -5   2  698.13   53.39
   6  -5   2  690.03   43.90
   6  -5   2  705.13   58.69
   6  -5   2  623.84   56.39
   6  -5   2  726.83   58.99
   6  -5   2  661.73   49.70
   6  -5   2  763.52   54.79
   6  -5   2  849.12   68.19
  -7   5  -2 1126.19   73.49
  -7   5  -2 1143.49   91.99
  -7   5  -2 1083.59   66.09
  -7   5  -2 1029.60   63.99
  -7   5  -2 1055.19   78.29
  -7   5  -2 1011.20   71.99
   7  -5   2  790.72   83.39
   7  -5   2 1039.10   61.09
   7  -5   2 1004.60   69.69
   7  -5   2 1005.40   77.69
   7  -5   2 1004.60   66.39
   7  -5   2 1096.89   74.09
   7  -5   2  886.31   72.69
   7  -5   2 1020.00   69.29
  -8   5  -2  636.64   68.19
  -8   5  -2  590.74   57.89
  -8   5  -2  534.65   49.90
  -8   5  -2  627.34   89.69
  -8   5  -2  576.84   60.29
  -8   5  -2  624.44   51.79
  -8   5  -2  742.23   68.39
   8  -5   2  603.94   62.29
   8  -5   2  641.94   69.19
   8  -5   2  507.35   65.09
   8  -5   2  608.84   56.69
   8  -5   2  512.75   73.49
   8  -5   2  550.14   94.19
   8  -5   2  618.14   49.90
   8  -5   2  498.65   57.69
  -9   5  -2   59.29   38.00
  -9   5  -2   35.50   40.70
  -9   5  -2   -1.80   73.89
  -9   5  -2   59.09   24.70
  -9   5  -2   35.10   28.60
  -9   5  -2   63.09   40.80
[truncated: 1,922,558 more chars]
