# Supplementary material for: C=C Dissociative Imination of Styrenes by a Photogenerated Metallonitrene
Source: JACS Au. 2024 Sep 3;4(9):3421–6. doi: 10.1021/jacsau.4c00571 (PMC11423323; doi:10.1021/jacsau.4c00571)
Supplement: Supplementary file 4 — au4c00571_si_004.cif [file au4c00571_si_004.cif]

data_global
_audit_creation_method                  'APEX3 v2016.9-0'

_publ_requested_journal                 ?

_publ_contact_author_name               ?
_publ_contact_author_address            
;
;
_publ_contact_author_email              ?
_publ_contact_author_fax                ?
_publ_contact_author_phone              ?

_publ_section_title                     
;
;
_publ_section_abstract                  
;
;
_publ_section_references                
;
;
_publ_section_comment                   
;
;

data_CW_JS_220819
_chemical_name_systematic               ?
_chemical_name_common                   JS-5-44
_chemical_formula_moiety                ?
_chemical_formula_sum                   'C21 H42 N2 P2 Pt'
_chemical_formula_iupac                 ?
_chemical_formula_weight                579.59

_chemical_melting_point                 ?

_space_group_crystal_system             monoclinic
_space_group_name_H-M_alt               'P 1 21/c 1'
_space_group_name_Hall                  '-P 2ybc'
loop_
    _space_group_symop_operation_xyz
    'x, y, z'
    '-x, y+1/2, -z+1/2'
    '-x, -y, -z'
    'x, -y-1/2, z-1/2'

_cell_length_a                          11.9178(7)
_cell_length_b                          16.4652(10)
_cell_length_c                          12.5288(8)
_cell_angle_alpha                       90
_cell_angle_beta                        104.566(3)
_cell_angle_gamma                       90
_cell_volume                            2379.5(3)
_cell_formula_units_Z                   4
_cell_measurement_reflns_used           9977
_cell_measurement_theta_min             2.4448
_cell_measurement_theta_max             26.6144
_cell_measurement_temperature           100.(2)

_exptl_crystal_description              Plate
_exptl_crystal_colour                   'clear light yellow'
_exptl_crystal_size_max                 0.245
_exptl_crystal_size_mid                 0.135
_exptl_crystal_size_min                 0.084
_exptl_crystal_density_diffrn           1.618
_exptl_crystal_density_meas             ?
_exptl_crystal_density_method           'not measured'
_exptl_crystal_F_000                    1160

_exptl_absorpt_coefficient_mu           6.039
_exptl_absorpt_correction_type          Multi-Scan
_exptl_absorpt_process_details          
;
SADABS-2016/2 - Bruker AXS area detector scaling and absorption correction
;
_exptl_absorpt_correction_T_min         0.48
_exptl_absorpt_correction_T_max         0.63

_exptl_special_details                  
;
; 

_diffrn_ambient_temperature             100.(2)

_diffrn_source                          'microfucus sealed tube'
_diffrn_source_type                     'INCOATEC microfocus sealed tube'

_diffrn_radiation_type                  MoK\a
_diffrn_radiation_wavelength            0.71073
_diffrn_radiation_monochromator         'multilayer optics'

_diffrn_measurement_device_type         'Bruker D8 Venture CMOS'
_diffrn_measurement_method              'omega and phi scans'

_diffrn_detector_area_resol_mean        10.4167

_diffrn_reflns_number                   79650
_diffrn_reflns_av_R_equivalents         0.1762
_diffrn_reflns_av_unetI/netI            0.0651
_diffrn_reflns_theta_min                2.16
_diffrn_reflns_theta_max                27.20
_diffrn_reflns_theta_full               27.20
_diffrn_measured_fraction_theta_max     0.996
_diffrn_measured_fraction_theta_full    0.996
_diffrn_reflns_limit_h_min              -15
_diffrn_reflns_limit_h_max              15
_diffrn_reflns_limit_k_min              -21
_diffrn_reflns_limit_k_max              21
_diffrn_reflns_limit_l_min              -16
_diffrn_reflns_limit_l_max              16

_refine_special_details                 
;
;

_reflns_number_total                    5294
_reflns_number_gt                       3903
_reflns_threshold_expression            'I > 2\s(I)'

_refine_ls_structure_factor_coef        Fsqd
_refine_ls_matrix_type                  full
_refine_ls_R_factor_all                 0.0926
_refine_ls_R_factor_gt                  0.0546
_refine_ls_wR_factor_gt                 0.0753
_refine_ls_wR_factor_ref                0.0857
_refine_ls_goodness_of_fit_ref          1.182
_refine_ls_restrained_S_all             1.182
_refine_ls_number_reflns                5294
_refine_ls_number_parameters            247
_refine_ls_number_restraints            0
_refine_ls_number_constraints           ?
_refine_ls_hydrogen_treatment           constr
_refine_ls_weighting_scheme             calc
_refine_ls_weighting_details            
    'w=1/[\s^2^(Fo^2^)+22.8155P] where P=(Fo^2^+2Fc^2^)/3'

_atom_sites_solution_hydrogens          geom
_atom_sites_solution_primary            ?
_atom_sites_solution_secondary          ?

_refine_ls_shift/su_max                 0.001
_refine_ls_shift/su_mean                0.000
_refine_diff_density_max                1.287
_refine_diff_density_min                -1.294
_refine_ls_extinction_method            none
_refine_ls_extinction_coef              ?

loop_
    _atom_type_symbol
    _atom_type_description
    _atom_type_scat_dispersion_real
    _atom_type_scat_dispersion_imag
    _atom_type_scat_source
    C C 0.0033 0.0016 'International Tables Vol C Tables 4.2.6.8 and 6.1.1.4'
    H H 0.0000 0.0000 'International Tables Vol C Tables 4.2.6.8 and 6.1.1.4'
    N N 0.0061 0.0033 'International Tables Vol C Tables 4.2.6.8 and 6.1.1.4'
    P P 0.1023 0.0942 'International Tables Vol C Tables 4.2.6.8 and 6.1.1.4'
    Pt Pt -1.7033 8.3905
     'International Tables Vol C Tables 4.2.6.8 and 6.1.1.4'

_computing_data_collection              'Bruker Instrument Service vV6.2.4'
_computing_cell_refinement              'SAINT V8.37A (Bruker AXS Inc., 2015)'
_computing_data_reduction               'SAINT V8.37A (Bruker AXS Inc., 2015)'
_computing_structure_solution           'SHELXT-2014 (Sheldrick, 2014)'
_computing_structure_refinement         'SHELXL-2014/7 (Sheldrick, 2014)'
_computing_molecular_graphics           'shelXle (C.B. Huebschle, rev 807)'
_computing_publication_material         ?

loop_
    _atom_site_type_symbol
    _atom_site_label
    _atom_site_fract_x
    _atom_site_fract_y
    _atom_site_fract_z
    _atom_site_U_iso_or_equiv
    _atom_site_adp_type
    _atom_site_calc_flag
    _atom_site_refinement_flags_adp
    _atom_site_refinement_flags_occupancy
    _atom_site_refinement_flags_posn
    _atom_site_occupancy
    _atom_site_disorder_assembly
    _atom_site_disorder_group
    Pt Pt1 0.37564(2) 0.64035(2) 0.24354(2) 0.01196(8) Uani d . . . 1 . .
    P P1 0.17916(14) 0.64115(13) 0.16786(14) 0.0129(4) Uani d . . . 1 . .
    P P2 0.57449(14) 0.63557(13) 0.27437(14) 0.0120(4) Uani d . . . 1 . .
    N N1 0.3801(5) 0.6025(4) 0.0894(5) 0.0165(14) Uani d . . . 1 . .
    N N2 0.3706(5) 0.6667(4) 0.3982(6) 0.0248(16) Uani d . . . 1 . .
    C C1 0.2789(6) 0.5951(5) 0.0101(6) 0.0190(17) Uani d . . . 1 . .
    H H1 0.2814 0.5787 -0.0619 0.023 Uiso calc U . R 1 . .
    C C2 0.1754(6) 0.6105(5) 0.0306(6) 0.0162(16) Uani d . . . 1 . .
    H H2 0.1047 0.6052 -0.0247 0.019 Uiso calc U . R 1 . .
    C C3 0.0979(6) 0.5608(5) 0.2237(6) 0.0185(17) Uani d . . . 1 . .
    C C4 0.1574(7) 0.4811(5) 0.2097(7) 0.029(2) Uani d . . . 1 . .
    H H4A 0.1464 0.4697 0.131 0.043 Uiso calc U . R 1 . .
    H H4B 0.1236 0.437 0.244 0.043 Uiso calc U . R 1 . .
    H H4C 0.2404 0.4853 0.2451 0.043 Uiso calc U . R 1 . .
    C C5 -0.0305(6) 0.5547(5) 0.1604(7) 0.0232(19) Uani d . . . 1 . .
    H H5A -0.0362 0.5502 0.0813 0.035 Uiso calc U . R 1 . .
    H H5B -0.0717 0.6035 0.1744 0.035 Uiso calc U . R 1 . .
    H H5C -0.0653 0.5067 0.1853 0.035 Uiso calc U . R 1 . .
    C C6 0.1068(7) 0.5744(5) 0.3471(6) 0.0230(18) Uani d . . . 1 . .
    H H6A 0.0623 0.6228 0.3563 0.035 Uiso calc U . R 1 . .
    H H6B 0.1882 0.582 0.3865 0.035 Uiso calc U . R 1 . .
    H H6C 0.0754 0.527 0.3772 0.035 Uiso calc U . R 1 . .
    C C7 0.1055(7) 0.7430(5) 0.1561(6) 0.0184(17) Uani d . . . 1 . .
    C C8 0.1924(7) 0.8034(5) 0.1302(7) 0.028(2) Uani d . . . 1 . .
    H H8A 0.2176 0.7846 0.0657 0.042 Uiso calc U . R 1 . .
    H H8B 0.2598 0.8076 0.1937 0.042 Uiso calc U . R 1 . .
    H H8C 0.1556 0.8568 0.1146 0.042 Uiso calc U . R 1 . .
    C C9 0.0789(7) 0.7688(5) 0.2636(6) 0.0238(19) Uani d . . . 1 . .
    H H9A 0.0582 0.8265 0.2597 0.036 Uiso calc U . R 1 . .
    H H9B 0.1474 0.7599 0.3248 0.036 Uiso calc U . R 1 . .
    H H9C 0.014 0.7366 0.2756 0.036 Uiso calc U . R 1 . .
    C C10 -0.0045(7) 0.7467(5) 0.0615(7) 0.0241(19) Uani d . . . 1 . .
    H H10A -0.0366 0.8017 0.0561 0.036 Uiso calc U . R 1 . .
    H H10B -0.0617 0.7082 0.0757 0.036 Uiso calc U . R 1 . .
    H H10C 0.0145 0.7324 -0.0078 0.036 Uiso calc U . R 1 . .
    C C11 0.4847(6) 0.5924(5) 0.0649(6) 0.0192(17) Uani d . . . 1 . .
    H H11 0.486 0.5767 -0.0078 0.023 Uiso calc U . R 1 . .
    C C12 0.5866(6) 0.6040(5) 0.1409(6) 0.0159(16) Uani d . . . 1 . .
    H H12 0.6594 0.5959 0.1245 0.019 Uiso calc U . R 1 . .
    C C13 0.6470(6) 0.5549(5) 0.3733(6) 0.0175(17) Uani d . . . 1 . .
    C C14 0.5845(7) 0.4760(5) 0.3283(7) 0.0260(19) Uani d . . . 1 . .
    H H14A 0.6013 0.4625 0.2578 0.039 Uiso calc U . R 1 . .
    H H14B 0.5007 0.4832 0.3174 0.039 Uiso calc U . R 1 . .
    H H14C 0.6114 0.4319 0.3811 0.039 Uiso calc U . R 1 . .
    C C15 0.7753(6) 0.5459(5) 0.3811(6) 0.0176(17) Uani d . . . 1 . .
    H H15A 0.7878 0.5446 0.3068 0.026 Uiso calc U . R 1 . .
    H H15B 0.8038 0.4953 0.4197 0.026 Uiso calc U . R 1 . .
    H H15C 0.8173 0.5921 0.422 0.026 Uiso calc U . R 1 . .
    C C16 0.6260(6) 0.5694(5) 0.4890(6) 0.0217(18) Uani d . . . 1 . .
    H H16A 0.5446 0.5839 0.4812 0.033 Uiso calc U . R 1 . .
    H H16B 0.6759 0.6137 0.5258 0.033 Uiso calc U . R 1 . .
    H H16C 0.6443 0.5198 0.5331 0.033 Uiso calc U . R 1 . .
    C C17 0.6516(6) 0.7351(5) 0.2996(6) 0.0150(16) Uani d . . . 1 . .
    C C18 0.5712(7) 0.7968(5) 0.2292(7) 0.0228(18) Uani d . . . 1 . .
    H H18A 0.5579 0.782 0.1512 0.034 Uiso calc U . R 1 . .
    H H18B 0.6068 0.8508 0.2411 0.034 Uiso calc U . R 1 . .
    H H18C 0.4971 0.7975 0.2497 0.034 Uiso calc U . R 1 . .
    C C19 0.6753(7) 0.7606(5) 0.4209(6) 0.0230(18) Uani d . . . 1 . .
    H H19A 0.7 0.8176 0.4284 0.034 Uiso calc U . R 1 . .
    H H19B 0.7366 0.7263 0.4656 0.034 Uiso calc U . R 1 . .
    H H19C 0.6044 0.7544 0.4462 0.034 Uiso calc U . R 1 . .
    C C20 0.7661(6) 0.7360(5) 0.2638(7) 0.0227(18) Uani d . . . 1 . .
    H H20A 0.7504 0.7234 0.1849 0.034 Uiso calc U . R 1 . .
    H H20B 0.819 0.6952 0.3059 0.034 Uiso calc U . R 1 . .
    H H20C 0.8018 0.7898 0.2776 0.034 Uiso calc U . R 1 . .
    C C21 0.3759(8) 0.7353(7) 0.4335(9) 0.045(3) Uani d . . . 1 . .
    H H21A 0.3827 0.7797 0.3872 0.054 Uiso calc U . R 1 . .
    H H21B 0.3731 0.7447 0.5076 0.054 Uiso calc U . R 1 . .

loop_
    _atom_site_aniso_label
    _atom_site_aniso_U_11
    _atom_site_aniso_U_22
    _atom_site_aniso_U_33
    _atom_site_aniso_U_12
    _atom_site_aniso_U_13
    _atom_site_aniso_U_23
    Pt1 0.00769(12) 0.01588(13) 0.01185(13) 0.00013(16) 0.00161(9)
     -0.00102(15)
    P1 0.0090(8) 0.0155(9) 0.0137(9) -0.0003(9) 0.0016(7) -0.0016(9)
    P2 0.0058(8) 0.0139(9) 0.0167(9) 0.0021(8) 0.0034(7) 0.0007(9)
    N1 0.011(3) 0.019(3) 0.019(3) 0.001(3) 0.002(3) -0.007(3)
    N2 0.007(3) 0.033(4) 0.031(4) 0.005(3) -0.003(3) 0.001(3)
    C1 0.020(4) 0.024(5) 0.014(4) -0.007(3) 0.005(3) -0.003(3)
    C2 0.008(3) 0.029(4) 0.009(4) -0.007(3) -0.002(3) -0.006(3)
    C3 0.017(4) 0.015(4) 0.023(4) -0.001(3) 0.004(3) 0.003(3)
    C4 0.030(5) 0.018(5) 0.041(5) -0.003(4) 0.013(4) 0.006(4)
    C5 0.012(4) 0.028(5) 0.028(5) -0.009(3) 0.004(3) -0.006(4)
    C6 0.023(4) 0.023(5) 0.023(4) -0.004(4) 0.006(4) -0.001(4)
    C7 0.019(4) 0.017(4) 0.018(4) 0.000(3) 0.002(3) 0.005(3)
    C8 0.030(5) 0.016(4) 0.038(5) 0.006(4) 0.011(4) 0.008(4)
    C9 0.019(4) 0.029(5) 0.026(5) 0.006(4) 0.010(4) 0.000(4)
    C10 0.019(4) 0.023(5) 0.026(5) 0.008(3) -0.001(4) 0.013(4)
    C11 0.021(4) 0.021(4) 0.019(4) 0.006(3) 0.009(3) -0.003(3)
    C12 0.016(4) 0.020(4) 0.014(4) 0.003(3) 0.008(3) 0.003(3)
    C13 0.015(4) 0.018(4) 0.022(4) 0.001(3) 0.008(3) 0.002(3)
    C14 0.033(5) 0.023(5) 0.024(5) -0.003(4) 0.010(4) 0.005(4)
    C15 0.010(4) 0.020(4) 0.023(4) 0.005(3) 0.005(3) 0.004(3)
    C16 0.012(4) 0.026(5) 0.026(4) 0.001(3) 0.004(3) 0.000(4)
    C17 0.006(4) 0.017(4) 0.019(4) -0.003(3) -0.002(3) 0.004(3)
    C18 0.019(4) 0.010(4) 0.037(5) 0.004(3) 0.002(4) 0.007(4)
    C19 0.018(4) 0.022(4) 0.026(5) -0.003(3) -0.001(3) -0.006(4)
    C20 0.011(4) 0.030(5) 0.031(5) -0.004(3) 0.012(3) 0.005(4)
    C21 0.031(6) 0.058(8) 0.051(7) 0.001(5) 0.019(5) 0.005(6)

_geom_special_details                   
;

All esds (except the esd in the dihedral angle between two l.s. planes)
are estimated using the full covariance matrix.  The cell esds are taken
into account individually in the estimation of esds in distances, angles
and torsion angles; correlations between esds in cell parameters are only
used when they are defined by crystal symmetry.  An approximate (isotropic)
treatment of cell esds is used for estimating esds involving l.s. planes.
;

loop_
    _geom_bond_atom_site_label_1
    _geom_bond_atom_site_label_2
    _geom_bond_site_symmetry_2
    _geom_bond_distance
    _geom_bond_publ_flag
    Pt1 N2 . 2.001(7) ?
    Pt1 N1 . 2.043(6) ?
    Pt1 P1 . 2.2946(17) ?
    Pt1 P2 . 2.3046(17) ?
    P1 C2 . 1.782(7) ?
    P1 C3 . 1.877(8) ?
    P1 C7 . 1.881(8) ?
    P2 C12 . 1.792(7) ?
    P2 C17 . 1.866(8) ?
    P2 C13 . 1.874(8) ?
    N1 C1 . 1.361(9) ?
    N1 C11 . 1.367(9) ?
    N2 C21 . 1.208(12) ?
    C1 C2 . 1.345(10) ?
    C3 C4 . 1.522(11) ?
    C3 C5 . 1.539(10) ?
    C3 C6 . 1.539(10) ?
    C7 C9 . 1.520(10) ?
    C7 C8 . 1.529(11) ?
    C7 C10 . 1.531(10) ?
    C11 C12 . 1.355(10) ?
    C13 C15 . 1.514(10) ?
    C13 C14 . 1.533(11) ?
    C13 C16 . 1.550(10) ?
    C17 C18 . 1.518(10) ?
    C17 C19 . 1.532(10) ?
    C17 C20 . 1.541(9) ?

loop_
    _geom_angle_atom_site_label_1
    _geom_angle_atom_site_label_2
    _geom_angle_atom_site_label_3
    _geom_angle_site_symmetry_1
    _geom_angle_site_symmetry_3
    _geom_angle
    _geom_angle_publ_flag
    N2 Pt1 N1 . . 174.8(3) ?
    N2 Pt1 P1 . . 97.06(18) ?
    N1 Pt1 P1 . . 82.98(17) ?
    N2 Pt1 P2 . . 97.18(18) ?
    N1 Pt1 P2 . . 82.97(17) ?
    P1 Pt1 P2 . . 165.68(6) ?
    C2 P1 C3 . . 105.7(3) ?
    C2 P1 C7 . . 106.2(4) ?
    C3 P1 C7 . . 112.5(3) ?
    C2 P1 Pt1 . . 99.9(2) ?
    C3 P1 Pt1 . . 114.3(2) ?
    C7 P1 Pt1 . . 116.4(3) ?
    C12 P2 C17 . . 105.2(3) ?
    C12 P2 C13 . . 106.3(3) ?
    C17 P2 C13 . . 112.6(3) ?
    C12 P2 Pt1 . . 100.0(2) ?
    C17 P2 Pt1 . . 116.1(2) ?
    C13 P2 Pt1 . . 114.8(2) ?
    C1 N1 C11 . . 121.1(6) ?
    C1 N1 Pt1 . . 119.2(5) ?
    C11 N1 Pt1 . . 119.5(5) ?
    C21 N2 Pt1 . . 123.1(7) ?
    C2 C1 N1 . . 122.1(7) ?
    C1 C2 P1 . . 115.8(6) ?
    C4 C3 C5 . . 108.4(7) ?
    C4 C3 C6 . . 109.0(6) ?
    C5 C3 C6 . . 109.6(6) ?
    C4 C3 P1 . . 105.4(5) ?
    C5 C3 P1 . . 113.1(5) ?
    C6 C3 P1 . . 111.1(5) ?
    C9 C7 C8 . . 108.0(7) ?
    C9 C7 C10 . . 110.3(7) ?
    C8 C7 C10 . . 107.7(6) ?
    C9 C7 P1 . . 112.2(5) ?
    C8 C7 P1 . . 105.6(5) ?
    C10 C7 P1 . . 112.8(5) ?
    C12 C11 N1 . . 122.1(7) ?
    C11 C12 P2 . . 115.4(6) ?
    C15 C13 C14 . . 109.3(6) ?
    C15 C13 C16 . . 110.6(6) ?
    C14 C13 C16 . . 107.3(6) ?
    C15 C13 P2 . . 113.7(5) ?
    C14 C13 P2 . . 104.9(5) ?
    C16 C13 P2 . . 110.7(5) ?
    C18 C17 C19 . . 109.0(7) ?
    C18 C17 C20 . . 107.4(6) ?
    C19 C17 C20 . . 109.3(6) ?
    C18 C17 P2 . . 106.1(5) ?
    C19 C17 P2 . . 111.7(5) ?
    C20 C17 P2 . . 113.1(5) ?

loop_
    _geom_torsion_atom_site_label_1
    _geom_torsion_atom_site_label_2
    _geom_torsion_atom_site_label_3
    _geom_torsion_atom_site_label_4
    _geom_torsion_site_symmetry_1
    _geom_torsion_site_symmetry_2
    _geom_torsion_site_symmetry_3
    _geom_torsion_site_symmetry_4
    _geom_torsion
    _geom_torsion_publ_flag
    C11 N1 C1 C2 . . . . -175.2(8) ?
    Pt1 N1 C1 C2 . . . . -1.4(10) ?
    N1 C1 C2 P1 . . . . 0.1(10) ?
    C3 P1 C2 C1 . . . . -117.9(6) ?
    C7 P1 C2 C1 . . . . 122.4(6) ?
    Pt1 P1 C2 C1 . . . . 0.9(7) ?
    C2 P1 C3 C4 . . . . 55.3(6) ?
    C7 P1 C3 C4 . . . . 170.8(5) ?
    Pt1 P1 C3 C4 . . . . -53.5(6) ?
    C2 P1 C3 C5 . . . . -63.0(6) ?
    C7 P1 C3 C5 . . . . 52.5(6) ?
    Pt1 P1 C3 C5 . . . . -171.8(5) ?
    C2 P1 C3 C6 . . . . 173.2(5) ?
    C7 P1 C3 C6 . . . . -71.3(6) ?
    Pt1 P1 C3 C6 . . . . 64.4(6) ?
    C2 P1 C7 C9 . . . . 167.7(5) ?
    C3 P1 C7 C9 . . . . 52.5(6) ?
    Pt1 P1 C7 C9 . . . . -82.1(6) ?
    C2 P1 C7 C8 . . . . -74.9(6) ?
    C3 P1 C7 C8 . . . . 170.0(5) ?
    Pt1 P1 C7 C8 . . . . 35.3(6) ?
    C2 P1 C7 C10 . . . . 42.5(6) ?
    C3 P1 C7 C10 . . . . -72.7(6) ?
    Pt1 P1 C7 C10 . . . . 152.7(5) ?
    C1 N1 C11 C12 . . . . 176.1(8) ?
    Pt1 N1 C11 C12 . . . . 2.3(10) ?
    N1 C11 C12 P2 . . . . -1.3(10) ?
    C17 P2 C12 C11 . . . . -120.8(6) ?
    C13 P2 C12 C11 . . . . 119.6(6) ?
    Pt1 P2 C12 C11 . . . . -0.1(6) ?
    C12 P2 C13 C15 . . . . 63.1(6) ?
    C17 P2 C13 C15 . . . . -51.5(7) ?
    Pt1 P2 C13 C15 . . . . 172.7(5) ?
    C12 P2 C13 C14 . . . . -56.3(6) ?
    C17 P2 C13 C14 . . . . -170.9(5) ?
    Pt1 P2 C13 C14 . . . . 53.3(5) ?
    C12 P2 C13 C16 . . . . -171.6(5) ?
    C17 P2 C13 C16 . . . . 73.8(6) ?
    Pt1 P2 C13 C16 . . . . -62.1(6) ?
    C12 P2 C17 C18 . . . . 75.4(6) ?
    C13 P2 C17 C18 . . . . -169.3(5) ?
    Pt1 P2 C17 C18 . . . . -34.1(6) ?
    C12 P2 C17 C19 . . . . -166.0(5) ?
    C13 P2 C17 C19 . . . . -50.7(6) ?
    Pt1 P2 C17 C19 . . . . 84.5(5) ?
    C12 P2 C17 C20 . . . . -42.2(6) ?
    C13 P2 C17 C20 . . . . 73.1(6) ?
    Pt1 P2 C17 C20 . . . . -151.7(5) ?

_shelx_res_file                         
;


    mo_CW_JS_220819_0m_a.res created by SHELXL-2014/7


TITL mo_CW_JS_220819_0m_a.res in P2(1)/c
REM Old TITL mo_CW_JS_220819_0m in P2(1)/c

REM SHELXT solution in P2(1)/c
REM R1 0.101,  Rweak 0.014,  Alpha 0.023,  Orientation as input
REM Formula found by SHELXT:  C21 N2 P2 Pt

CELL  0.71073  11.9178  16.4652  12.5288   90.000  104.566   90.000
ZERR    4.000   0.0007   0.0010   0.0008    0.000    0.003    0.000
LATT  1
SYMM -X, 1/2+Y, 1/2-Z
SFAC C H N P PT
UNIT 84 168 8 8 4
TEMP -173.150
SIZE 0.084 0.135 0.245
L.S. 50
ACTA
CONF
LIST 6
FMAP 2
PLAN 20
WGHT    0.000000   22.815498
FVAR       0.21266
PT1   5    0.375636    0.640346    0.243536    11.00000    0.00769    0.01588 =
         0.01185   -0.00102    0.00161    0.00013
P1    4    0.179161    0.641150    0.167859    11.00000    0.00904    0.01546 =
         0.01366   -0.00156    0.00159   -0.00030
P2    4    0.574489    0.635567    0.274374    11.00000    0.00579    0.01392 =
         0.01667    0.00073    0.00344    0.00208
N1    3    0.380140    0.602478    0.089389    11.00000    0.01052    0.01946 =
         0.01864   -0.00707    0.00188    0.00148
N2    3    0.370629    0.666743    0.398156    11.00000    0.00673    0.03277 =
         0.03085    0.00126   -0.00303    0.00548
C1    1    0.278892    0.595147    0.010150    11.00000    0.01968    0.02393 =
         0.01366   -0.00294    0.00481   -0.00741
AFIX  43
H1    2    0.281423    0.578695   -0.061885    11.00000   -1.20000
AFIX   0
C2    1    0.175387    0.610452    0.030583    11.00000    0.00808    0.02887 =
         0.00919   -0.00610   -0.00230   -0.00720
AFIX  43
H2    2    0.104733    0.605228   -0.024673    11.00000   -1.20000
AFIX   0
C3    1    0.097853    0.560770    0.223749    11.00000    0.01690    0.01490 =
         0.02318    0.00258    0.00396   -0.00055
C4    1    0.157376    0.481096    0.209711    11.00000    0.03030    0.01830 =
         0.04066    0.00563    0.01317   -0.00273
AFIX 137
H4A   2    0.146403    0.469686    0.130985    11.00000   -1.50000
H4B   2    0.123619    0.436992    0.243980    11.00000   -1.50000
H4C   2    0.240421    0.485323    0.245133    11.00000   -1.50000
AFIX   0
C5    1   -0.030495    0.554736    0.160436    11.00000    0.01243    0.02805 =
         0.02850   -0.00566    0.00420   -0.00876
AFIX 137
H5A   2   -0.036174    0.550172    0.081264    11.00000   -1.50000
H5B   2   -0.071746    0.603510    0.174388    11.00000   -1.50000
H5C   2   -0.065292    0.506685    0.185342    11.00000   -1.50000
AFIX   0
C6    1    0.106758    0.574389    0.347137    11.00000    0.02256    0.02324 =
         0.02341   -0.00056    0.00603   -0.00389
AFIX 137
H6A   2    0.062297    0.622822    0.356288    11.00000   -1.50000
H6B   2    0.188210    0.582005    0.386490    11.00000   -1.50000
H6C   2    0.075438    0.527013    0.377198    11.00000   -1.50000
AFIX   0
C7    1    0.105490    0.742958    0.156127    11.00000    0.01925    0.01677 =
         0.01764    0.00466    0.00203   -0.00004
C8    1    0.192413    0.803401    0.130195    11.00000    0.02993    0.01649 =
         0.03845    0.00804    0.01053    0.00623
AFIX 137
H8A   2    0.217556    0.784582    0.065706    11.00000   -1.50000
H8B   2    0.259762    0.807555    0.193676    11.00000   -1.50000
H8C   2    0.155627    0.856801    0.114584    11.00000   -1.50000
AFIX   0
C9    1    0.078896    0.768764    0.263609    11.00000    0.01878    0.02883 =
         0.02632    0.00040    0.01040    0.00608
AFIX 137
H9A   2    0.058192    0.826484    0.259737    11.00000   -1.50000
H9B   2    0.147363    0.759873    0.324804    11.00000   -1.50000
H9C   2    0.013981    0.736580    0.275604    11.00000   -1.50000
AFIX   0
C10   1   -0.004473    0.746654    0.061525    11.00000    0.01867    0.02347 =
         0.02640    0.01267   -0.00143    0.00786
AFIX 137
H10A  2   -0.036579    0.801732    0.056150    11.00000   -1.50000
H10B  2   -0.061742    0.708154    0.075725    11.00000   -1.50000
H10C  2    0.014525    0.732440   -0.007845    11.00000   -1.50000
AFIX   0
C11   1    0.484705    0.592390    0.064860    11.00000    0.02055    0.02095 =
         0.01856   -0.00272    0.00945    0.00575
AFIX  43
H11   2    0.486001    0.576745   -0.007805    11.00000   -1.20000
AFIX   0
C12   1    0.586592    0.603987    0.140861    11.00000    0.01550    0.01983 =
         0.01437    0.00280    0.00762    0.00303
AFIX  43
H12   2    0.659418    0.595930    0.124490    11.00000   -1.20000
AFIX   0
C13   1    0.647034    0.554876    0.373324    11.00000    0.01454    0.01761 =
         0.02200    0.00194    0.00785    0.00114
C14   1    0.584475    0.475974    0.328322    11.00000    0.03270    0.02283 =
         0.02394    0.00463    0.00996   -0.00345
AFIX 137
H14A  2    0.601304    0.462453    0.257766    11.00000   -1.50000
H14B  2    0.500713    0.483155    0.317360    11.00000   -1.50000
H14C  2    0.611415    0.431873    0.381073    11.00000   -1.50000
AFIX   0
C15   1    0.775287    0.545934    0.381150    11.00000    0.00999    0.02033 =
         0.02288    0.00443    0.00506    0.00453
AFIX 137
H15A  2    0.787820    0.544612    0.306803    11.00000   -1.50000
H15B  2    0.803763    0.495337    0.419736    11.00000   -1.50000
H15C  2    0.817294    0.592066    0.421975    11.00000   -1.50000
AFIX   0
C16   1    0.625999    0.569420    0.488967    11.00000    0.01246    0.02649 =
         0.02582    0.00014    0.00413    0.00130
AFIX 137
H16A  2    0.544585    0.583931    0.481168    11.00000   -1.50000
H16B  2    0.675858    0.613742    0.525763    11.00000   -1.50000
H16C  2    0.644254    0.519783    0.533091    11.00000   -1.50000
AFIX   0
C17   1    0.651553    0.735101    0.299638    11.00000    0.00596    0.01684 =
         0.01945    0.00427   -0.00208   -0.00266
C18   1    0.571221    0.796826    0.229185    11.00000    0.01918    0.00999 =
         0.03659    0.00656    0.00225    0.00406
AFIX 137
H18A  2    0.557870    0.782002    0.151241    11.00000   -1.50000
H18B  2    0.606797    0.850815    0.241102    11.00000   -1.50000
H18C  2    0.497126    0.797518    0.249723    11.00000   -1.50000
AFIX   0
C19   1    0.675270    0.760637    0.420890    11.00000    0.01800    0.02164 =
         0.02562   -0.00577   -0.00145   -0.00294
AFIX 137
H19A  2    0.700043    0.817558    0.428380    11.00000   -1.50000
H19B  2    0.736553    0.726325    0.465578    11.00000   -1.50000
H19C  2    0.604382    0.754359    0.446250    11.00000   -1.50000
AFIX   0
C20   1    0.766118    0.735964    0.263753    11.00000    0.01102    0.02973 =
         0.03123    0.00548    0.01241   -0.00375
AFIX 137
H20A  2    0.750401    0.723427    0.184910    11.00000   -1.50000
H20B  2    0.819025    0.695176    0.305948    11.00000   -1.50000
H20C  2    0.801775    0.789837    0.277583    11.00000   -1.50000
AFIX   0
C21   1    0.375876    0.735290    0.433531    11.00000    0.03065    0.05767 =
         0.05148    0.00498    0.01861    0.00138
AFIX  93
H21A  2    0.382729    0.779736    0.387234    11.00000   -1.20000
H21B  2    0.373148    0.744734    0.507640    11.00000   -1.20000
AFIX   0
HKLF 4

REM  mo_CW_JS_220819_0m_a.res in P2(1)/c
REM R1 =  0.0546 for    3903 Fo > 4sig(Fo)  and  0.0926 for all    5294 data
REM    247 parameters refined using      0 restraints

END

WGHT      0.0000     22.8120

REM Highest difference peak  1.287,  deepest hole -1.294,  1-sigma level  0.261
Q1    1   0.8881  0.6357  0.2732  11.00000  0.05    1.29
Q2    1   0.3706  0.6947  0.2385  11.00000  0.05    1.24
Q3    1   0.6267  0.5898  0.2564  11.00000  0.05    1.19
Q4    1   0.8218  0.5270  0.4180  11.00000  0.05    1.08
Q5    1  -0.0840  0.8742  0.0674  11.00000  0.05    0.98
Q6    1   0.7521  0.6297  0.5568  11.00000  0.05    0.96
Q7    1   0.4760  0.6332  0.3339  11.00000  0.05    0.95
Q8    1   0.4435  0.5656 -0.1174  11.00000  0.05    0.95
Q9    1   0.2849  0.7194  0.1001  11.00000  0.05    0.93
Q10   1   0.2437  0.6378 -0.0827  11.00000  0.05    0.92
Q11   1   0.8858  0.5835  0.3307  11.00000  0.05    0.90
Q12   1   0.8238  0.6948  0.4359  11.00000  0.05    0.89
Q13   1   0.2843  0.8243  0.3812  11.00000  0.05    0.88
Q14   1   0.6799  0.7761  0.5148  11.00000  0.05    0.87
Q15   1   0.3619  0.7773  0.5779  11.00000  0.05    0.87
Q16   1   0.5783  0.5238  0.1982  11.00000  0.05    0.87
Q17   1   0.0185  0.4273  0.2225  11.00000  0.05    0.87
Q18   1   0.2998  0.7454  0.2028  11.00000  0.05    0.85
Q19   1   0.5209  0.5770 -0.0807  11.00000  0.05    0.85
Q20   1   0.1764  0.6578  0.0407  11.00000  0.05    0.85
;
_shelx_res_checksum                     61556

_shelx_hkl_file                         
;
   2   0   0    1.80    6.60
  -2   0   0   -4.40    5.60
  -2   0   0    9.60    6.50
   2   0   0    0.90    6.30
   2   0   0    0.60    6.10
  -2   0   0   -3.90    6.00
  -2   0   0    6.00    4.20
   2   0   0   -2.60    3.40
  -2   0   0    4.80    5.50
   2   0   0   10.30    5.70
   2   0   0   12.90    8.90
  -2   0   0    6.50    8.50
   3   0   0 1723.53   89.19
   3   0   0 1660.23   74.19
  -3   0   0 1660.93   79.89
   3   0   0 1614.24   78.69
  -3   0   0 1675.73   90.19
   3   0   0 1649.93   82.19
  -3   0   0 1660.03   73.79
  -3   0   0 1611.74   81.99
  -3   0   0 1721.43   83.19
   3   0   0 1767.22   84.99
  -4   0   0 7245.78  289.37
  -4   0   0 6769.72  298.47
   4   0   0 6396.86  274.47
  -4   0   0 6934.81  286.87
   4   0   0 6245.18  288.67
   4   0   0 6587.34  288.97
  -4   0   0 7084.19  284.77
   4   0   0 6885.61  282.77
  -4   0   0 6726.43  292.67
   4   0   0 6943.60  298.77
  -4   0   0 6855.61  275.07
   5   0   0 4198.08  183.18
  -5   0   0 4073.19  183.88
   5   0   0 4058.49  188.98
  -5   0   0 4112.99  183.18
  -5   0   0 4393.66  192.18
   5   0   0 3762.42  189.78
  -5   0   0 3917.91  197.98
  -5   0   0 3889.71  193.48
  -5   0   0 4191.28  187.48
  -5   0   0 4082.69  173.28
   5   0   0 4345.27  202.28
  -6   0   0   16.30   22.20
  -6   0   0   38.40   17.20
   6   0   0    2.60   17.90
   6   0   0   28.60   24.50
  -6   0   0    6.10   12.90
  -6   0   0  -27.80   19.20
  -6   0   0   23.00   27.80
   6   0   0   -6.50   12.70
  -6   0   0  -11.50   21.20
  -6   0   0   -1.80   23.70
   6   0   0   -0.90   19.90
   6   0   0    8.10   28.70
  -7   0   0 1149.69   91.39
  -7   0   0 1166.38   65.29
   7   0   0 1006.50  111.89
  -7   0   0 1229.88   81.89
   7   0   0 1052.99   80.09
  -7   0   0 1240.38   80.89
   7   0   0 1257.57   75.79
  -7   0   0 1028.30   83.39
  -7   0   0 1249.07   84.89
   7   0   0 1161.58   85.39
  -7   0   0 1233.98   77.39
   8   0   0 1497.55   80.79
  -8   0   0 1530.35  107.59
  -8   0   0 1550.54  107.99
   8   0   0 1536.95   94.99
  -8   0   0 1592.34   97.29
   8   0   0 1641.74  106.49
  -8   0   0 1639.44   84.29
  -8   0   0 1606.04  106.59
  -8   0   0 1438.26  114.29
  -8   0   0 1550.54  100.99
   8   0   0 1646.74  124.49
  -9   0   0  943.01   91.19
  -9   0   0  994.30   91.19
   9   0   0  984.10   80.09
   9   0   0 1022.00   92.89
  -9   0   0  901.71   81.99
  -9   0   0 1021.90   79.99
   9   0   0 1012.60   88.59
   9   0   0  948.91   59.89
   9   0   0  846.52  101.29
  10   0   0   65.39   20.80
 -10   0   0  116.39   54.49
 -10   0   0   55.29   51.99
  10   0   0   77.69   51.79
  10   0   0   43.70   46.10
 -10   0   0   -6.60   57.29
 -10   0   0   15.00   55.29
  10   0   0  121.29   75.89
 -10   0   0   44.70   46.60
  10   0   0   23.00   68.79
 -10   0   0   26.90   33.00
 -11   0   0 1051.79  106.19
 -11   0   0 1204.38  119.09
  11   0   0 1116.29  140.59
 -11   0   0  889.91   87.29
  11   0   0  973.40  100.69
  11   0   0  884.91   60.29
 -11   0   0  976.80  115.29
  12   0   0  481.25  135.59
 -12   0   0  666.23  106.59
 -12   0   0  622.44   85.79
  12   0   0  608.34   88.49
 -12   0   0  720.23  111.89
  12   0   0  526.05   88.69
  12   0   0  645.34   49.99
 -12   0   0  644.54   95.79
 -13   0   0  216.38  141.19
  13   0   0  145.39   81.29
 -13   0   0  196.38   89.19
  13   0   0  283.67   34.20
 -13   0   0  250.27   74.19
 -13   0   0  193.38   79.09
  13   0   0  182.78   86.69
 -13   0   0   57.69  104.99
 -14   0   0    4.20  103.99
  14   0   0  -36.80   93.29
 -14   0   0  -37.50  106.09
  14   0   0   63.59  108.99
  14   0   0   15.20   30.50
 -14   0   0  167.18   89.19
 -14   0   0  272.87  157.18
   1  -1   0 2060.19   87.09
   2  -1   0  289.17   24.50
  -2  -1   0  272.27   24.20
   2  -1   0  280.57   15.50
  -2  -1   0  244.88   22.30
  -2  -1   0  280.87   21.70
  -2  -1   0  243.68   18.10
  -2  -1   0  267.17   18.90
   2  -1   0  263.57   20.30
   2  -1   0  270.57   18.30
  -2  -1   0  289.47   22.20
   2   1   0  280.17   21.40
   2   1   0  260.77   18.90
  -2   1   0  296.27   23.40
  -2   1   0  258.07   20.80
  -2   1   0  264.57   24.80
   2   1   0  244.78   21.80
   2   1   0  264.47   23.30
   2   1   0  248.78   18.70
  -2   1   0  260.87   15.30
  -2   1   0  269.67   19.40
   2   1   0  308.57   23.80
  -2   1   0  287.87   18.70
   3  -1   0 1311.47   73.39
  -3  -1   0 1217.78   69.49
  -3  -1   0 1193.58   71.39
  -3  -1   0 1222.48   64.89
  -3  -1   0 1228.58   62.19
   3  -1   0 1274.17   65.69
  -3  -1   0 1218.18   59.59
   3  -1   0 1240.48   60.69
   3  -1   0 1192.68   55.09
  -3  -1   0 1258.57   67.39
   3   1   0 1287.67   69.49
  -3   1   0 1292.57   62.09
  -3   1   0 1204.58   66.49
   3   1   0 1124.59   59.19
   3   1   0 1185.28   62.89
  -3   1   0 1256.07   55.69
   3   1   0 1266.97   67.99
   3   1   0 1386.06   73.49
  -3   1   0 1207.68   63.69
  -3   1   0 1110.29   70.89
   3   1   0 1275.47   64.79
  -3   1   0 1304.47   68.19
  -4  -1   0    3.50   13.00
   4  -1   0   11.50   14.30
  -4  -1   0   17.30   12.30
  -4  -1   0   -4.60   13.50
  -4  -1   0   10.50   14.70
  -4  -1   0   -2.70    8.30
   4  -1   0   25.70   18.60
   4  -1   0    0.10    6.70
   4  -1   0   -0.20   10.00
  -4  -1   0   -2.80   14.70
  -4  -1   0   24.20   23.30
   4   1   0   -3.20   13.00
  -4   1   0  -15.30   13.30
  -4   1   0    6.30   11.30
   4   1   0   -8.80    9.90
   4   1   0  -22.20   15.30
  -4   1   0  -13.50    6.40
   4   1   0    0.20   11.70
   4   1   0  -11.20   12.70
  -4   1   0  -13.50    9.60
  -4   1   0   -8.40   11.40
   5  -1   0 1748.63  107.39
   5  -1   0 1678.93   96.49
   5  -1   0 1773.02   80.89
  -5  -1   0 1854.11   97.09
  -5  -1   0 1853.71   99.19
  -5  -1   0 1904.61   93.79
  -5  -1   0 1674.63   93.09
   5  -1   0 1801.52   88.99
  -5  -1   0 1701.53  104.59
  -5  -1   0 1759.52   84.99
  -5  -1   0 1687.23  100.19
  -5   1   0 1862.21   96.49
   5   1   0 1835.02  103.39
  -5   1   0 1625.94  103.09
  -5   1   0 1779.62   99.09
   5   1   0 1715.43  104.99
  -5   1   0 1573.04  101.29
   5   1   0 1650.53   84.49
  -5   1   0 1752.72   80.59
   5   1   0 1795.92   92.99
   5   1   0 1732.03   99.09
  -5   1   0 1705.03   93.09
   6  -1   0 1895.71  107.59
   6  -1   0 1876.21   97.09
  -6  -1   0 1796.02  109.89
  -6  -1   0 1913.61  105.19
  -6  -1   0 1777.92  100.19
  -6  -1   0 1970.50  103.19
  -6  -1   0 1802.62  112.69
  -6  -1   0 1896.31   92.29
   6  -1   0 1919.21  119.29
   6  -1   0 1788.22   87.09
  -6  -1   0 1862.81  107.79
   6  -1   0 1767.72  102.39
  -6   1   0 1907.71  102.19
  -6   1   0 1950.70  110.09
   6   1   0 1897.91  101.69
   6   1   0 1797.52  111.99
   6   1   0 2053.59  120.09
  -6   1   0 1958.70  106.89
  -6   1   0 1819.52  108.99
  -6   1   0 1923.41   87.99
   6   1   0 1814.72  108.79
  -6   1   0 1700.53   97.19
  -7  -1   0  725.53   59.09
   7  -1   0  665.43   76.49
  -7  -1   0  803.92   69.09
  -7  -1   0  724.93   65.39
  -7  -1   0  640.54   49.10
   7  -1   0  713.83   54.79
   7  -1   0  589.04   65.09
   7  -1   0  747.73   44.80
  -7  -1   0  658.43   64.89
   7  -1   0  781.42   60.19
  -7  -1   0  698.03   57.39
  -7   1   0  703.63   62.19
  -7   1   0  699.53   45.10
   7   1   0  588.74  116.69
   7   1   0  822.72   63.69
   7   1   0  739.53   65.09
  -7   1   0  722.93   65.49
   7   1   0  713.43   70.69
   7   1   0  709.13   47.20
  -7   1   0  783.52   64.39
  -7   1   0  622.84   51.59
  -7   1   0  672.83   63.99
  -8  -1   0  -33.40   37.10
   8  -1   0  -78.29   45.00
   8  -1   0   -4.30   26.60
  -8  -1   0  -27.10   33.90
  -8  -1   0   -9.00   38.50
  -8  -1   0   10.30   34.90
   8  -1   0    7.90   41.10
   8  -1   0  -20.80   27.30
  -8  -1   0  -45.80   31.70
  -8   1   0   65.29   40.10
  -8   1   0   -3.80   17.60
   8   1   0   19.60   15.90
   8   1   0   10.20   44.90
  -8   1   0  -37.60   29.90
   8   1   0  -48.90   30.20
   8   1   0   10.70   28.20
  -8   1   0   19.50   38.50
  -8   1   0  -28.10   29.90
   8   1   0  -30.20   45.80
  -8   1   0    5.00   21.50
   9  -1   0  305.17   65.79
  -9  -1   0  396.06   61.19
   9  -1   0  493.45   61.29
   9  -1   0  427.06   51.39
  -9  -1   0  306.87   49.90
  -9  -1   0  456.65   67.29
  -9  -1   0  383.96   63.99
  -9  -1   0  495.85   71.39
  -9  -1   0  377.76   68.89
   9  -1   0  409.86   33.70
   9  -1   0  368.76   78.49
   9   1   0  443.56   38.70
  -9   1   0  401.26   61.99
  -9   1   0  374.36   51.89
  -9   1   0  445.66   73.69
   9   1   0  410.36   73.59
   9   1   0  455.55   63.29
  -9   1   0  386.06   58.69
   9   1   0  458.75   63.59
  -9   1   0  427.06   60.49
  -9   1   0  428.26   41.00
   9   1   0  374.36   78.09
  10  -1   0 2446.66  164.48
  10  -1   0 2107.99  109.69
 -10  -1   0 2259.67  161.18
  10  -1   0 2331.17  144.59
  10  -1   0 2356.56  135.79
  10  -1   0 2666.53  178.78
 -10  -1   0 2097.29  144.49
 -10  -1   0 2247.88  136.69
 -10  -1   0 2406.96  156.48
 -10  -1   0 2229.48  161.58
 -10  -1   0 2614.24  153.48
  10   1   0 2364.96  163.98
  10   1   0 2227.88  115.79
 -10   1   0 2094.19  161.48
  10   1   0 2272.47  176.78
 -10   1   0 2256.57  138.49
  10   1   0 2267.17  143.09
  10   1   0 2469.35  152.68
 -10   1   0 2536.35  158.08
 -10   1   0 2261.17  134.59
 -10   1   0 2422.16  159.18
 -10   1   0 2177.58  151.38
 -11  -1   0  923.41   98.69
 -11  -1   0  725.83   95.79
 -11  -1   0  969.70  117.09
  11  -1   0  855.21   55.69
 -11  -1   0  915.01   88.09
 -11  -1   0  930.01  100.69
 -11  -1   0  783.42  102.79
  11  -1   0 1031.60   93.29
 -11   1   0  723.93  112.69
  11   1   0  974.30  103.79
 -11   1   0  956.90  112.49
  11   1   0  843.92   59.99
 -11   1   0 1034.20  111.09
  11   1   0  744.23  117.39
  11   1   0  831.62   94.89
  11   1   0  909.71  133.39
 -11   1   0  822.72  104.19
 -11   1   0  762.02   81.89
  12  -1   0  -66.39   58.09
 -12  -1   0  -24.10   49.10
  12  -1   0   18.70  119.19
 -12  -1   0  116.79   71.49
  12  -1   0  -23.80   23.00
 -12  -1   0    9.00   87.39
  12  -1   0 -106.89   64.29
 -12  -1   0  -78.09   63.09
  12   1   0  -33.50   28.60
 -12   1   0  -37.40   49.00
  12   1   0   88.19  153.28
 -12   1   0   15.50   80.49
 -12   1   0  121.69   70.49
  12   1   0  -88.59   69.59
  12   1   0  -36.90   60.49
  12   1   0 -166.58  120.89
 -12   1   0   20.90   90.79
 -12   1   0  141.89   65.59
 -13  -1   0  144.49   67.19
  13  -1   0   90.99   30.70
 -13  -1   0  153.08   91.09
 -13  -1   0  285.47  126.79
 -13  -1   0  253.57   77.69
 -13  -1   0  -12.10   85.39
 -13   1   0  -22.30   83.09
  13   1   0   86.39   35.50
  13   1   0  148.39   91.79
 -13   1   0  184.88   97.59
  13   1   0  189.18   79.39
 -13   1   0   91.29  113.09
 -13   1   0   74.59  106.19
 -13   1   0  101.69  144.59
 -13   1   0   84.89   60.09
 -14  -1   0  383.16  149.79
 -14  -1   0  486.85   89.89
 -14  -1   0  531.35  115.89
 -14  -1   0  446.16  166.28
 -14   1   0  332.17  107.29
 -14   1   0  407.46   84.39
 -14   1   0  491.25  102.99
  14   1   0  391.06   46.50
 -14   1   0  574.44  130.29
 -14   1   0  355.86  177.88
   0  -2   0  534.75   30.10
   0  -2   0  558.14   31.40
   0   2   0  517.75   30.60
   0   2   0  589.64   30.80
  -1  -2   0   41.50    8.80
   1  -2   0   39.30    6.90
  -1  -2   0   52.19   10.60
  -1  -2   0   50.09    8.40
   1   2   0   46.00    9.10
   1   2   0   42.10    7.90
   1   2   0   55.09    9.00
   1   2   0   43.80    9.00
  -1   2   0   55.69    8.20
   2  -2   0    5.70    5.90
   2  -2   0    5.80    5.00
  -2  -2   0    4.20    3.70
   2  -2   0   -4.50    8.80
  -2  -2   0   -4.10    7.00
   2  -2   0   -0.40    4.60
  -2  -2   0    2.50    9.00
   2  -2   0   10.10    4.00
  -2  -2   0   -1.90    7.50
  -2  -2   0    6.80    9.30
   2   2   0   22.70   10.30
   2   2   0   10.40    5.10
   2   2   0   13.40    9.20
  -2   2   0   -8.60    8.60
  -2   2   0   -1.50    4.60
  -2   2   0    7.60    5.00
  -2   2   0   -0.40    5.80
   2   2   0    0.20    8.80
   2   2   0    9.60    7.70
   2   2   0   11.00    8.50
  -2   2   0    6.60    9.30
  -3  -2   0  287.27   22.40
  -3  -2   0  257.17   27.70
   3  -2   0  291.57   19.20
   3  -2   0  289.97   23.00
  -3  -2   0  312.57   27.90
  -3  -2   0  264.47   28.10
   3  -2   0  279.27   30.20
  -3  -2   0  327.77   32.40
   3  -2   0  306.87   24.40
   3  -2   0  292.47   22.30
  -3   2   0  299.87   19.30
   3   2   0  249.28   24.30
   3   2   0  360.86   31.10
  -3   2   0  290.97   23.20
  -3   2   0  295.07   24.50
  -3   2   0  280.47   29.60
   3   2   0  303.17   23.50
   3   2   0  331.07   30.20
  -3   2   0  361.46   31.20
   3   2   0  287.77   28.80
   3   2   0  289.57   30.60
  -4  -2   0   70.09   14.70
   4  -2   0  125.59   26.20
   4  -2   0   72.69   11.10
  -4  -2   0   97.99   28.30
  -4  -2   0   71.99   17.40
  -4  -2   0   59.59   18.70
   4  -2   0   89.69   17.80
   4  -2   0   72.59   14.90
  -4  -2   0   73.89   18.70
  -4  -2   0  109.29   19.80
  -4   2   0   88.29   17.40
   4   2   0  103.19   23.00
   4   2   0   67.99   19.40
   4   2   0   89.09   17.40
  -4   2   0   94.69   16.90
  -4   2   0   75.29   19.00
   4   2   0   77.49   17.40
  -4   2   0   50.19   13.40
  -4   2   0   79.89   11.60
  -4   2   0   93.09   21.70
  -5  -2   0   68.29   19.70
  -5  -2   0   93.79   31.20
  -5  -2   0  114.59   26.10
   5  -2   0  130.59   19.70
   5  -2   0   94.19   23.30
   5  -2   0  102.39   14.60
   5  -2   0  127.19   31.50
  -5  -2   0  120.59   21.60
  -5  -2   0   96.99   21.80
  -5  -2   0  117.69   20.10
   5  -2   0   92.79   20.60
   5   2   0   48.60   25.90
   5   2   0  120.59   26.80
  -5   2   0  125.89   16.00
  -5   2   0  110.59   20.80
  -5   2   0   78.79   23.50
  -5   2   0   96.59   26.40
   5   2   0  146.99   26.20
  -5   2   0   97.79   19.90
   5   2   0  116.49   33.50
  -5   2   0  105.79   22.80
  -5   2   0   89.89   28.40
  -6  -2   0   34.00   31.00
   6  -2   0   12.80   25.40
   6  -2   0   26.10   28.30
  -6  -2   0  -23.00   20.30
  -6  -2   0   41.20   24.50
   6  -2   0   25.50   23.20
  -6  -2   0   17.00   16.60
  -6  -2   0   14.80   24.30
   6   2   0   13.10   20.00
  -6   2   0   26.20   21.00
  -6   2   0   11.20   14.90
   6   2   0   14.40   28.70
   6   2   0   23.50   25.40
   6   2   0   -0.60   28.60
  -6   2   0    5.60   22.20
  -6   2   0  -21.70   17.20
  -6   2   0   -5.20   31.70
   6   2   0    0.30   13.60
  -6   2   0   -7.40   10.70
  -6   2   0   24.80   25.50
   7  -2   0   20.50   32.00
  -7  -2   0   53.79   39.20
   7  -2   0   53.49   14.90
   7  -2   0   77.59   39.70
  -7  -2   0   91.69   34.00
  -7  -2   0   66.59   26.70
  -7  -2   0   16.40   20.90
   7  -2   0   38.40   22.00
  -7  -2   0    3.30   28.00
   7   2   0   36.10   18.80
   7   2   0   98.09   46.00
   7   2   0   79.69   30.40
   7   2   0   90.89   39.30
  -7   2   0   48.40   23.40
  -7   2   0   77.29   16.50
  -7   2   0   38.70   29.20
  -7   2   0   68.89   29.30
  -7   2   0   48.70   35.50
  -7   2   0   60.29   34.80
   8  -2   0   17.10   38.50
   8  -2   0   13.70   42.80
  -8  -2   0  -17.60   36.60
  -8  -2   0   10.90   32.60
  -8  -2   0   11.10   24.60
   8  -2   0   12.60   14.90
  -8  -2   0   61.89   32.70
  -8  -2   0  -46.50   30.90
   8  -2   0   51.89   27.90
  -8   2   0  -16.90   21.40
  -8   2   0   31.00   36.80
   8   2   0   32.00   34.80
   8   2   0  -18.40   47.30
  -8   2   0   38.00   31.20
   8   2   0   57.39   17.40
  -8   2   0   25.40   16.80
   8   2   0   11.70   33.80
  -8   2   0   33.90   35.30
   9  -2   0    5.20   34.70
  -9  -2   0  -30.20   48.80
  -9  -2   0   58.79   39.70
   9  -2   0  112.39   50.89
   9  -2   0  -18.70   57.29
  -9  -2   0  -41.90   26.90
  -9  -2   0  -17.20   41.10
  -9   2   0   -5.00   19.70
   9   2   0  -30.70   34.70
   9   2   0    8.50   21.50
  -9   2   0   79.09   46.20
   9   2   0    1.70   56.59
  -9   2   0   -8.60   38.10
  -9   2   0   45.70   51.19
  -9   2   0   34.40   46.00
   9   2   0  116.79   62.59
  -9   2   0    9.20   44.00
  -9   2   0   -9.70   26.00
   9   2   0   41.10   51.19
  10  -2   0  -78.59   39.80
 -10  -2   0  -33.80   39.60
 -10  -2   0   65.29   51.49
 -10  -2   0 -107.39   49.40
 -10  -2   0   42.00   49.00
  10  -2   0 -151.38   76.09
 -10  -2   0   -3.10   42.90
  10  -2   0   21.90   63.49
 -10   2   0  -64.09   47.60
  10   2   0   39.60   24.80
 -10   2   0  -88.29   49.20
  10   2   0    1.80   38.70
 -10   2   0   -2.80   49.30
 -10   2   0  -54.29   32.30
 -10   2   0  -37.10   49.60
  10   2   0   84.69   70.99
 -11  -2   0   88.39   59.89
  11  -2   0  106.49   81.19
 -11  -2   0  -44.40   59.79
 -11  -2   0   52.19   65.29
 -11  -2   0   84.69   57.39
  11  -2   0   61.79   55.69
 -11  -2   0  136.79   52.49
  11  -2   0  105.59   49.50
  11   2   0  129.69   96.39
 -11   2   0    7.30   38.60
  11   2   0  192.78   94.79
 -11   2   0   53.09   60.09
 -11   2   0   81.39   81.29
  11   2   0   28.50   48.70
 -11   2   0   78.79   54.69
 -11   2   0  180.38   69.59
 -11   2   0   72.09   64.39
  11   2   0   79.99   29.10
  11   2   0   82.79   61.29
 -12  -2   0   12.10   59.39
  12  -2   0   52.79   64.89
 -12  -2   0   34.80   69.89
 -12  -2   0 -118.09   76.29
 -12  -2   0   37.50   61.09
 -12  -2   0   89.09   71.39
  12  -2   0   30.50   57.89
  12   2   0  -13.90  158.88
 -12   2   0   81.09   48.70
 -12   2   0    3.80   75.99
  12   2   0   20.10  117.59
  12   2   0  161.28   65.49
 -12   2   0   76.59   71.19
  12   2   0   47.60   76.19
 -12   2   0  -83.49   69.69
 -12   2   0   -8.30   83.19
  12   2   0   44.50   33.20
 -13  -2   0   75.99  115.29
 -13  -2   0   83.49   73.19
  13  -2   0   72.89   77.19
  13  -2   0   80.69   25.60
 -13  -2   0  163.18   98.59
  13  -2   0  116.29   72.49
 -13  -2   0  -43.50   95.29
 -13  -2   0   49.70   80.29
 -13   2   0 -160.88  106.99
 -13   2   0   43.30   63.79
 -13   2   0   17.00   80.79
 -13   2   0   47.30   79.19
  13   2   0    6.40   92.49
 -14  -2   0  177.98  160.88
 -14  -2   0  -39.40   74.89
  14  -2   0  180.78  104.69
 -14  -2   0 -135.19  118.99
 -14  -2   0   34.00   82.39
  14  -2   0 -145.59   85.19
 -14  -2   0  -87.59   94.79
 -14  -2   0  259.87  170.88
 -14   2   0  -35.70   72.39
  14   2   0  -35.60   89.39
 -14   2   0 -302.87  140.99
  14   2   0 -196.58  133.29
 -14   2   0  -16.30   97.19
 -14   2   0   49.60  111.29
  14   2   0  -40.30   41.40
 -14   2   0  -32.00   88.79
   0  -3   0   -3.10    7.20
   0  -3   0    2.90    8.70
   0   3   0   -0.70    8.80
   0   3   0   11.10    7.90
   0   3   0    1.50    2.40
   0   3   0   -0.10    2.20
  -1  -3   0  827.02   42.20
  -1  -3   0  792.52   48.40
  -1  -3   0  819.52   45.40
  -1  -3   0  813.62   41.60
   1   3   0  842.42   43.50
   1   3   0  863.41   46.20
  -1   3   0  876.71   45.20
   1   3   0  813.52   43.50
   1   3   0  856.21   36.50
   1   3   0  848.42   48.40
   2  -3   0  543.85   32.30
  -2  -3   0  580.64   26.50
  -2  -3   0  610.84   37.20
  -2  -3   0  584.34   40.80
  -2  -3   0  547.25   38.40
   2   3   0  553.94   38.50
   2   3   0  513.55   37.10
  -2   3   0  562.74   32.50
  -2   3   0  543.05   41.30
  -2   3   0  559.94   29.60
  -2   3   0  574.34   28.70
   2   3   0  532.85   37.20
   2   3   0  584.64   39.60
   2   3   0  614.24   41.30
   2   3   0  601.84   26.90
  -2   3   0  569.04   39.70
  -2   3   0  552.74   34.00
   3  -3   0   44.40    8.50
  -3  -3   0   37.40   15.50
   3  -3   0   53.99   10.20
  -3  -3   0   52.29   19.90
  -3  -3   0   37.30    8.40
   3  -3   0   60.99   11.10
   3  -3   0   33.70   10.20
  -3  -3   0   46.60   13.20
  -3  -3   0    9.70   23.60
  -3  -3   0   36.00   13.10
   3   3   0   51.09   18.30
   3   3   0   39.60   15.00
   3   3   0   29.90   14.20
  -3   3   0   43.70   10.20
  -3   3   0   42.60    9.50
  -3   3   0   42.10   12.60
   3   3   0   63.29   10.90
   3   3   0   39.80   16.00
  -3   3   0   46.30   10.80
   3   3   0   61.19   16.30
  -3   3   0   45.70   16.20
   4  -3   0    1.40   10.30
   4  -3   0   45.90   23.50
  -4  -3   0    2.50    9.90
  -4  -3   0   -4.00   14.30
   4  -3   0   -2.40   10.80
  -4  -3   0   -4.40   16.40
  -4  -3   0  -25.50   24.80
   4  -3   0    4.00    7.80
   4  -3   0   -0.90    8.90
  -4  -3   0   23.00   18.50
   4   3   0  -12.70   11.10
  -4   3   0    0.40   11.20
  -4   3   0  -11.10    9.20
   4   3   0   15.80   15.60
  -4   3   0    6.40   11.80
  -4   3   0   18.50   15.10
   4   3   0    5.50   18.10
  -4   3   0   -3.70   16.50
   4   3   0  -22.70   17.00
  -4   3   0   -3.00    7.60
  -5  -3   0  459.85   40.30
   5  -3   0  457.55   48.30
  -5  -3   0  529.75   47.10
   5  -3   0  460.05   35.70
  -5  -3   0  436.56   51.59
   5  -3   0  426.56   35.30
  -5  -3   0  448.56   47.60
  -5  -3   0  484.15   36.00
   5  -3   0  464.25   39.30
   5  -3   0  386.86   28.10
   5   3   0  531.45   51.19
  -5   3   0  445.76   38.70
   5   3   0  447.96   43.00
  -5   3   0  424.56   46.70
  -5   3   0  410.46   45.40
   5   3   0  389.06   40.00
  -5   3   0  394.56   35.90
   5   3   0  365.36   35.80
  -5   3   0  443.36   29.30
   5   3   0  413.26   52.79
  -6  -3   0  274.87   42.40
   6  -3   0  187.78   45.20
  -6  -3   0  323.37   43.90
  -6  -3   0  291.17   34.00
   6  -3   0  276.87   33.10
   6  -3   0  226.88   34.60
  -6  -3   0  243.78   39.50
  -6  -3   0  329.47   46.40
   6  -3   0  192.28   29.70
   6  -3   0  241.68   23.60
  -6  -3   0  319.27   35.60
  -6   3   0  248.98   24.80
   6   3   0  315.27   43.10
  -6   3   0  237.38   42.50
  -6   3   0  197.48   33.00
  -6   3   0  228.68   30.10
   6   3   0  254.67   29.70
   6   3   0  259.97   39.50
   6   3   0  281.87   48.80
   6   3   0  331.87   48.00
  -6   3   0  215.08   40.80
  -6   3   0  280.97   37.00
  -7  -3   0  132.69   28.90
   7  -3   0  149.88   35.70
  -7  -3   0   74.69   23.80
  -7  -3   0  181.08   43.70
  -7  -3   0  164.28   36.10
   7  -3   0   90.09   16.30
  -7  -3   0  141.29   34.40
   7  -3   0   85.99   47.90
   7  -3   0  100.99   26.00
   7  -3   0  120.89   27.10
  -7   3   0  199.28   45.70
  -7   3   0   90.29   26.10
  -7   3   0  162.68   39.90
   7   3   0  140.99   23.20
   7   3   0  174.38   36.60
   7   3   0  154.58   33.50
  -7   3   0  140.19   19.40
   7   3   0  161.58   44.70
  -7   3   0   77.29   25.00
  -7   3   0  107.69   30.40
  -7   3   0  200.38   47.60
   7   3   0   54.19   68.69
   8  -3   0   -6.30   27.20
  -8  -3   0   -8.30   39.20
  -8  -3   0    2.30   28.30
  -8  -3   0  -74.39   36.80
   8  -3   0   17.10   35.40
  -8  -3   0    0.40   27.50
  -8  -3   0  -36.10   30.80
   8  -3   0  -15.30   24.70
  -8  -3   0    5.60   33.10
   8  -3   0  -17.30   47.70
   8  -3   0   -2.00   14.00
  -8   3   0  -48.80   35.20
   8   3   0  -14.60   27.80
  -8   3   0  -45.60   36.30
  -8   3   0  -44.20   28.40
   8   3   0  -23.00   47.00
   8   3   0  -12.20   18.80
  -8   3   0  -29.80   16.10
  -8   3   0   65.69   44.30
   8   3   0  -30.00   34.90
  -8   3   0   20.20   22.70
  -8   3   0    7.40   30.20
  -9  -3   0  212.58   51.29
  -9  -3   0  147.39   43.80
   9  -3   0  139.89   36.70
  -9  -3   0  243.58   49.50
   9  -3   0  240.18   53.29
   9  -3   0  202.58   43.90
  -9  -3   0  212.28   57.39
   9  -3   0  149.88   23.10
  -9   3   0  167.38   47.10
  -9   3   0  129.89   32.40
   9   3   0  218.18   69.29
   9   3   0   95.09   36.60
  -9   3   0  209.58   43.90
   9   3   0  168.18   28.40
  -9   3   0  174.58   26.60
  -9   3   0  166.18   48.00
  -9   3   0   74.09   49.10
  -9   3   0  124.89   58.79
   9   3   0  135.39   47.30
 -10  -3   0  531.05   72.79
  10  -3   0  596.14   83.69
  10  -3   0  520.55   46.40
 -10  -3   0  541.45   72.79
 -10  -3   0  414.36   69.79
 -10  -3   0  403.36  120.49
  10  -3   0  641.94   70.29
 -10  -3   0  522.25   85.99
  10  -3   0  422.86   63.09
 -10   3   0  545.35   76.69
 -10   3   0  470.65   73.99
 -10   3   0  507.45   44.60
  10   3   0  658.33   80.99
 -10   3   0  550.34   71.19
  10   3   0  557.74   72.19
 -10   3   0  487.45   56.99
 -10   3   0  611.14   92.39
  10   3   0  561.24   51.69
  10   3   0  539.55   99.39
  10   3   0  610.44   98.49
  11  -3   0   57.69   95.09
 -11  -3   0  232.08   63.09
 -11  -3   0   83.99   61.99
  11  -3   0  118.89   59.29
 -11  -3   0  139.39   66.89
  11  -3   0  187.18   27.60
 -11  -3   0  152.88   67.69
 -11  -3   0  217.48   49.90
  11   3   0  160.28   36.40
 -11   3   0  115.49   69.49
  11   3   0   81.99   71.19
 -11   3   0   84.89   61.09
  11   3   0  205.98   56.59
  11   3   0   58.29   98.29
 -11   3   0  208.38   72.59
 -11   3   0  123.99   56.19
 -11   3   0  123.99   86.99
  11   3   0  227.38  106.59
 -11   3   0  117.89   43.80
 -12  -3   0  -56.59   72.19
 -12  -3   0   30.90   70.89
  12   3   0  -61.59  118.59
 -12   3   0  108.69   68.19
 -12   3   0   -9.80   67.89
  12   3   0  -52.49  202.58
  12   3   0  105.79   63.99
 -13  -3   0   28.60  124.49
  13  -3   0    0.20   70.79
 -13  -3   0  -69.89   62.79
 -13  -3   0   34.10   89.59
 -13  -3   0  -62.59   75.79
 -13  -3   0  -75.89   95.59
 -13  -3   0  -94.79   88.09
 -13   3   0   19.50  103.29
 -13   3   0  -94.19   77.79
 -13   3   0   90.39   62.09
  13   3   0   35.40  102.09
 -13   3   0   58.29  103.89
  14  -3   0  174.98   89.69
 -14  -3   0  194.78   89.59
 -14  -3   0  185.28  173.98
 -14  -3   0  227.18   84.69
 -14  -3   0  131.79  110.19
 -14   3   0   15.80  108.09
 -14   3   0  210.78  118.59
 -14   3   0   10.20  149.19
   0  -4   0 2671.63  124.19
   0  -4   0 2446.06  121.39
   0   4   0 2901.81  123.89
   0   4   0 2688.63  107.79
   0   4   0 2559.54  107.09
   0   4   0 2670.63  124.09
  -1  -4   0 2804.92  138.59
  -1  -4   0 2899.61  127.59
  -1  -4   0 3004.00  136.29
  -1  -4   0 3119.69  141.79
  -1  -4   0 3008.90  128.09
   1   4   0 3138.19  140.09
  -1   4   0 3041.30  135.19
  -1   4   0 3224.98  136.09
   1   4   0 2960.00  124.09
   1   4   0 3049.29  131.19
   1   4   0 3085.29  130.69
   1   4   0 3077.69  136.79
  -2  -4   0   13.50   12.30
  -2  -4   0   -6.00    9.80
  -2  -4   0   30.50   21.60
  -2  -4   0   10.20   11.30
  -2  -4   0    2.40    3.20
   2   4   0  -20.30   12.20
  -2   4   0    3.20    3.30
  -2   4   0   11.50   11.20
   2   4   0    8.30    8.80
   2   4   0  -12.80   12.40
   2   4   0   -1.10    3.40
  -2   4   0   -1.70    3.40
  -2   4   0   -3.80   12.20
  -3  -4   0  487.05   43.70
  -3  -4   0  457.45   44.00
  -3  -4   0  424.56   23.00
  -3  -4   0  411.06   37.80
  -3  -4   0  415.46   35.50
  -3  -4   0  407.26   34.20
   3  -4   0  400.46   29.40
   3   4   0  423.56   23.80
  -3   4   0  476.75   33.30
   3   4   0  412.96   34.50
   3   4   0  400.06   37.50
   3   4   0  393.56   36.90
  -3   4   0  426.86   29.70
  -3   4   0  384.86   27.70
   3   4   0  415.96   38.60
   3   4   0  403.96   34.50
  -3   4   0  380.36   39.60
  -3   4   0  399.46   26.70
  -4  -4   0 3077.29  141.59
   4  -4   0 2703.53  124.49
  -4  -4   0 2978.20  123.39
   4  -4   0 2955.90  124.69
  -4  -4   0 2718.63  140.99
  -4  -4   0 2957.90  145.29
  -4  -4   0 2822.92  140.29
  -4  -4   0 2800.52  142.49
   4  -4   0 2768.22  121.89
  -4   4   0 2641.14  130.29
   4   4   0 2986.30  144.39
   4   4   0 2882.71  145.29
   4   4   0 2979.20  139.39
  -4   4   0 2863.61  149.69
  -4   4   0 2874.21  130.39
   4   4   0 2854.61  144.79
  -4   4   0 2894.91  125.39
   4   4   0 2822.92  142.49
  -4   4   0 2716.23  129.89
  -5  -4   0 1840.02  108.49
  -5  -4   0 1846.92   87.49
  -5  -4   0 1950.70  105.99
  -5  -4   0 1661.13  105.49
   5  -4   0 1730.33   83.89
  -5  -4   0 1706.23  102.69
   5  -4   0 1870.11   91.59
   5  -4   0 1773.62   86.99
  -5  -4   0 1934.51  106.49
   5  -4   0 1897.31   90.79
   5   4   0 1598.64  105.69
  -5   4   0 1971.40  109.99
   5   4   0 1843.02  106.19
  -5   4   0 1815.02   84.29
  -5   4   0 1612.84   94.69
   5   4   0 1805.52  104.29
  -5   4   0 1648.54  109.99
  -5   4   0 1658.63   92.99
   5   4   0 1942.01  112.39
   5   4   0 1842.72   97.79
   6  -4   0   -4.20   14.00
   6  -4   0  -13.10   34.20
  -6  -4   0  -14.10   16.40
  -6  -4   0   12.90   29.10
  -6  -4   0   -0.10   22.00
  -6  -4   0   28.10   34.60
   6  -4   0    6.90   18.90
   6  -4   0  -36.10   19.90
  -6  -4   0  -16.10   19.50
   6  -4   0   -4.40   11.40
  -6   4   0   -6.20   17.30
   6   4   0   28.00   16.90
   6   4   0   -8.10   21.00
  -6   4   0   -4.70   12.50
   6   4   0   -3.00   30.90
  -6   4   0    5.00   30.40
  -6   4   0    3.40   26.30
  -6   4   0   41.80   20.00
   6   4   0   20.20   30.30
   6   4   0  -13.10   28.40
  -7  -4   0  323.07   47.20
   7  -4   0  436.16   32.10
   7  -4   0  405.76   40.60
  -7  -4   0  408.16   57.09
  -7  -4   0  348.07   49.20
  -7  -4   0  350.16   51.99
  -7  -4   0  327.67   46.10
  -7  -4   0  375.16   40.80
   7  -4   0  383.36   43.40
  -7   4   0  362.06   39.30
   7   4   0  384.16   59.29
  -7   4   0  489.55   55.79
  -7   4   0  408.86   62.69
   7   4   0  462.25   40.50
   7   4   0  438.76   58.29
  -7   4   0  399.86   33.30
  -7   4   0  418.06   45.00
  -7   4   0  431.76   61.89
  -7   4   0  371.46   49.40
   7   4   0  439.76   71.39
  -8  -4   0  689.13   66.99
  -8  -4   0  875.01   77.09
  -8  -4   0  786.12   62.59
   8  -4   0  809.82   47.40
   8  -4   0  674.63   60.69
   8  -4   0  751.12   95.99
  -8  -4   0  839.22   80.79
  -8  -4   0  749.82   79.39
  -8  -4   0  873.31   80.09
   8  -4   0  778.22   63.69
   8  -4   0  769.12   70.09
  -8   4   0  815.62   49.30
  -8   4   0  648.64   66.89
  -8   4   0  776.22   57.19
  -8   4   0  842.02   70.29
   8   4   0  909.71   78.09
   8   4   0  796.12   73.69
  -8   4   0  810.42   71.09
  -8   4   0  831.92   85.39
   8   4   0  896.81   94.39
   8   4   0  734.33   57.89
   8   4   0  812.92   92.79
   9  -4   0 1177.58   86.69
  -9  -4   0 1187.68  102.89
  -9  -4   0 1264.97  100.89
   9  -4   0 1298.67   96.49
   9  -4   0 1265.97   67.39
   9  -4   0 1478.95  127.39
  -9  -4   0 1222.68   95.89
   9  -4   0 1265.17   87.19
   9   4   0 1162.48   82.99
  -9   4   0 1326.47   86.29
   9   4   0 1358.56  124.69
   9   4   0 1256.27  103.19
  -9   4   0 1349.96   98.99
  -9   4   0 1547.95  116.59
  -9   4   0 1259.27   99.89
   9   4   0 1335.17  126.89
  -9   4   0 1376.76  101.59
  -9   4   0 1357.56   69.79
   9   4   0 1296.67  105.79
  -9   4   0 1374.46  118.29
  10  -4   0  -19.80   38.30
 -10  -4   0  122.79   54.29
  10  -4   0   54.79   19.70
 -10  -4   0   89.49   48.80
 -10   4   0   36.50   66.19
  10   4   0    0.60   80.09
 -10   4   0   27.00   50.29
  10   4   0   -3.40   30.40
  10   4   0   -8.60   47.80
 -10   4   0   40.40   22.40
 -10   4   0  -27.00   42.00
  10   4   0   53.69   81.39
 -10   4   0  -46.30   53.59
 -10   4   0    8.80   33.90
  11  -4   0  588.84   77.09
  11  -4   0  579.74   40.90
 -11  -4   0  465.35   80.69
 -11  -4   0  658.13  105.49
 -11  -4   0  579.54   89.29
  11  -4   0  493.25   69.59
 -11  -4   0  643.54   96.79
 -11  -4   0  754.52   85.09
 -11  -4   0  510.25   85.69
 -11   4   0  576.14   86.49
 -11   4   0  552.04   80.69
  11   4   0  667.53   90.69
 -11   4   0  634.74   72.59
  11   4   0  738.83  131.09
  11   4   0  658.63   85.99
  11   4   0  511.55  119.29
 -11   4   0  524.95  107.69
  11   4   0  722.73   64.49
 -12  -4   0  739.13  112.79
 -12  -4   0  616.94   97.79
 -12  -4   0  721.03  119.39
 -12  -4   0  576.44   81.29
 -12  -4   0  505.15  116.59
  12  -4   0  687.63   83.49
 -12   4   0  766.02  142.39
  12   4   0  700.83  154.28
 -12   4   0  493.05   70.69
 -12   4   0  716.73  103.49
  12   4   0  791.52   92.99
 -12   4   0  749.53  111.19
  12   4   0  756.02  112.49
  13  -4   0   67.89   72.19
 -13  -4   0  182.38  102.09
  13  -4   0   88.39   76.79
 -13  -4   0  170.58  134.29
 -13  -4   0  224.68   70.29
 -13  -4   0   98.49   76.99
 -13  -4   0   48.50   93.39
 -13   4   0   71.29   61.39
 -13   4   0  207.38   95.49
 -13   4   0  194.28   90.79
 -13   4   0  111.59  112.79
  13   4   0   93.89   49.60
  13   4   0  141.99   79.89
  13   4   0   70.29  143.99
 -14  -4   0  117.99  196.58
 -14  -4   0   21.20  112.29
 -14  -4   0  -45.90  125.39
 -14  -4   0   62.89   79.89
 -14  -4   0 -101.19   81.89
 -14  -4   0  137.89  107.59
  14  -4   0  -60.19   90.09
  14  -4   0   85.99   86.69
  14   4   0  -36.90   55.19
 -14   4   0   32.50  107.69
 -14   4   0   46.60   99.89
 -14   4   0  253.17  147.69
 -14   4   0  -66.09   75.09
  14   4   0  226.18  100.09
  14   4   0   54.39  150.68
 -14   4   0  -84.19  101.59
   0  -5   0   18.40   22.80
   0  -5   0    1.30   12.60
   0   5   0   -1.00    4.80
   0   5   0  -22.90   16.00
   0   5   0   13.40   12.60
  -1  -5   0 3101.69  131.69
  -1  -5   0 2995.90  146.29
  -1  -5   0 3272.57  145.59
  -1  -5   0 3267.87  146.99
   1  -5   0 3189.48  141.99
  -1  -5   0 3012.80  131.79
  -1   5   0 3247.78  144.49
   1   5   0 2943.01  135.99
   1   5   0 3086.19  130.99
  -1   5   0 3090.09  142.99
   1   5   0 3093.09  136.09
   1   5   0 3403.56  145.39
  -1   5   0 3158.88  148.79
   1   5   0 3069.99  147.59
  -2  -5   0 2670.23  127.59
  -2  -5   0 2537.65  118.89
  -2  -5   0 2670.33  125.69
  -2  -5   0 2560.14  128.39
  -2  -5   0 2524.15  118.19
   2   5   0 2605.84  105.59
   2   5   0 2453.75  122.29
  -2   5   0 2788.92  122.39
  -2   5   0 2742.43  127.29
   2   5   0 2693.13  130.19
   2   5   0 2481.55  121.49
   2   5   0 2472.35  124.09
  -3  -5   0  245.08   36.40
  -3  -5   0  274.17   27.80
   3  -5   0  224.28   33.50
  -3  -5   0  176.48   26.50
  -3  -5   0  249.08   28.00
  -3  -5   0  227.58   13.80
  -3   5   0  216.08   18.40
   3   5   0  213.78   14.20
   3   5   0  276.57   30.10
  -3   5   0  269.67   27.40
  -3   5   0  224.28   17.60
   3   5   0  252.27   31.60
   3   5   0  274.97   35.70
  -3   5   0  227.18   32.20
  -3   5   0  240.08   24.30
   3   5   0  200.78   30.30
  -3   5   0  215.38   33.40
  -4  -5   0   -5.50   15.40
   4  -5   0    4.80   12.10
  -4  -5   0   10.90   27.20
  -4  -5   0    8.90    7.70
  -4  -5   0  -17.70   16.20
  -4  -5   0    7.10   15.50
  -4  -5   0   10.60   18.20
   4   5   0   -1.80   19.10
   4   5   0    7.50   14.50
  -4   5   0   24.80   18.60
   4   5   0  -19.10   21.00
  -4   5   0   23.20   10.80
   4   5   0   -3.70   14.70
  -4   5   0   13.70   12.20
  -4   5   0    6.60   11.00
  -4   5   0    0.80   19.00
   4   5   0    8.70   19.80
  -4   5   0  -23.10   20.60
   5  -5   0 2246.98   97.79
  -5  -5   0 2129.89  121.39
  -5  -5   0 2170.38  123.09
  -5  -5   0 2113.79  121.49
   5  -5   0 2057.29  100.19
  -5  -5   0 2245.98  118.99
  -5  -5   0 2047.60  118.19
  -5  -5   0 2111.89   97.39
   5  -5   0 2073.99   94.79
   5   5   0 2078.69  121.59
  -5   5   0 1991.90  126.79
   5   5   0 2251.57  128.99
   5   5   0 2063.39  120.29
  -5   5   0 2188.38  106.19
  -5   5   0 2075.69  106.29
   5   5   0 2177.38  115.49
  -5   5   0 2174.48  100.99
   5   5   0 2329.87  126.59
  -6  -5   0 3844.02  185.98
  -6  -5   0 3830.82  190.68
  -6  -5   0 3854.41  162.58
  -6  -5   0 3747.02  184.08
   6  -5   0 3745.73  171.58
  -6  -5   0 3548.34  188.28
  -6  -5   0 3589.84  184.48
   6  -5   0 3542.05  159.78
   6  -5   0 3422.86  158.28
  -6   5   0 3773.32  201.48
   6   5   0 3287.97  174.38
  -6   5   0 3801.02  221.38
   6   5   0 3886.21  195.18
   6   5   0 3837.82  195.08
  -6   5   0 3298.87  172.68
  -6   5   0 3857.51  160.28
   6   5   0 3409.66  186.08
  -6   5   0 3303.77  170.48
  -6   5   0 3748.43  168.78
   6   5   0 3720.63  187.08
  -7  -5   0  195.78   37.10
   7  -5   0  217.88   29.20
  -7  -5   0  187.58   40.00
   7  -5   0  268.67   37.00
  -7  -5   0  210.28   50.89
   7  -5   0  212.18   26.70
  -7  -5   0  274.37   47.30
   7  -5   0  245.68   35.00
  -7  -5   0  303.47   43.10
  -7   5   0  249.88   39.60
   7   5   0  230.98   38.70
  -7   5   0  208.88   38.00
   7   5   0  251.17   56.19
  -7   5   0  282.67   46.30
  -7   5   0  298.67   53.29
  -7   5   0  256.77   29.50
   7   5   0  172.98   32.90
   7   5   0  246.28   54.49
  -7   5   0  275.07   49.20
  -7   5   0  185.08   29.90
   7   5   0  219.38   58.59
  -8  -5   0   48.60   41.30
   8  -5   0  -25.60   22.00
  -8  -5   0  -47.70   33.80
  -8  -5   0   -3.20   38.60
  -8  -5   0  -17.00   34.10
   8  -5   0    2.50   16.80
   8  -5   0   37.00   28.50
  -8  -5   0   28.80   48.10
   8  -5   0   42.10   31.20
  -8  -5   0   26.30   26.80
  -8   5   0  -37.70   40.70
   8   5   0  -12.90   55.49
   8   5   0   43.10   24.70
  -8   5   0  -34.80   46.10
   8   5   0    6.60   30.90
  -8   5   0   30.40   43.20
  -8   5   0   27.10   32.20
  -8   5   0    3.60   21.80
  -8   5   0  -54.59   29.90
   8   5   0  -18.20   56.29
  -9  -5   0 1076.39  103.39
   9  -5   0 1182.28   82.99
   9  -5   0 1305.87   93.59
  -9  -5   0 1371.86   86.99
  -9  -5   0 1166.58  100.19
   9  -5   0 1231.58   84.29
  -9  -5   0 1190.18  106.29
   9  -5   0 1218.58   65.59
  -9   5   0 1278.07   97.39
  -9   5   0 1141.39   80.19
  -9   5   0 1355.56  122.29
   9   5   0 1240.88  126.99
   9   5   0 1214.88   85.49
   9   5   0 1269.57  120.19
  -9   5   0 1193.58   68.29
  -9   5   0 1060.19   96.09
   9   5   0 1278.87  102.49
  -9   5   0 1169.18  114.29
  -9   5   0 1216.98   95.59
   9   5   0 1390.36  114.69
  10  -5   0 1651.83   82.19
 -10  -5   0 1802.22  113.39
 -10  -5   0 1688.03  129.79
 -10  -5   0 1684.33  134.49
 -10  -5   0 1507.45  117.29
 -10  -5   0 1642.84  129.99
 -10  -5   0 1661.73  133.79
  10  -5   0 1817.02  108.49
  10  -5   0 1843.92  110.79
 -10   5   0 1588.24  121.49
 -10   5   0 1618.14  143.09
  10   5   0 1573.34  136.59
 -10   5   0 1591.04  105.99
  10   5   0 1795.02  161.18
 -10   5   0 1722.43  115.99
  10   5   0 1719.43  128.99
  10   5   0 1608.24  107.49
 -10   5   0 1719.23  126.69
 -10   5   0 1445.66  141.79
  10   5   0 1648.34  152.38
 -10   5   0 1719.63   84.69
 -11  -5   0  499.75  104.29
  11  -5   0  604.34   71.89
 -11  -5   0  482.45   78.19
 -11  -5   0  714.33   85.39
 -11  -5   0  641.54   84.49
  11  -5   0  721.13   73.19
 -11  -5   0  533.35   93.19
  11   5   0  723.03  131.39
 -11   5   0  625.84   41.20
  11   5   0  538.75   64.69
 -11   5   0  594.94   87.99
  11   5   0  542.05  131.39
 -11   5   0  523.75   80.19
 -11   5   0  585.84  110.09
  11   5   0  544.85  103.69
  11   5   0  454.75   84.39
 -11   5   0  435.86   80.69
 -11   5   0  483.45   65.39
 -12  -5   0  118.49   80.79
 -12  -5   0  -46.20   79.29
 -12  -5   0 -138.89  108.99
 -12  -5   0 -101.59   71.09
  12  -5   0  127.69   63.09
  12  -5   0  -11.10   57.49
 -12  -5   0   61.99   61.79
 -12   5   0  -63.79   67.09
  12   5   0 -132.39   69.49
  12   5   0 -100.99  146.79
 -12   5   0  -73.99   75.99
  12   5   0  139.19  103.49
  12   5   0  -87.39   46.70
 -12   5   0  -23.70   74.69
 -12   5   0  -83.49   46.40
 -12   5   0  -89.29   85.09
  13  -5   0  163.38   82.19
 -13  -5   0  116.69  103.39
 -13  -5   0  178.28   96.29
 -13  -5   0  196.18   76.79
  13  -5   0  117.69   75.79
 -13  -5   0  314.27  116.29
 -13  -5   0  202.38  151.88
 -13   5   0  254.67   63.99
 -13   5   0  190.18  100.39
  13   5   0  287.47   88.79
 -13   5   0  216.58   94.49
 -13   5   0  235.58   93.49
 -13   5   0  285.47  113.69
 -14  -5   0  467.95  245.78
  14  -5   0  558.54  131.49
 -14  -5   0  844.52  142.69
 -14  -5   0  934.91  136.49
 -14  -5   0  661.23  137.19
  14  -5   0  860.61  112.39
 -14  -5   0  870.71  123.39
 -14  -5   0  685.53  106.19
  14   5   0  505.15   80.79
 -14   5   0  869.01  206.18
 -14   5   0  718.43  143.99
 -14   5   0  745.93  128.99
  14   5   0  615.04  117.49
 -14   5   0  621.14   97.19
   0  -6   0   41.30   19.60
   0  -6   0   20.00   12.20
   0   6   0    2.00   15.60
   0   6   0   17.20    7.10
   0   6   0   25.50   20.00
   0   6   0   19.60    6.20
  -1  -6   0  596.84   32.20
  -1  -6   0  580.94   49.00
   1  -6   0  656.93   48.70
  -1  -6   0  574.24   31.00
  -1  -6   0  563.84   45.60
  -1  -6   0  626.64   47.10
   1   6   0  561.34   44.10
   1   6   0  509.35   33.00
   1   6   0  540.25   37.00
  -1   6   0  545.05   47.00
  -1   6   0  622.24   45.50
  -1   6   0  533.45   43.40
   1   6   0  558.24   47.20
  -2  -6   0    7.50   14.20
  -2  -6   0   29.10   24.70
  -2  -6   0   14.20   11.20
  -2  -6   0   18.50   11.90
  -2  -6   0    6.70   13.10
   2  -6   0  -12.80   26.90
   2   6   0   20.80   19.10
  -2   6   0   15.70   16.30
   2   6   0   34.20   18.20
   2   6   0   15.80    6.60
  -2   6   0   23.80   17.20
   2   6   0   17.40   14.10
  -2   6   0   39.40   17.60
   2   6   0   15.20    9.90
  -3  -6   0   31.50   22.40
   3  -6   0  -16.80   27.40
  -3  -6   0   45.30   16.80
  -3  -6   0   41.10   15.40
  -3  -6   0   42.80   18.00
   3   6   0   33.00    5.10
  -3   6   0   79.89   27.00
   3   6   0   26.30   12.20
   3   6   0   21.10   14.80
  -3   6   0   55.19   17.20
  -3   6   0   31.20    6.80
   3   6   0   33.70   19.90
  -3   6   0   22.50    6.60
   3   6   0   48.50   24.00
   3   6   0   35.50   21.90
  -4  -6   0  539.15   48.50
  -4  -6   0  645.94   54.89
  -4  -6   0  737.63   55.19
  -4  -6   0  647.84   31.40
   4  -6   0  720.03   54.69
   4   6   0  587.74   49.00
  -4   6   0  604.04   46.00
  -4   6   0  584.74   55.99
  -4   6   0  699.23   60.29
  -4   6   0  698.93   47.20
   4   6   0  700.73   57.49
   4   6   0  620.74   58.29
   4   6   0  620.14   52.99
   4   6   0  687.73   56.39
  -4   6   0  654.73   40.70
   5  -6   0  737.93   50.79
  -5  -6   0  905.31   68.09
  -5  -6   0  846.42   65.39
  -5  -6   0  775.42   68.19
  -5  -6   0  839.52   68.29
  -5  -6   0  800.52   43.60
  -5  -6   0  745.03   65.09
   5   6   0  886.71   73.09
  -5   6   0  875.21   54.09
   5   6   0  763.72   65.29
  -5   6   0  915.81   56.49
   5   6   0  817.52   71.99
   5   6   0  837.42   63.79
  -5   6   0  866.21   73.19
   5   6   0  904.91   71.89
  -5   6   0  853.71   58.09
  -5   6   0  985.90   78.89
   6  -6   0   -2.60   11.60
  -6  -6   0   -3.50   35.00
  -6  -6   0   51.29   31.40
  -6  -6   0  -24.10   26.30
   6  -6   0    2.90   16.30
  -6  -6   0  -12.20   14.10
  -6  -6   0   44.50   32.50
  -6   6   0   14.00   17.60
  -6   6   0    3.00   19.80
   6   6   0  -36.70   24.20
  -6   6   0    2.30   28.90
  -6   6   0  -17.80   16.70
  -6   6   0  -42.00   33.10
   6   6   0  -28.70   35.10
   6   6   0  -25.60   32.50
   7  -6   0   64.79   19.60
  -7  -6   0   36.70   34.80
  -7  -6   0   44.10   21.10
   7  -6   0   80.19   22.80
  -7  -6   0   89.69   32.90
  -7  -6   0   72.49   38.60
  -7  -6   0   48.30   31.10
  -7   6   0   22.90   43.10
   7   6   0   73.49   32.10
  -7   6   0   81.49   28.40
  -7   6   0  122.49   47.80
  -7   6   0   50.69   25.40
   7   6   0   47.20   42.90
  -7   6   0   92.19   22.30
   7   6   0  125.09   54.69
  -8  -6   0  183.68   42.80
   8  -6   0  224.08   38.00
  -8  -6   0  178.08   47.70
   8  -6   0  143.89   26.60
  -8  -6   0   83.49   41.50
  -8  -6   0  133.79   32.20
  -8   6   0  127.79   55.09
  -8   6   0  169.68   25.40
  -8   6   0  130.59   27.40
  -8   6   0  143.39   38.10
   8   6   0   82.69   60.29
  -8   6   0  105.89   45.80
   8   6   0  247.68   68.09
   8   6   0  159.68   34.40
  -8   6   0  103.89   46.30
   8   6   0  149.49   42.30
   8   6   0  177.98   59.89
  -8   6   0   79.99   34.90
   9  -6   0  356.66   53.69
  -9  -6   0  384.16   69.99
  -9  -6   0  264.27   70.69
   9  -6   0  367.86   46.00
  -9  -6   0  379.56   50.09
  -9  -6   0  311.27   64.29
  -9  -6   0  491.05   61.69
  -9  -6   0  362.16   58.59
  -9   6   0  442.06   41.20
  -9   6   0  285.17   59.89
  -9   6   0  467.95   50.39
  -9   6   0  339.97   59.69
   9   6   0  314.17   88.79
  -9   6   0  337.17   54.99
   9   6   0  403.06   62.79
  -9   6   0  326.87   74.59
   9   6   0  433.56   48.70
  -9   6   0  470.65   83.79
   9   6   0  425.56   78.39
 -10  -6   0   73.59   54.39
  10  -6   0  -32.40   51.09
 -10  -6   0  -18.90   64.09
 -10  -6   0  -64.59   52.49
 -10  -6   0  -12.70   55.79
 -10  -6   0   15.40   42.80
 -10  -6   0   31.70   47.10
 -10   6   0  -31.60   29.30
 -10   6   0   22.40   52.89
  10   6   0  -56.49   84.59
 -10   6   0  -95.19   77.79
  10   6   0  144.89  101.79
 -10   6   0  -56.09   32.60
 -10   6   0   28.60   55.99
 -10   6   0  -48.70   46.40
 -10   6   0   10.60   42.50
  10   6   0   37.50   47.90
  10   6   0  -60.39   37.00
  10   6   0   -3.20   71.79
 -11  -6   0  251.37   74.49
 -11  -6   0  190.58   98.89
 -11  -6   0  104.89   63.29
 -11  -6   0  228.18   61.89
  11  -6   0  100.59   70.29
 -11   6   0  110.79  114.89
 -11   6   0   69.59   59.09
  11   6   0   77.09   86.29
 -11   6   0  162.88   70.39
  11   6   0   84.29   52.69
 -11   6   0   94.99   60.69
  11   6   0  -30.30  114.99
  11   6   0  166.28  121.99
 -11   6   0   95.49   43.80
 -11   6   0   78.19   65.09
 -11   6   0  142.09   24.30
  11   6   0  216.68   65.59
 -12  -6   0  131.19   67.89
 -12  -6   0  156.98   87.09
 -12  -6   0  251.37   86.19
 -12  -6   0  114.29  127.59
 -12  -6   0  124.09   70.49
  12   6   0  202.08  146.59
 -12   6   0  113.79   88.29
 -12   6   0  172.38   78.99
 -12   6   0  187.18   82.69
 -12   6   0   71.89   53.09
  12   6   0   50.29   72.69
  12   6   0  243.88   56.49
 -13  -6   0  144.39  179.98
 -13  -6   0  133.69   87.89
 -13  -6   0  264.87  106.39
 -13  -6   0   93.19   78.39
  13   6   0  232.48  148.59
 -13   6   0   93.69  104.79
 -13   6   0   82.39  100.79
  13   6   0   91.89  216.08
  13   6   0   77.99   87.59
 -13   6   0   17.60   77.59
 -14  -6   0  -93.99  118.99
 -14  -6   0  -54.99  125.79
 -14  -6   0 -178.88  124.89
 -14  -6   0   -7.40   77.79
  14  -6   0  121.09  136.49
 -14   6   0  -94.49   96.39
  14   6   0   23.10   66.19
  14   6   0  -30.20  112.89
 -14   6   0    2.20  120.39
   0  -7   0    2.80   13.30
   0  -7   0   36.30   16.40
   0  -7   0  -15.70   24.60
   0   7   0   -0.90   19.10
   0   7   0  -13.50   19.30
   0   7   0    5.20    5.60
   0   7   0   -5.90    7.10
  -1  -7   0   80.69   18.80
  -1  -7   0   57.99    8.40
  -1  -7   0   50.89   28.60
  -1  -7   0   58.89    8.30
  -1  -7   0   72.19   19.90
   1   7   0   47.30   11.40
   1   7   0   48.10   14.80
   1   7   0   98.59   27.30
   1   7   0   70.99   24.20
  -1   7   0   55.09   20.20
   1   7   0   66.79   14.80
  -1   7   0   73.29   22.00
  -1   7   0   53.09   22.40
  -1   7   0   95.99   27.30
  -2  -7   0   25.30   18.90
  -2  -7   0   66.79   14.60
  -2  -7   0   42.90   14.30
  -2  -7   0    9.30   30.00
   2  -7   0   50.49   29.60
  -2  -7   0   32.50   17.90
   2   7   0   83.69   26.30
   2   7   0   35.00   24.70
  -2   7   0   47.20   24.50
   2   7   0   83.69   20.10
   2   7   0   36.10   13.40
  -2   7   0   80.39   22.00
   2   7   0   47.30   10.50
  -2   7   0   89.69   23.50
  -2   7   0   51.89   21.50
  -3  -7   0   -6.00   28.00
  -3  -7   0   -8.50   15.40
  -3  -7   0   10.10   15.20
  -3  -7   0   16.60   16.00
  -3  -7   0    2.40   16.30
   3  -7   0   60.69   31.90
  -3   7   0   -6.10   19.10
   3   7   0   33.90   13.40
  -3   7   0   15.60    4.80
   3   7   0    9.20    4.10
   3   7   0  -11.10   21.80
  -3   7   0   35.20   24.80
   3   7   0   16.50   18.40
  -3   7   0    7.00    4.90
   3   7   0   -2.50   15.70
   3   7   0  -26.70   25.30
  -4  -7   0   -9.40   28.80
  -4  -7   0   16.00   19.10
  -4  -7   0   21.10   23.60
   4  -7   0   23.10   32.50
   4   7   0  -10.40   19.90
  -4   7   0   16.00    9.60
  -4   7   0    2.80   18.80
   4   7   0   -1.00   16.80
   4   7   0   -5.90   26.80
   4   7   0  -28.60   23.10
  -4   7   0  -41.00   26.10
  -4   7   0   19.70   17.90
   4   7   0  -26.20   26.40
  -5  -7   0   -7.60   23.60
  -5  -7   0   36.10   26.50
  -5  -7   0   47.80   23.80
  -5  -7   0   23.90   32.10
  -5  -7   0   27.50    8.40
  -5   7   0   -4.10   18.40
  -5   7   0   40.10   29.20
   5   7   0   46.40   55.69
   5   7   0   97.79   36.30
  -5   7   0   41.70   38.80
   5   7   0   91.49   36.40
  -5   7   0   56.39   22.60
  -5   7   0   24.00   14.10
  -6  -7   0  -52.39   33.60
  -6  -7   0    9.90   32.60
  -6  -7   0   17.90   28.40
  -6  -7   0   16.20   25.20
  -6  -7   0   20.40   12.40
  -6   7   0   31.80   41.80
   6   7   0   64.19   22.90
   6   7   0   66.99   39.90
  -6   7   0   15.30   33.00
  -6   7   0   26.70   21.20
   6   7   0   30.70   24.40
  -6   7   0   19.60   18.90
   6   7   0    5.70   41.00
   6   7   0  101.49   41.10
  -6   7   0   -9.40   19.30
  -7  -7   0  -36.20   33.10
  -7  -7   0   34.30   40.70
  -7  -7   0  -55.49   36.20
  -7  -7   0    9.50   17.70
  -7  -7   0    3.60   29.50
  -7  -7   0  -15.40   39.90
   7   7   0   37.30   50.69
  -7   7   0   66.49   44.00
  -7   7   0   23.90   43.00
   7   7   0   92.89   50.89
   7   7   0  -13.60   25.20
  -7   7   0   -8.00   24.80
  -7   7   0   29.90   29.00
  -7   7   0   19.50   21.80
   7   7   0  104.29   50.59
  -7   7   0  -27.60   20.30
   7   7   0    0.40   31.80
  -8  -7   0  -32.50   22.40
  -8  -7   0   70.99   45.80
  -8  -7   0   12.50   40.00
   8  -7   0  -18.90   16.80
   8  -7   0  -16.10   18.00
  -8  -7   0   -6.90   38.80
  -8  -7   0   18.40   42.90
  -8  -7   0  -34.10   39.70
   8   7   0  -63.69   53.89
   8   7   0   27.50   59.29
  -8   7   0  -14.00   32.20
   8   7   0   29.80   30.90
   8   7   0   20.30   39.00
  -8   7   0    3.60   23.80
   8   7   0  -16.20   61.19
  -8   7   0   39.50   47.70
  -8   7   0   72.89   53.79
  -9  -7   0   99.19   53.99
  -9  -7   0   66.29   50.39
  -9  -7   0   74.39   46.50
   9  -7   0   14.20   31.50
   9  -7   0  104.79   32.50
  -9  -7   0   51.09   51.19
  -9  -7   0   18.30   57.79
  -9   7   0   -0.10   51.79
  -9   7   0  153.38   47.70
  -9   7   0  119.29   75.99
  -9   7   0   87.69   27.20
  -9   7   0    2.30   47.90
  -9   7   0   96.89   30.90
   9   7   0   73.19   37.80
   9   7   0   40.80   65.29
   9   7   0   14.00   75.39
   9   7   0   46.70   51.59
 -10  -7   0   72.59   50.29
 -10  -7   0   93.39   52.59
 -10  -7   0  149.79   80.79
 -10  -7   0   78.79   42.40
 -10  -7   0  150.18   55.89
 -10  -7   0   98.29   55.19
 -10   7   0  123.79   55.59
 -10   7   0   61.99   43.40
 -10   7   0  127.49   30.60
  10   7   0   91.89   50.19
  10   7   0   98.69  104.89
  10   7   0  152.78   76.49
  10   7   0   90.09   98.39
 -10   7   0   44.20   47.80
 -10   7   0  126.09   62.09
 -10   7   0   19.00   66.09
  10   7   0  241.88   64.99
  11  -7   0  122.89   62.39
 -11  -7   0   54.89   50.79
 -11  -7   0   25.50   57.89
 -11  -7   0   51.89   72.79
 -11  -7   0  232.78   97.59
 -11  -7   0    2.60   63.89
 -11  -7   0  -61.89   54.49
  11   7   0   72.99  113.69
  11   7   0  224.08  133.39
 -11   7   0   92.69   45.30
 -11   7   0  -61.89   56.29
 -11   7   0   41.40   54.79
  11   7   0  132.89   97.59
 -11   7   0  -30.60   65.59
  11   7   0   58.29   47.50
 -11   7   0   15.10   24.40
  12  -7   0  -50.19   53.99
 -12  -7   0  -12.40   66.29
 -12  -7   0   85.29   70.19
 -12  -7   0  -35.30   82.29
 -12   7   0   98.19   81.39
 -12   7   0    0.40   92.39
  12   7   0 -201.58  153.48
  12   7   0 -248.88  145.49
 -12   7   0   21.80   76.89
  12   7   0   69.49   90.09
  12   7   0  -29.20   57.89
 -12   7   0  -51.29   80.29
  13   7   0  368.06  246.38
   0  -8   0 2231.78  120.79
   0  -8   0 2065.99  119.49
   0  -8   0 2160.38  121.39
   0   8   0 2104.09   98.79
   0   8   0 2482.05  126.09
   0   8   0 2376.76  126.49
   0   8   0 2383.16  110.79
  -1  -8   0  783.52   62.79
   1  -8   0  794.02   59.59
  -1  -8   0  715.03   55.29
  -1  -8   0  702.13   58.19
   1   8   0  681.83   57.69
  -1   8   0  745.43   55.39
   1   8   0  841.92   65.69
   1   8   0  734.23   46.30
   1   8   0  749.13   45.90
  -1   8   0  753.62   58.59
  -1   8   0  739.63   63.39
  -1   8   0  701.13   58.29
   1   8   0  671.63   47.90
  -2  -8   0   -2.60   18.20
   2  -8   0   10.90   31.70
  -2  -8   0  -17.40   12.10
  -2  -8   0   25.70   13.60
  -2  -8   0   44.80   30.40
  -2   8   0   38.30   22.50
  -2   8   0  -31.60   23.00
   2   8   0   10.50    9.90
   2   8   0    1.50   16.30
   2   8   0    1.70   23.30
   2   8   0  -26.80   21.50
  -2   8   0   -6.30   22.00
  -2   8   0   61.49   28.10
   2   8   0   25.30   13.70
  -3  -8   0  365.36   48.60
  -3  -8   0  333.87   47.50
   3  -8   0  383.16   47.40
  -3  -8   0  432.56   42.90
  -3  -8   0  416.36   37.70
  -3   8   0  374.96   48.00
   3   8   0  315.97   41.70
   3   8   0  386.66   19.60
   3   8   0  400.76   50.09
  -3   8   0  425.96   40.70
   3   8   0  331.37   37.40
  -3   8   0  348.27   39.90
   3   8   0  337.87   46.40
   3   8   0  332.47   18.90
   3   8   0  345.17   51.09
  -4  -8   0 1214.68   76.39
  -4  -8   0 1100.09   86.79
  -4  -8   0 1221.48   88.29
  -4  -8   0 1146.49   78.59
  -4   8   0 1283.87   91.39
  -4   8   0 1048.40   58.59
   4   8   0 1166.68   83.09
   4   8   0 1151.88   83.99
  -4   8   0 1283.87   77.69
  -4   8   0 1195.88   88.69
   4   8   0 1263.27   88.29
  -4   8   0 1184.78   76.09
  -4   8   0 1238.08   58.89
   4   8   0 1114.39   79.29
  -5  -8   0  928.51   72.79
  -5  -8   0  861.01   70.39
   5  -8   0  833.32   68.89
  -5  -8   0  822.12   74.09
   5   8   0  813.72   79.19
   5   8   0  990.20   87.19
   5   8   0  870.91   69.89
  -5   8   0  844.12   79.79
  -5   8   0  795.32   77.49
  -5   8   0  957.10   64.59
  -5   8   0  873.81   65.79
  -5   8   0  880.31   53.49
   5   8   0  861.81   71.59
   5   8   0 1016.70   79.69
  -6  -8   0   -6.70   39.20
  -6  -8   0   68.19   33.90
  -6  -8   0   -7.40    7.80
  -6  -8   0  -10.60   29.50
  -6  -8   0  -31.50   35.40
  -6   8   0   43.10   38.80
   6   8   0    1.40   28.70
  -6   8   0   47.60   43.30
  -6   8   0   12.10   20.80
  -6   8   0  -12.80   15.60
   6   8   0   -5.10   44.60
  -6   8   0  -16.50   19.80
   6   8   0  -10.80   27.70
   6   8   0   35.50   47.60
   6   8   0   54.39   46.50
  -6   8   0    4.10   26.20
  -7  -8   0   97.39   43.80
  -7  -8   0   68.49   43.60
  -7  -8   0  160.48   42.60
  -7  -8   0   76.79   45.20
  -7  -8   0  117.09   17.90
  -7   8   0   53.39   49.99
   7   8   0   61.79   49.90
   7   8   0  162.18   40.90
  -7   8   0   99.49   39.80
  -7   8   0  150.28   31.20
   7   8   0  199.18   60.89
   7   8   0   50.19   32.80
  -7   8   0   79.69   26.10
  -7   8   0   65.59   27.00
  -7   8   0   69.19   51.79
  -8  -8   0  313.97   64.19
  -8  -8   0  311.57   33.50
  -8  -8   0  276.77   57.09
  -8  -8   0  327.67   66.49
  -8  -8   0  375.36   68.89
  -8  -8   0  334.97   66.89
   8   8   0  301.47   53.49
   8   8   0  373.96   81.99
  -8   8   0  248.08   41.30
  -8   8   0  322.47   70.69
   8   8   0  468.15   83.49
  -8   8   0  390.26   55.29
   8   8   0  296.67   73.99
  -8   8   0  423.16   48.00
   8   8   0  329.57   57.49
  -9  -8   0  352.26   75.09
  -9  -8   0  348.77   64.19
  -9  -8   0  278.87   59.49
  -9  -8   0  365.66   40.50
  -9  -8   0  264.77   55.39
  -9  -8   0  447.76   66.79
   9   8   0  329.47   89.69
  -9   8   0  429.36   49.00
   9   8   0  431.66   94.39
  -9   8   0  313.37   66.59
  -9   8   0  288.17   52.59
   9   8   0  479.25  110.09
   9   8   0  371.66   64.99
  -9   8   0  238.98   65.69
  -9   8   0  418.56   67.69
  -9   8   0  470.85   52.89
 -10  -8   0    1.80   82.79
 -10  -8   0   -6.30   56.79
 -10  -8   0   23.30   55.49
 -10  -8   0   95.99   51.59
 -10  -8   0  -13.60   34.90
  10   8   0   51.49   52.19
 -10   8   0  110.79   49.80
 -10   8   0 -103.59   65.69
 -10   8   0  -27.50   30.60
 -10   8   0   22.50   39.50
  10   8   0    6.80   87.29
 -10   8   0   26.80   48.70
  10   8   0 -101.79   60.79
 -11  -8   0  386.76   80.39
 -11  -8   0  127.09   77.99
 -11  -8   0  105.89  111.39
 -11  -8   0  201.68   52.29
  11  -8   0  251.17   32.60
 -11   8   0  261.97   77.19
 -11   8   0   89.49   91.49
  11   8   0  233.58   59.59
 -11   8   0  265.07   35.70
  11   8   0  271.77  148.29
  11   8   0  391.86  138.29
 -11   8   0  145.69   76.69
 -11   8   0  118.49   66.19
 -12  -8   0   16.40   86.09
  12  -8   0   99.09   40.40
 -12  -8   0  162.08  150.98
 -12  -8   0  243.78   69.89
 -12  -8   0  122.89   60.99
  12   8   0  269.37  178.58
  12   8   0  258.87   96.89
 -12   8   0  212.88   80.99
 -12   8   0  183.68  128.99
 -12   8   0   98.29   94.19
 -12   8   0  133.99   86.79
  12   8   0   64.59   63.59
 -13  -8   0   89.59   94.99
 -13  -8   0  168.98   55.99
 -13  -8   0  171.88   96.49
 -13   8   0  184.38  105.29
 -13   8   0  -43.30  115.79
  13   8   0  387.16  277.87
 -13   8   0   57.79   83.89
 -13   8   0  110.59   71.79
  13   8   0   90.29   70.49
  13   8   0  159.78  103.69
   0  -9   0   78.59   32.20
   0  -9   0   -8.60   19.40
   0  -9   0   37.00   19.10
   0   9   0   49.30   29.10
   0   9   0   13.60    9.90
   0   9   0    5.20   27.50
   0   9   0    5.30   17.80
   0   9   0   -1.00    8.30
   0   9   0    0.00   25.30
  -1  -9   0  817.12   63.59
   1  -9   0  811.12   64.49
  -1  -9   0  834.02   66.89
  -1  -9   0  659.63   58.99
   1   9   0  767.12   50.19
   1   9   0  900.61   69.49
   1   9   0  820.72   52.29
  -1   9   0  759.32   56.59
   1   9   0  834.62   50.29
  -1   9   0  737.33   34.90
  -1   9   0  772.02   71.69
   1   9   0  716.33   47.90
  -1   9   0  712.63   34.40
  -1   9   0  828.92   66.69
   1   9   0  788.72   65.89
  -2  -9   0 1477.05   70.49
   2  -9   0 1436.16   91.79
  -2  -9   0 1439.36   87.99
  -2  -9   0 1333.77   93.19
  -2  -9   0 1562.84   95.89
  -2  -9   0 1393.16   70.69
   2   9   0 1416.56   92.79
   2   9   0 1288.77   80.09
  -2   9   0 1470.25   93.19
  -2   9   0 1560.24   99.39
  -2   9   0 1505.55   90.49
   2   9   0 1328.27   83.19
   2   9   0 1539.55  102.79
   2   9   0 1276.87   68.99
   2   9   0 1426.76   69.49
  -2   9   0 1430.46   91.99
  -3  -9   0  919.21   81.79
  -3  -9   0 1089.69   82.29
   3  -9   0 1016.60   77.89
  -3  -9   0  979.50   75.19
  -3  -9   0 1173.08   67.79
  -3  -9   0 1026.30   69.19
   3   9   0 1108.19   92.39
  -3   9   0 1129.59   80.39
  -3   9   0 1126.29   76.49
   3   9   0 1002.10   70.99
   3   9   0 1082.89   76.29
  -3   9   0 1103.99   83.59
   3   9   0 1108.29   48.50
   3   9   0 1192.78   82.19
   3   9   0 1001.30   79.79
   3   9   0 1034.90   48.50
  -4  -9   0   -0.70   24.40
   4  -9   0  -42.30   34.90
  -4  -9   0   -2.50   23.20
  -4  -9   0    1.20   22.40
   4   9   0   -0.20   20.40
  -4   9   0   -6.40    8.40
  -4   9   0    7.70   31.50
  -4   9   0   20.20   24.60
   4   9   0  -20.10   27.10
   4   9   0  -23.30   27.00
  -4   9   0   35.20   29.10
  -4   9   0  -18.80   22.80
  -4   9   0  -19.30   35.00
   4   9   0   -5.30   30.30
  -4   9   0  -11.30    9.00
   5  -9   0 1246.78   86.29
  -5  -9   0 1064.89   95.99
  -5  -9   0 1212.68   86.89
  -5  -9   0  957.00   87.59
  -5  -9   0 1238.68   87.39
  -5  -9   0 1237.68   84.79
   5   9   0 1053.99   86.69
  -5   9   0 1322.27  100.49
   5   9   0 1155.98   87.69
  -5   9   0 1193.78   78.99
  -5   9   0  989.00   92.49
   5   9   0 1074.59   88.29
  -5   9   0 1120.69   62.19
  -5   9   0 1291.17   83.19
   5   9   0 1096.89   94.49
   5   9   0 1166.98   99.09
  -6  -9   0 1883.71  124.99
  -6  -9   0 1885.21  121.69
  -6  -9   0 2024.80  124.59
  -6  -9   0 1999.80  133.69
  -6   9   0 1853.91  135.29
   6   9   0 1931.61  141.49
   6   9   0 1858.21  133.79
  -6   9   0 1927.41  100.49
  -6   9   0 2140.89  135.49
   6   9   0 2070.79  135.99
  -6   9   0 1803.22  110.39
  -6   9   0 2062.89  112.39
   6   9   0 1860.21  124.09
   6   9   0 1743.73  120.99
  -7  -9   0  636.34   72.59
  -7  -9   0  595.04   76.29
  -7  -9   0  466.45   69.99
  -7  -9   0  479.95   57.39
  -7  -9   0  437.66   66.39
  -7   9   0  493.15   53.89
   7   9   0  442.96   67.89
  -7   9   0  566.14   84.09
  -7   9   0  555.94   53.39
  -7   9   0  601.94   53.69
   7   9   0  627.74   88.69
   7   9   0  611.34   84.49
  -7   9   0  545.75   82.69
   7   9   0  399.16   74.29
   7   9   0  511.75   72.79
  -8  -9   0  -33.10   60.19
  -8  -9   0  -68.49   41.20
  -8  -9   0   21.30   47.70
  -8  -9   0   -8.60   13.90
  -8  -9   0  -78.49   49.10
   8   9   0   47.40   50.19
  -8   9   0  -22.90   35.10
  -8   9   0    0.30   29.20
   8   9   0  137.89   75.69
  -8   9   0   -0.20   29.60
  -8   9   0   12.70   27.60
  -8   9   0  -93.09   50.59
   8   9   0 -108.09   71.89
   8   9   0  -17.40   38.60
  -9  -9   0  467.65   39.50
  -9  -9   0  366.36   69.79
  -9  -9   0  374.96   78.79
  -9  -9   0  458.15   38.70
  -9  -9   0  441.26   71.59
  -9  -9   0  395.76   67.89
  -9   9   0  311.07   54.79
   9   9   0  475.45   68.39
   9   9   0  409.66   99.19
   9   9   0  482.65  104.59
  -9   9   0  319.07   55.49
  -9   9   0  432.36   75.99
   9   9   0  493.25  117.59
  -9   9   0  549.54   57.79
  -9   9   0  578.84   93.59
 -10  -9   0 1544.75  132.49
 -10  -9   0 1607.84   86.99
 -10  -9   0 1519.65  128.39
 -10  -9   0 1496.45  154.38
 -10  -9   0 1662.63  132.09
 -10  -9   0 1433.56  124.09
 -10   9   0 1439.06  157.48
 -10   9   0 1652.23  119.19
 -10   9   0 1480.55  108.19
 -10   9   0 1654.13  124.09
  10   9   0 1407.06  139.39
 -10   9   0 1624.24  125.69
  10   9   0 1546.85  123.39
 -10   9   0 1612.24   94.79
  10   9   0 1453.35  165.78
 -11  -9   0  602.14   93.39
 -11  -9   0  486.45   54.39
 -11  -9   0  418.56   49.00
 -11  -9   0  488.15   92.39
 -11   9   0  577.54   97.19
 -11   9   0  560.84   56.49
 -11   9   0  565.84   66.89
 -11   9   0  405.36   86.29
  11   9   0  546.65  136.39
  11   9   0  449.06   74.19
 -11   9   0  322.57  116.79
 -11   9   0  381.96   77.19
  11   9   0  517.35  157.58
  11   9   0  475.65   95.79
 -12  -9   0  -33.20   39.80
 -12  -9   0   -3.00   64.19
 -12  -9   0  136.29   85.69
 -12   9   0  -17.40   83.49
 -12   9   0   84.99   71.59
 -12   9   0    9.80   88.99
  12   9   0 -172.78   91.99
 -12   9   0  211.48  104.79
 -12   9   0   33.00   58.49
  12   9   0  -56.49  183.48
  12   9   0   63.59   66.79
 -13  -9   0  147.59  151.98
 -13  -9   0  208.58   77.09
 -13  -9   0   67.39   72.39
 -13  -9   0  393.86  114.29
 -13  -9   0   24.40  105.39
  13   9   0  518.65  293.77
 -13   9   0   53.19   73.59
 -13   9   0    4.40  124.89
  13   9   0  184.88  110.89
 -13   9   0  215.28   84.59
 -13   9   0  208.08  114.19
  13   9   0  310.37   84.69
   0 -10   0 2097.89  126.49
   0  10   0 2454.15  151.88
   0  10   0 2368.06  116.69
   0  10   0 2470.75  134.39
   0  10   0 2168.28  115.29
   0  10   0 2105.19  103.59
   0  10   0 2165.68  102.79
   0  10   0 2305.87  132.39
  -1 -10   0  305.97   42.20
  -1 -10   0  245.08   40.30
  -1 -10   0  412.96   54.39
   1 -10   0  359.06   52.39
  -1  10   0  343.27   20.10
   1  10   0  422.86   56.89
   1  10   0  312.27   30.00
   1  10   0  334.17   37.80
  -1  10   0  399.46   43.30
  -1  10   0  345.47   50.89
   1  10   0  309.67   34.80
  -1  10   0  281.67   48.10
  -1  10   0  315.97   20.80
  -1  10   0  375.76   53.09
  -2 -10   0   -7.50   10.90
  -2 -10   0  -14.60   22.70
  -2 -10   0   20.60   11.70
  -2 -10   0   37.60   34.70
  -2 -10   0    9.40   25.40
   2 -10   0   -1.80   35.00
   2  10   0   26.30   34.40
   2  10   0    0.70   14.70
  -2  10   0   20.00   30.40
   2  10   0   -8.30   15.30
   2  10   0  -15.30   22.90
  -2  10   0  -13.30   29.90
  -2  10   0  -65.19   34.60
   2  10   0   38.00   39.70
   2  10   0   -0.60   15.80
  -2  10   0   -0.70   27.50
  -3 -10   0  804.72   70.29
   3 -10   0  785.52   67.19
  -3 -10   0  687.53   70.69
  -3 -10   0  764.12   62.79
  -3 -10   0  797.22   53.39
  -3  10   0  846.22   70.39
   3  10   0  845.12   68.89
   3  10   0  726.13   38.80
  -3  10   0  728.63   74.59
   3  10   0  717.53   59.19
   3  10   0  690.63   72.39
  -3  10   0  761.22   64.59
  -3  10   0  706.53   68.79
   3  10   0  783.22   38.80
  -4 -10   0 1160.38   95.99
  -4 -10   0 1227.38   84.59
  -4 -10   0 1421.36   86.19
  -4  10   0 1216.58   60.99
  -4  10   0 1365.26   90.39
  -4  10   0 1168.98   96.49
  -4  10   0 1460.05   92.99
   4  10   0 1368.56  109.99
   4  10   0 1324.37   94.29
   4  10   0 1254.87   87.79
   4  10   0 1400.36  100.69
   4  10   0 1434.06  101.59
  -4  10   0 1348.17   60.59
  -5 -10   0  659.33   76.39
  -5 -10   0  730.63   68.99
  -5 -10   0  759.52   68.19
  -5 -10   0  831.62   78.99
  -5 -10   0  665.53   67.39
   5  10   0  759.72   70.99
  -5  10   0  662.63   65.89
  -5  10   0  772.82   84.49
   5  10   0  735.63   72.49
   5  10   0  721.33   77.59
  -5  10   0  683.03   46.20
   5  10   0  685.13   82.69
   5  10   0  750.92   86.99
  -5  10   0  608.44   61.19
  -5  10   0  752.22   44.80
  -5  10   0  848.42   73.19
   6 -10   0   48.40   43.70
  -6 -10   0  -26.10   32.20
  -6 -10   0   66.49   41.90
  -6 -10   0  -16.00   33.80
  -6 -10   0  -13.10   40.10
  -6 -10   0  -32.70   33.80
   6  10   0  -60.99   55.89
   6  10   0   50.29   40.90
  -6  10   0   59.79   60.89
   6  10   0    0.80   52.29
  -6  10   0   -5.00   56.09
   6  10   0   -5.30   46.70
   6  10   0   17.20   33.80
  -6  10   0   10.20   16.80
  -6  10   0  -13.60   17.70
  -6  10   0  -24.30   28.80
  -6  10   0  -41.30   36.70
  -7 -10   0  381.26   69.59
  -7 -10   0  494.75   73.59
  -7 -10   0  497.55   73.19
  -7 -10   0  424.66   72.59
  -7  10   0  430.76   47.90
  -7  10   0  467.55   59.09
  -7  10   0  563.14   59.09
   7  10   0  532.05   72.49
  -7  10   0  554.04   86.29
  -7  10   0  510.95   47.00
   7  10   0  528.05   82.89
   7  10   0  457.85   66.69
  -7  10   0  471.35   86.99
   7  10   0  554.44   88.49
   7  10   0  696.13   96.19
  -8 -10   0  765.02   85.09
  -8 -10   0  624.14   88.19
  -8 -10   0  802.92   92.79
  -8 -10   0  683.23   87.29
  -8 -10   0  672.23   88.99
   8  10   0  611.94   86.69
  -8  10   0  721.43  106.99
  -8  10   0  653.13   63.89
  -8  10   0  664.63   66.39
   8  10   0  827.12  113.79
  -8  10   0  715.53   65.39
   8  10   0  707.63  110.29
   8  10   0  641.94  108.19
  -8  10   0  682.13   75.69
  -9 -10   0   81.59   66.49
  -9 -10   0  158.98   58.39
  -9 -10   0  198.58   58.99
  -9 -10   0   40.60   55.19
  -9 -10   0  102.49   83.09
   9  10   0  135.99   51.79
  -9  10   0  163.78   44.50
   9  10   0  179.08   65.29
  -9  10   0   36.50   71.49
  -9  10   0  110.89   43.20
   9  10   0   24.10   98.69
   9  10   0   57.99   98.89
 -10 -10   0  -57.69   72.79
 -10 -10   0 -119.49   57.99
 -10 -10   0  -66.99  106.49
 -10 -10   0  -73.29   53.19
 -10  10   0   54.19   73.29
  10  10   0  -89.09  115.69
 -10  10   0   77.59   69.79
 -10  10   0  -25.10   41.50
 -10  10   0  -20.60   48.20
  10  10   0  -83.39  122.89
  10  10   0  160.68  120.09
  10  10   0  -57.29   57.69
 -10  10   0   36.90   47.30
 -11 -10   0  279.37   33.40
 -11 -10   0  313.47   34.20
 -11 -10   0  204.28   73.79
 -11 -10   0  206.78   79.49
  11  10   0  218.18  159.88
 -11  10   0  151.28   90.29
 -11  10   0  145.09  108.79
  11  10   0  372.76   81.89
 -11  10   0  325.57   59.79
 -11  10   0  338.27  114.99
  11  10   0  285.47  183.28
 -11  10   0  330.97   52.89
  11  10   0  484.75   92.69
 -12 -10   0  233.78  121.19
 -12 -10   0  335.17   44.70
 -12 -10   0  355.46   87.89
 -12 -10   0  507.55  114.49
  12  10   0  233.68  211.78
  12  10   0  305.37  109.89
 -12  10   0  397.06   85.49
 -12  10   0  416.86   98.29
 -12  10   0  283.27  120.29
  12  10   0  361.26   90.39
 -12  10   0  236.98   69.79
 -13 -10   0  -32.90  119.09
 -13 -10   0  284.57  102.89
 -13 -10   0  166.48  114.19
  13  10   0  528.25  316.77
  13  10   0   93.29   93.59
  13  10   0  172.78  130.69
 -13  10   0  202.38   92.79
 -13  10   0  129.39  124.09
 -13  10   0   18.00   76.19
   0 -11   0   63.09   39.60
   0  11   0   33.90   41.20
   0  11   0  -10.70   19.20
   0  11   0  -12.40   11.80
   0  11   0  -54.89   38.50
   0  11   0   29.50   14.00
   0  11   0  -10.50   25.70
   1 -11   0  106.59   44.50
  -1 -11   0   84.19   31.20
  -1 -11   0   86.29   28.50
  -1  11   0   33.20   42.20
   1  11   0   55.19   39.30
  -1  11   0   40.70   10.40
   1  11   0   85.89   24.70
  -1  11   0   57.79   10.30
  -1  11   0  104.59   33.80
  -1  11   0  -31.00   40.00
  -1  11   0  101.79   44.20
   1  11   0  108.79   42.30
   1  11   0   44.80   20.70
   1  11   0   37.50   18.90
  -2 -11   0   10.90   38.20
  -2 -11   0  -33.00   27.20
   2 -11   0  -16.90   37.30
  -2 -11   0   56.99   30.10
   2  11   0   15.90   40.20
   2  11   0   28.90   45.60
  -2  11   0    7.60   47.10
  -2  11   0  -35.20   37.60
   2  11   0   26.70   18.60
   2  11   0   -0.80   17.70
  -2  11   0  -32.70   38.30
  -2  11   0   -1.50   32.10
   2  11   0    0.70   17.80
   2  11   0    3.20   25.50
  -3 -11   0  151.58   35.50
  -3 -11   0  111.39   39.70
  -3 -11   0  209.58   27.00
  -3 -11   0  231.78   31.70
   3 -11   0  150.48   47.50
  -3 -11   0  135.69   45.50
  -3  11   0  222.08   66.59
   3  11   0  195.48   20.60
   3  11   0  118.79   30.90
   3  11   0  209.88   55.59
  -3  11   0  121.29   74.09
  -3  11   0  135.39   40.60
   3  11   0  161.18   18.70
   3  11   0  153.58   50.39
   3  11   0  232.68   44.60
  -3  11   0  241.08   51.99
  -4 -11   0  -48.00   27.00
  -4 -11   0  -22.00   34.80
   4 -11   0  -37.80   41.90
  -4 -11   0  -41.60   36.60
  -4 -11   0  -10.20   30.50
  -4  11   0   14.80    8.60
  -4  11   0   30.40   37.70
   4  11   0  -10.20   49.50
  -4  11   0   40.60   48.60
  -4  11   0  -26.70   43.90
  -4  11   0   -0.40    8.10
   4  11   0   26.50   35.40
  -4  11   0   26.00   36.80
   4  11   0   -3.90   25.30
   4  11   0   39.00   33.90
   4  11   0  -51.19   40.90
  -5 -11   0   -6.50   32.20
  -5 -11   0  -16.50   34.60
  -5 -11   0   61.89   31.90
  -5 -11   0   90.89   36.70
  -5 -11   0  -14.80   39.60
   5 -11   0   44.60   43.00
   5  11   0   34.00   37.10
   5  11   0   -2.20   57.59
  -5  11   0   22.00   14.40
  -5  11   0   75.59   39.10
  -5  11   0  134.39   50.29
  -5  11   0  -12.40   33.00
   5  11   0  124.29   67.49
  -5  11   0   24.00   44.00
  -5  11   0   33.60   17.80
  -5  11   0  -22.60   44.10
   5  11   0    0.20   29.40
   5  11   0   15.70   41.80
   6 -11   0   62.89   49.20
  -6 -11   0   33.30   47.00
  -6 -11   0   34.80   46.40
  -6 -11   0  105.49   40.20
  -6 -11   0  -14.10   38.40
  -6 -11   0  -11.50   34.30
  -6  11   0  163.38   65.09
   6  11   0  -44.90   53.59
   6  11   0   59.89   40.70
   6  11   0  -15.50   67.39
  -6  11   0   64.39   20.40
  -6  11   0   26.40   36.20
  -6  11   0  -11.70   40.10
  -7 -11   0  131.29   48.80
  -7 -11   0  102.09   57.29
  -7 -11   0   19.30   46.10
  -7 -11   0  131.89   49.99
  -7  11   0   79.99   24.30
  -7  11   0   92.99   50.39
   7  11   0  170.98   76.29
   7  11   0   86.99   50.69
  -7  11   0  114.69   50.49
  -7  11   0   57.59   25.30
   7  11   0   78.89   45.90
  -7  11   0  156.08   41.50
  -7  11   0   63.89   71.59
   7  11   0   54.49   67.69
  -7  11   0   84.39   61.19
   7  11   0   57.39   74.69
  -8 -11   0   -8.10   50.09
  -8 -11   0  -13.40   51.39
  -8 -11   0   34.00   57.49
  -8 -11   0  -84.69   70.49
  -8 -11   0    2.50   50.59
   8  11   0  -21.10   45.70
   8  11   0 -146.99   75.29
  -8  11   0  -19.30   88.79
   8  11   0  -70.09   45.90
  -8  11   0  -48.40   37.20
  -8  11   0  -36.70   28.60
  -8  11   0  -35.20   30.80
  -8  11   0   34.90   62.69
  -8  11   0   36.10   53.29
   8  11   0   11.70   83.49
  -9 -11   0   83.19   55.69
  -9 -11   0  126.09   62.89
  -9 -11   0    5.30   98.39
  -9 -11   0  116.99   64.99
  -9 -11   0   59.59   58.99
  -9  11   0   -4.30   51.29
   9  11   0  -44.90  109.79
  -9  11   0  -52.19   34.40
   9  11   0  -84.59  123.19
   9  11   0  -15.00   57.19
  -9  11   0  -27.90   37.00
   9  11   0  -19.00  103.89
  -9  11   0  -87.69   42.20
   9  11   0    9.90   57.69
  -9  11   0  -44.80  141.29
 -10 -11   0  171.48   73.49
 -10 -11   0  122.69   71.39
 -10 -11   0    8.20   55.39
  10  11   0   17.20  132.89
  10  11   0  105.89  148.09
 -10  11   0  131.99   51.99
 -10  11   0   50.99   95.59
 -10  11   0   71.99   44.20
  10  11   0  -41.20   75.09
 -10  11   0  115.59   53.29
  10  11   0  160.38   72.29
 -11 -11   0   10.50   67.09
 -11 -11   0   69.29   84.89
 -11 -11   0   -0.20   96.29
 -11 -11   0    5.60   73.69
  11  11   0  230.58  161.48
 -11  11   0  -16.60   60.69
 -11  11   0   -4.10   59.19
 -11  11   0  -53.59   56.59
  11  11   0 -127.49   86.49
  11  11   0   77.89  277.17
 -12 -11   0   91.19   97.69
 -12  11   0  296.97   86.49
   0 -12   0  288.77   52.19
   0  12   0  236.38   28.50
   0  12   0  223.78   55.69
   0  12   0  275.67   28.70
   0  12   0  365.86   56.89
   0  12   0  313.17   44.50
   0  12   0  197.38   58.79
   0  12   0  263.97   35.70
   1 -12   0  153.68   52.29
  -1 -12   0  153.68   38.60
  -1 -12   0  175.88   45.00
  -1 -12   0  103.29   53.89
  -1  12   0  185.38   18.50
  -1  12   0  201.68   53.99
  -1  12   0  203.38   20.90
   1  12   0  138.09   55.29
   1  12   0  139.59   25.10
  -1  12   0  200.28   40.90
   1  12   0  154.58   28.70
   1  12   0  177.58   34.70
   1  12   0  234.78   49.70
  -1  12   0  222.68   54.19
   1  12   0  162.68   52.49
  -1  12   0  156.58   32.40
  -2 -12   0  -30.00   32.40
  -2 -12   0  -55.79   38.30
  -2 -12   0    9.40   35.20
  -2  12   0   -5.00    5.80
  -2  12   0  -56.79   51.89
  -2  12   0   -6.00   49.70
   2  12   0   16.60   26.90
   2  12   0    0.00   45.80
   2  12   0   34.50   45.30
   2  12   0   -5.40   22.20
   2  12   0  -14.00   19.80
   2  12   0  -30.80   18.60
  -3 -12   0  -15.40   33.80
  -3 -12   0   -5.60   19.50
   3 -12   0  -44.20   44.50
  -3 -12   0   22.00   31.20
  -3 -12   0  -25.70   36.30
  -3 -12   0   13.90   16.50
   3  12   0   49.00   25.80
  -3  12   0   40.80   41.70
   3  12   0   76.59   50.99
  -3  12   0   -2.00   56.89
   3  12   0  -34.90   30.10
   3  12   0   39.50   34.90
   3  12   0   27.70   14.70
   3  12   0   20.10   15.50
   3  12   0  -45.20   43.50
  -4 -12   0  153.68   44.10
   4 -12   0  181.68   54.09
  -4 -12   0  177.88   34.50
  -4 -12   0  195.38   42.80
  -4 -12   0  191.18   35.40
  -4 -12   0  139.19   50.39
  -4  12   0  143.99   60.19
   4  12   0  205.28   50.29
  -4  12   0  196.28   16.20
   4  12   0  178.08   38.40
  -4  12   0  174.48   47.70
   4  12   0  180.48   62.19
  -4  12   0  193.28   15.30
  -4  12   0  273.17   61.59
   4  12   0  137.59   44.30
  -5 -12   0  313.77   47.50
   5 -12   0  427.36   64.59
  -5 -12   0  368.56   55.69
  -5 -12   0  218.38   58.19
  -5 -12   0  317.77   51.69
  -5 -12   0  265.77   59.29
  -5  12   0  300.57   72.59
  -5  12   0  333.27   70.39
   5  12   0  326.57   59.59
  -5  12   0  245.68   51.09
  -5  12   0  357.46   28.30
   5  12   0  378.26   76.09
  -5  12   0  381.56   62.99
   5  12   0  350.76   64.09
   5  12   0  379.16   85.19
  -5  12   0  503.65   72.09
   5  12   0  331.97   57.59
  -5  12   0  352.76   76.89
  -5  12   0  362.76   31.00
   6 -12   0    8.90   53.89
  -6 -12   0  -58.79   37.80
  -6 -12   0  -26.90   44.70
  -6 -12   0   43.70   43.50
   6  12   0   17.70   43.80
  -6  12   0  -93.69   57.39
  -6  12   0   30.70   38.20
   6  12   0  -73.89   88.19
  -6  12   0   58.49   63.19
   6  12   0  -60.79   62.39
   6  12   0   -2.10   59.59
  -6  12   0   23.60   18.80
  -6  12   0  -68.29   47.30
  -7 -12   0   -7.70   47.60
  -7 -12   0   41.20   50.09
  -7 -12   0  -68.59   47.70
  -7 -12   0   74.29   50.49
  -7  12   0  -39.60   40.60
   7  12   0   57.39   49.70
  -7  12   0   18.40   64.99
   7  12   0  107.59   82.49
  -7  12   0   68.79   59.19
  -7  12   0   25.00   24.90
  -7  12   0   44.00   80.39
   7  12   0   41.00   43.50
   7  12   0   25.50   79.19
  -7  12   0  -20.40   27.80
  -7  12   0  -33.80   56.99
  -8 -12   0   17.00   87.79
  -8 -12   0  -52.39   48.20
  -8 -12   0   -8.90   54.39
  -8 -12   0  -34.80   53.29
  -8 -12   0  -86.69   54.09
   8  12   0    9.60  145.79
  -8  12   0  -13.40   45.60
   8  12   0    1.10   51.69
   8  12   0   62.09   98.99
  -8  12   0  -61.99  106.69
  -8  12   0   13.00   31.50
  -8  12   0   24.70   32.00
   8  12   0  -23.60   91.49
   8  12   0   38.50   51.79
  -8  12   0    0.80   67.59
  -8  12   0  116.59   60.89
  -9 -12   0   93.29   62.99
  -9 -12   0  129.19   68.79
  -9 -12   0  195.08   64.49
  -9  12   0   51.29   66.49
   9  12   0  103.19   68.29
  -9  12   0   60.39   37.40
   9  12   0  -72.29  106.19
  -9  12   0  185.88   86.59
  -9  12   0   37.50   51.39
   9  12   0  238.38  129.89
 -10 -12   0  -58.59   75.89
 -10 -12   0   83.79   66.59
 -10 -12   0  -50.59   81.49
 -10 -12   0  131.89   81.69
  10  12   0   34.10   71.29
  10  12   0 -316.27  244.98
  10  12   0  -84.69   81.39
 -10  12   0   63.59   68.19
 -10  12   0    2.30   49.10
 -10  12   0  -24.60  105.09
 -10  12   0  -81.89   57.99
  10  12   0 -211.08  162.58
 -11 -12   0   51.19   74.99
 -11 -12   0  -94.09   74.19
 -11 -12   0  118.39   94.09
 -11 -12   0 -130.99   95.29
 -11  12   0  -15.30   65.79
  11  12   0  -63.39   94.89
 -11  12   0  222.58  111.39
 -11  12   0   16.20   60.59
  11  12   0   44.10  184.68
 -11  12   0  -41.90   59.69
  11  12   0 -164.98   84.39
 -11  12   0  -30.60   95.49
 -12 -12   0  -76.39  102.79
 -12 -12   0   71.69  114.79
 -12 -12   0  107.59   83.49
 -12  12   0  -29.80  122.99
 -12  12   0   16.30   75.39
  12  12   0 -136.59  272.97
 -12  12   0  141.09   78.69
 -12  12   0  118.59   74.39
  12  12   0 -152.58  101.99
  12  12   0 -212.48  120.59
   0 -13   0   22.80   45.40
   0  13   0  -81.49   47.50
   0  13   0  -68.39   47.50
   0  13   0  -10.10   14.50
   0  13   0    2.80   25.40
   0  13   0   51.09   56.39
   0  13   0    0.30   18.30
   0  13   0   28.40   34.10
  -1 -13   0  417.66   55.89
   1 -13   0  573.24   76.39
  -1 -13   0  415.26   67.29
  -1  13   0  444.46   34.10
   1  13   0  523.55   78.59
   1  13   0  348.77   70.69
   1  13   0  431.96   43.10
  -1  13   0  399.66   68.59
   1  13   0  379.46   44.50
  -1  13   0  425.86   70.69
   1  13   0  566.84   76.29
  -1  13   0  413.16   33.10
  -1  13   0  411.66   60.89
  -1  13   0  453.05   53.39
   1  13   0  472.35   42.70
  -2 -13   0  297.87   49.70
  -2 -13   0  235.78   53.49
  -2 -13   0  200.18   53.09
   2  13   0  373.76   41.90
  -2  13   0  292.37   62.09
  -2  13   0  298.17   21.30
  -2  13   0  294.27   21.00
  -2  13   0  393.66   70.99
  -2  13   0  356.46   65.89
   2  13   0  354.46   40.10
  -2  13   0  282.97   72.69
   2  13   0  344.27   66.09
   2  13   0  272.57   70.19
  -3 -13   0  119.09   43.60
  -3 -13   0  111.49   48.40
  -3 -13   0  104.89   37.90
   3 -13   0  183.88   58.99
  -3  13   0  249.18   69.69
   3  13   0   63.69   82.79
   3  13   0  151.78   68.89
   3  13   0  124.49   45.80
   3  13   0   67.79   51.19
   3  13   0  143.09   35.10
  -3  13   0  163.88   56.79
   3  13   0  114.79   21.90
  -3  13   0   81.49   56.09
  -3  13   0  247.58   64.99
   4 -13   0   81.19   55.19
  -4 -13   0   26.30   37.70
  -4 -13   0   83.39   45.10
  -4 -13   0  -13.70   39.70
  -4 -13   0    1.70   28.80
  -4 -13   0   36.70   26.40
  -4  13   0   -1.30    8.10
   4  13   0   36.30   29.80
  -4  13   0  -37.30   48.60
  -4  13   0  -12.40   69.79
   4  13   0  -88.59   61.69
  -4  13   0   32.40   56.99
  -4  13   0  -93.49   57.69
   4  13   0   36.60   45.30
   4  13   0  -59.69   56.49
  -5 -13   0  841.32   88.09
  -5 -13   0  820.62   71.49
  -5 -13   0  831.42   81.29
  -5 -13   0  617.64   87.69
  -5  13   0  906.01   99.09
  -5  13   0  906.61   89.99
  -5  13   0  686.43   78.09
  -5  13   0  753.62   98.09
  -5  13   0  745.53  100.39
   5  13   0  783.62   82.99
  -5  13   0  787.72   44.80
  -5  13   0  785.82  103.49
   5  13   0  936.91   91.69
  -5  13   0  823.62   46.60
   5  13   0  876.51  107.09
  -6 -13   0  869.71   96.39
  -6 -13   0  853.11   92.99
   6 -13   0  879.11   98.19
  -6 -13   0  894.31   81.39
  -6 -13   0  799.72   95.39
   6  13   0  761.52   79.59
   6  13   0  931.51  111.19
  -6  13   0  674.53  109.49
   6  13   0  908.41   94.69
  -6  13   0  870.51   85.59
  -6  13   0  794.12   54.09
  -6  13   0  823.52  120.79
   6  13   0  934.21  113.09
  -6  13   0  832.82   52.99
  -6  13   0  814.62   96.99
  -7 -13   0  147.89   62.29
  -7 -13   0  225.98   58.39
  -7 -13   0  153.08   58.79
  -7 -13   0  173.28   59.79
  -7  13   0  157.18   66.19
   7  13   0  223.08   82.59
  -7  13   0  140.59   33.00
   7  13   0  169.18   60.69
   7  13   0  227.58   62.89
   7  13   0   84.69  142.49
   7  13   0  190.68   99.99
  -7  13   0  288.47   78.89
  -7  13   0  201.08  102.29
  -7  13   0  118.69   67.39
  -7  13   0  216.48   57.79
  -7  13   0  175.48   29.70
   8  13   0    8.60   63.89
   8  13   0  -18.00  101.79
  -9 -13   0  211.78   70.89
  -9 -13   0  235.78   79.39
  -9 -13   0  356.16   95.59
   9  13   0   71.09  140.29
  -9  13   0   55.09   82.09
  -9  13   0  270.87   65.99
  -9  13   0  338.27  104.59
   9  13   0  402.86   85.89
   9  13   0  132.09  129.19
  -9  13   0  167.78   92.09
  -9  13   0  235.98   45.90
   9  13   0  196.38   75.59
 -10 -13   0  610.94   99.89
 -10 -13   0  806.72  115.69
 -10  13   0  812.52  113.79
  10  13   0  994.20  128.69
 -10  13   0  649.74   97.09
  10  13   0  748.53  183.38
 -10  13   0  672.03   79.59
 -10  13   0  815.82   86.79
 -10  13   0  777.02  158.58
  10  13   0  562.84  204.08
 -11 -13   0   -2.30   99.79
 -11 -13   0  166.28   87.39
 -11  13   0  301.47  131.49
 -11  13   0  149.99  105.19
  11  13   0 -242.68  212.48
  11  13   0  253.67  143.39
 -11  13   0  288.87   82.29
 -11  13   0  109.89   80.19
  11  13   0  -91.59  119.09
   0 -14   0 1164.78  101.59
   0  14   0 1418.26   94.69
   0  14   0 1445.56  127.59
   0  14   0 1563.44  121.19
   0  14   0 1250.57   76.79
   0  14   0 1312.67   74.69
   0  14   0 1253.57   87.29
   0  14   0 1456.65  120.09
   1 -14   0  584.84   82.39
  -1 -14   0  565.54   77.39
   1  14   0  650.93   95.99
   1  14   0  644.64   60.49
   1  14   0  665.93   95.19
   1  14   0  631.54   93.29
   1  14   0  611.24   52.19
  -1  14   0  531.55   39.50
  -1  14   0  572.24   88.99
  -1  14   0  611.34   86.79
  -1  14   0  591.94   58.29
   1  14   0  624.94   52.39
  -1  14   0  484.05   78.49
   1  14   0  498.95   46.70
  -2 -14   0  -73.69   37.20
   2 -14   0   48.40   52.49
  -2 -14   0   55.99   38.10
  -2 -14   0  -51.79   44.10
   2  14   0  -58.79   58.19
   2  14   0  -11.60   28.30
  -2  14   0   -6.70   37.20
   2  14   0  -44.70   22.60
  -2  14   0  -47.30   63.99
   2  14   0  -44.50   37.30
  -2  14   0 -111.19   55.79
  -2  14   0    2.00   11.20
   2  14   0   -6.60   24.10
   2  14   0  -16.90   31.40
   2  14   0  -26.90   67.19
  -3 -14   0  149.29   52.89
  -3 -14   0  157.08   45.90
  -3 -14   0  284.97   60.69
   3 -14   0  278.07   61.09
  -3  14   0  379.96   77.59
  -3  14   0  226.58   73.69
  -3  14   0  174.78   56.09
  -3  14   0  211.78   15.50
   3  14   0   82.79   69.69
   3  14   0  213.48   44.40
   3  14   0  212.48   29.40
   3  14   0  176.18   52.09
   3  14   0  239.58   77.39
  -4 -14   0  960.30   97.99
  -4 -14   0 1106.89   98.39
   4 -14   0 1284.57  109.99
  -4 -14   0 1039.80   65.69
  -4 -14   0 1051.79  103.19
  -4  14   0 1086.69  118.89
  -4  14   0 1089.99   48.10
  -4  14   0 1133.39  121.19
   4  14   0  910.21  102.69
  -4  14   0 1015.40  105.39
   4  14   0 1172.28   88.69
   4  14   0  966.40  103.29
  -4  14   0 1130.29  116.19
  -4  14   0 1005.60   46.90
   5 -14   0  580.14   87.99
  -5 -14   0  612.54   63.29
  -5 -14   0  528.75   84.79
  -5 -14   0  603.14   81.19
  -5  14   0  515.65   75.79
  -5  14   0  652.33   94.49
  -5  14   0  747.43  118.59
  -5  14   0  495.25   91.19
   5  14   0  695.53   91.19
  -5  14   0  797.02   99.49
  -5  14   0  588.44   37.20
  -5  14   0  672.63   90.59
   5  14   0  691.43   99.59
  -5  14   0  594.64   36.50
   5  14   0  438.06   71.79
  -6 -14   0  113.69   60.19
  -6 -14   0   79.79   49.20
  -6 -14   0   28.50   46.80
   6 -14   0  -30.90   61.39
  -6  14   0   57.19   65.59
   6  14   0  154.78   67.19
   6  14   0  177.38   54.89
  -6  14   0   86.59   97.49
  -6  14   0  110.09   88.29
  -6  14   0  139.59   66.29
   6  14   0   77.09   87.29
  -6  14   0    1.00   76.89
  -7 -14   0  252.27   62.99
  -7 -14   0  372.16   75.89
  -7 -14   0  229.88   63.19
  -7 -14   0  128.29   61.09
   7  14   0  325.47   92.19
  -7  14   0  347.47   74.99
   7  14   0  111.29  111.59
  -7  14   0  241.08  123.69
  -7  14   0  214.78   36.40
  -7  14   0  229.38   86.49
   7  14   0  250.27   69.09
  -7  14   0  285.77   78.69
  -7  14   0  306.27   78.29
  -8 -14   0  605.34  102.19
  -8 -14   0  411.66   73.49
  -8 -14   0  264.67   77.69
  -8 -14   0  272.87   73.89
   8  14   0  395.86   81.59
   8  14   0  439.46  132.79
   8  14   0  350.56   90.19
  -8  14   0  392.26   49.80
  -8  14   0  250.77   80.39
  -8  14   0  421.36  107.09
  -8  14   0  478.25  102.09
   8  14   0  473.85  121.49
  -8  14   0  440.36   87.69
  -9 -14   0  126.49   79.19
  -9 -14   0  171.98   74.89
  -9  14   0  256.27  106.99
   9  14   0  389.46  144.19
  -9  14   0  208.38   50.59
   9  14   0  118.19   85.39
   9  14   0  331.57  169.78
  -9  14   0   81.39  118.09
  -9  14   0  341.97   83.39
 -10 -14   0  -20.40   86.59
 -10 -14   0   18.90   71.89
 -10 -14   0  124.99   81.09
 -10  14   0  -29.70   97.79
  10  14   0   -8.80  227.28
 -10  14   0  167.68   58.09
  10  14   0  -33.30  100.99
 -10  14   0   15.10  101.79
  10  14   0  -18.10  184.08
 -11 -14   0  166.48  107.89
 -11 -14   0  187.58  108.89
 -11 -14   0  262.57   82.09
 -11  14   0  303.27   71.09
  11  14   0  144.49  108.39
  11  14   0  362.76  133.39
 -11  14   0  521.55  149.29
 -11  14   0  220.78  104.89
   0 -15   0   31.00   52.99
   0  15   0    1.30   25.10
   0  15   0   -3.50   19.30
   0  15   0   27.80   33.20
   0  15   0  -66.69   72.09
   0  15   0   60.29   68.79
   0  15   0   54.89   47.80
   0  15   0  -53.39   72.69
   1 -15   0  326.37   71.79
  -1 -15   0  296.07   65.79
  -1  15   0  407.06   80.89
   1  15   0  317.07   82.69
  -1  15   0  248.28   77.39
   1  15   0  269.07   35.40
  -1  15   0  319.57   34.50
  -1  15   0  217.78   75.69
   1  15   0  297.47   49.40
   1  15   0  293.77   44.20
   1  15   0  251.07   43.70
   1  15   0  257.27   86.29
  -1  15   0  213.58   45.60
  -1  15   0  224.68   26.80
  -2 -15   0  414.06   63.69
  -2 -15   0  416.56   69.79
   2 -15   0  387.06   66.99
  -2  15   0  292.77   26.90
  -2  15   0  388.86   95.79
  -2  15   0  303.47   79.59
   2  15   0  318.87   45.90
   2  15   0  428.36   89.39
   2  15   0  323.77   63.79
   2  15   0  318.27   45.90
   2  15   0  408.96   47.60
   2  15   0  330.37   51.09
  -2  15   0  329.57   69.59
  -2  15   0  333.37   85.99
  -2  15   0  291.47   57.59
  -3 -15   0  165.08   54.59
  -3 -15   0  177.08   59.09
  -3 -15   0  140.99   57.29
   3 -15   0   49.30   52.59
   3  15   0  314.87   93.49
   3  15   0   19.60   54.99
  -3  15   0    1.50   79.59
  -3  15   0  235.38   83.49
   3  15   0  135.19   27.00
  -3  15   0   97.49   73.89
   3  15   0  172.08   61.19
  -3  15   0  207.38   53.39
   3  15   0  114.09   40.70
   3  15   0  129.79   26.20
   3  15   0   64.29   81.19
  -3  15   0  116.49   15.60
  -3  15   0  105.59   12.60
  -3  15   0  119.89   66.79
   4 -15   0   71.39   62.29
  -4 -15   0  -84.99   48.30
  -4 -15   0  -63.29   44.90
  -4 -15   0   15.10   52.59
  -4  15   0  109.29   66.49
  -4  15   0  -10.20   79.89
   4  15   0  115.39   61.09
   4  15   0  -17.20   88.19
  -4  15   0    0.40    7.60
  -4  15   0  -16.70    9.50
   4  15   0    3.70   54.69
  -4  15   0  -35.60   82.09
  -4  15   0  -82.19   74.09
   4  15   0   31.00  102.49
   4  15   0  -78.89   39.90
  -4  15   0  -76.99   90.29
  -5 -15   0  147.09   62.39
  -5 -15   0  122.09   63.69
   5 -15   0   27.40   67.89
   5  15   0  220.08   60.99
  -5  15   0  159.48   97.79
   5  15   0  123.09   67.69
  -5  15   0  162.98   91.79
  -5  15   0  248.58   78.19
  -5  15   0  308.87   95.89
  -5  15   0   87.09   15.90
  -5  15   0  124.09   18.30
   5  15   0   71.39   88.49
  -5  15   0  155.68   59.29
  -5  15   0  167.88   77.09
   5  15   0  181.38  104.39
   6 -15   0  351.86   82.59
  -6 -15   0  304.87   71.29
  -6 -15   0  414.66   84.79
  -6 -15   0  310.37   74.69
  -6  15   0  464.55  121.99
  -6  15   0  368.26   35.40
  -6  15   0  329.57   65.49
  -6  15   0  378.56  115.69
  -6  15   0  450.45  105.29
  -6  15   0  239.98   88.19
  -6  15   0  337.57   82.29
   6  15   0  471.25   72.59
   6  15   0  495.85   89.39
   6  15   0  520.25  116.59
  -6  15   0  470.85   39.00
   6  15   0  403.86   83.99
  -7 -15   0   27.80   54.39
  -7 -15   0  172.68   66.69
  -7 -15   0  131.29   65.39
  -7 -15   0  -47.90   68.79
  -7  15   0  110.09   31.30
  -7  15   0   73.89   27.40
  -7  15   0   42.30  104.09
  -7  15   0  159.08   89.89
  -7  15   0  142.69   87.29
   7  15   0  122.69   61.39
   7  15   0  175.48  127.59
  -7  15   0  -57.19  140.39
   7  15   0   81.69   94.49
  -8 -15   0   -8.00   74.19
  -8 -15   0  100.79   70.29
  -8 -15   0  122.79  123.19
  -8 -15   0  -42.70   59.09
   8  15   0  -24.30   71.59
  -8  15   0 -186.08   98.19
   8  15   0  125.79  149.79
  -8  15   0  -70.29   33.40
  -8  15   0  -58.49   92.79
   8  15   0   28.70   84.89
  -8  15   0    5.40   36.90
   8  15   0  176.48  117.59
  -8  15   0 -184.28  105.59
  -8  15   0 -125.29   69.19
  -9 -15   0  124.49   84.99
  -9 -15   0   19.70   83.29
  -9 -15   0  113.59   66.99
  -9 -15   0   14.60   85.69
  -9  15   0   52.59   50.09
   9  15   0  118.29   88.19
  -9  15   0  150.28   48.90
   9  15   0  275.07  139.89
  -9  15   0  -41.10  111.89
   9  15   0  208.48  185.38
  -9  15   0  131.19   83.79
  -9  15   0   81.79  120.89
   9  15   0  135.79  158.48
 -10 -15   0  263.67  103.89
 -10 -15   0  267.57   79.39
 -10  15   0  156.98  112.69
 -10  15   0   89.99   93.19
  10  15   0  399.36  109.69
 -10  15   0  283.27  128.69
  10  15   0  462.05  105.59
 -10  15   0  213.48   69.79
   0 -16   0  -85.59   51.79
   0  16   0   37.80   51.89
   0  16   0   36.80   85.39
   0  16   0   51.69   32.10
   0  16   0  -31.20   37.60
   0  16   0 -131.89   78.79
   0  16   0  -10.90   22.20
   0  16   0   29.90   86.99
   1 -16   0   43.40   54.99
  -1 -16   0   25.60   52.59
   1  16   0   16.40   36.50
   1  16   0    6.20   53.19
   1  16   0  -31.50   44.80
   1  16   0 -127.99   87.09
  -1  16   0   -1.70   17.80
  -1  16   0 -129.79   81.59
   1  16   0   15.60   89.69
   1  16   0    0.40   28.20
   1  16   0 -109.09   89.29
  -1  16   0  -14.00   25.80
   1  16   0   46.90   35.70
  -1  16   0    1.20   41.20
  -1  16   0   63.59   83.49
  -2 -16   0   66.99   53.49
   2 -16   0    0.20   54.59
  -2 -16   0   37.90   50.29
   2  16   0   50.89   31.20
   2  16   0   47.80   38.00
  -2  16   0  177.48   86.09
  -2  16   0  -24.40   53.29
  -2  16   0  -27.20   87.49
   2  16   0  -13.10   29.80
   2  16   0  148.59   96.49
   2  16   0   25.90   98.59
   2  16   0   39.50   54.39
   2  16   0  164.28   94.39
   2  16   0   -5.70   38.20
  -2  16   0  106.29   69.49
  -2  16   0  -82.19   80.99
   3 -16   0  -60.99   62.09
  -3 -16   0   65.49   51.99
  -3 -16   0  -28.50   55.09
  -3 -16   0   72.99   54.89
   3  16   0  -45.00   46.20
   3  16   0   16.70   37.50
  -3  16   0   89.79   81.19
   3  16   0  -72.19   53.09
  -3  16   0 -145.09   98.39
   3  16   0   52.19   90.19
   3  16   0    2.00   24.40
  -3  16   0   -5.60   15.50
   3  16   0  -84.89  110.59
  -3  16   0  132.79   97.69
   3  16   0   20.90   25.50
  -3  16   0   -8.60   10.50
  -3  16   0  -84.29   49.60
  -4 -16   0  -22.50   63.69
  -4 -16   0  -71.09   54.69
   4 -16   0  -43.70   60.89
   4  16   0   18.90   91.09
   4  16   0    0.80   65.69
  -4  16   0  -44.60   66.29
  -4  16   0   65.39   56.59
   4  16   0 -148.39  163.98
  -4  16   0   56.49   87.69
  -4  16   0 -133.39   96.29
   4  16   0  -15.30   40.00
  -4  16   0   31.60   87.39
   4  16   0  -20.70   54.19
  -4  16   0  -29.20  110.69
  -4  16   0    3.90    9.30
   5 -16   0  -50.99   63.59
  -5 -16   0  -82.39   63.89
  -5 -16   0    6.50   29.70
  -5 -16   0  -13.70   62.39
   5  16   0   49.10   74.79
   5  16   0   20.60   52.09
  -5  16   0  107.39   99.99
   5  16   0   16.80   69.29
  -5  16   0   -3.50   58.49
  -5  16   0   57.29  109.09
  -5  16   0 -171.78  113.19
  -5  16   0  -23.90   61.69
  -5  16   0  -59.49   86.69
   5  16   0   89.19   99.69
  -5  16   0   18.60   12.80
  -5  16   0   15.40   13.20
   6 -16   0  -50.49   68.49
  -6 -16   0   76.59   53.69
  -6 -16   0   89.49   77.49
  -6 -16   0   -1.70   53.49
  -6 -16   0   10.20   67.39
  -6  16   0   70.49   99.89
   6  16   0  -95.69  118.49
  -6  16   0  288.57  160.88
  -6  16   0   80.49  137.49
  -6  16   0   51.29  111.09
  -6  16   0   36.00   18.60
   6  16   0   81.09   77.19
   6  16   0  -13.90   62.99
   6  16   0  -14.80   75.89
  -6  16   0   60.39   63.89
  -7 -16   0   56.29   75.39
  -7 -16   0  -49.20   69.09
   7 -16   0  -90.09   71.09
  -7 -16   0  -60.09   76.09
  -7 -16   0  -31.00   60.89
   7  16   0   -8.90  136.99
  -7  16   0  -28.00   27.20
  -7  16   0 -117.39  113.89
  -7  16   0   82.69   74.89
  -7  16   0  143.89   89.89
   7  16   0  -64.09  101.79
  -7  16   0    7.10   30.60
  -7  16   0  -25.90  107.39
   7  16   0   72.59   73.69
   7  16   0  111.99  160.08
  -8 -16   0   18.20   81.19
  -8 -16   0  103.49   78.69
  -8 -16   0  -22.40   66.59
  -8 -16   0   39.70   82.79
  -8  16   0  116.29  114.59
   8  16   0   88.49   76.39
  -8  16   0   31.10   34.90
   8  16   0   26.40   84.09
  -8  16   0  -92.99  117.79
  -8  16   0    1.00   81.19
   8  16   0  102.79  176.48
  -8  16   0  -44.70  132.89
  -9 -16   0   -7.20   93.39
  -9 -16   0   74.39   95.19
  -9 -16   0  -35.20   86.89
  -9 -16   0   -4.30   64.59
  -9  16   0   36.00   46.70
  -9  16   0  -78.99  132.59
  -9  16   0 -119.69  112.19
  -9  16   0  -49.20   87.99
   9  16   0   64.59  103.39
   9  16   0  236.78  227.18
   9  16   0   94.09   92.69
  -9  16   0  301.77  151.68
   9  16   0   14.20  166.68
   0 -17   0   18.80   53.09
   0  17   0   35.80   27.80
   0  17   0  -14.40   42.10
   0  17   0  124.09  106.59
   0  17   0  -40.20  110.49
   0  17   0    0.40   33.70
   0  17   0  175.38  107.79
   0  17   0  -13.90   51.89
   0  17   0    5.70   62.59
   1 -17   0  246.78   66.29
   1  17   0  100.99  112.99
   1  17   0   44.00  127.39
  -1  17   0  137.59   71.89
   1  17   0  126.19   44.00
   1  17   0   99.89   60.79
   1  17   0  124.79   46.00
   1  17   0  217.38  103.29
  -1  17   0  167.78   27.90
   1  17   0  185.68   57.39
  -1  17   0  217.98   54.79
  -1  17   0   98.19   33.20
  -1  17   0  123.09  108.99
  -1  17   0  -29.20  109.79
   2 -17   0  236.48   64.49
  -2 -17   0  121.39   65.99
   2  17   0   86.89   48.30
  -2  17   0  151.28  109.49
  -2  17   0  161.58   22.00
   2  17   0  243.98  134.09
   2  17   0   68.39   35.20
   2  17   0  110.19   40.10
  -2  17   0  124.99   27.00
   2  17   0  144.79  103.59
  -2  17   0   50.29   55.09
   2  17   0   52.49   46.20
  -2  17   0  184.88  113.39
  -2  17   0  267.97  106.89
  -2  17   0   13.80   76.89
  -3 -17   0  -63.69   57.09
  -3 -17   0  100.89   61.89
   3 -17   0  140.29   61.09
  -3  17   0   58.49   14.80
  -3  17   0  161.48   53.99
   3  17   0   11.40   41.80
  -3  17   0  189.28  117.19
   3  17   0   69.19   27.30
  -3  17   0  -21.80   91.59
  -3  17   0  -46.70  118.39
  -3  17   0   43.80   19.60
   3  17   0  -58.69  107.09
   4 -17   0  -63.09   66.09
  -4 -17   0  171.28   81.39
  -4 -17   0   14.30   68.09
  -4 -17   0   32.70   57.49
  -4  17   0  -13.30  105.49
   4  17   0   46.40   74.79
  -4  17   0  -94.59  121.89
   4  17   0    1.50   75.29
  -4  17   0   37.10  102.09
  -4  17   0  -54.49   58.69
   4  17   0   81.69   48.00
  -4  17   0  -60.29   66.39
   4  17   0  -89.99  114.49
  -5 -17   0  198.88   75.69
  -5 -17   0  108.89   86.89
   5 -17   0  207.78   74.99
  -5  17   0  269.37  121.59
   5  17   0  109.49   64.39
  -5  17   0   32.60  132.59
  -5  17   0  181.68   72.69
   5  17   0  232.28   91.19
  -5  17   0   55.59   65.09
  -5  17   0  150.68   15.50
   5  17   0  320.47  129.19
  -5  17   0  140.69   79.49
  -5  17   0   65.09  108.79
  -5  17   0  177.68   15.60
   5  17   0   29.80   83.49
  -6 -17   0  295.47   74.29
  -6 -17   0  315.17   80.29
  -6 -17   0  258.47   78.99
  -6 -17   0  357.56   50.49
   6 -17   0  341.57   87.59
  -6  17   0  313.17   31.30
  -6  17   0  273.57   29.20
   6  17   0  246.18  100.89
  -6  17   0  397.86  108.49
  -6  17   0  523.05  196.58
  -6  17   0  388.26   92.49
   6  17   0  452.45   94.09
  -6  17   0  296.77   81.79
   6  17   0  178.88   76.09
  -6  17   0  396.66  120.49
  -6  17   0  237.28  140.89
   6  17   0  390.36  142.89
  -7 -17   0  -82.49   79.99
  -7 -17   0  143.69   66.89
  -7 -17   0  100.39   84.99
  -7 -17   0   -5.60   60.19
   7 -17   0   84.29   79.69
   7  17   0  -13.90  113.29
  -7  17   0  157.18   78.89
   7  17   0   94.29   85.39
  -7  17   0  264.77  148.79
  -7  17   0   88.49   45.80
   7  17   0  325.97  177.48
  -7  17   0   13.00  102.79
  -7  17   0   36.90  127.89
   7  17   0  157.88   75.89
  -7  17   0   48.70   27.40
  -8 -17   0  117.39   91.69
  -8 -17   0  177.18   96.59
  -8 -17   0  -66.49   86.89
  -8 -17   0  -46.80   68.99
   8  17   0  -44.70  140.69
  -8  17   0   27.50   35.40
   8  17   0  159.98   88.29
  -8  17   0  -45.80   80.49
   8  17   0  186.98  100.39
  -8  17   0   11.00   35.20
  -8  17   0  -66.59  162.18
  -8  17   0   94.39  229.38
  -8  17   0   49.99  143.79
   0 -18   0 1292.97  118.69
   0  18   0 1091.49  151.98
   0  18   0 1033.90  118.29
   0  18   0  959.60   95.49
   1 -18   0  319.67   71.89
  -1 -18   0  278.17   72.09
  -1  18   0  312.27  123.09
  -1  18   0  424.06  150.98
  -1  18   0  396.86   81.49
   1  18   0  394.36   55.99
   1  18   0  398.26   68.09
   1  18   0  294.37   53.59
   1  18   0  453.65   75.69
  -1  18   0  336.67   79.29
  -1  18   0  371.26   48.80
   2 -18   0  -64.39   59.99
  -2 -18   0   25.30   57.89
  -2  18   0  -63.79  116.19
   2  18   0   -7.40   37.10
  -2  18   0  -83.69   55.29
  -2  18   0  108.69   94.09
   2  18   0  -62.89   48.90
   2  18   0   64.49   41.50
  -2  18   0  -41.20   26.80
   2  18   0  106.89  125.09
  -2  18   0 -142.89  131.39
   2  18   0   80.09   51.69
  -3 -18   0  178.28   71.39
   3 -18   0   30.60   72.49
  -3 -18   0  113.09   69.19
   3  18   0  146.29   73.59
  -3  18   0  301.47  107.29
  -3  18   0  -69.69  190.28
   3  18   0  105.19   57.69
  -3  18   0  123.89   18.80
   3  18   0  143.39   24.80
   3  18   0  105.99   94.89
  -3  18   0   40.30  130.39
  -3  18   0   85.39   22.00
  -3  18   0  148.49   63.79
   3  18   0 -141.39  124.79
  -3  18   0  315.97  146.89
   4 -18   0  444.46   84.69
  -4 -18   0  458.75   93.19
  -4 -18   0  740.83  102.19
  -4  18   0  898.21  160.88
   4  18   0  770.22  153.08
   4  18   0  528.85   94.19
  -4  18   0  429.16   84.59
  -4  18   0  618.54  135.59
  -4  18   0  244.28  148.49
  -4  18   0  598.44  158.78
   4  18   0  637.34   84.39
  -4  18   0  635.84  109.99
   5 -18   0  422.46   96.09
  -5 -18   0  389.56   87.39
  -5 -18   0  366.96   88.99
  -5  18   0  474.25  197.18
   5  18   0  428.76   79.39
  -5  18   0  574.34  174.78
   5  18   0  481.85  117.19
  -5  18   0  247.08   95.19
  -5  18   0  658.03  160.68
   5  18   0  380.86   93.59
   5  18   0  401.36  147.09
  -6 -18   0  101.89   89.09
   6 -18   0  -43.80   77.29
  -6 -18   0  -24.80   83.29
  -6 -18   0    1.40   67.79
  -6  18   0  -21.90   15.70
  -6  18   0   95.59  148.09
  -6  18   0 -131.29   84.29
   6  18   0  -79.79   93.29
  -6  18   0  -89.99  179.08
  -6  18   0   -5.70   16.40
   6  18   0  124.79  165.78
  -6  18   0   28.10   76.99
   6  18   0  -42.80  105.29
  -7 -18   0    4.40   94.19
   7 -18   0   58.39   85.99
  -7 -18   0  158.38   97.99
  -7 -18   0   98.99   73.09
  -7  18   0  134.69   28.30
  -7  18   0  101.89   27.40
   7  18   0  128.39  210.08
  -7  18   0  188.58  130.69
  -7  18   0    3.30   99.89
   7  18   0   67.79   95.69
   7  18   0  104.89  133.59
  -7  18   0  102.79   94.69
  -7  18   0  199.78  165.88
  -7  18   0 -164.78  191.78
   0 -19   0   76.89   60.99
   0  19   0  -88.39   83.69
   0  19   0   36.70   56.69
   0  19   0  -35.40   96.19
   0  19   0  -22.60   49.30
   0  19   0   -4.40  147.19
   1 -19   0  284.87   75.49
  -1 -19   0  270.97   77.59
   1  19   0  193.38   81.19
  -1  19   0  185.58   64.59
  -1  19   0  194.88   45.70
  -1  19   0  197.08  143.59
   1  19   0  525.25  169.88
  -1  19   0  169.48   36.70
  -1  19   0  278.37  101.59
   1  19   0  201.58   49.80
   1  19   0  182.58   93.69
  -1  19   0  215.18   85.79
   1  19   0  117.49   57.39
   2 -19   0  136.19   69.19
  -2 -19   0  260.87   78.49
  -2  19   0  277.67   39.30
  -2  19   0  368.76   73.09
  -2  19   0  427.36  158.38
   2  19   0  162.58   66.69
  -2  19   0  291.27   88.19
   2  19   0  286.27   50.29
   2  19   0  170.18   79.19
  -2  19   0  295.87   35.50
  -2  19   0  302.97  113.19
   2  19   0  185.08   44.80
   2  19   0  370.56  161.38
   3 -19   0  171.08   76.99
   3  19   0   95.39   52.19
   3  19   0    6.30  156.58
  -3  19   0    2.70  163.08
  -3  19   0   93.39   26.00
  -3  19   0  -29.80   70.49
  -3  19   0  118.09   82.29
  -3  19   0   51.39  131.09
   3  19   0  114.29   70.39
   3  19   0   89.89   77.79
  -4 -19   0   44.60   65.69
  -4 -19   0 -121.49   74.39
   4 -19   0   12.10   66.29
  -4  19   0  -38.90   90.79
   4  19   0  -91.39   79.39
  -4  19   0   58.39   80.29
   4  19   0  -38.90   81.89
  -4  19   0  189.28  194.88
   4  19   0  262.27  165.48
  -5 -19   0  221.88   87.69
   5  19   0  343.67  178.38
  -5  19   0  310.97   96.19
   5  19   0  140.19   92.79
   5  19   0  212.88  117.99
   5  19   0  374.26   72.99
  -5  19   0  409.86  112.09
   6 -19   0  504.55   99.79
  -6 -19   0  343.27  105.79
  -6 -19   0  193.58  105.49
  -6 -19   0  141.99   78.59
  -6  19   0  330.07   96.49
   6  19   0  313.27  212.08
   6  19   0  546.65  151.08
  -6  19   0  324.57  106.29
   6  19   0  407.86   90.19
  -6  19   0  272.67   87.69
   6  19   0  565.44  124.79
  -6  19   0  151.48  152.78
   0 -20   0  168.88   81.99
   0  20   0  104.19   75.69
   0  20   0  -16.60   67.79
   0  20   0   20.50  102.29
   0  20   0  228.38  187.68
   0  20   0   52.69   58.89
  -1 -20   0   25.70   66.39
   1 -20   0    2.70   74.99
  -1  20   0  150.88   70.29
   1  20   0  166.28   87.19
   1  20   0  -52.59   58.39
  -1  20   0    8.20   75.29
   1  20   0   65.49   63.29
  -1  20   0  121.49  186.48
  -1  20   0   22.70  110.99
  -1  20   0   31.50   32.30
   2 -20   0  -42.30   69.39
  -2 -20   0   69.39   65.29
   2  20   0  -92.69   75.89
   2  20   0 -253.77  168.38
   2  20   0  -31.80   45.50
  -2  20   0  -50.29   35.40
   2  20   0  -11.60   65.49
   2  20   0  -13.30   47.50
  -2  20   0   41.70   27.90
  -2  20   0   83.89   81.09
  -2  20   0  250.87  193.18
   2  20   0   40.10   69.49
  -2  20   0  148.39  135.89
   3 -20   0   80.59   77.39
  -3 -20   0   99.39   73.89
   3  20   0  -53.79   83.99
  -3  20   0   75.89   27.00
  -3  20   0  -48.30   75.59
   3  20   0   66.19   88.29
  -3  20   0   96.99  212.28
   3  20   0   20.20   55.19
  -3  20   0   25.50   26.40
  -3  20   0 -120.79  163.98
   3  20   0  112.19  195.48
  -3  20   0   -1.80   83.19
  -3  20   0   21.70   90.59
   4 -20   0  -25.20   86.29
  -4 -20   0   14.10   70.69
  -4  20   0  -83.39   96.29
   4  20   0  -84.29  203.08
   4  20   0  -51.89   88.99
   4  20   0  118.39   65.19
   4  20   0   85.09  101.49
  -4  20   0   69.69  127.99
   0 -21   0    0.60   74.69
   0  21   0  -91.39  246.18
   0  21   0 -156.98   83.29
   0  21   0  -10.90   87.29
   0  21   0   22.70   43.40
   1  21   0  -25.30   71.79
   1  21   0   41.20   96.69
  -1  21   0  138.09   83.39
   1  21   0  415.66  241.58
  -1  21   0 -133.69   86.49
  -1  21   0   52.29   37.60
  -1  21   0  404.26  261.27
  -1  21   0   69.79   51.69
   1  21   0  140.69   52.69
 -15   0   1  -76.29  116.69
 -15   0   1 -177.18   80.69
  15   0  -1  -31.60  103.29
  15   0  -1  -56.39   43.00
 -14   0   1  235.48   96.19
 -14   0   1 -319.97  221.88
 -14   0   1 -170.18  142.79
 -14   0   1  148.69   92.89
  14   0  -1   33.50   95.39
 -14   0   1   37.60   72.59
  13   0  -1  123.19   75.59
 -13   0   1  126.39  103.39
  13   0  -1   79.69   35.60
 -13   0   1   88.49   85.59
 -13   0   1   26.20   86.69
 -13   0   1   63.79   60.59
  13   0  -1    3.70   72.69
 -12   0   1  199.58   82.89
 -12   0   1    5.20   45.20
 -12   0   1  191.58   94.89
  12   0  -1  -17.60   58.99
  12   0  -1  114.09  115.99
  12   0  -1  -76.09  111.69
 -12   0   1   13.80   63.39
 -12   0   1   88.79   72.69
 -11   0   1   94.69   57.29
 -11   0   1    8.00   58.19
  11   0  -1   42.80   78.39
  11   0  -1   -7.70   52.29
 -11   0   1   29.40   35.60
 -11   0   1   35.40   66.39
  11   0  -1  -18.30   89.69
  11   0  -1    8.60   25.00
 -11   0   1  -58.99   55.39
 -10   0   1    7.10   50.79
 -10   0   1  -78.59   45.10
 -10   0   1   48.50   32.90
 -10   0   1   -4.00   31.00
 -10   0   1   41.50   43.50
  10   0  -1  139.49   68.39
  10   0  -1  100.79   75.79
 -10   0   1  -68.99   47.70
  10   0  -1   62.69   39.40
  10   0  -1  -21.20   21.20
  10   0  -1  -12.20   39.30
  -9   0   1   30.40   40.10
   9   0  -1  -44.00   48.50
  -9   0   1   58.79   26.40
  -9   0   1  -24.70   35.90
  -9   0   1    6.90   40.10
   9   0  -1   12.90   29.50
  -9   0   1   31.00   23.90
   9   0  -1   18.90   18.80
  -9   0   1   19.80   40.90
   9   0  -1   49.70   53.39
   9   0  -1   47.00   37.00
  -8   0   1  -29.80   28.00
  -8   0   1    0.90   20.30
  -8   0   1  -16.80   30.70
   8   0  -1  -28.40   40.10
  -8   0   1  -27.00   30.90
   8   0  -1  -20.90   24.20
  -8   0   1   -0.20   36.10
   8   0  -1   15.30   25.40
   8   0  -1   53.29   47.30
  -8   0   1   15.80   22.00
   8   0  -1   14.70   15.80
  -8   0   1  -49.60   34.30
  -7   0   1   12.40   17.30
  -7   0   1   -6.60   18.40
  -7   0   1   -0.70   31.70
   7   0  -1   -1.20   30.30
   7   0  -1   14.30   22.60
   7   0  -1  -13.40   18.70
  -7   0   1  -17.60   23.80
  -7   0   1   33.30   28.50
   7   0  -1    1.30   14.40
  -7   0   1  -24.60   28.80
  -7   0   1   36.00   29.70
  -6   0   1   43.00   23.10
   6   0  -1    7.70   11.20
  -6   0   1   -5.50   13.40
  -6   0   1   30.90   22.40
  -6   0   1    7.60   12.70
   6   0  -1   28.60   17.30
  -6   0   1  -17.30   30.60
  -6   0   1    2.90   18.90
   6   0  -1   10.10   25.00
   6   0  -1   -1.00   27.20
  -6   0   1  -19.20   20.20
  -5   0   1    8.60   17.20
   5   0  -1   33.40   23.00
  -5   0   1   14.90   11.90
  -5   0   1  -11.90   14.10
  -5   0   1   19.70   16.80
  -4   0   1   17.00   10.80
  -4   0   1   19.90   14.80
   4   0  -1   -8.80    8.30
   4   0  -1    8.10   12.60
  -4   0   1   20.70    9.70
   4   0  -1    0.60   10.00
   4   0  -1    7.30    8.10
   4   0  -1   11.80   18.00
  -4   0   1   -4.60   12.40
  -3   0   1    8.80    7.70
  -3   0   1   -8.50    8.40
   3   0  -1   15.00   11.00
   3   0  -1   -1.00    6.20
   3   0  -1   10.70    8.10
   3   0  -1    9.50    9.60
  -3   0   1    5.80    7.00
  -3   0   1   10.60   12.10
  -3   0   1    6.60   13.80
  -2   0   1    6.20    5.40
  -2   0   1   -1.60    5.60
   2   0  -1   -2.70    6.00
   2   0  -1    2.90    8.80
   2   0  -1    4.60    5.00
  -2   0   1   -1.30    3.60
  -2   0   1   -6.60    6.30
   2   0  -1   -3.20    6.90
  -2   0   1   18.10    9.50
   2   0  -1    4.00    3.50
  -1   0  -1   -5.40    3.60
   1   0   1   -1.30    4.20
   1   0   1   -1.60    2.00
  -1   0  -1    1.90    5.80
  -1   0  -1    3.20    4.60
   1   0   1    7.00    5.50
  -1   0  -1    6.70    6.70
  -1   0  -1    1.20    2.60
   1   0   1    4.50    6.10
   1   0   1   -1.60    5.00
  -1   0  -1   -8.10    5.30
   2   0   1   -6.80    7.30
  -2   0  -1    2.40    9.20
   2   0   1    9.70    7.80
  -2   0  -1    0.20   10.70
  -2   0  -1   10.30    8.60
   2   0   1    1.10    8.20
  -2   0  -1   -2.00    6.70
   2   0   1    4.90    8.90
  -2   0  -1    8.40    8.20
   2   0   1   -8.70    8.50
   3   0   1    5.30   11.40
   3   0   1    4.50   10.40
   3   0   1   -1.30   12.50
  -3   0  -1   12.60   11.40
   3   0   1   -7.70   10.90
  -3   0  -1   -6.30    9.70
   3   0   1    2.70    5.00
  -3   0  -1   -1.80   10.30
  -3   0  -1    1.00   18.90
  -3   0  -1   12.50   13.00
   4   0   1   -2.50    6.60
  -4   0  -1   -5.70   13.90
   4   0   1   -5.80   12.90
  -4   0  -1   -1.90   10.90
  -4   0  -1   15.20   15.00
   4   0   1   -3.60   12.80
  -4   0  -1   -4.20   14.20
  -4   0  -1  -19.20   13.40
  -4   0  -1   14.80   24.50
   4   0   1  -13.90   16.20
   4   0   1  -20.90   15.50
   4   0   1  -10.40   12.30
   5   0   1   24.00   18.70
  -5   0  -1  -15.20   26.70
  -5   0  -1   24.20   16.60
  -5   0  -1    3.30   17.80
   5   0   1   16.50   17.60
  -5   0  -1   31.70   19.10
   5   0   1   -5.30   22.20
   5   0   1   15.80   24.10
   5   0   1   -4.90   14.20
  -5   0  -1   13.80   14.30
  -6   0  -1   10.50   18.60
  -6   0  -1   11.10   21.50
   6   0   1  -18.90   22.50
   6   0   1   -5.80   29.70
   6   0   1   -6.90   25.00
  -6   0  -1   15.30   29.90
   6   0   1   15.50   19.90
   6   0   1   11.30   25.40
  -6   0  -1   40.20   26.10
  -6   0  -1   38.30   22.60
   7   0   1   30.60   28.20
  -7   0  -1    6.50   33.30
  -7   0  -1  -12.70   25.10
   7   0   1  -18.50   26.10
   7   0   1  -50.29   35.30
   7   0   1    1.40   38.40
  -7   0  -1   14.80   30.30
   7   0   1   -7.70   11.40
  -7   0  -1  -25.00   28.40
  -7   0  -1   -5.00   20.80
  -8   0  -1   42.50   40.50
  -8   0  -1  -15.00   26.30
   8   0   1   -9.60   27.30
   8   0   1   65.69   36.10
  -8   0  -1   61.29   41.40
  -8   0  -1   -4.80   37.70
   8   0   1  -24.70   14.40
   8   0   1  -72.49   45.70
   9   0   1  -69.09   57.89
  -9   0  -1   76.39   49.70
   9   0   1  116.09   57.39
  -9   0  -1  -46.40   43.50
   9   0   1  -29.40   43.00
  -9   0  -1  112.39   50.89
   9   0   1    4.50   37.80
  -9   0  -1   25.80   44.60
  10   0   1  -55.89   73.79
  10   0   1  -31.10   49.00
 -10   0  -1   35.60   57.99
  10   0   1  -10.00   44.60
 -10   0  -1  -11.70   46.70
 -10   0  -1   39.20   47.50
 -10   0  -1   36.40   38.40
 -10   0  -1  -87.99   49.90
 -10   0  -1   86.59   58.29
  10   0   1   49.10   74.49
  11   0   1   44.50   89.89
 -11   0  -1   39.60   66.59
 -11   0  -1   70.49   61.99
 -11   0  -1  103.59   55.09
  11   0   1   96.89  105.19
 -11   0  -1  -22.10   70.99
  11   0   1  -26.90   53.29
  11   0   1  -17.90   63.19
 -11   0  -1  -33.70   64.19
 -11   0  -1   92.79   79.09
  12   0   1  -64.49   66.69
 -12   0  -1  -79.59   73.79
 -12   0  -1   -7.50   72.39
 -12   0  -1    4.40   93.79
 -12   0  -1   79.19   60.59
 -12   0  -1  179.68   91.39
  12   0   1  -24.90   74.09
 -12   0  -1    0.50   65.79
 -13   0  -1    3.60   72.99
  13   0   1   -0.50   82.69
  13   0   1   22.30   21.20
  13   0   1    9.50   26.80
 -13   0  -1  -99.89   64.69
 -13   0  -1  110.89   91.59
 -13   0  -1 -131.69  130.29
 -14   0  -1  -82.09   77.39
 -14   0  -1  -72.19   82.19
  14   0   1  -15.40   93.79
 -14   0  -1  212.28  112.89
 -14   0  -1 -109.89  166.78
 -15  -1   1  266.67  122.39
 -15  -1   1  279.97   87.49
 -15   1   1  113.39   86.79
 -15   1   1  395.16  133.89
 -14  -1   1  315.57  102.19
 -14  -1   1  237.98  111.09
 -14  -1   1  117.99   72.19
 -14  -1   1  290.77   85.99
 -14  -1   1  205.38  163.08
 -14  -1   1    3.50  147.69
  14  -1  -1  393.26   91.49
  14  -1  -1  241.28   39.50
  14   1  -1   68.89   99.29
 -14   1   1  154.48  102.69
 -14   1   1  146.59   96.09
  14   1  -1  255.47   46.30
 -14   1   1  232.38   78.89
 -14   1   1  214.38  103.09
 -14   1   1  301.77  161.68
 -13  -1   1   48.50  109.09
 -13  -1   1   81.99   76.19
 -13  -1   1  184.88   78.79
 -13  -1   1   -7.10   88.89
 -13  -1   1   -0.70   56.09
  13  -1  -1   65.29   68.79
  13   1  -1  258.07   87.29
 -13   1   1   78.19   85.79
 -13   1   1  200.68   91.29
 -13   1   1  -50.79  116.09
 -13   1   1  101.09   86.39
  13   1  -1   46.30   83.09
  12  -1  -1   39.10   56.49
 -12  -1   1   -5.80   65.39
  12  -1  -1    4.90   53.59
 -12  -1   1 -215.48  132.29
 -12  -1   1    5.70   86.09
  12  -1  -1  183.18  112.39
 -12  -1   1  -48.70   65.49
  12  -1  -1   -9.30   27.50
 -12  -1   1  -11.90   48.20
 -12  -1   1  -57.49   71.19
 -12   1   1   94.79   87.49
 -12   1   1 -124.59   83.49
 -12   1   1   68.09   65.89
 -12   1   1  -27.00   67.29
  12   1  -1  -11.70   31.80
 -12   1   1   -0.10   45.40
  12   1  -1  -89.89  118.99
 -12   1   1  -29.60   57.89
  12   1  -1   45.00   63.69
  12   1  -1   39.30  114.99
  11  -1  -1  463.65   72.29
  11  -1  -1  432.96   44.10
  11  -1  -1  363.26   96.79
 -11  -1   1  634.54   90.79
 -11  -1   1  429.96   71.89
 -11  -1   1  421.76   61.69
 -11  -1   1  533.65   88.29
  11  -1  -1  478.45   63.59
 -11  -1   1  500.95   89.69
 -11   1   1  549.45   60.99
  11   1  -1  355.26   97.89
  11   1  -1  355.56  104.79
 -11   1   1  558.14   81.09
  11   1  -1  455.75   72.79
 -11   1   1  492.85   73.39
 -11   1   1  379.66   76.99
  11   1  -1  621.94   79.19
 -11   1   1  545.65   63.79
 -11   1   1  615.04   91.29
  11   1  -1  472.35   50.59
 -11   1   1  480.15   89.99
 -10  -1   1 1126.29  106.79
  10  -1  -1 1184.08   84.19
 -10  -1   1 1063.69   80.69
  10  -1  -1 1085.29   66.99
 -10  -1   1 1202.08  103.59
 -10  -1   1 1066.99   92.89
 -10  -1   1 1018.10   79.69
 -10  -1   1 1200.98  105.49
 -10  -1   1 1052.79  107.59
  10  -1  -1 1192.38   98.89
  10  -1  -1 1319.07  111.49
 -10   1   1 1163.28  105.69
  10   1  -1 1046.90   89.19
  10   1  -1 1147.19   72.99
 -10   1   1 1099.69   78.39
  10   1  -1 1045.10  128.49
 -10   1   1  959.70   97.09
  10   1  -1 1042.50   98.99
 -10   1   1 1232.78   78.29
 -10   1   1 1247.68   96.49
  10   1  -1 1121.99  113.39
 -10   1   1  998.20  101.69
  -9  -1   1  161.88   45.50
  -9  -1   1  126.29   51.19
  -9  -1   1  102.79   32.30
   9  -1  -1  150.68   62.19
   9  -1  -1   60.49   50.49
   9  -1  -1  125.19   38.10
  -9  -1   1  185.58   38.50
  -9  -1   1  116.49   33.00
  -9  -1   1  130.59   78.79
   9   1  -1  206.48   41.60
   9   1  -1  135.59   39.70
  -9   1   1  124.49   50.79
  -9   1   1  200.58   31.70
   9   1  -1  155.38   56.89
  -9   1   1  131.09   46.80
  -9   1   1  105.29   39.70
  -9   1   1  149.88   49.40
   9   1  -1  166.78   62.29
  -9   1   1  116.89   31.30
   9   1  -1  145.29   27.10
   8  -1  -1   57.09   23.30
  -8  -1   1   -0.50   35.30
  -8  -1   1   21.30   31.80
  -8  -1   1   48.00   38.10
  -8  -1   1   27.90   23.90
  -8  -1   1   -3.40   21.80
  -8  -1   1  -36.40   30.00
  -8  -1   1   -8.10   29.10
   8  -1  -1    0.80   15.00
  -8   1   1   35.30   18.20
   8   1  -1   21.40   45.20
   8   1  -1  -22.10   30.50
  -8   1   1    4.50   20.50
   8   1  -1   22.20   17.00
   8   1  -1   30.50   29.90
   8   1  -1   26.80   60.49
  -8   1   1  -27.10   30.20
  -8   1   1   -7.90   26.40
  -8   1   1   -4.20   36.20
  -7  -1   1  269.47   34.80
  -7  -1   1  194.28   28.00
  -7  -1   1  203.78   36.50
   7  -1  -1  231.58   35.70
  -7  -1   1  306.07   45.90
  -7  -1   1  284.87   41.80
   7  -1  -1  268.87   31.30
  -7  -1   1  253.97   44.90
  -7  -1   1  227.58   41.50
   7  -1  -1  223.78   43.00
   7  -1  -1  245.98   25.80
  -7   1   1  293.37   44.60
  -7   1   1  263.67   31.50
   7   1  -1  206.88   28.70
   7   1  -1  259.47   44.00
   7   1  -1  178.78   74.59
   7   1  -1  264.07   42.00
   7   1  -1  269.47   35.20
  -7   1   1  221.78   30.30
  -7   1   1  165.88   35.20
  -7   1   1  254.17   42.30
  -7   1   1  327.97   45.50
  -7   1   1  235.38   41.60
  -6  -1   1 1053.79   62.69
   6  -1  -1  980.30   67.59
  -6  -1   1 1053.19   71.19
  -6  -1   1  966.20   63.49
   6  -1  -1 1028.70   60.19
  -6  -1   1 1102.29   73.49
  -6  -1   1 1090.39   74.79
   6  -1  -1 1028.20   80.79
  -6  -1   1 1011.20   66.49
  -6  -1   1  999.40   77.89
   6   1  -1 1049.59   78.59
  -6   1   1  996.20   72.39
   6   1  -1 1125.29   67.39
  -6   1   1  917.61   77.59
  -6   1   1 1067.99   72.09
  -6   1   1 1043.00   62.19
  -6   1   1 1104.19   60.59
   6   1  -1 1036.60   61.09
   6   1  -1  969.80   72.99
  -6   1   1 1148.19   74.69
   6   1  -1 1151.78   85.69
  -6   1   1 1047.00   66.79
  -5  -1   1 1428.16   94.69
  -5  -1   1 1419.36   90.49
  -5  -1   1 1612.64   82.19
  -5  -1   1 1417.76   95.69
  -5  -1   1 1694.43   91.79
   5  -1  -1 1772.92  100.29
  -5  -1   1 1452.55   84.79
   5  -1  -1 1561.84   77.29
   5  -1  -1 1620.54   90.69
  -5  -1   1 1731.53   86.99
   5  -1  -1 1522.65   78.19
   5   1  -1 1555.64   91.09
  -5   1   1 1657.43   91.69
   5   1  -1 1665.43   84.19
  -5   1   1 1552.44   78.59
  -5   1   1 1610.74   99.39
  -5   1   1 1557.94   78.59
  -5   1   1 1609.44   90.09
   5   1  -1 1654.43   92.59
   5   1  -1 1673.53   99.79
  -4  -1   1   38.60   13.00
   4  -1  -1   54.29   19.30
  -4  -1   1   72.69   19.30
   4  -1  -1   58.79   10.90
   4  -1  -1   68.59   12.70
  -4  -1   1   82.29   17.50
  -4  -1   1   93.49   20.70
  -4  -1   1   47.10   13.30
   4  -1  -1   41.90   14.20
   4   1  -1   50.59   22.00
   4   1  -1   34.70   11.50
  -4   1   1   42.10   15.20
   4   1  -1   84.89   19.30
   4   1  -1   59.69   17.10
  -4   1   1   55.89   12.70
   4   1  -1   64.79   15.60
  -4   1   1   51.39   15.80
  -4   1   1   61.69   12.10
  -4   1   1   36.80   13.70
  -3  -1   1  305.77   23.80
   3  -1  -1  320.87   31.10
  -3  -1   1  322.37   27.40
   3  -1  -1  280.57   18.40
  -3  -1   1  288.57   24.00
   3  -1  -1  317.17   22.60
   3  -1  -1  303.97   26.30
  -3  -1   1  280.67   27.90
  -3  -1   1  297.97   30.80
  -3   1   1  342.57   23.40
   3   1  -1  292.87   26.80
  -3   1   1  299.47   19.10
  -3   1   1  288.87   24.90
   3   1  -1  288.27   23.40
  -3   1   1  318.07   33.00
   3   1  -1  302.87   27.90
   3   1  -1  289.67   23.90
   3   1  -1  286.77   30.30
  -3   1   1  304.17   27.30
   2  -1  -1  153.08   11.40
  -2  -1   1  178.98   16.10
  -2  -1   1  207.48   19.30
   2  -1  -1  207.78   20.50
  -2  -1   1  196.78   21.30
  -2  -1   1  146.09   16.90
   2  -1  -1  178.48   15.10
  -2  -1   1  176.18   16.30
   2  -1  -1  168.38   16.50
  -2  -1   1  175.88   14.70
  -2   1   1  189.48   20.20
  -2   1   1  185.68    9.60
  -2   1   1  167.58   15.70
  -2   1   1  205.28   18.10
   2   1  -1  201.18   18.50
   2   1  -1  166.38   15.30
   2   1  -1  147.49   15.70
   2   1  -1  195.78   20.60
  -2   1   1  162.08   15.30
   2   1  -1  177.48   18.00
  -1  -1   1 1263.17   54.79
   1  -1  -1 1278.17   57.59
   1  -1  -1 1210.38   59.59
   1  -1  -1 1161.08   57.19
  -1  -1   1 1314.17   57.79
  -1  -1   1 1300.97   61.29
   1  -1  -1 1326.17   56.79
  -1   1   1 1228.78   59.59
   1   1  -1 1339.77   58.29
  -1   1   1 1240.98   57.29
  -1   1   1 1204.58   57.09
   1   1  -1 1337.27   55.69
   1   1  -1 1279.67   58.49
   1   1  -1 1305.57   58.19
   1   1  -1 1304.67   58.69
  -1   1   1 1280.87   51.79
  -1   1   1 1242.18   56.59
   1   1  -1 1315.27   61.89
  -1   1   1 1235.68   56.69
  -1  -1  -1  628.34   34.30
  -1  -1  -1  653.33   37.50
  -1  -1  -1  633.54   36.30
   1  -1   1  622.64   35.50
  -1  -1  -1  678.73   38.30
   1  -1   1  685.43   34.10
   1  -1   1  665.83   28.60
  -1  -1  -1  697.23   34.80
   1   1   1  721.53   38.20
  -1   1  -1  641.24   36.30
  -1   1  -1  641.04   28.40
   1   1   1  666.23   33.30
   1   1   1  644.54   36.80
   1   1   1  642.74   37.70
  -1   1  -1  649.24   36.80
   1   1   1  666.23   34.70
  -1   1  -1  661.53   34.90
  -1   1  -1  679.23   34.20
   1   1   1  678.03   34.50
  -2  -1  -1  337.77   27.60
   2  -1   1  377.06   26.80
   2  -1   1  335.87   28.70
  -2  -1  -1  365.56   29.50
  -2  -1  -1  345.87   29.40
  -2  -1  -1  350.16   28.50
   2  -1   1  412.56   27.20
   2   1   1  350.66   25.80
  -2   1  -1  339.77   31.00
  -2   1  -1  341.77   27.30
   2   1   1  298.87   26.80
  -2   1  -1  341.37   24.90
  -2   1  -1  380.56   28.30
   2   1   1  347.07   27.50
  -2   1  -1  370.26   28.40
   2   1   1  366.56   28.90
   2   1   1  335.97   29.00
  -3  -1  -1  806.12   49.90
  -3  -1  -1  688.33   50.19
   3  -1   1  807.82   49.20
  -3  -1  -1  728.33   50.99
   3  -1   1  698.83   45.40
  -3  -1  -1  757.92   52.19
  -3  -1  -1  762.62   50.19
  -3  -1  -1  753.32   45.70
   3  -1   1  743.93   52.39
  -3   1  -1  802.82   49.90
   3   1   1  728.43   47.60
   3   1   1  759.72   52.09
  -3   1  -1  831.52   48.90
   3   1   1  704.13   48.80
   3   1   1  697.73   45.30
   3   1   1  738.73   51.29
  -3   1  -1  806.52   47.70
   3   1   1  703.03   39.70
  -3   1  -1  751.32   53.09
   4  -1   1   17.70   14.70
   4  -1   1   32.80   19.90
   4  -1   1   -2.70   12.40
  -4  -1  -1   10.60   13.10
  -4  -1  -1    1.20   16.40
  -4  -1  -1   11.60   14.90
  -4  -1  -1   22.30   13.20
   4  -1   1    7.60    4.60
   4  -1   1  -14.60   15.50
  -4   1  -1    9.10   15.50
  -4   1  -1   -2.80   11.40
   4   1   1   14.80    9.80
   4   1   1   27.70   16.00
  -4   1  -1   22.60   15.30
   4   1   1  -17.60   16.70
  -4   1  -1  -26.50   25.40
   4   1   1    1.40   12.00
   4   1   1   22.30   15.50
  -4   1  -1   25.60   15.90
  -4   1  -1    7.30   14.90
   4   1   1    0.50   19.60
  -5  -1  -1 1179.08   76.19
   5  -1   1 1253.67   84.39
   5  -1   1 1138.49   52.09
   5  -1   1 1062.59   73.19
  -5  -1  -1 1117.39   78.89
   5  -1   1 1130.29   69.49
  -5  -1  -1 1143.49   71.49
  -5  -1  -1 1149.48   76.49
  -5  -1  -1 1140.99   69.69
  -5  -1  -1 1254.07   79.69
   5  -1   1 1172.18   74.69
  -5   1  -1 1067.29   80.79
  -5   1  -1 1121.49   74.39
  -5   1  -1 1064.59   68.69
  -5   1  -1 1169.18   73.69
   5   1   1 1225.48   73.99
   5   1   1 1141.69   59.69
   5   1   1 1048.20   70.59
  -5   1  -1 1098.79   74.39
   5   1   1 1177.68   79.99
   5   1   1 1189.18   79.99
  -5   1  -1 1174.68   75.29
   5   1   1 1085.09   75.19
  -6  -1  -1  547.65   51.09
   6  -1   1  478.85   29.10
   6  -1   1  424.26   47.10
  -6  -1  -1  577.74   48.00
  -6  -1  -1  450.35   44.60
  -6  -1  -1  508.25   51.89
  -6  -1  -1  434.96   49.00
   6  -1   1  456.45   49.70
   6  -1   1  454.45   47.80
   6  -1   1  515.35   58.99
  -6  -1  -1  488.15   52.19
   6   1   1  477.15   52.39
   6   1   1  484.65   47.20
   6   1   1  486.05   57.89
   6   1   1  574.84   51.39
  -6   1  -1  553.24   54.59
   6   1   1  438.86   56.99
  -6   1  -1  511.45   49.10
   6   1   1  475.15   36.20
  -6   1  -1  507.35   50.99
  -6   1  -1  492.65   43.10
  -6   1  -1  483.25   55.69
   7  -1   1  517.85   73.69
   7  -1   1  570.54   55.09
  -7  -1  -1  578.14   61.49
  -7  -1  -1  599.54   53.89
  -7  -1  -1  441.96   58.99
  -7  -1  -1  527.15   60.09
   7  -1   1  521.95   33.00
  -7  -1  -1  555.74   57.29
   7  -1   1  658.23   57.19
   7  -1   1  621.84   66.89
   7   1   1  644.84   74.89
   7   1   1  690.33   66.39
  -7   1  -1  526.55   54.09
  -7   1  -1  509.65   61.99
   7   1   1  622.94   62.59
   7   1   1  499.45   59.09
  -7   1  -1  444.16   54.19
  -7   1  -1  591.34   60.09
  -7   1  -1  526.45   49.99
  -7   1  -1  552.74   56.39
  -8  -1  -1   -6.30   28.10
  -8  -1  -1    0.90   37.70
   8  -1   1    0.70   29.60
   8  -1   1   26.40   47.20
  -8  -1  -1  -13.30   36.00
  -8  -1  -1   -4.90   33.80
   8  -1   1    0.60   13.10
  -8  -1  -1  -24.60   29.00
  -8  -1  -1  -21.70   33.40
   8  -1   1  -15.80   32.70
   8  -1   1   79.89   51.89
  -8   1  -1    6.70   36.40
  -8   1  -1  -19.30   26.40
   8   1   1  -36.20   34.70
   8   1   1    1.50   15.30
   8   1   1   32.70   34.70
   8   1   1  -45.60   48.60
   9  -1   1  730.63   42.60
  -9  -1  -1  800.32   82.39
   9  -1   1  652.53   73.79
   9  -1   1  532.25   83.09
  -9  -1  -1  566.94   74.69
  -9  -1  -1  728.03   72.39
   9  -1   1  687.83   79.89
  -9  -1  -1  692.33   81.09
  -9  -1  -1  608.44   85.49
   9  -1   1  687.43   95.99
   9   1   1  658.13   95.99
  -9   1  -1  741.33   98.29
  -9   1  -1  867.01   88.39
  -9   1  -1  581.24   68.59
   9   1   1  663.43   77.49
  -9   1  -1  612.14   73.29
   9   1   1  742.33   93.19
   9   1   1  638.24   46.60
  -9   1  -1  777.22   79.79
   9   1   1  602.64   75.39
  -9   1  -1  731.13   81.09
 -10  -1  -1 1146.69  109.99
  10  -1   1 1291.87   64.99
 -10  -1  -1 1152.08  111.49
  10  -1   1 1230.08  113.39
  10  -1   1 1358.36  137.69
 -10  -1  -1 1414.26  120.99
 -10  -1  -1 1307.47  104.19
 -10  -1  -1 1207.58  115.19
 -10   1  -1 1263.17  118.19
  10   1   1 1224.28   71.59
  10   1   1 1081.29  129.19
  10   1   1 1210.78  133.59
 -10   1  -1 1318.57   99.19
 -10   1  -1 1335.77  114.79
  10   1   1 1144.99  108.59
  10   1   1 1172.18  106.19
 -10   1  -1 1319.87  116.29
 -10   1  -1 1313.57  120.49
  11  -1   1  263.47   28.90
 -11  -1  -1  163.98   83.09
 -11  -1  -1  284.07   57.19
  11  -1   1  381.36   73.79
  11  -1   1  128.39   91.99
 -11  -1  -1  221.88   67.19
 -11  -1  -1  364.76   75.69
 -11  -1  -1  125.79   74.79
 -11  -1  -1  420.26   77.99
  11  -1   1  285.57  117.19
 -11   1  -1  428.96   84.29
 -11   1  -1  382.46   86.09
  11   1   1  301.47   70.29
 -11   1  -1  166.18   58.59
 -11   1  -1  252.37   65.79
  11   1   1  402.66   76.39
 -11   1  -1  238.28   79.59
  11   1   1  443.96  117.59
  11   1   1  301.27  106.69
 -11   1  -1  263.97   82.39
  11   1   1  224.88   31.40
  12  -1   1   13.90   15.80
  12  -1   1  -12.60   16.70
  12  -1   1  -22.20   73.69
  12  -1   1   -2.00   64.69
 -12  -1  -1 -125.09   58.09
 -12  -1  -1 -211.48  102.49
 -12  -1  -1  -49.10   57.19
 -12  -1  -1 -111.29   68.19
 -12  -1  -1  -57.69   88.89
 -12  -1  -1 -130.69   64.09
  12   1   1   59.89   83.19
 -12   1  -1  -73.79   76.79
  12   1   1 -132.09  121.59
 -12   1  -1  -33.30   62.59
 -12   1  -1   27.70   55.39
 -12   1  -1  -28.40   86.79
  12   1   1 -141.69   65.09
 -12   1  -1   11.10   66.09
  12   1   1   23.50   25.00
 -13  -1  -1 -248.38  145.09
 -13  -1  -1  -35.60   72.49
 -13  -1  -1  132.69   78.49
 -13  -1  -1  -36.80  133.29
  13   1   1   50.19   27.50
  13   1   1  -49.00  106.79
 -13   1  -1  -55.59  118.59
 -13   1  -1   62.89  124.49
  13   1   1   38.90   84.19
  13   1   1   74.49   40.60
 -13   1  -1   41.70   76.09
 -13   1  -1  -42.90   65.79
 -14  -1  -1  630.64  136.69
  14  -1   1  327.37  126.99
 -14  -1  -1  650.83  107.19
 -14  -1  -1  480.85  142.89
 -14  -1  -1  491.35  103.49
 -14  -1  -1  624.64  181.28
 -14   1  -1  586.14   97.69
 -14   1  -1  360.66   94.09
 -14   1  -1  699.43  144.39
  14  -2  -1   34.00   86.99
 -14  -2   1  222.98  167.78
  14  -2  -1  165.78   83.69
 -14  -2   1    2.80   70.99
 -14  -2   1  -82.89   76.49
 -14  -2   1  140.19   97.49
 -14   2   1  172.48  142.59
  14   2  -1 -103.29   86.39
 -14   2   1   58.39  102.89
 -14   2   1   17.30   67.09
  14   2  -1  156.88  106.69
 -14   2   1  218.58  111.99
  14   2  -1   12.20   46.60
 -13  -2   1  160.28  112.29
  13  -2  -1   33.80   67.29
 -13  -2   1  234.48   79.89
 -13  -2   1   48.30   83.69
 -13  -2   1  309.07  101.29
  13  -2  -1  151.78   31.00
 -13  -2   1  175.88   97.09
 -13   2   1  309.87  140.99
 -13   2   1   63.69   86.09
 -13   2   1  423.66  117.39
  13   2  -1  183.88   44.80
 -13   2   1  231.68   81.29
 -13   2   1  180.58   57.39
  13   2  -1  181.28   70.89
 -12  -2   1  824.22  114.79
  12  -2  -1  669.63   90.89
  12  -2  -1  847.12   58.29
 -12  -2   1  767.62   98.49
 -12  -2   1 1034.10  117.19
  12  -2  -1  773.52  125.99
 -12  -2   1  780.92  111.49
  12   2  -1  861.91  102.39
 -12   2   1  964.50  105.69
  12   2  -1  919.61  149.09
 -12   2   1 1077.49  125.59
 -12   2   1  755.32   90.29
  12   2  -1  789.52   67.89
 -12   2   1  773.42  114.99
  12   2  -1  822.02  155.68
 -12   2   1  870.11   77.39
 -12   2   1  793.52   80.09
 -11  -2   1  749.23  108.19
 -11  -2   1  758.32   76.29
  11  -2  -1  711.03   51.59
  11  -2  -1  800.22   76.69
 -11  -2   1  497.45   92.99
 -11  -2   1  595.54   91.59
 -11  -2   1  688.03   90.79
  11  -2  -1  606.74  103.49
 -11  -2   1  828.92   95.19
 -11   2   1  758.22   85.29
 -11   2   1  513.85   98.29
 -11   2   1  583.44   84.49
 -11   2   1  672.33   64.99
 -11   2   1  567.94   94.19
 -11   2   1  738.03   98.19
  11   2  -1  601.24   57.39
  11   2  -1  648.84  121.19
  11   2  -1  710.83   84.69
  11   2  -1  672.13  115.29
  10  -2  -1  140.19   38.70
  10  -2  -1  140.59   62.59
 -10  -2   1  105.39   51.09
  10  -2  -1  104.19   23.20
 -10  -2   1  225.88   63.39
 -10  -2   1  122.19   56.39
 -10  -2   1  114.49   37.60
 -10  -2   1  122.19   51.19
 -10  -2   1   86.89   46.20
  10   2  -1  100.49   51.89
 -10   2   1  141.89   58.69
 -10   2   1  213.38   57.49
  10   2  -1    6.40   73.49
 -10   2   1  121.09   33.00
  10   2  -1  109.29   44.20
 -10   2   1  103.29   31.30
  10   2  -1  206.88   72.99
  10   2  -1  115.69   31.20
 -10   2   1  155.68   51.09
 -10   2   1   66.69   46.50
 -10   2   1   -7.00   56.39
   9  -2  -1  964.50  103.49
   9  -2  -1  870.11   57.89
  -9  -2   1  860.01   84.09
  -9  -2   1 1042.00   82.39
  -9  -2   1  937.01   88.79
  -9  -2   1  932.31   88.19
   9  -2  -1  990.50   69.39
   9  -2  -1 1097.69   88.19
  -9  -2   1  934.91   85.79
  -9  -2   1  958.30   73.39
  -9  -2   1  887.11   70.99
  -9   2   1  812.82   83.09
  -9   2   1 1052.39   87.99
   9   2  -1  946.71   80.49
   9   2  -1 1004.10  104.69
  -9   2   1  917.71   77.19
   9   2  -1  952.90   66.09
  -9   2   1  965.00   63.99
   9   2  -1  955.30   81.29
  -9   2   1  900.41   94.39
  -9   2   1 1017.50  100.49
  -9   2   1  873.41   65.09
   8  -2  -1 1423.36   95.79
   8  -2  -1 1323.17   77.69
  -8  -2   1 1402.66   91.59
  -8  -2   1 1379.06   87.59
  -8  -2   1 1184.38   96.29
   8  -2  -1 1338.37   71.49
  -8  -2   1 1248.88   84.39
  -8  -2   1 1399.36  100.19
  -8  -2   1 1431.46   83.49
   8  -2  -1 1440.16  112.69
  -8  -2   1 1117.49  100.29
   8   2  -1 1260.37   78.69
   8   2  -1 1284.47   92.99
  -8   2   1 1414.16   98.69
  -8   2   1 1258.17   94.79
  -8   2   1 1255.17   85.89
  -8   2   1 1308.37  102.09
   8   2  -1 1293.47  108.09
  -8   2   1 1266.87   73.89
  -8   2   1 1240.48   78.59
   8   2  -1 1309.97   88.19
  -8   2   1 1194.28  107.09
  -7  -2   1 1108.59   79.89
  -7  -2   1 1011.30   68.79
  -7  -2   1 1111.89   80.09
   7  -2  -1  914.11   94.49
   7  -2  -1  987.90   58.09
  -7  -2   1  995.90   68.29
  -7  -2   1 1019.70   76.99
   7  -2  -1 1013.80   62.29
  -7  -2   1  959.70   82.79
  -7  -2   1 1084.49   69.39
  -7   2   1 1111.29   63.19
  -7   2   1  960.00   62.19
   7   2  -1 1187.08   75.89
  -7   2   1 1055.99   79.39
  -7   2   1 1169.08   79.59
  -7   2   1 1068.29   82.09
   7   2  -1 1015.60   65.89
  -7   2   1 1146.79   74.99
  -7   2   1  982.80   82.99
   7   2  -1 1146.29   87.69
  -6  -2   1   48.90   21.80
  -6  -2   1   10.20   21.80
  -6  -2   1   34.70   17.30
  -6  -2   1   23.40   18.80
  -6  -2   1   25.40   21.20
   6  -2  -1   54.49   15.90
   6  -2  -1   24.60   16.10
   6  -2  -1   35.20   31.30
  -6  -2   1   72.59   31.00
   6  -2  -1   -3.90   20.90
  -6   2   1   -1.40   21.90
   6   2  -1   12.50   29.00
  -6   2   1   51.39   19.40
   6   2  -1   -7.00   18.50
   6   2  -1   32.70   24.30
  -6   2   1   14.30   14.40
  -6   2   1   45.00   20.50
   6   2  -1   60.39   31.20
  -6   2   1   17.70   15.60
  -6   2   1   37.20   26.00
  -5  -2   1 2595.54  145.99
   5  -2  -1 2851.21  136.89
  -5  -2   1 2862.21  133.09
   5  -2  -1 2755.22  126.09
  -5  -2   1 2902.41  131.89
  -5  -2   1 2917.91  135.89
   5  -2  -1 3011.30  159.38
   5  -2  -1 2939.11  124.59
  -5  -2   1 2851.31  140.99
  -5  -2   1 2834.22  136.39
   5   2  -1 2743.83  135.29
   5   2  -1 2909.51  151.38
  -5   2   1 2956.10  127.79
  -5   2   1 2885.11  143.19
  -5   2   1 2622.14  135.89
  -5   2   1 2897.61  151.88
   5   2  -1 2775.72  142.39
  -5   2   1 2902.31  125.99
   5   2  -1 2642.04  131.49
  -5   2   1 2626.94  138.29
  -4  -2   1 3332.37  162.18
  -4  -2   1 3335.97  145.89
  -4  -2   1 3361.06  155.58
  -4  -2   1 3652.23  162.48
   4  -2  -1 3406.26  162.48
  -4  -2   1 3141.69  150.48
   4  -2  -1 3106.79  146.99
   4  -2  -1 3176.98  144.19
   4  -2  -1 3366.06  140.09
  -4  -2   1 3390.36  149.99
   4  -2  -1 3289.57  150.38
  -4  -2   1 3342.67  152.78
   4   2  -1 3413.36  152.28
  -4   2   1 3227.78  153.48
  -4   2   1 3330.47  151.78
  -4   2   1 3291.87  140.39
  -4   2   1 3569.34  146.19
  -4   2   1 3359.86  163.28
   4   2  -1 3258.67  157.08
   4   2  -1 3476.25  164.98
   4   2  -1 3413.66  160.28
  -3  -2   1 1439.26   75.89
   3  -2  -1 1549.54   82.69
   3  -2  -1 1612.24   74.09
  -3  -2   1 1448.96   78.39
   3  -2  -1 1444.46   71.29
  -3  -2   1 1647.34   76.69
   3  -2  -1 1456.95   64.99
  -3  -2   1 1362.46   88.79
   3  -2  -1 1432.46   71.49
  -3   2   1 1583.54   71.89
  -3   2   1 1487.35   65.39
   3   2  -1 1582.64   80.79
  -3   2   1 1437.56   83.09
  -3   2   1 1559.64   74.59
   3   2  -1 1463.25   76.39
   3   2  -1 1517.45   83.19
   3   2  -1 1590.94   82.99
   3   2  -1 1638.64   77.69
  -2  -2   1   58.99   11.70
  -2  -2   1   70.29   12.40
   2  -2  -1   59.99   10.70
  -2  -2   1   74.09   13.40
  -2  -2   1   43.90   11.90
  -2  -2   1   62.49    7.40
  -2  -2   1   55.99   13.50
   2  -2  -1   72.69    9.40
   2  -2  -1   52.69   12.60
   2  -2  -1   62.29    9.40
  -2   2   1   80.89   11.60
   2   2  -1   68.49   13.00
   2   2  -1   51.79   11.60
  -2   2   1   53.39    9.10
   2   2  -1   70.39   16.10
  -2   2   1   73.49   11.20
   2   2  -1   37.60   11.70
  -2   2   1   53.79   13.50
   2   2  -1   48.50   11.40
  -2   2   1   54.19    6.30
  -1  -2   1 4141.39  164.88
   1  -2  -1 4427.76  166.18
  -1  -2   1 4197.88  174.18
   1  -2  -1 4210.28  171.78
   1  -2  -1 4045.00  169.48
   1  -2  -1 4040.90  166.08
  -1  -2   1 4295.17  172.88
   1  -2  -1 4101.99  166.88
   1  -2  -1 4205.28  174.08
  -1  -2   1 4025.70  169.18
   1   2  -1 4176.58  165.28
  -1   2   1 4146.29  173.88
  -1   2   1 3923.91  169.38
  -1   2   1 4330.87  167.18
   1   2  -1 4027.10  175.98
  -1   2   1 4018.00  166.98
  -1   2   1 4345.37  172.38
   1   2  -1 4322.37  174.38
   1   2  -1 4377.46  174.28
   1   2  -1 3815.52  170.28
   1   2  -1 3789.42  169.18
   0  -2  -1 9395.86  377.16
   0  -2   1 9679.13  386.46
   0  -2  -1 9308.37  378.46
   0  -2   1 9462.05  377.46
   0  -2   1 9687.83  377.16
   0  -2  -1 9725.13  382.46
   0  -2  -1 9657.73  379.26
   0  -2   1 8890.61  372.26
   0  -2   1 9327.77  371.46
   0   2   1 9394.56  377.16
   0   2   1 9667.83  377.76
   0   2   1 8914.91  377.56
   0   2   1 9812.12  379.26
   0   2  -1 8946.21  372.66
   0   2  -1 9528.15  376.76
   0   2  -1 9950.70  387.46
   0   2   1 9999.00  380.16
   0   2  -1 9670.43  377.56
   1  -2   1  940.21   50.79
   1  -2   1  984.00   50.09
   1  -2   1  960.20   42.00
   1  -2   1  913.31   41.60
  -1  -2  -1  932.41   45.40
  -1  -2  -1  962.90   45.90
  -1  -2  -1  998.30   52.49
  -1  -2  -1  999.30   50.19
   1   2   1 1001.00   51.59
  -1   2  -1  942.41   50.29
   1   2   1  948.31   45.90
  -1   2  -1  880.41   44.00
   1   2   1  997.00   49.00
  -1   2  -1  930.41   43.50
  -1   2  -1  921.41   49.70
  -1   2  -1  991.20   43.90
   1   2   1  944.71   45.40
   2  -2   1   -1.00    6.70
   2  -2   1   10.40   10.20
  -2  -2  -1   13.20    9.30
  -2  -2  -1   -3.80    6.60
   2  -2   1   -2.30   10.40
   2  -2   1    5.10    6.00
  -2  -2  -1    2.20    7.80
  -2  -2  -1   -5.60    7.90
   2   2   1  -14.00    9.50
  -2   2  -1    4.40   10.80
  -2   2  -1    1.40    7.10
  -2   2  -1   -0.30    3.20
  -2   2  -1    7.50    9.30
   2   2   1    8.30    7.10
   2   2   1    0.60    8.80
  -2   2  -1  -10.10    5.50
   2   2   1    1.80    9.90
   2   2   1   10.90   11.00
  -3  -2  -1 1121.49   69.09
  -3  -2  -1 1092.09   67.49
   3  -2   1 1013.20   56.99
  -3  -2  -1 1128.69   65.29
   3  -2   1 1169.08   62.59
  -3  -2  -1 1086.29   66.19
  -3  -2  -1 1151.48   59.19
   3  -2   1 1253.17   62.09
   3  -2   1 1234.98   69.19
   3   2   1 1133.79   66.39
   3   2   1 1086.89   66.09
  -3   2  -1 1104.09   69.99
   3   2   1 1100.79   59.99
  -3   2  -1 1142.89   46.40
  -3   2  -1 1089.19   59.99
  -3   2  -1 1097.09   62.49
   3   2   1 1109.69   66.99
  -3   2  -1 1022.70   61.69
   3   2   1 1192.48   70.99
   4  -2   1 4890.51  225.58
  -4  -2  -1 4790.42  223.68
  -4  -2  -1 4764.92  218.08
   4  -2   1 5110.59  214.68
  -4  -2  -1 5067.19  210.68
  -4  -2  -1 5114.29  218.58
  -4  -2  -1 4807.52  223.68
   4  -2   1 4623.04  209.68
   4  -2   1 5152.78  213.38
   4  -2   1 4592.64  221.78
  -4  -2  -1 5153.28  220.78
   4  -2   1 4635.44  192.18
   4   2   1 4907.11  223.98
  -4   2  -1 4780.02  192.38
   4   2   1 4782.32  207.38
   4   2   1 4657.23  211.88
   4   2   1 5063.49  223.08
  -4   2  -1 4588.64  228.98
   4   2   1 5222.38  222.48
   4   2   1 4997.70  219.88
  -4   2  -1 4655.43  211.78
  -4   2  -1 5007.80  218.48
  -5  -2  -1 1813.52  105.09
  -5  -2  -1 1964.70  104.69
   5  -2   1 1660.73  101.89
   5  -2   1 1688.63   74.29
   5  -2   1 1871.71   96.49
  -5  -2  -1 1818.22  100.59
  -5  -2  -1 1759.92   99.19
   5  -2   1 1710.23  109.59
   5  -2   1 1681.73   93.69
  -5  -2  -1 1946.61   95.29
   5  -2   1 1723.03   96.69
  -5  -2  -1 1780.12  106.49
  -5   2  -1 1843.92   96.29
  -5   2  -1 1894.51   97.69
   5   2   1 1741.93  106.79
  -5   2  -1 1866.81  104.49
   5   2   1 1760.92  100.69
   5   2   1 1859.81  109.19
   5   2   1 1806.12  105.49
  -5   2  -1 1847.22  102.49
   5   2   1 1786.72   96.29
  -5   2  -1 1696.43  108.79
  -5   2  -1 1731.03   74.49
   5   2   1 1685.53   88.29
  -6  -2  -1  -15.40   22.10
  -6  -2  -1   -4.00   25.40
  -6  -2  -1  -27.50   18.10
   6  -2   1    2.60   20.20
   6  -2   1   65.69   38.20
   6  -2   1   19.70   26.30
   6  -2   1   15.50    7.20
  -6  -2  -1   19.20   33.50
  -6  -2  -1    9.70   20.60
   6  -2   1   -1.40   18.40
  -6  -2  -1    8.10   21.40
   6   2   1  -37.10   28.40
  -6   2  -1   -3.50    7.10
   6   2   1   -3.80   12.80
   6   2   1   29.80   25.10
  -6   2  -1    9.50   20.20
   6   2   1    4.80   30.40
   6   2   1   27.70   27.00
   6   2   1   21.80   18.40
  -6   2  -1   -1.10   34.20
  -6   2  -1  -27.90   20.10
  -6   2  -1  -17.70   24.80
  -6   2  -1   36.50   24.90
  -6   2  -1   -8.20   16.00
  -7  -2  -1  615.94   71.79
  -7  -2  -1  743.03   58.09
   7  -2   1  736.93   68.49
  -7  -2  -1  724.63   59.89
   7  -2   1  797.32   59.69
   7  -2   1  634.64   34.70
  -7  -2  -1  578.14   58.59
  -7  -2  -1  583.14   64.79
  -7   2  -1  714.73   65.59
  -7   2  -1  598.54   54.59
  -7   2  -1  576.64   66.79
  -7   2  -1  685.43   75.29
  -7   2  -1  722.03   60.69
   7   2   1  785.22   65.49
   7   2   1  708.43   84.69
   7   2   1  748.43   56.89
   7   2   1  572.54   45.10
  -7   2  -1  608.54   66.79
   7   2   1  705.63   80.49
  -8  -2  -1 1476.45   95.89
  -8  -2  -1 1290.17  107.99
   8  -2   1 1518.15  119.89
   8  -2   1 1420.76  104.19
  -8  -2  -1 1479.25  106.69
   8  -2   1 1518.35   94.69
  -8  -2  -1 1262.07   97.79
   8  -2   1 1364.76   63.89
  -8  -2  -1 1215.58   94.49
  -8   2  -1 1522.75   92.79
  -8   2  -1 1583.94  109.59
   8   2   1 1410.06  115.79
   8   2   1 1459.65   82.39
  -8   2  -1 1441.66   98.99
  -8   2  -1 1168.28  110.99
  -8   2  -1 1289.57  103.39
   8   2   1 1212.18  163.68
  -8   2  -1 1339.77   99.69
   8   2   1 1379.06   99.19
   8   2   1 1435.16  113.89
  -9  -2  -1  820.82   84.89
  -9  -2  -1  735.03   84.99
  -9  -2  -1  637.04   88.39
  -9  -2  -1  842.42   77.99
  -9  -2  -1  707.63   68.89
   9  -2   1  779.22   89.09
   9  -2   1  756.52   72.59
   9  -2   1  733.63   39.90
  -9  -2  -1  714.83   83.39
  -9   2  -1  642.74   75.39
  -9   2  -1  836.02   87.79
  -9   2  -1  687.23   80.69
  -9   2  -1  715.53   71.79
  -9   2  -1  687.63   91.29
   9   2   1  844.52   55.49
   9   2   1  812.12   95.69
   9   2   1  718.23   74.49
   9   2   1  892.11  107.19
  -9   2  -1  678.53   87.69
 -10  -2  -1  107.59   64.79
  10  -2   1    6.80   42.50
  10  -2   1   -1.90   52.19
 -10  -2  -1   26.20   50.79
  10  -2   1   55.09   77.79
 -10  -2  -1   90.69   47.30
 -10  -2  -1   60.69   54.39
  10  -2   1   41.40   12.50
  10  -2   1   19.70   65.39
 -10  -2  -1  -51.89   52.69
  10   2   1    8.80   22.90
  10   2   1  131.39   78.39
 -10   2  -1    0.50   48.70
 -10   2  -1   22.60   48.30
 -10   2  -1   43.20   41.10
 -10   2  -1   44.80   53.69
  10   2   1   62.69   78.89
 -10   2  -1  105.69   54.59
  10   2   1  -40.40   43.90
  11  -2   1  768.22   95.29
 -11  -2  -1  690.43   91.79
  11  -2   1  827.72  119.79
  11  -2   1  699.13   83.99
 -11  -2  -1  784.22  102.29
 -11  -2  -1  871.01   97.39
 -11  -2  -1  670.33   89.99
 -11  -2  -1  662.93  105.79
 -11  -2  -1  666.43  112.69
  11  -2   1  702.73  138.79
 -11   2  -1  655.03   96.29
 -11   2  -1  856.11  117.49
 -11   2  -1  624.24   82.09
  11   2   1  918.71  127.39
 -11   2  -1  531.65   84.19
  11   2   1  758.32   90.59
  11   2   1  642.34   55.29
  11   2   1  591.04   82.19
 -11   2  -1  671.03  110.49
  11   2   1  767.62  133.39
 -11   2  -1  592.94   95.59
 -12  -2  -1  714.13  104.49
 -12  -2  -1  546.35   82.39
  12  -2   1  728.23   90.39
 -12  -2  -1  582.44   96.99
 -12  -2  -1  539.35  102.99
 -12  -2  -1  493.65   88.39
  12  -2   1  562.44   87.59
 -12  -2  -1  559.74  124.69
  12   2   1  683.93   88.49
  12   2   1  777.52  103.19
 -12   2  -1  395.16   99.09
 -12   2  -1  644.44   92.99
  12   2   1  621.34  166.08
 -12   2  -1  469.85   71.19
 -12   2  -1  820.12  116.89
  12   2   1  630.14   53.29
 -12   2  -1  532.15  111.69
 -13  -2  -1  121.99   95.09
  13  -2   1  230.18   85.89
 -13  -2  -1  267.97   86.29
 -13  -2  -1  170.98  170.38
 -13  -2  -1  428.96  147.39
  13  -2   1  194.58   92.29
 -13  -2  -1  124.09   72.59
 -13   2  -1  176.48  122.19
  13   2   1   54.39   79.69
 -13   2  -1  245.98   93.49
  13   2   1  108.09   35.20
  13   2   1  109.09   51.49
 -13   2  -1  220.28   97.89
  14  -2   1   27.70   96.49
 -14  -2  -1   76.39   88.29
 -14  -2  -1   -0.70   82.09
 -14  -2  -1  131.09  208.28
 -14  -2  -1 -132.49  106.29
 -14  -2  -1   35.10  114.39
  14   2   1   63.79   36.60
 -14   2  -1  156.08  107.29
 -14   2  -1  -64.09  166.28
  14   2   1   91.99  151.98
 -14   2  -1    6.40  161.48
  14   2   1   67.39   95.29
 -14  -3   1  544.55  113.79
 -14  -3   1  318.97  175.18
 -14  -3   1  310.37  115.29
 -14  -3   1  414.56   91.39
  14  -3  -1  510.45   99.89
 -14   3   1  626.14  152.58
 -14   3   1  679.23  168.18
 -14   3   1  561.74   81.19
 -14   3   1  738.93  133.49
  14   3  -1  407.66   65.69
 -13  -3   1  164.38   72.39
 -13  -3   1  429.26  120.99
  13  -3  -1  232.88   70.39
  13  -3  -1  265.17   74.79
 -13  -3   1  304.47   92.29
 -13  -3   1  247.48  106.69
 -13  -3   1  258.97   78.09
  13  -3  -1  264.17   32.00
  13   3  -1  174.48   96.09
 -13   3   1  293.27  138.39
 -13   3   1  325.47  113.49
  13   3  -1  205.08   50.99
 -13   3   1  256.57   87.99
  13   3  -1  147.49   68.79
 -13   3   1  410.46   91.09
 -13   3   1  273.67   60.59
  12  -3  -1   84.59   54.49
 -12  -3   1 -105.69   69.19
 -12  -3   1  133.29   74.49
  12  -3  -1  -95.89   53.09
 -12  -3   1   79.99   74.49
 -12  -3   1   19.90   47.50
  12  -3  -1  -10.80   24.80
 -12   3   1   90.19   75.99
 -12   3   1   47.70   40.60
 -12   3   1  -82.99   65.29
  12   3  -1 -203.48  119.69
 -12   3   1  -57.99   39.40
  12   3  -1  -61.49  129.29
  12   3  -1  -29.20   60.29
 -12   3   1  -44.50   59.09
  12   3  -1   -3.10   39.50
 -12   3   1   -5.70   73.59
 -11  -3   1  836.42   80.99
  11  -3  -1  803.22   54.19
  11  -3  -1  860.61   79.99
 -11  -3   1  775.52  118.69
  11  -3  -1  957.40   87.59
  11  -3  -1  642.74   98.19
 -11  -3   1  689.83   93.49
 -11  -3   1  775.62   95.19
 -11  -3   1  790.22  105.99
  11   3  -1  862.81   84.89
 -11   3   1  795.92   69.29
 -11   3   1  730.23  100.29
  11   3  -1  755.42   87.69
  11   3  -1 1060.69  134.39
 -11   3   1  891.91   68.79
 -11   3   1  626.44   93.29
  11   3  -1 1008.20  138.79
  11   3  -1  772.62   66.19
 -11   3   1  954.90  112.19
  10  -3  -1 1407.16   91.79
 -10  -3   1 1151.18  120.99
  10  -3  -1 1362.86  101.69
  10  -3  -1 1306.17  109.79
 -10  -3   1 1235.88   95.19
  10  -3  -1 1367.56   77.29
 -10  -3   1 1398.46  119.39
 -10  -3   1 1453.15  122.89
 -10  -3   1 1559.64  113.59
 -10   3   1 1307.97  123.09
  10   3  -1 1321.97   88.69
  10   3  -1 1404.16  107.49
 -10   3   1 1388.96   88.49
  10   3  -1 1556.74  143.59
 -10   3   1 1272.57   99.79
 -10   3   1 1598.34  127.39
 -10   3   1 1279.37  110.29
 -10   3   1 1477.85  115.99
  -9  -3   1  464.95   72.49
  -9  -3   1  556.94   73.29
   9  -3  -1  492.05   56.39
   9  -3  -1  499.75   82.89
   9  -3  -1  583.84   72.59
  -9  -3   1  477.65   59.19
  -9  -3   1  639.84   73.49
   9  -3  -1  599.14   52.89
  -9  -3   1  511.75   61.09
   9  -3  -1  485.45   39.80
  -9   3   1  541.95   77.29
  -9   3   1  513.95   69.99
   9   3  -1  461.95   97.89
  -9   3   1  484.85   67.99
   9   3  -1  366.16   79.49
   9   3  -1  549.45   60.99
  -9   3   1  458.05   77.89
  -9   3   1  512.45   47.60
  -9   3   1  632.54   51.09
   9   3  -1  555.64   50.49
  -9   3   1  547.45   63.09
   8  -3  -1   10.50   14.70
  -8  -3   1   71.39   33.40
  -8  -3   1  -43.30   28.70
   8  -3  -1   10.70   51.29
   8  -3  -1   48.50   38.40
   8  -3  -1  -21.80   23.60
  -8  -3   1   -6.20   23.80
  -8  -3   1   42.10   35.90
  -8  -3   1   34.50   27.10
   8  -3  -1  -14.80   21.90
  -8  -3   1  -28.90   31.60
  -8  -3   1   23.90   42.60
  -8   3   1   17.90   21.20
   8   3  -1   11.10   44.50
   8   3  -1   -2.70   34.10
  -8   3   1   -0.20   20.00
  -8   3   1   71.69   40.00
  -8   3   1   37.20   28.50
  -8   3   1   63.69   31.40
   8   3  -1    0.90   19.60
  -8   3   1  -13.30   38.50
   8   3  -1   65.89   47.70
   7  -3  -1  668.03   43.00
  -7  -3   1  683.03   54.09
  -7  -3   1  629.34   61.19
  -7  -3   1  739.73   68.79
  -7  -3   1  618.54   59.59
  -7  -3   1  693.83   52.19
   7  -3  -1  710.23   54.49
   7  -3  -1  729.83   61.69
   7  -3  -1  708.73   48.80
  -7  -3   1  702.03   55.19
  -7  -3   1  670.23   64.59
   7  -3  -1  530.15   73.89
   7   3  -1  680.53   51.69
  -7   3   1  697.73   48.70
  -7   3   1  696.13   63.89
  -7   3   1  588.64   53.69
   7   3  -1  601.14   59.59
  -7   3   1  566.54   53.79
  -7   3   1  609.64  109.09
   7   3  -1  598.84   95.29
  -7   3   1  598.04   70.39
   7   3  -1  645.14   61.89
  -6  -3   1 3014.90  141.49
  -6  -3   1 2710.63  136.19
   6  -3  -1 2853.81  140.29
   6  -3  -1 2776.22  134.49
   6  -3  -1 2816.12  156.58
  -6  -3   1 2966.30  147.39
  -6  -3   1 2697.63  140.19
   6  -3  -1 2867.81  126.79
  -6  -3   1 2828.42  131.59
  -6  -3   1 2501.65  148.89
  -6   3   1 2454.65  139.39
   6   3  -1 2771.02  156.28
   6   3  -1 2959.20  153.08
  -6   3   1 2642.24  155.18
   6   3  -1 2820.22  141.89
  -6   3   1 2737.63  140.69
  -6   3   1 2939.61  128.79
   6   3  -1 2835.12  136.79
   6   3  -1 2687.33  146.09
  -6   3   1 2606.84  147.89
  -6   3   1 2818.12  127.49
  -5  -3   1 1196.38   69.69
  -5  -3   1 1165.28   62.79
   5  -3  -1 1195.78   83.29
  -5  -3   1 1165.28   74.89
  -5  -3   1 1087.19   72.19
   5  -3  -1 1125.99   62.09
   5  -3  -1 1229.68   69.19
  -5  -3   1 1206.08   81.49
   5  -3  -1 1206.38   65.69
   5  -3  -1 1265.77   60.49
  -5  -3   1 1138.79   70.99
  -5  -3   1 1106.19   77.69
  -5   3   1 1287.27   81.39
   5   3  -1 1223.08   80.79
   5   3  -1 1171.18   72.39
  -5   3   1 1047.50   69.89
  -5   3   1 1173.18   63.39
  -5   3   1 1167.38   60.69
   5   3  -1 1147.49   76.49
  -5   3   1 1029.70   78.89
   5   3  -1 1236.38   71.59
  -5   3   1 1167.48   71.19
  -4  -3   1   31.20   15.70
  -4  -3   1    6.50   25.80
  -4  -3   1   38.30   15.50
   4  -3  -1   59.89   21.70
   4  -3  -1   13.60   10.70
  -4  -3   1   31.10   15.60
  -4  -3   1    0.40   11.90
   4  -3  -1   24.30    8.60
  -4  -3   1   33.20   10.50
   4  -3  -1    6.00    9.70
  -4  -3   1   12.50   15.10
   4  -3  -1   40.00   12.80
   4   3  -1   16.80   12.40
  -4   3   1   35.20   10.30
   4   3  -1   41.40   16.20
  -4   3   1    2.30   15.20
  -4   3   1   20.30    8.60
  -4   3   1   16.80   10.40
   4   3  -1   18.30   18.30
   4   3  -1   39.50   19.90
  -4   3   1   17.90   12.70
   3  -3  -1  865.71   45.50
  -3  -3   1  960.00   43.30
  -3  -3   1  949.01   55.49
  -3  -3   1  903.41   43.30
  -3  -3   1  914.31   58.99
   3  -3  -1  936.51   47.40
  -3  -3   1  999.50   56.29
  -3  -3   1  931.91   61.49
   3  -3  -1  850.21   56.69
  -3  -3   1  867.81   60.49
  -3  -3   1  922.91   57.19
   3  -3  -1  868.01   49.50
   3   3  -1  935.81   56.39
  -3   3   1  911.61   49.99
  -3   3   1  902.91   49.99
  -3   3   1  889.91   49.60
  -3   3   1  919.71   44.40
   3   3  -1  994.90   61.59
   3   3  -1  939.71   57.39
   3   3  -1  981.20   59.29
  -3   3   1  844.42   72.49
   2  -3  -1 3799.92  152.28
  -2  -3   1 3903.41  163.18
   2  -3  -1 3686.93  161.18
   2  -3  -1 3813.72  152.38
  -2  -3   1 3679.23  168.98
   2  -3  -1 3746.63  166.08
  -2  -3   1 3721.33  166.28
  -2  -3   1 4024.20  168.18
  -2   3   1 3780.22  156.38
  -2   3   1 3569.94  166.28
  -2   3   1 3900.61  156.88
   2   3  -1 3818.32  166.98
   2   3  -1 3903.51  168.38
  -2   3   1 4072.29  162.38
   2   3  -1 3656.43  163.68
  -2   3   1 3841.42  156.28
   2   3  -1 3531.05  164.48
  -1  -3   1 1520.05   71.69
  -1  -3   1 1421.76   73.19
  -1  -3   1 1536.95   76.19
   1  -3  -1 1346.07   65.79
   1  -3  -1 1414.76   69.59
  -1  -3   1 1402.66   64.69
  -1  -3   1 1387.06   60.99
  -1  -3   1 1369.06   64.39
  -1   3   1 1407.26   70.99
  -1   3   1 1412.36   61.19
  -1   3   1 1423.46   62.09
   1   3  -1 1485.35   74.89
   1   3  -1 1470.25   72.79
  -1   3   1 1401.66   66.79
   1   3  -1 1435.96   66.69
   1   3  -1 1416.26   65.89
   1   3  -1 1423.56   61.09
  -1   3   1 1507.05   67.29
  -1   3   1 1435.26   69.79
   1   3  -1 1374.56   70.79
   0  -3  -1  110.99   17.10
   0  -3  -1  105.19   10.40
   0  -3  -1  101.59   10.20
   0  -3  -1   97.39   14.70
   0  -3   1  115.09   13.40
   0  -3  -1   73.49   10.50
   0  -3   1   88.79   19.30
   0   3  -1  113.59   20.10
   0   3   1   72.39   13.60
   0   3   1   80.39   11.70
   0   3   1  101.69   14.40
   0   3   1   90.49   10.40
   0   3   1   73.79   11.60
   0   3  -1  104.29    8.60
   0   3  -1   74.09   12.10
   0   3   1  102.69   11.70
   0   3  -1   98.99   13.20
  -1  -3  -1 1757.02   86.29
  -1  -3  -1 1885.81   78.29
  -1  -3  -1 1837.52   82.79
   1  -3   1 1642.44   84.29
  -1  -3  -1 1689.33   77.99
   1   3   1 1839.12   85.39
   1   3   1 1755.12   78.09
   1   3   1 1885.61   78.79
   1   3   1 1752.02   84.19
  -1   3  -1 1719.13   72.39
   1   3   1 1757.02   86.49
  -1   3  -1 1629.94   72.39
   2  -3   1 2566.24  107.59
  -2  -3  -1 2699.03  122.49
   2  -3   1 2636.24  138.99
   2  -3   1 2725.03  108.59
  -2  -3  -1 2469.55  118.59
   2  -3   1 2679.13  120.59
  -2  -3  -1 2721.63  113.69
  -2  -3  -1 2519.05  123.89
  -2   3  -1 2442.96  117.29
  -2   3  -1 2744.83  112.39
   2   3   1 2741.43  126.49
  -2   3  -1 2709.43  121.59
   2   3   1 2587.74  124.79
   2   3   1 2765.02  114.69
   2   3   1 2765.12  120.59
   2   3   1 2480.15  122.79
  -2   3  -1 2594.84  112.19
  -2   3  -1 2716.73  125.19
  -3  -3  -1 1211.68   71.89
   3  -3   1 1210.88   57.89
   3  -3   1 1209.78   59.49
  -3  -3  -1 1309.47   74.09
  -3  -3  -1 1192.88   69.99
  -3  -3  -1 1299.37   71.19
   3  -3   1 1221.98   65.79
  -3  -3  -1 1190.58   72.39
   3  -3   1 1111.29   72.09
  -3  -3  -1 1212.88   60.09
  -3   3  -1 1147.19   61.19
  -3   3  -1 1086.89   63.49
   3   3   1 1140.39   72.19
   3   3   1 1154.88   71.69
  -3   3  -1 1212.38   72.69
   3   3   1 1202.18   69.29
  -3   3  -1 1192.88   76.99
   3   3   1 1156.48   61.09
  -3   3  -1 1197.28   53.29
  -3   3  -1 1136.09   65.59
   3   3   1 1304.67   74.19
   4  -3   1    5.40   14.20
  -4  -3  -1  -19.60   19.20
   4  -3   1  -13.00   12.60
  -4  -3  -1  -14.40   16.30
  -4  -3  -1   38.30   26.30
  -4  -3  -1   10.90   12.30
  -4  -3  -1  -10.30   15.30
   4  -3   1   -1.20   10.80
  -4  -3  -1    0.90   12.80
   4  -3   1   24.80   15.20
   4   3   1   24.70   19.00
   4   3   1    6.00   21.10
  -4   3  -1   39.40   21.10
  -4   3  -1   19.90   17.20
  -4   3  -1   -6.60    5.40
   4   3   1   28.40   21.40
  -4   3  -1   12.30   12.10
   4   3   1   -3.60   11.80
  -4   3  -1   -3.70   11.10
  -4   3  -1  -16.70   11.40
   4   3   1  -11.40   11.20
   4   3   1   -9.10   16.20
   5  -3   1 1533.55   83.69
   5  -3   1 1477.35   64.49
   5  -3   1 1565.44   95.79
   5  -3   1 1560.44   84.09
  -5  -3  -1 1449.06   92.49
  -5  -3  -1 1489.35   81.19
  -5  -3  -1 1607.44   92.19
  -5  -3  -1 1428.16   92.19
  -5  -3  -1 1544.95   93.69
   5  -3   1 1447.26   80.09
   5   3   1 1541.05   96.99
   5   3   1 1577.34   93.99
  -5   3  -1 1470.85   99.09
  -5   3  -1 1401.46   86.59
  -5   3  -1 1473.25   84.79
   5   3   1 1594.94   95.89
   5   3   1 1522.25   91.89
   5   3   1 1479.25   82.29
  -5   3  -1 1454.75   83.29
  -5   3  -1 1699.23   98.59
   5   3   1 1344.97   79.09
  -5   3  -1 1511.95   64.59
  -6  -3  -1 2128.89  129.99
  -6  -3  -1 2460.75  129.29
   6  -3   1 2436.76  120.59
  -6  -3  -1 2086.59  126.59
   6  -3   1 2374.26  122.39
   6  -3   1 2249.38  115.79
   6  -3   1 2248.38   94.69
  -6  -3  -1 2048.00  128.49
  -6  -3  -1 2387.56  130.19
  -6  -3  -1 2303.67  116.89
   6   3   1 2302.67  135.39
   6   3   1 2393.06  128.49
  -6   3  -1 2281.77  118.99
  -6   3  -1 2279.07  123.49
   6   3   1 2120.19  112.39
  -6   3  -1 2130.69  137.29
  -6   3  -1 2331.97  120.69
   6   3   1 2072.49  116.39
  -6   3  -1 2512.75  135.29
  -6   3  -1 2162.48  125.69
   6   3   1 2279.67  130.49
  -6   3  -1 2339.77   94.79
   6   3   1 2402.36  137.39
  -7  -3  -1  550.14   58.79
   7  -3   1  479.15   49.60
  -7  -3  -1  455.75   49.70
  -7  -3  -1  414.76   53.99
  -7  -3  -1  400.56   59.79
  -7  -3  -1  530.85   58.39
   7  -3   1  447.06   25.50
   7  -3   1  534.55   49.80
  -7  -3  -1  557.64   60.09
   7   3   1  468.65   60.89
  -7   3  -1  449.16   25.50
   7   3   1  501.25   41.40
   7   3   1  489.05   84.89
   7   3   1  431.46   51.59
  -7   3  -1  391.36   61.89
  -7   3  -1  498.45   53.09
  -7   3  -1  464.05   45.00
   7   3   1  486.75   69.99
   7   3   1  414.36   47.60
  -7   3  -1  596.14   61.69
   8  -3   1    7.70    8.20
  -8  -3  -1   -3.30   39.30
   8  -3   1  -61.09   31.60
  -8  -3  -1  -50.79   28.80
  -8  -3  -1  -29.50   36.30
   8  -3   1  -22.50   26.70
  -8  -3  -1   43.50   34.00
  -8  -3  -1   46.70   34.80
  -8  -3  -1  -28.70   39.20
  -8   3  -1  -22.20   39.90
   8   3   1    7.50   31.50
   8   3   1   21.10   42.90
   8   3   1   55.89   52.99
  -8   3  -1  -12.20   42.30
   8   3   1   14.10   19.90
  -8   3  -1    5.10   33.80
  -8   3  -1   10.50   36.90
   9  -3   1  855.31   72.39
  -9  -3  -1  666.03   78.19
  -9  -3  -1  810.12   91.89
   9  -3   1  740.63   83.09
   9  -3   1  757.52   73.99
   9  -3   1  762.72   35.30
  -9  -3  -1  759.32   80.99
   9   3   1  711.63   57.39
   9   3   1  849.81  109.09
   9   3   1  809.02   93.59
  -9   3  -1  898.71   81.19
  -9   3  -1  831.22   81.99
  -9   3  -1  786.72   71.39
  -9   3  -1  670.83   77.99
   9   3   1  756.72   72.49
  -9   3  -1  618.44   90.79
  -9   3  -1  698.63   90.79
  10  -3   1 1474.55  110.59
  10  -3   1 1685.73  115.19
 -10  -3  -1 1637.64  138.19
 -10  -3  -1 1498.95  121.99
 -10  -3  -1 1505.15  129.79
 -10  -3  -1 1466.45  130.39
 -10  -3  -1 1570.64  119.79
 -10  -3  -1 1729.73  117.69
  10   3   1 1531.75  127.99
 -10   3  -1 1517.35  109.89
 -10   3  -1 1412.46  123.59
 -10   3  -1 1659.43  119.49
 -10   3  -1 1774.22  148.59
  10   3   1 1576.44  122.09
  10   3   1 1604.04  143.89
 -10   3  -1 1769.42  131.19
  10   3   1 1613.24   93.89
 -10   3  -1 1544.75  138.09
 -11  -3  -1  559.94  111.39
  11  -3   1  464.65   79.59
  11  -3   1  499.85  113.49
 -11  -3  -1  629.24   95.19
 -11  -3  -1  607.74   85.39
 -11  -3  -1  475.15   81.09
 -11  -3  -1  405.36   88.59
 -11  -3  -1  655.53   94.99
  11  -3   1  528.35   74.89
  11   3   1  449.95  119.89
 -11   3  -1  548.15   90.29
 -11   3  -1  612.34   90.79
 -11   3  -1  580.94   81.99
 -11   3  -1  390.56   93.09
  11   3   1  645.54  118.09
 -11   3  -1  513.75   70.99
  11   3   1  689.03   91.29
 -12  -3  -1 -173.08   83.19
 -12  -3  -1  -59.49   54.69
 -12  -3  -1   40.60   74.69
 -12  -3  -1   -3.80   81.89
 -12  -3  -1   40.30   69.99
 -12  -3  -1  172.38  108.59
  12  -3   1   12.40   73.59
  12  -3   1  138.59   64.59
 -12   3  -1  111.99   87.79
  12   3   1  -95.49   90.09
 -12   3  -1  166.18   75.49
  12   3   1  -19.30   34.20
  12   3   1  -47.00   63.19
 -12   3  -1 -179.88  118.99
 -12   3  -1  145.29   78.09
 -13  -3  -1  187.58   77.79
 -13  -3  -1   45.40  107.59
  13  -3   1  365.76   84.19
 -13  -3  -1  353.16  143.69
 -13  -3  -1  143.79  149.29
 -13  -3  -1  241.98   95.69
  13  -3   1  198.38   92.99
  13   3   1  320.47   82.39
 -13   3  -1  357.46  127.29
 -13   3  -1  148.79   71.49
 -13   3  -1  346.67   82.69
  13   3   1  242.78   64.29
 -13   3  -1   53.19   95.19
 -14  -3  -1  787.32  146.39
 -14  -3  -1  654.03  114.79
 -14  -3  -1  784.82  122.79
  14  -3   1  663.23  126.39
 -14  -3  -1  546.95  131.59
 -14  -3  -1  618.94  211.98
 -14  -3  -1  921.41  182.88
 -14   3  -1  819.22  135.59
  14   3   1  793.42   84.59
 -14   3  -1  693.53  104.49
 -14   3  -1  788.82  122.69
 -14  -4   1 -174.88  100.99
  14  -4  -1  -58.99   34.70
 -14  -4   1 -137.29  115.69
 -14  -4   1  -41.00  104.39
 -14  -4   1  -29.80   72.19
 -14  -4   1 -105.59   79.89
 -14  -4   1  -12.00   73.49
 -14  -4   1  109.09  176.38
 -14   4   1   87.69  106.49
 -14   4   1  -24.50   61.09
 -14   4   1  112.79  112.39
  14   4  -1 -161.28   94.79
  14   4  -1   45.40   58.99
 -14   4   1   27.20   89.99
 -14   4   1  -96.39  135.99
 -13  -4   1   34.90   85.09
 -13  -4   1  104.99  127.59
  13  -4  -1   43.00   27.30
  13  -4  -1  167.18   71.79
 -13  -4   1  168.48   85.99
 -13  -4   1   28.10   98.19
 -13  -4   1  -18.20   59.89
  13   4  -1   74.69  174.58
 -13   4   1  189.38   85.49
  13   4  -1  156.88  103.69
 -13   4   1  144.09  103.19
  13   4  -1  -17.80   52.29
 -12  -4   1   52.49   76.09
  12  -4  -1  187.08   54.79
 -12  -4   1  136.19   99.49
 -12  -4   1  179.38   56.99
 -12  -4   1  193.48   64.99
  12  -4  -1  151.58   57.49
 -12  -4   1   55.49   72.69
 -12  -4   1  191.88   68.09
  12   4  -1  256.67   65.69
  12   4  -1  -24.30  121.89
 -12   4   1  130.99   86.19
 -12   4   1  147.69   74.79
  12   4  -1   31.20  143.09
  12   4  -1   48.60   80.79
 -12   4   1  223.48   91.19
 -12   4   1   16.90  140.89
 -12   4   1  148.39   43.40
 -12   4   1  177.48   46.00
  12   4  -1  166.58   46.00
  11  -4  -1  183.08   25.80
 -11  -4   1  132.89   58.89
  11  -4  -1  188.38   45.90
 -11  -4   1  124.89   58.49
 -11  -4   1  164.68   68.29
  11  -4  -1  111.79   46.90
 -11  -4   1  139.49   49.70
 -11   4   1   51.79   65.39
  11   4  -1  170.48   41.90
 -11   4   1   51.89   61.19
  11   4  -1  163.98   66.89
  11   4  -1  129.09   96.39
 -11   4   1  195.08   40.00
  11   4  -1  235.18  106.79
 -11   4   1  201.08   89.29
 -11   4   1  203.88   62.69
 -11   4   1  226.98   40.50
  10  -4  -1   28.40   21.00
 -10  -4   1    7.20   48.60
  10  -4  -1  154.18   92.29
  10  -4  -1   69.19   34.80
 -10  -4   1  112.59   46.30
 -10  -4   1  -23.80   48.50
  10  -4  -1   -9.40   34.90
 -10  -4   1    7.70   38.10
 -10  -4   1  118.09   57.59
 -10   4   1   48.30   51.09
  10   4  -1   15.40   40.70
 -10   4   1  -23.50   46.00
  10   4  -1    3.90   30.00
  10   4  -1   52.89   51.29
 -10   4   1   28.80   30.00
 -10   4   1  -31.30   40.90
 -10   4   1  -74.69   49.00
 -10   4   1  102.79   73.19
  10   4  -1   86.99   80.59
 -10   4   1   47.60   27.40
   9  -4  -1  113.69   22.60
   9  -4  -1  144.59   30.50
  -9  -4   1  103.39   41.00
  -9  -4   1  104.99   39.90
   9  -4  -1   58.19   31.20
   9  -4  -1   72.09   64.59
  -9  -4   1   10.20   68.69
  -9  -4   1  110.59   45.80
   9   4  -1  165.58   55.99
  -9   4   1   36.90   53.99
   9   4  -1  123.69   42.10
  -9   4   1  116.39   29.60
  -9   4   1  101.69   42.70
   9   4  -1  186.68   69.09
  -9   4   1  121.99   26.40
   9   4  -1  190.88   67.69
  -9   4   1   39.70   49.90
   9   4  -1  121.89   33.60
  -9   4   1  121.89   47.80
  -9   4   1  158.48   40.00
   8  -4  -1  116.89   20.70
  -8  -4   1  158.28   35.50
  -8  -4   1  141.59   41.60
   8  -4  -1  144.59   29.50
  -8  -4   1  140.69   33.90
   8  -4  -1  153.68   28.00
  -8  -4   1   55.59   40.00
  -8  -4   1  180.08   47.00
   8   4  -1  149.39   33.10
  -8   4   1   73.19   37.10
  -8   4   1  119.19   51.69
  -8   4   1  101.69   44.40
   8   4  -1   87.29   40.70
  -8   4   1   88.19   36.40
  -8   4   1  114.39   44.30
   8   4  -1  115.59   26.80
   8   4  -1   29.00   50.39
   8   4  -1  190.08   53.69
  -8   4   1  122.69   25.20
  -7  -4   1   52.89   22.40
  -7  -4   1  113.69   31.50
  -7  -4   1  133.99   36.90
   7  -4  -1   37.60   21.30
   7  -4  -1   19.80   39.40
  -7  -4   1  102.19   28.80
   7  -4  -1   64.89   14.40
   7  -4  -1   73.29   28.10
  -7  -4   1  129.29   34.60
  -7  -4   1   40.30   29.00
  -7   4   1   57.79   29.60
  -7   4   1  121.39   39.90
  -7   4   1   76.49   40.90
   7   4  -1   59.79   26.50
   7   4  -1   93.99   35.60
   7   4  -1   50.99   21.00
   7   4  -1   62.09   44.80
   7   4  -1  120.89   45.90
  -7   4   1   80.49   26.20
  -7   4   1   45.40   24.70
  -6  -4   1   50.09   34.60
   6  -4  -1   10.50   31.60
  -6  -4   1   44.20   17.10
  -6  -4   1   70.69   28.40
   6  -4  -1   60.19   18.90
   6  -4  -1   68.89   23.20
  -6  -4   1   39.40   18.40
   6  -4  -1   63.09   15.90
  -6  -4   1   63.89   29.20
  -6  -4   1   81.59   24.50
   6  -4  -1   38.90   12.60
   6   4  -1   87.99   34.70
  -6   4   1   72.29   18.40
  -6   4   1   86.69   33.40
   6   4  -1   97.39   27.40
  -6   4   1   34.80   23.10
   6   4  -1   60.59   20.40
  -6   4   1   64.19   22.40
   6   4  -1   34.50   31.60
   6   4  -1   72.49   25.50
  -6   4   1   39.70   22.40
  -6   4   1   68.19   20.00
   5  -4  -1  167.58   33.40
   5  -4  -1  163.58   29.00
  -5  -4   1  200.48   21.30
   5  -4  -1  183.78   23.80
  -5  -4   1  159.98   33.40
  -5  -4   1  230.48   33.90
  -5  -4   1  180.78   34.50
  -5  -4   1  176.98   29.80
   5  -4  -1  220.58   24.10
  -5  -4   1  199.48   33.50
  -5  -4   1  167.78   30.10
  -5   4   1  203.48   23.00
   5   4  -1  178.48   30.40
  -5   4   1  178.78   25.90
   5   4  -1  168.38   37.60
  -5   4   1  171.98   31.80
  -5   4   1  185.28   23.90
  -5   4   1  159.68   23.40
   5   4  -1  199.68   34.00
   5   4  -1  181.68   28.60
   5   4  -1  250.47   42.10
  -5   4   1  165.78   34.60
  -4  -4   1  427.36   25.90
  -4  -4   1  529.15   41.60
   4  -4  -1  425.96   44.30
  -4  -4   1  434.86   40.00
  -4  -4   1  453.55   42.70
   4  -4  -1  445.86   28.80
   4  -4  -1  403.56   32.00
  -4  -4   1  465.75   43.70
   4  -4  -1  471.85   30.80
  -4  -4   1  455.75   42.20
  -4  -4   1  381.76   36.20
  -4   4   1  375.46   39.00
   4   4  -1  491.75   42.30
  -4   4   1  399.16   33.10
  -4   4   1  425.96   29.70
  -4   4   1  468.95   35.30
   4   4  -1  451.05   44.00
   4   4  -1  395.66   36.10
   4   4  -1  448.86   46.80
   4   4  -1  487.05   42.40
  -3  -4   1   92.89   20.90
  -3  -4   1   86.39   20.30
  -3  -4   1   46.30   16.30
  -3  -4   1   74.59   18.40
   3  -4  -1   57.79    7.70
   3  -4  -1   72.89   15.10
  -3  -4   1   79.19    6.40
  -3  -4   1   81.49   25.50
   3  -4  -1   73.39    8.10
  -3  -4   1   74.59   17.80
  -3  -4   1   66.49    6.40
   3   4  -1   39.00   17.00
  -3   4   1   62.69   12.20
   3   4  -1   73.89   16.40
  -3   4   1   44.00   13.60
  -3   4   1   81.59   12.30
   3   4  -1   80.39   21.00
  -3   4   1   84.99   16.20
  -3   4   1   52.79   11.30
   3   4  -1   93.49   19.20
   3   4  -1   65.09   18.40
  -2  -4   1  338.67   25.90
   2  -4  -1  308.37   28.40
  -2  -4   1  340.47   30.40
  -2  -4   1  245.78   35.80
  -2  -4   1  248.98   33.80
  -2  -4   1  355.56   34.80
  -2   4   1  301.77   19.80
   2   4  -1  342.97   33.80
   2   4  -1  314.17   28.40
   2   4  -1  322.37   26.30
   2   4  -1  271.37   28.90
   2   4  -1  325.57   28.40
  -2   4   1  349.27   27.50
  -2   4   1  298.67   30.10
  -2   4   1  297.37   23.90
   1  -4  -1   88.49   14.30
  -1  -4   1   79.39   10.30
  -1  -4   1   66.59    8.80
  -1  -4   1   86.89   19.20
  -1  -4   1   69.69   10.00
  -1  -4   1   42.00   20.80
  -1  -4   1   69.69   16.40
   1  -4  -1   65.29   15.90
   1   4  -1   73.39   11.70
  -1   4   1   73.69   15.50
   1   4  -1   80.39    9.70
   1   4  -1   79.49   18.10
   1   4  -1   87.79   13.20
   1   4  -1   72.39   16.50
   1   4  -1   63.89   13.90
  -1   4   1   89.59    9.00
  -1   4   1   77.99   15.70
  -1   4   1   86.79   14.80
  -1   4   1   84.59    8.30
   0  -4  -1   56.59    7.60
   0  -4   1   37.10   17.30
   0  -4  -1   80.09   14.90
   0  -4  -1   39.00   10.50
   0  -4  -1   49.70   10.80
   0  -4   1   41.60   11.30
   0  -4  -1   47.30    7.40
   0   4   1   34.80    9.10
   0   4   1   55.39    9.50
   0   4  -1   51.79   10.70
   0   4  -1   41.90   14.40
   0   4   1   63.29   12.20
   0   4  -1   22.00   16.20
   0   4  -1   47.80   13.80
   0   4   1   67.89   13.60
   0   4   1   74.89   15.50
   0   4  -1   45.30    6.70
   0   4  -1   57.09    6.70
   0   4   1   50.09   14.30
  -1  -4  -1 1235.48   61.29
   1  -4   1 1243.28   67.39
  -1  -4  -1 1271.67   60.09
  -1  -4  -1 1264.67   63.69
  -1  -4  -1 1212.18   62.89
  -1  -4  -1 1096.49   72.79
  -1  -4  -1 1324.87   71.19
   1   4   1 1177.58   64.49
   1   4   1 1310.57   69.99
   1   4   1 1267.37   69.89
   1   4   1 1266.87   60.29
  -1   4  -1 1336.27   68.39
  -1   4  -1 1305.77   75.29
   1   4   1 1296.57   61.59
  -2  -4  -1  -11.90   22.90
   2  -4   1   61.89   21.50
  -2  -4  -1   45.00   13.80
  -2  -4  -1   36.70    9.80
  -2  -4  -1   19.50   11.40
   2  -4   1   27.20   11.40
  -2  -4  -1   35.20   12.40
  -2   4  -1   39.80   10.20
   2   4   1   29.90   10.60
  -2   4  -1   23.50    6.80
  -2   4  -1   26.40    6.10
   2   4   1   16.10   11.80
  -2   4  -1   43.10   13.90
   2   4   1    1.10   13.70
  -2   4  -1   37.90   13.00
   2   4   1   -0.10   13.10
   2   4   1   18.30    8.90
  -3  -4  -1  288.87   41.00
  -3  -4  -1  267.97   32.00
   3  -4   1  294.37   17.90
  -3  -4  -1  254.97   33.20
  -3  -4  -1  275.87   31.80
  -3  -4  -1  291.67   32.90
  -3  -4  -1  291.07   22.80
   3  -4   1  289.47   17.10
   3  -4   1  267.47   29.90
  -3   4  -1  309.57   22.90
  -3   4  -1  337.37   37.10
   3   4   1  283.37   35.50
   3   4   1  242.38   34.80
  -3   4  -1  312.27   36.60
   3   4   1  287.87   31.90
   3   4   1  296.07   31.10
   3   4   1  270.77   23.60
  -3   4  -1  279.27   23.80
  -4  -4  -1  471.35   43.80
  -4  -4  -1  432.76   48.60
   4  -4   1  464.15   30.20
  -4  -4  -1  494.05   34.50
  -4  -4  -1  498.45   46.30
  -4  -4  -1  422.66   41.30
  -4  -4  -1  422.86   42.90
   4  -4   1  418.96   42.20
   4  -4   1  375.16   37.30
   4  -4   1  504.95   32.90
  -4   4  -1  413.26   45.60
   4   4   1  490.75   35.60
  -4   4  -1  479.15   36.60
  -4   4  -1  463.25   27.60
   4   4   1  497.65   49.60
  -4   4  -1  365.56   50.89
   4   4   1  407.96   41.60
  -4   4  -1  376.26   35.10
   4   4   1  473.05   46.50
   4   4   1  516.65   49.40
  -4   4  -1  430.46   35.60
   4   4   1  427.66   38.70
  -5  -4  -1  469.65   52.39
  -5  -4  -1  501.95   39.80
  -5  -4  -1  517.35   45.10
   5  -4   1  426.06   39.40
  -5  -4  -1  516.55   46.70
  -5  -4  -1  442.96   49.99
   5  -4   1  491.85   43.30
  -5  -4  -1  454.15   55.39
   5  -4   1  478.95   36.50
  -5   4  -1  495.95   53.29
  -5   4  -1  531.65   45.40
   5   4   1  543.55   51.99
  -5   4  -1  472.65   28.10
  -5   4  -1  555.14   44.60
   5   4   1  460.55   47.70
   5   4   1  470.15   54.79
   5   4   1  465.55   50.69
  -5   4  -1  437.56   41.60
  -6  -4  -1   38.90   29.30
  -6  -4  -1   14.00   24.20
   6  -4   1  -14.40   32.50
  -6  -4  -1   45.90   20.90
   6  -4   1   18.80   22.40
  -6  -4  -1   48.90   25.50
  -6  -4  -1   36.90   34.80
  -6  -4  -1  -14.70   23.30
   6  -4   1  -24.10   14.90
  -6   4  -1   -8.30   18.40
   6   4   1  -20.40   27.70
   6   4   1    7.90   33.50
  -6   4  -1  -13.40   18.50
   6   4   1    5.90   22.50
   6   4   1    6.90   15.60
  -6   4  -1  -22.80   20.20
   6   4   1  -23.60   33.30
  -6   4  -1   -0.40    9.00
   6   4   1   13.10   19.20
  -6   4  -1  -21.90   16.90
   7  -4   1   62.69   29.40
  -7  -4  -1   66.49   39.20
  -7  -4  -1   63.29   39.90
  -7  -4  -1   59.19   27.60
  -7  -4  -1   79.09   33.00
   7  -4   1   26.40   21.60
  -7  -4  -1   82.79   26.80
   7  -4   1  -14.50   27.80
  -7   4  -1   14.50   32.90
   7   4   1   28.70   19.30
   7   4   1   48.90   29.90
  -7   4  -1   39.00   41.20
   7   4   1   59.89   40.00
   7   4   1  -49.10   43.20
  -7   4  -1   53.29   28.90
  -7   4  -1   20.80   20.60
  -7   4  -1   61.29   25.30
  -7   4  -1  101.59   37.90
  -7   4  -1   26.20   10.00
   7   4   1   22.40   22.30
   7   4   1   24.50   46.40
   8  -4   1  352.56   48.60
  -8  -4  -1  235.28   50.89
   8  -4   1  386.56   57.19
  -8  -4  -1  357.76   49.20
  -8  -4  -1  335.27   61.79
  -8  -4  -1  362.66   63.69
  -8  -4  -1  293.47   48.70
  -8  -4  -1  297.67   49.20
   8  -4   1  294.17   44.50
   8   4   1  387.96   70.49
  -8   4  -1  357.66   65.69
   8   4   1  291.47   46.30
  -8   4  -1  317.07   50.49
  -8   4  -1  286.47   56.19
  -8   4  -1  402.96   44.90
  -8   4  -1  326.57   58.29
  -8   4  -1  381.96   55.89
   8   4   1  316.17   40.70
  -9  -4  -1  357.86   63.79
  -9  -4  -1  290.57   72.19
  -9  -4  -1  210.28   52.99
   9  -4   1  338.37   51.09
  -9  -4  -1  203.98   51.09
   9  -4   1  287.57   47.50
   9   4   1  272.27   76.89
  -9   4  -1  358.06   59.89
  -9   4  -1  258.27   51.79
   9   4   1  217.98   50.09
  -9   4  -1  200.88   60.59
   9   4   1  234.68   79.19
  -9   4  -1  289.07   73.99
  -9   4  -1  262.67   45.50
   9   4   1  264.27   36.60
   9   4   1  378.66   71.99
  -9   4  -1  273.17   52.99
 -10  -4  -1    1.70   43.30
  10  -4   1  -31.10   49.60
 -10  -4  -1   64.99   52.39
 -10  -4  -1  151.68   71.19
 -10  -4  -1   32.50   54.89
  10  -4   1  -12.80   40.80
 -10  -4  -1  -31.00   49.20
 -10  -4  -1  -67.59   52.99
  10   4   1  -27.20   83.19
  10   4   1  -36.10   49.10
  10   4   1  -44.10   29.70
 -10   4  -1  -32.80   51.29
  10   4   1  -48.70   78.89
 -10   4  -1  -33.70   69.39
 -10   4  -1  -24.80   44.70
 -10   4  -1   66.49   56.39
 -10   4  -1    4.20   37.80
  10   4   1  -86.39   60.29
 -10   4  -1  -21.10   50.29
  11  -4   1  121.99   64.39
  11  -4   1   66.49   53.09
 -11  -4  -1  -25.60   54.89
 -11  -4  -1  -26.70   64.09
 -11  -4  -1   45.50   64.89
 -11  -4  -1    1.90   55.99
  11   4   1   97.79   36.10
  11   4   1  114.39   85.69
 -11   4  -1   27.30   44.70
  11   4   1  -16.10  104.89
 -11   4  -1   82.29   65.49
  11   4   1   47.40   55.59
 -11   4  -1  -55.49   61.49
 -11   4  -1   22.00   61.49
 -12  -4  -1   79.49   71.39
 -12  -4  -1  269.37  117.09
 -12  -4  -1   46.70   77.39
 -12  -4  -1  107.99   57.99
 -12  -4  -1   95.59   80.29
  12  -4   1  110.49   74.99
  12  -4   1   88.39   63.39
 -12   4  -1  111.79   64.79
 -12   4  -1  138.89   74.79
  12   4   1   43.70   95.59
 -12   4  -1  140.69   85.69
  12   4   1   26.10   38.00
  12   4   1  369.86  146.89
 -12   4  -1  157.28   84.99
 -12   4  -1  136.39   69.39
  12   4   1  -30.10   68.19
  13  -4   1   19.00   77.19
 -13  -4  -1  267.77  186.98
 -13  -4  -1   96.99   71.09
 -13  -4  -1   -1.90  105.89
  13  -4   1  299.57   93.79
 -13  -4  -1  408.46  152.58
  13   4   1  112.39   85.19
 -13   4  -1   47.80   80.69
 -13   4  -1  213.68  117.69
 -13   4  -1   92.79   92.79
  13   4   1  120.39   74.09
  13   4   1  282.57  154.78
 -13   4  -1  272.77   80.69
  13   4   1   98.99   46.40
 -13   4  -1  175.58  101.29
 -14  -4  -1  -50.29  127.99
 -14  -4  -1    9.30   83.79
 -14  -4  -1  -59.19  106.39
 -14  -4  -1    4.20   93.19
 -14  -4  -1 -209.28  212.78
  14  -4   1   81.49  109.79
  14   4   1    3.80  105.89
  14   4   1   71.19   53.09
 -14   4  -1  194.38  120.89
 -14   4  -1  102.49  110.19
 -14   4  -1   -6.00   93.09
 -14  -5   1  -51.39  218.48
 -14  -5   1  113.99  116.59
 -14  -5   1   73.29  111.09
 -14  -5   1  177.88   83.09
  14  -5  -1  130.69   86.59
 -14   5   1   89.89  116.29
 -14   5   1    3.30   59.59
  14   5  -1  272.67  167.28
  14   5  -1  -29.50   62.69
 -14   5   1   92.69  151.18
  14   5  -1  -89.09   96.49
 -14   5   1   43.70   93.09
  13  -5  -1    7.00   68.59
 -13  -5   1   -7.80   68.89
 -13  -5   1   35.50  137.99
 -13  -5   1  -85.59   63.89
 -13  -5   1  -10.30   84.39
 -13  -5   1  -26.90   93.79
  13   5  -1   23.60   58.79
 -13   5   1  -21.90   48.00
  13   5  -1 -317.47  175.38
 -13   5   1  174.98  101.59
 -13   5   1   19.10   81.29
 -13   5   1   93.19   79.49
  13   5  -1   52.09   75.69
 -13   5   1  134.79   85.69
  12  -5  -1  -22.60   50.99
 -12  -5   1  -28.10   69.49
  12  -5  -1   59.89   56.59
 -12  -5   1    8.90   54.69
 -12  -5   1  -92.99   57.39
  12  -5  -1   -3.80   24.90
 -12  -5   1  -29.10   68.79
 -12  -5   1  -22.00   65.29
 -12   5   1   50.59   70.79
 -12   5   1   19.50   65.79
 -12   5   1   12.60   39.90
 -12   5   1 -198.08  135.49
 -12   5   1   76.19   77.89
 -12   5   1  -41.00   39.30
  12   5  -1   28.80   44.30
 -12   5   1   25.40   71.89
 -11  -5   1   79.79   56.69
 -11  -5   1   66.49   58.09
  11  -5  -1  168.38   50.39
 -11  -5   1  109.59   62.49
  11  -5  -1  129.49   25.50
  11  -5  -1  187.98   48.10
 -11  -5   1  181.68   87.79
 -11  -5   1  230.68   75.79
 -11   5   1   96.39   61.59
 -11   5   1  196.98   60.79
  11   5  -1  -30.50  104.09
  11   5  -1  242.58   50.39
  11   5  -1  192.08   77.59
  11   5  -1  -55.39   93.39
 -11   5   1  115.29   36.20
 -11   5   1  154.18   41.20
 -11   5   1   48.70   79.09
  11   5  -1  253.97   61.39
 -11   5   1  216.48   66.49
  10  -5  -1  171.78   42.70
 -10  -5   1  219.48   57.29
 -10  -5   1  199.08   59.59
  10  -5  -1  176.78   82.79
 -10  -5   1  113.99   70.09
  10  -5  -1  187.58   27.30
 -10  -5   1  233.98   48.00
  10  -5  -1  197.98   42.10
 -10  -5   1  162.38   59.69
 -10   5   1  243.28   49.20
 -10   5   1  204.38   56.89
 -10   5   1  116.29   59.69
  10   5  -1  261.27   83.49
 -10   5   1   54.09   74.39
 -10   5   1  200.88   39.30
 -10   5   1  215.68   36.30
  10   5  -1  101.79   47.60
  10   5  -1  143.09   37.20
  10   5  -1  357.86   87.69
 -10   5   1  209.18   55.59
  10   5  -1  215.98   67.09
   9  -5  -1    4.80   26.50
  -9  -5   1    5.10   32.00
  -9  -5   1   24.50   46.00
   9  -5  -1    3.10   29.20
  -9  -5   1   -9.50   32.50
   9  -5  -1    5.00   18.40
  -9  -5   1   37.30   40.90
  -9  -5   1  -12.50   43.30
   9  -5  -1   21.60   55.99
   9  -5  -1   -3.00   43.20
   9   5  -1   43.60   38.70
  -9   5   1   -6.90   44.00
  -9   5   1   11.80   35.00
   9   5  -1    1.90   47.10
  -9   5   1   22.10   34.80
   9   5  -1   20.00   66.59
  -9   5   1  -21.60   46.20
  -9   5   1   18.90   24.20
   9   5  -1  -25.40   28.40
  -9   5   1  -13.70   58.19
  -8  -5   1   42.90   25.50
  -8  -5   1  -10.60   28.10
  -8  -5   1   33.40   38.20
   8  -5  -1   37.20   16.70
   8  -5  -1    7.60   30.60
  -8  -5   1   -8.80   31.60
  -8  -5   1  -18.80   35.10
   8   5  -1   45.50   23.60
  -8   5   1    8.40   31.20
  -8   5   1   31.60   45.30
  -8   5   1   22.90   20.90
   8   5  -1  -29.90   52.19
  -8   5   1   32.50   22.50
   8   5  -1   76.99   33.90
  -8   5   1  123.79   53.19
   8   5  -1   35.90   51.49
  -8   5   1  -41.00   42.80
   8   5  -1   42.50   48.70
  -8   5   1    5.40   29.20
   7  -5  -1   88.29   23.60
   7  -5  -1   66.99   17.70
  -7  -5   1  142.89   31.70
  -7  -5   1   97.49   24.10
  -7  -5   1  165.78   41.70
  -7  -5   1  128.39   34.30
  -7  -5   1  130.79   39.90
  -7  -5   1   59.99   28.30
   7   5  -1   93.39   41.10
  -7   5   1   87.89   37.00
  -7   5   1   99.19   24.20
  -7   5   1   69.49   39.30
   7   5  -1  115.29   42.30
  -7   5   1  143.19   30.10
   7   5  -1  126.09   33.70
   7   5  -1   73.79   25.00
  -7   5   1  110.19   31.80
   6  -5  -1  292.57   50.89
  -6  -5   1  298.77   45.80
  -6  -5   1  323.87   29.70
  -6  -5   1  398.96   44.60
   6  -5  -1  327.67   31.20
   6  -5  -1  315.77   30.20
  -6  -5   1  301.17   47.80
  -6  -5   1  399.86   51.19
  -6  -5   1  322.17   51.79
   6   5  -1  311.47   37.10
  -6   5   1  393.86   34.90
   6   5  -1  368.86   55.99
   6   5  -1  348.37   46.70
  -6   5   1  282.87   68.89
  -6   5   1  408.36   37.00
  -6   5   1  381.96   42.60
   6   5  -1  378.26   50.59
  -6   5   1  348.87   52.89
   6   5  -1  451.15   61.29
  -5  -5   1    1.30   29.80
  -5  -5   1   47.50   23.90
   5  -5  -1   31.70   11.10
  -5  -5   1   53.39   11.40
   5  -5  -1   64.09   13.40
  -5  -5   1   37.80   23.90
   5  -5  -1   24.20   13.70
  -5  -5   1   59.49   21.90
  -5  -5   1   60.29   20.40
   5   5  -1   70.09   28.00
  -5   5   1   34.30   14.10
  -5   5   1   11.40   26.20
  -5   5   1   60.59   17.80
   5   5  -1   23.20   26.70
   5   5  -1   53.69   19.60
   5   5  -1   51.09   17.20
   5   5  -1   30.40   27.60
  -5   5   1   79.19   24.70
  -5   5   1   74.79   17.00
   4  -5  -1   42.00    5.80
   4  -5  -1   35.00    5.60
  -4  -5   1   37.10   19.20
  -4  -5   1   53.79   19.20
  -4  -5   1   24.00    5.70
  -4  -5   1   29.70   24.80
  -4  -5   1   17.50   14.80
  -4  -5   1   23.50   17.80
   4  -5  -1   18.40   11.60
  -4   5   1   29.10   13.80
   4   5  -1   -2.90   20.50
  -4   5   1   34.30   13.10
   4   5  -1   39.70   16.30
  -4   5   1   13.70   15.60
   4   5  -1   44.40   22.40
   4   5  -1   55.19   23.90
  -4   5   1   44.20   17.90
  -4   5   1   41.10   10.80
   3  -5  -1  -19.20   10.00
  -3  -5   1   -9.60   11.60
  -3  -5   1   -8.90   14.20
  -3  -5   1   12.40   13.20
  -3   5   1   15.10    9.70
  -3   5   1   -8.90   13.00
  -3   5   1    9.50    6.20
  -3   5   1    3.50    8.30
   3   5  -1   -6.40   17.00
   3   5  -1   16.40   15.60
   3   5  -1    9.90   12.50
   3   5  -1   -1.90   18.80
   3   5  -1  -18.30   11.10
  -2  -5   1   80.49   17.30
  -2  -5   1   75.09   16.90
  -2  -5   1   66.79   13.50
  -2  -5   1   45.50   23.20
  -2  -5   1   46.90   12.50
   2   5  -1   66.59   21.20
   2   5  -1   45.50   16.20
  -2   5   1   38.60   13.20
   2   5  -1   54.89    5.30
  -2   5   1   76.19   19.40
   2   5  -1   64.59   16.30
  -2   5   1   52.69    6.50
  -2   5   1   65.59   18.20
  -2   5   1   52.69    8.20
   2   5  -1   47.90   13.10
   2   5  -1   60.69   19.90
  -1  -5   1   31.60   23.30
   1  -5  -1   59.29   15.20
   1  -5  -1   46.90   12.30
  -1  -5   1   42.30   27.60
  -1  -5   1   35.50   14.30
  -1  -5   1   37.50    8.00
  -1   5   1   60.79   16.10
   1   5  -1   59.19   18.90
   1   5  -1   59.39   10.10
  -1   5   1   62.99   16.80
   1   5  -1   47.10   12.30
  -1   5   1   59.19   15.00
  -1   5   1   52.29    7.80
   1   5  -1   37.40   14.40
  -1   5   1   58.99   17.90
  -1   5   1   41.20    6.00
   1   5  -1   37.30    9.00
   1   5  -1   71.59   17.80
   0  -5  -1  349.87   19.00
   0  -5   1  427.26   40.90
   0  -5  -1  408.66   19.70
   0  -5   1  353.56   53.69
   0  -5  -1  425.96   39.30
   0  -5  -1  388.56   31.00
   0   5  -1  384.56   28.70
   0   5  -1  335.47   21.80
   0   5   1  353.36   32.40
   0   5  -1  364.36   20.90
   0   5   1  382.66   26.10
   0   5   1  398.16   34.10
   0   5   1  348.67   25.00
   0   5  -1  409.46   34.80
   0   5   1  377.76   30.40
   0   5  -1  314.07   38.10
   0   5   1  316.87   28.60
  -1  -5  -1  587.24   34.50
   1  -5   1  570.44   46.20
   1  -5   1  567.84   41.60
  -1  -5  -1  522.15   37.00
  -1  -5  -1  584.44   36.00
  -1  -5  -1  600.34   36.90
  -1  -5  -1  539.65   43.20
  -1  -5  -1  540.55   45.40
   1   5   1  546.25   34.50
   1   5   1  622.04   44.30
   1   5   1  533.85   37.50
   1   5   1  644.54   46.80
  -1   5  -1  637.14   49.80
   1   5   1  524.15   36.30
   1   5   1  556.14   38.50
  -2  -5  -1   13.10    8.00
  -2  -5  -1   13.40   25.40
  -2  -5  -1   27.00   11.40
  -2  -5  -1  -10.30   14.20
   2  -5   1   18.00   26.70
  -2  -5  -1    7.80   11.80
  -2   5  -1    6.20    4.20
   2   5   1   12.80   11.30
  -2   5  -1   -1.90   11.10
   2   5   1   -4.20   12.00
  -2   5  -1    6.80   11.90
  -2   5  -1   10.70    4.50
   2   5   1    2.60   18.70
  -2   5  -1   -5.20   15.00
   2   5   1    6.70   12.20
   2   5   1   10.50    8.80
  -3  -5  -1   35.00   18.40
  -3  -5  -1   43.50   27.70
  -3  -5  -1   73.09   18.60
  -3  -5  -1   65.29   18.10
  -3  -5  -1   56.39   11.40
   3  -5   1   46.30   28.20
  -3   5  -1   62.19   18.20
   3   5   1   53.59   20.30
   3   5   1   60.09   16.70
   3   5   1   86.49   24.10
  -3   5  -1   79.89   16.50
   3   5   1   32.50   17.40
  -3   5  -1   55.79   17.20
   3   5   1   42.90   12.40
  -3   5  -1   67.29   11.90
  -3   5  -1   49.70   11.00
  -4  -5  -1   21.10   20.40
   4  -5   1    9.20    5.80
   4  -5   1    1.70    5.50
  -4  -5  -1  -20.60   16.90
  -4  -5  -1  -22.90   19.80
  -4  -5  -1   12.30   11.40
  -4  -5  -1   14.10   17.30
  -4  -5  -1  -13.90   28.00
  -4   5  -1   30.20   13.80
   4   5   1    7.50   14.20
  -4   5  -1    5.30   11.80
  -4   5  -1   27.60   14.70
  -4   5  -1   20.80   14.30
   4   5   1   16.60   16.00
   4   5   1   -2.70   22.20
   4   5   1   18.70   19.20
  -4   5  -1  -13.00   21.90
   4   5   1   -6.80   21.00
  -4   5  -1   14.80   21.50
  -5  -5  -1  286.47   34.70
   5  -5   1  286.17   36.50
  -5  -5  -1  262.07   43.70
  -5  -5  -1  291.87   44.40
  -5  -5  -1  235.68   40.30
  -5  -5  -1  305.27   30.30
   5  -5   1  301.17   27.60
  -5  -5  -1  342.67   49.50
   5  -5   1  313.87   25.10
   5   5   1  307.47   48.30
  -5   5  -1  296.47   31.90
  -5   5  -1  298.57   31.10
   5   5   1  383.96   50.89
   5   5   1  266.17   31.20
  -5   5  -1  252.47   33.50
  -5   5  -1  267.77   46.20
   5   5   1  314.77   37.20
   5   5   1  303.67   44.10
  -5   5  -1  324.87   49.10
  -5   5  -1  323.77   25.20
   5   5   1  269.57   35.60
   6  -5   1  221.58   37.10
  -6  -5  -1  300.47   47.40
  -6  -5  -1  227.28   44.60
   6  -5   1  298.77   30.30
  -6  -5  -1  185.68   47.00
  -6  -5  -1  273.07   34.20
   6  -5   1  278.57   34.10
  -6  -5  -1  242.68   42.30
   6   5   1  324.17   56.19
  -6   5  -1  280.07   39.90
   6   5   1  266.77   36.10
  -6   5  -1  289.37   49.60
  -6   5  -1  203.98   48.10
  -6   5  -1  185.78   33.20
   6   5   1  172.48   46.60
   6   5   1  196.58   37.40
  -6   5  -1  266.57   22.80
   6   5   1  242.58   32.70
  -6   5  -1  312.37   34.10
  -7  -5  -1   20.90   30.00
  -7  -5  -1   73.89   31.10
   7  -5   1   88.09   30.10
  -7  -5  -1   23.10   33.60
   7  -5   1   54.99   22.40
  -7  -5  -1  -15.70   38.10
  -7  -5  -1   31.00   24.90
   7   5   1   34.70   46.00
  -7   5  -1   53.09   30.30
  -7   5  -1   76.49   26.80
  -7   5  -1   13.90   42.70
  -7   5  -1   67.69   13.90
   7   5   1   19.60   22.00
  -7   5  -1   17.90   36.80
   7   5   1  100.79   31.80
  -7   5  -1   28.40   23.10
   7   5   1   68.59   44.30
  -8  -5  -1   42.60   49.30
   8  -5   1   64.19   27.40
  -8  -5  -1   31.30   38.20
  -8  -5  -1   71.09   36.30
   8  -5   1    8.70   33.80
  -8  -5  -1   45.70   32.70
  -8  -5  -1   87.59   40.50
   8  -5   1   33.60   31.50
   8   5   1   54.89   51.19
   8   5   1   63.89   27.40
  -8   5  -1   18.20   10.10
  -8   5  -1   -7.70   28.30
  -8   5  -1   22.40   51.39
  -8   5  -1   86.89   42.40
  -8   5  -1   27.40   32.40
   8   5   1  108.09   56.39
  -8   5  -1   36.10   41.40
   8   5   1   18.60   35.70
   8   5   1  -14.00   54.69
  -8   5  -1  -14.90   24.50
   9  -5   1  279.57   50.39
  -9  -5  -1  158.58   45.90
  -9  -5  -1  176.58   45.20
  -9  -5  -1  211.58   51.89
   9  -5   1  159.48   49.70
  -9  -5  -1  269.97   61.29
  -9  -5  -1  180.88   53.09
   9  -5   1  178.08   37.20
  -9  -5  -1  136.09   63.69
   9   5   1  226.08   49.20
  -9   5  -1  248.68   64.69
  -9   5  -1  273.27   73.69
   9   5   1  290.37   68.19
  -9   5  -1  109.49   47.20
  -9   5  -1  121.39   38.10
  -9   5  -1  192.98   48.70
  -9   5  -1  189.78   56.69
   9   5   1  176.08   34.40
   9   5   1  339.87   78.19
  10  -5   1  305.27   60.99
 -10  -5  -1  335.27   62.19
 -10  -5  -1  410.56   79.99
 -10  -5  -1  284.67   60.89
 -10  -5  -1  322.47   67.59
  10  -5   1  200.98   46.80
 -10  -5  -1  290.97   62.89
 -10   5  -1  289.07   61.89
  10   5   1  441.56   87.39
  10   5   1  204.38   87.99
  10   5   1  275.17   56.69
 -10   5  -1  312.27   49.20
 -10   5  -1  320.97   68.39
 -10   5  -1  273.87   63.49
  10   5   1  242.78   42.40
  10   5   1  334.17   96.39
 -10   5  -1  198.78   63.49
 -11  -5  -1   96.29   59.49
 -11  -5  -1   64.89   66.39
  11  -5   1  105.69   49.40
 -11  -5  -1   65.99   56.89
  11  -5   1   88.69   59.69
 -11  -5  -1  -50.69   93.89
 -11  -5  -1  -19.90   67.59
 -11   5  -1  -59.59  120.99
  11   5   1   97.59   84.59
 -11   5  -1  -35.50   64.69
 -11   5  -1   63.19   60.19
 -11   5  -1  -99.69   65.59
  11   5   1  -48.70   38.90
  11   5   1  141.29  114.49
  11   5   1 -108.29  142.69
 -11   5  -1   10.80   63.99
  11   5   1  -49.40   57.59
 -11   5  -1   -6.60   45.40
 -12  -5  -1   16.20  117.89
  12  -5   1   -0.50   59.49
 -12  -5  -1  -98.39   62.89
 -12  -5  -1  -56.09   63.79
 -12  -5  -1   61.99   80.79
 -12  -5  -1   -0.90   91.99
  12  -5   1   16.40   74.29
 -12  -5  -1  -63.49   79.69
 -12   5  -1  -36.80   60.69
  12   5   1  106.19  146.09
 -12   5  -1  -64.99   86.89
  12   5   1  -22.80   76.49
 -12   5  -1   69.99   80.59
  12   5   1   25.10   44.70
 -12   5  -1  -97.69   74.99
 -12   5  -1  -59.99   70.19
  13  -5   1  146.99   73.89
 -13  -5  -1   -4.80   71.09
  13  -5   1  103.79   91.19
 -13  -5  -1  188.28  164.88
 -13  -5  -1    4.10  103.69
 -13  -5  -1 -179.58  165.28
 -13  -5  -1  110.99   82.59
  13   5   1   71.99   85.09
 -13   5  -1  -68.69   69.39
 -13   5  -1  -80.69  104.89
  13   5   1   -6.00   89.49
  13   5   1 -163.08  197.58
  13   5   1    6.20   53.99
 -13   5  -1  -82.39   78.89
 -13   5  -1  -70.39   96.89
 -14  -5  -1  201.18  349.96
 -14  -5  -1  220.28  123.29
 -14  -5  -1   14.40  128.79
 -14  -5  -1 -185.68  130.09
 -14  -5  -1  113.69   83.69
  14  -5   1  205.88  167.38
 -14   5  -1  -65.09   84.19
  14   5   1  -49.50  109.99
 -14   5  -1  230.18  116.39
  14   5   1    7.20   62.89
 -14   5  -1  -13.10   91.39
 -14   5  -1   82.49  117.29
 -14  -6   1   55.59  112.09
  14  -6  -1  169.58   91.29
 -14  -6   1   62.69   72.79
 -14  -6   1  -85.29   82.19
 -14  -6   1 -113.59   86.49
 -14  -6   1  181.08  107.69
 -14  -6   1  -80.79  102.19
 -14   6   1  -80.89  119.39
  14   6  -1   -3.50  102.09
 -14   6   1  -95.29  134.19
 -14   6   1  147.39   59.89
 -14   6   1  143.39  101.89
  14   6  -1   52.99   66.59
 -13  -6   1  133.09   85.79
 -13  -6   1   15.10  124.79
 -13  -6   1   59.79  157.78
 -13  -6   1  156.08   94.39
  13  -6  -1 -146.09  101.09
 -13  -6   1  158.58   61.59
 -13  -6   1   53.79   72.69
 -13  -6   1   55.09   79.79
 -13   6   1  117.49   99.69
 -13   6   1   65.99   41.20
  13   6  -1 -343.67  208.48
 -13   6   1  -18.90   85.19
 -13   6   1  164.18   51.99
  13   6  -1   15.50   87.59
  13   6  -1  137.49   59.99
 -12  -6   1  377.06   78.79
 -12  -6   1  188.48  115.49
 -12  -6   1  334.57   74.89
  12  -6  -1  455.75   43.00
 -12  -6   1  335.47   80.39
 -12  -6   1  269.77   54.09
  12  -6  -1  438.96   65.99
 -12  -6   1  316.07   71.69
  12   6  -1  420.36   86.69
 -12   6   1  229.48  108.69
  12   6  -1  579.24  160.28
  12   6  -1  180.08  105.19
 -12   6   1  367.76   78.99
  12   6  -1  333.57   63.59
 -12   6   1  364.86   53.39
 -12   6   1  349.87   86.89
 -12   6   1  442.76   84.29
 -12   6   1  387.16   52.69
 -11  -6   1  283.67   58.99
  11  -6  -1  278.07   32.60
 -11  -6   1  230.58   66.59
 -11  -6   1  462.75   97.99
  11  -6  -1  296.67   52.69
  11  -6  -1  132.79   73.49
 -11  -6   1  267.77   72.29
 -11  -6   1  379.36   62.49
  11   6  -1  228.28  115.99
  11   6  -1  267.47   65.39
  11   6  -1  298.77   51.09
 -11   6   1  220.08   63.59
  11   6  -1  263.17  125.19
 -11   6   1  217.98   80.49
  11   6  -1  393.66   97.29
 -11   6   1  395.46   70.59
 -11   6   1  367.86   48.80
 -11   6   1  302.67   69.89
 -11   6   1  249.38   42.80
 -10  -6   1   52.79   49.80
  10  -6  -1  101.29   24.30
 -10  -6   1  201.08   74.59
  10  -6  -1  131.19   39.20
  10  -6  -1   24.10   49.50
 -10  -6   1   71.49   48.10
 -10  -6   1   70.49   39.90
 -10  -6   1  159.58   56.79
 -10  -6   1   19.40   45.50
 -10   6   1   41.60   28.60
  10   6  -1   44.20   89.19
 -10   6   1   44.10   81.09
  10   6  -1  105.49   48.30
  10   6  -1   60.49   37.80
 -10   6   1  -19.50   52.29
 -10   6   1   79.59   36.30
  10   6  -1   86.69   84.29
 -10   6   1   35.20   48.90
  10   6  -1  141.19   69.99
 -10   6   1   74.19   40.40
 -10   6   1  -40.30   52.69
   9  -6  -1  628.34   66.89
  -9  -6   1  671.53   73.79
  -9  -6   1  549.15   83.09
  -9  -6   1  612.84   68.89
   9  -6  -1  694.13   48.00
  -9  -6   1  610.34   55.59
  -9  -6   1  545.95   80.19
  -9  -6   1  618.94   80.39
   9  -6  -1  710.23   57.79
  -9   6   1  622.04   88.69
  -9   6   1  729.83   75.69
   9   6  -1  564.84   68.09
  -9   6   1  648.44   94.09
   9   6  -1  686.23   74.09
   9   6  -1  777.02  102.89
   9   6  -1  711.33   86.79
  -9   6   1  694.53   58.29
   9   6  -1  608.14   94.39
  -9   6   1  621.74   54.09
  -9   6   1  709.63   75.39
  -8  -6   1  232.98   52.59
   8  -6  -1  174.78   30.70
  -8  -6   1  215.68   40.20
  -8  -6   1  191.48   45.10
  -8  -6   1  240.38   32.80
   8  -6  -1  198.38   26.30
   8  -6  -1  213.98   37.50
  -8  -6   1  153.68   48.80
  -8   6   1  168.28   41.40
  -8   6   1  239.28   55.39
   8   6  -1  351.66   70.69
  -8   6   1  243.58   35.40
   8   6  -1  198.08   58.49
   8   6  -1  178.08   59.79
   8   6  -1  230.88   40.00
   8   6  -1  134.79   38.80
  -8   6   1  205.28   31.60
  -8   6   1  242.38   47.60
  -8   6   1  156.38   37.10
  -7  -6   1  295.07   49.30
  -7  -6   1  421.06   59.89
  -7  -6   1  330.57   53.49
   7  -6  -1  305.17   31.80
   7  -6  -1  272.57   30.90
  -7  -6   1  298.37   53.99
  -7  -6   1  304.37   31.20
  -7  -6   1  321.07   45.90
   7  -6  -1  350.76   38.70
  -7   6   1  351.86   39.60
   7   6  -1  317.17   61.09
   7   6  -1  323.57   56.69
  -7   6   1  285.67   53.89
  -7   6   1  249.78   42.00
  -7   6   1  329.47   32.80
  -7   6   1  286.27   42.20
   7   6  -1  289.87   60.39
  -7   6   1  250.07   56.79
   7   6  -1  257.87   41.00
   7   6  -1  220.48   48.30
  -6  -6   1   41.80   24.70
  -6  -6   1    8.60   32.10
  -6  -6   1   -2.20   27.60
  -6  -6   1   58.89   28.50
  -6  -6   1   48.20   14.00
   6  -6  -1   45.70   14.40
   6  -6  -1   14.90   15.00
  -6  -6   1    9.30   29.40
  -6  -6   1   27.00   12.60
   6   6  -1   50.29   27.00
   6   6  -1   12.10   31.70
  -6   6   1   88.29   26.50
   6   6  -1   68.99   41.90
   6   6  -1   32.30   23.70
  -6   6   1   30.00   29.50
   6   6  -1   33.00   32.50
  -6   6   1   34.10   19.60
  -6   6   1   -7.40   35.20
  -5  -6   1 1905.81   79.99
  -5  -6   1 1871.71  114.69
  -5  -6   1 1969.90  112.69
  -5  -6   1 1922.51  112.49
  -5  -6   1 1900.31   80.69
  -5  -6   1 2045.00  110.19
   5  -6  -1 1813.22   97.29
   5   6  -1 1757.62  109.29
   5   6  -1 2030.90  119.79
  -5   6   1 1951.60   98.09
  -5   6   1 1968.80   96.39
   5   6  -1 1892.81  112.29
  -5   6   1 1770.72   96.79
  -5   6   1 1934.01   99.59
   5   6  -1 1919.31  117.59
  -5   6   1 2012.20  119.59
  -5   6   1 1796.72  117.99
   5   6  -1 2122.59  118.89
  -4  -6   1 1749.62   94.19
  -4  -6   1 1866.51  101.49
   4  -6  -1 1718.73   88.69
  -4  -6   1 1714.23   99.79
  -4  -6   1 1566.84   97.69
  -4   6   1 1839.22   91.89
   4   6  -1 1608.14   99.09
   4   6  -1 1638.04   95.79
  -4   6   1 1704.13   82.09
   4   6  -1 1538.55   96.49
  -4   6   1 1714.63   86.79
   4   6  -1 1496.25   97.69
   4   6  -1 1742.73  102.89
  -4   6   1 1650.43  102.59
  -4   6   1 1533.75   80.59
  -3  -6   1  163.18   22.60
  -3  -6   1  195.28   29.80
  -3  -6   1  245.88   39.50
   3  -6  -1  205.48   33.00
  -3  -6   1  188.68   28.20
   3  -6  -1  212.78   28.20
  -3  -6   1  180.58   25.30
  -3   6   1  196.88   16.00
   3   6  -1  203.18   34.90
  -3   6   1  217.68   34.00
  -3   6   1  205.48   26.30
   3   6  -1  199.38   30.20
  -3   6   1  224.88   30.90
   3   6  -1  196.68   26.40
  -3   6   1  224.88   18.80
   3   6  -1  238.08   36.80
   3   6  -1  254.27   34.00
  -2  -6   1    7.60   10.10
  -2  -6   1  -19.40   11.80
   2  -6  -1  -17.90   11.10
  -2  -6   1   15.00   10.40
   2  -6  -1   12.50   28.00
  -2  -6   1  -21.10   14.70
  -2  -6   1   -6.90   22.80
  -2   6   1   -2.20   16.80
   2   6  -1    5.40    4.90
  -2   6   1    6.00    3.70
  -2   6   1   -7.70   13.40
   2   6  -1    6.70    8.50
   2   6  -1    2.20   13.50
   2   6  -1  -14.30   18.40
   2   6  -1   22.60   16.30
  -1  -6   1 3025.80  118.79
   1  -6  -1 3031.70  135.99
  -1  -6   1 2774.72  141.99
  -1  -6   1 2811.62  118.29
   1  -6  -1 2904.61  136.09
  -1  -6   1 2976.00  144.79
   1   6  -1 2986.80  144.69
   1   6  -1 2932.91  124.79
  -1   6   1 3037.20  138.09
  -1   6   1 2750.02  136.59
  -1   6   1 2654.33  117.79
   1   6  -1 2631.94  124.99
  -1   6   1 2944.91  140.69
   1   6  -1 2804.32  126.99
  -1   6   1 2850.11  119.19
   1   6  -1 2991.50  146.09
  -1   6   1 3028.90  137.29
   1   6  -1 2784.62  139.89
   0  -6  -1 3985.20  178.58
   0  -6  -1 3705.43  174.98
   0  -6   1 3780.62  179.68
   0  -6  -1 3850.61  180.18
   0  -6   1 3995.70  190.98
   0   6  -1 3803.22  160.78
   0   6   1 4106.49  182.78
   0   6   1 3895.41  167.98
   0   6   1 4167.58  174.88
   0   6  -1 3910.41  190.68
   0   6  -1 3799.22  160.38
   0   6  -1 4226.98  173.78
   0   6   1 3933.11  175.48
   0   6   1 4008.30  167.78
   0   6   1 4266.57  185.98
  -1  -6  -1 1196.98   60.99
  -1  -6  -1 1363.86   76.39
  -1  -6  -1 1250.37   74.59
  -1  -6  -1 1220.38   62.39
  -1  -6  -1 1191.78   67.79
  -1   6  -1 1178.28   69.89
   1   6   1 1146.89   66.29
   1   6   1 1186.38   66.09
   1   6   1 1248.58   75.49
   1   6   1 1189.48   66.09
   1   6   1 1321.87   77.69
  -1   6  -1 1214.18   79.99
   1   6   1 1253.77   63.29
  -2  -6  -1   69.99   16.50
  -2  -6  -1   57.29   18.60
  -2  -6  -1   63.39   12.10
  -2  -6  -1   46.10   18.40
  -2  -6  -1   49.00   20.60
  -2  -6  -1   85.29   19.00
  -2   6  -1   98.89   20.30
   2   6   1   44.20   20.80
   2   6   1   39.80   18.10
   2   6   1   87.49   16.90
   2   6   1   55.99   17.40
   2   6   1   63.99   13.40
  -2   6  -1   93.29   24.60
  -2   6  -1   90.69   26.40
  -3  -6  -1  284.37   43.40
  -3  -6  -1  321.57   24.30
  -3  -6  -1  292.97   29.90
  -3  -6  -1  342.27   38.20
   3   6   1  270.37   40.20
  -3   6  -1  350.56   32.10
   3   6   1  290.07   32.70
  -3   6  -1  284.97   41.10
   3   6   1  259.97   39.10
  -3   6  -1  326.07   23.90
   3   6   1  299.47   35.00
   3   6   1  309.17   24.40
  -4  -6  -1 2412.96  112.69
  -4  -6  -1 2475.35  138.49
  -4  -6  -1 2467.85  131.49
  -4  -6  -1 2733.33  134.89
  -4  -6  -1 2742.53  141.99
  -4  -6  -1 2338.77  133.79
  -4   6  -1 2777.72  143.59
   4   6   1 2570.34  141.49
  -4   6  -1 2652.93  151.48
  -4   6  -1 2571.64  121.89
  -4   6  -1 2428.06  128.19
  -4   6  -1 2836.12  121.49
   4   6   1 2727.13  135.89
  -4   6  -1 2586.14  117.49
   4   6   1 2369.56  114.19
   4   6   1 2413.66  134.39
   4   6   1 2731.53  144.79
  -5  -6  -1 1441.16   89.89
  -5  -6  -1 1303.27   68.49
  -5  -6  -1 1334.77   92.09
  -5  -6  -1 1226.78   90.39
  -5  -6  -1 1235.38   83.39
  -5  -6  -1 1278.17   90.89
   5   6   1 1457.55   98.39
   5   6   1 1369.16   92.49
   5   6   1 1302.77   70.69
   5   6   1 1398.86   96.59
   5   6   1 1294.57   88.29
  -5   6  -1 1383.06   98.79
  -5   6  -1 1223.18   78.89
  -5   6  -1 1304.67   68.39
  -5   6  -1 1329.47   75.39
  -5   6  -1 1175.28   75.99
   5   6   1 1371.26   83.99
   6  -6   1    3.80   12.00
  -6  -6  -1   10.50   33.30
  -6  -6  -1  -28.00   35.70
  -6  -6  -1   61.69   33.30
   6  -6   1   -0.30   15.80
  -6  -6  -1   11.50   18.20
  -6  -6  -1   -7.00   26.10
  -6  -6  -1   23.40   26.10
  -6   6  -1  -56.59   32.40
   6   6   1    4.60   28.20
   6   6   1   32.20   39.00
  -6   6  -1   15.20   14.20
   6   6   1   22.90   40.90
  -6   6  -1  -11.70   18.70
  -6   6  -1    0.40   20.40
  -6   6  -1    9.40   20.70
   6   6   1   37.20   24.40
   6   6   1  -29.20   34.20
  -7  -6  -1   39.50   24.50
   7  -6   1   90.29   26.60
  -7  -6  -1   54.19   33.20
   7  -6   1   91.59   21.10
  -7  -6  -1  161.38   43.10
  -7  -6  -1   54.59   32.70
  -7  -6  -1   82.59   39.40
   7   6   1   84.69   28.40
   7   6   1  137.89   51.79
  -7   6  -1   37.00   41.20
  -7   6  -1   83.99   26.50
   7   6   1   68.19   32.20
   7   6   1   39.60   48.10
  -7   6  -1   65.09   30.70
  -7   6  -1  160.58   48.70
  -7   6  -1   68.49   18.40
   7   6   1   88.29   49.10
  -7   6  -1   16.00   30.40
  -8  -6  -1  516.55   75.29
   8  -6   1  616.34   57.49
   8  -6   1  592.14   50.09
  -8  -6  -1  734.63   80.99
  -8  -6  -1  571.14   56.29
  -8  -6  -1  723.63   80.69
  -8  -6  -1  698.33   75.09
  -8  -6  -1  739.63   75.49
   8  -6   1  569.94   65.69
   8   6   1  718.33   73.09
  -8   6  -1  548.65   57.69
   8   6   1  608.74   81.99
  -8   6  -1  624.84   91.49
  -8   6  -1  546.95   86.99
  -8   6  -1  638.64   64.29
   8   6   1  627.34   94.39
  -8   6  -1  609.84   37.10
   8   6   1  473.15   84.39
  -8   6  -1  646.94   71.19
   8   6   1  585.14   57.59
  -8   6  -1  522.85   68.49
  -9  -6  -1  933.61   94.79
   9  -6   1  812.22   65.89
  -9  -6  -1  781.72   95.79
  -9  -6  -1  773.92   87.09
   9  -6   1  945.01   74.09
   9  -6   1  780.92   79.79
  -9  -6  -1  864.31   73.89
  -9   6  -1  779.82   99.99
   9   6   1  852.91   98.09
   9   6   1  910.71  111.49
  -9   6  -1  687.83   76.39
  -9   6  -1  636.64   94.99
   9   6   1  729.53   70.09
   9   6   1  871.31  118.29
  -9   6  -1  693.13   78.59
  -9   6  -1  712.73   69.69
   9   6   1  862.61   90.29
  -9   6  -1  797.02   86.09
 -10  -6  -1  -20.00   46.60
 -10  -6  -1  -73.69   53.59
 -10  -6  -1  -84.29   56.49
  10  -6   1  -33.70   53.19
 -10  -6  -1  -14.60   50.39
  10  -6   1   36.70   34.90
 -10  -6  -1   77.19   77.89
 -10  -6  -1   72.09   50.29
  10   6   1    3.20   37.40
  10   6   1  116.19   99.59
 -10   6  -1  -21.70   37.40
 -10   6  -1  113.09   64.19
  10   6   1   24.30   93.29
 -10   6  -1   27.30   49.20
  10   6   1 -101.69   73.99
 -11  -6  -1  413.66   78.49
 -11  -6  -1  564.14  109.99
 -11  -6  -1  488.15   81.89
  11  -6   1  400.76   59.29
 -11  -6  -1  303.87   76.69
 -11  -6  -1  261.87   71.39
 -11  -6  -1  376.16   78.49
 -11   6  -1  287.17   60.19
 -11   6  -1  350.96   69.69
  11   6   1  184.98   73.89
 -11   6  -1  383.06   73.29
 -11   6  -1  490.85  103.39
  11   6   1  328.97   57.59
 -11   6  -1  307.77   76.69
 -11   6  -1  292.47  127.19
  11   6   1  262.07  127.49
  11   6   1  562.54  136.79
 -12  -6  -1  310.77   96.99
 -12  -6  -1  327.67   78.29
 -12  -6  -1  320.57  138.69
  12  -6   1  165.28   82.99
 -12  -6  -1  371.56   82.29
 -12   6  -1   64.99  124.19
 -12   6  -1  183.38   87.59
 -12   6  -1  239.18   86.59
  12   6   1  172.08   60.19
  12   6   1   11.90  160.88
 -12   6  -1  238.18   92.79
  12   6   1  376.16  144.69
 -12   6  -1  171.98   68.49
  12   6   1  237.68   89.09
 -13  -6  -1  215.98   91.49
 -13  -6  -1  171.88  194.58
 -13  -6  -1   60.79   73.99
 -13  -6  -1  141.69  101.29
 -13   6  -1  174.98   99.69
  13   6   1   44.20   59.19
 -13   6  -1  319.67  113.89
 -13   6  -1  148.39   77.59
  13   6   1  368.76  107.49
  13   6   1   86.29   94.99
 -13   6  -1  118.79   90.59
 -13   6  -1  248.68  108.79
  14  -7  -1  535.45   89.29
 -14  -7   1  758.22  150.48
 -14  -7   1  475.95  119.49
 -14  -7   1  725.63   86.29
 -14  -7   1  583.34  107.09
 -14   7   1  515.15  148.79
  14   7  -1  664.63   93.79
 -14   7   1  472.55   71.69
 -14   7   1  633.94  115.09
  14   7  -1  477.65  124.39
 -13  -7   1  117.99   82.89
 -13  -7   1  164.98   93.29
 -13  -7   1  143.39   82.59
  13  -7  -1  232.68   65.89
 -13  -7   1  156.88   56.59
 -13  -7   1  228.18  200.68
 -13   7   1  221.28   44.00
  13   7  -1  253.07  147.39
 -13   7   1  364.26  107.09
  13   7  -1   43.50   96.59
  13   7  -1 -203.68  222.88
 -13   7   1  380.16  108.59
  13   7  -1  130.39   64.09
 -13   7   1  137.29   51.99
 -12  -7   1  -90.29  115.19
 -12  -7   1  154.38   67.39
 -12  -7   1  158.38   70.89
 -12  -7   1   -3.20   44.40
 -12  -7   1  -22.60   57.19
 -12  -7   1   45.80   78.49
 -12  -7   1   45.90   77.39
 -12   7   1  -67.59   77.59
 -12   7   1  144.19   94.29
 -12   7   1   41.30   73.29
 -12   7   1    9.10   44.80
  12   7  -1    0.20   74.39
  12   7  -1 -217.38  148.09
 -12   7   1    0.80   68.59
  12   7  -1   22.80   51.39
  11  -7  -1  811.52   58.49
 -11  -7   1  882.01   80.29
 -11  -7   1  995.10  123.49
 -11  -7   1  734.13   97.69
 -11  -7   1  873.01   70.29
 -11  -7   1  974.60   97.69
 -11  -7   1  840.22  111.09
 -11  -7   1  827.42   99.69
  11  -7  -1  808.92   77.89
  11  -7  -1  771.92   88.39
 -11   7   1  919.81  104.79
 -11   7   1  893.01   73.99
 -11   7   1  798.22   87.49
  11   7  -1 1182.88  164.88
 -11   7   1  779.02  120.29
  11   7  -1  849.91  113.99
  11   7  -1 1034.00  160.38
  11   7  -1  757.92  106.49
 -11   7   1  714.33   72.09
 -11   7   1  851.91  137.39
  11   7  -1  853.61   86.39
 -11   7   1  894.41   94.19
 -10  -7   1 2053.59  140.59
  10  -7  -1 1928.41  102.09
 -10  -7   1 1874.71  139.19
 -10  -7   1 2059.19  157.48
 -10  -7   1 2150.58  112.29
 -10  -7   1 1698.03  133.79
 -10  -7   1 2018.00  105.89
 -10  -7   1 1926.01  148.19
 -10   7   1 1884.31  124.39
  10   7  -1 2326.97  188.28
 -10   7   1 1863.01  111.39
 -10   7   1 2087.39  138.09
  10   7  -1 1944.91  128.59
  10   7  -1 2008.40  144.49
 -10   7   1 1888.41  136.59
 -10   7   1 1996.30  110.29
 -10   7   1 1868.41  164.58
  10   7  -1 1967.40  160.28
  -9  -7   1  786.92   53.99
   9  -7  -1  763.22   52.59
  -9  -7   1  753.72   57.29
  -9  -7   1  700.93   87.99
   9  -7  -1  838.42   61.69
  -9  -7   1  700.03   76.69
  -9  -7   1  766.42   79.89
  -9  -7   1  719.23   85.89
   9  -7  -1  785.02   54.59
  -9  -7   1  900.61   85.59
   9   7  -1  676.93   79.19
  -9   7   1  578.24   94.79
  -9   7   1  714.13   81.99
   9   7  -1  748.13   96.99
   9   7  -1  812.42   88.49
  -9   7   1  671.83   57.79
   9   7  -1  791.02  106.09
  -9   7   1  650.73   72.49
  -9   7   1  809.22   74.79
  -9   7   1  800.92   64.69
  -8  -7   1   68.69   44.50
   8  -7  -1    8.00   18.90
  -8  -7   1  -14.80   19.00
  -8  -7   1  -40.10   42.00
   8  -7  -1    1.90   19.70
  -8  -7   1   18.40   45.30
  -8  -7   1  -27.90   44.30
  -8  -7   1    5.80   34.70
   8  -7  -1   27.40   19.10
  -8  -7   1   17.20   20.50
   8   7  -1   39.90   34.00
  -8   7   1  -66.09   54.09
  -8   7   1  -25.70   30.30
   8   7  -1    0.50   35.60
   8   7  -1   89.19   58.29
  -8   7   1  -23.20   27.70
  -8   7   1   -1.40   21.70
  -8   7   1  -53.89   41.40
  -8   7   1  -25.90   27.00
   8   7  -1   -1.70   51.19
  -7  -7   1  617.74   38.50
   7  -7  -1  599.34   44.30
  -7  -7   1  671.13   71.59
  -7  -7   1  625.14   70.49
  -7  -7   1  640.64   67.49
  -7  -7   1  485.75   66.89
  -7  -7   1  577.34   37.00
   7   7  -1  553.94   57.89
  -7   7   1  607.24   60.39
  -7   7   1  523.75   55.99
  -7   7   1  618.64   55.19
   7   7  -1  549.65   59.89
  -7   7   1  736.43   78.79
   7   7  -1  589.14   80.59
  -7   7   1  683.13   79.79
  -7   7   1  548.05   48.20
  -6  -7   1 3201.58  177.18
  -6  -7   1 3361.06  180.28
  -6  -7   1 3217.68  175.08
  -6  -7   1 3610.94  175.88
   6  -7  -1 3431.76  157.78
  -6  -7   1 3033.20  171.78
  -6  -7   1 3281.37  135.89
  -6  -7   1 3212.88  135.19
  -6   7   1 3432.16  162.18
   6   7  -1 3587.54  187.28
   6   7  -1 3458.15  186.68
  -6   7   1 3406.16  160.48
   6   7  -1 3515.55  190.98
  -6   7   1 3218.58  154.98
   6   7  -1 3383.86  180.78
  -6   7   1 3477.65  161.48
  -6   7   1 3267.37  187.98
  -5  -7   1 1115.39   74.99
  -5  -7   1 1082.39   80.69
  -5  -7   1 1032.20   77.19
  -5  -7   1 1069.19   81.19
   5  -7  -1  943.61   70.49
   5  -7  -1 1125.29   66.39
   5   7  -1  948.61   74.59
   5   7  -1 1150.78   86.39
  -5   7   1 1113.99   63.89
  -5   7   1 1129.79   66.99
   5   7  -1 1082.79   79.09
   5   7  -1 1163.28   87.49
  -5   7   1 1017.00   63.59
   5   7  -1 1061.49   85.09
  -5   7   1 1113.39   70.99
  -5   7   1 1249.77   88.59
   4  -7  -1   22.60   32.60
  -4  -7   1  -24.20   30.50
  -4  -7   1   22.20   20.30
  -4  -7   1   76.79   22.70
  -4  -7   1   48.80   23.10
  -4  -7   1   35.00   20.80
   4  -7  -1   11.40   14.00
  -4   7   1   42.90   23.80
  -4   7   1   14.90   25.70
   4   7  -1   -4.70   27.90
   4   7  -1   36.60   20.70
  -4   7   1   57.59   12.20
  -4   7   1   26.70   16.20
  -4   7   1   52.99   12.10
   4   7  -1   50.49   25.20
   4   7  -1   64.29   23.20
   4   7  -1   53.89   28.10
   3  -7  -1  250.67   39.10
  -3  -7   1  220.18   34.50
  -3  -7   1  273.47   30.30
  -3  -7   1  291.07   34.50
  -3  -7   1  175.68   37.00
  -3  -7   1  259.37   30.50
   3  -7  -1  239.68   27.90
   3   7  -1  281.37   41.80
  -3   7   1  275.77   32.40
   3   7  -1  208.88   28.00
  -3   7   1  251.77   34.80
  -3   7   1  275.47   18.10
  -3   7   1  261.27   36.50
   3   7  -1  193.68   33.10
   3   7  -1  244.88   35.20
   3   7  -1  275.37   42.30
  -3   7   1  245.08   19.20
  -2  -7   1 2192.98   99.99
  -2  -7   1 2127.59  123.19
   2  -7  -1 2151.68  110.99
  -2  -7   1 2060.89  115.79
  -2  -7   1 2315.07  100.59
  -2  -7   1 2067.79  116.09
  -2   7   1 2320.37  111.69
   2   7  -1 2203.38  121.19
  -2   7   1 2092.59   88.59
   2   7  -1 2211.18   91.99
   2   7  -1 2110.09   91.69
   2   7  -1 1921.61  116.19
   2   7  -1 2130.99  105.49
   2   7  -1 2136.49  107.89
  -2   7   1 2083.49   87.79
   2   7  -1 2283.87  121.99
  -1  -7   1 2018.00  109.19
   1  -7  -1 1942.51  103.89
   1  -7  -1 1812.52  101.59
  -1  -7   1 1866.71  109.79
  -1  -7   1 1938.01  106.99
  -1   7   1 1802.92   82.89
   1   7  -1 1958.10   90.89
  -1   7   1 1814.22  102.49
  -1   7   1 2109.79  103.99
   1   7  -1 1925.61   90.59
   1   7  -1 1920.81  106.39
  -1   7   1 1982.30  107.39
   1   7  -1 1998.60   93.09
  -1   7   1 1976.40  104.79
   1   7  -1 2111.89  114.19
   0  -7   1   94.59   28.00
   0  -7   1   34.20   21.00
   0  -7  -1   23.80   14.70
   0  -7  -1   34.10   16.40
   0  -7  -1   42.20   27.20
   0   7   1   70.79   21.30
   0   7   1   32.50   10.20
   0   7  -1   32.00   20.70
   0   7  -1   35.00    6.70
   0   7   1   18.40   11.50
   0   7   1   39.80   17.20
   0   7  -1   36.80    9.40
   0   7   1   65.79   18.80
   0   7   1   35.80   20.60
   0   7  -1   71.79   27.30
  -1  -7  -1 1737.93   99.99
  -1  -7  -1 1661.53   81.19
  -1  -7  -1 1927.81   83.99
  -1  -7  -1 1826.32   94.99
  -1  -7  -1 1787.22   99.39
   1  -7   1 1817.32   99.49
  -1   7  -1 1837.12   99.59
   1   7   1 1921.61  105.59
  -1   7  -1 1737.93   94.69
   1   7   1 1753.72   92.09
   1   7   1 1709.23   86.39
   1   7   1 1591.84   88.09
   1   7   1 1874.21  102.69
  -1   7  -1 1913.11  112.69
   1   7   1 1673.23   90.59
  -2  -7  -1 1068.49   54.19
  -2  -7  -1 1023.30   61.19
   2  -7   1 1070.99   70.99
  -2  -7  -1 1033.10   72.69
  -2  -7  -1  933.61   59.29
  -2  -7  -1  889.71   68.59
   2   7   1 1077.89   65.89
   2   7   1 1049.20   64.49
  -2   7  -1 1108.19   70.89
   2   7   1 1105.99   76.49
  -2   7  -1 1035.90   75.79
   2   7   1  989.90   66.29
  -2   7  -1 1007.80   66.39
   2   7   1  982.10   54.29
  -3  -7  -1  563.24   33.70
  -3  -7  -1  490.75   44.90
  -3  -7  -1  527.45   53.39
  -3  -7  -1  520.85   45.10
  -3  -7  -1  633.64   47.80
  -3  -7  -1  524.75   51.19
   3   7   1  538.25   50.49
  -3   7  -1  589.74   53.09
   3   7   1  506.85   33.30
  -3   7  -1  489.55   44.20
  -3   7  -1  551.54   31.20
  -3   7  -1  628.64   48.10
   3   7   1  599.54   58.39
   3   7   1  520.65   47.80
   3   7   1  592.74   46.20
  -3   7  -1  545.85   29.20
  -4  -7  -1  128.49   35.60
   4  -7   1   24.70   32.80
  -4  -7  -1   63.19   14.00
  -4  -7  -1   53.89   19.30
   4   7   1   57.69   20.40
  -4   7  -1   71.69   22.00
   4   7   1   39.70   13.80
  -4   7  -1   82.89   27.20
  -4   7  -1   56.79   12.00
   4   7   1   65.99   32.90
   4   7   1   13.80   30.00
  -4   7  -1   70.99   19.60
   4   7   1   47.60   28.80
  -5  -7  -1 2304.87  100.99
  -5  -7  -1 2037.20  119.99
  -5  -7  -1 2161.58  127.39
  -5  -7  -1 2287.37  132.49
   5   7   1 2047.10  125.79
  -5   7  -1 2284.27  136.59
   5   7   1 2293.27  136.99
  -5   7  -1 2358.76  109.59
   5   7   1 2248.68  103.19
   5   7   1 2114.99  134.99
  -5   7  -1 2192.88  143.19
  -5   7  -1 2065.59  113.39
  -5   7  -1 2197.48  118.19
  -5   7  -1 2133.79  112.39
   5   7   1 2146.39  124.79
  -6  -7  -1 2647.34  143.99
  -6  -7  -1 2485.55  147.69
  -6  -7  -1 2440.46  147.39
  -6  -7  -1 2594.14  150.88
  -6  -7  -1 2184.78  135.49
  -6  -7  -1 2486.85  114.89
   6   7   1 2549.15  149.09
  -6   7  -1 2483.25  162.18
  -6   7  -1 2282.27  129.29
  -6   7  -1 2234.68  123.19
   6   7   1 2674.13  152.88
  -6   7  -1 2434.96  130.49
   6   7   1 2348.17  146.69
   6   7   1 2655.73  155.78
  -6   7  -1 2519.85  116.69
  -6   7  -1 2529.55  152.78
   6   7   1 2202.18  133.39
   6   7   1 2580.84  118.69
  -7  -7  -1  137.89   52.49
  -7  -7  -1  302.77   59.79
  -7  -7  -1  241.48   51.09
  -7  -7  -1  254.97   33.50
  -7   7  -1  213.28   54.79
   7   7   1  200.88   38.10
  -7   7  -1  210.48   37.20
  -7   7  -1  238.38   37.20
   7   7   1  160.78   41.40
  -7   7  -1  307.57   43.90
   7   7   1  253.97   57.79
  -7   7  -1  263.67   28.90
   7   7   1  313.87   65.49
   7   7   1  207.28   64.49
  -7   7  -1  275.57   59.89
  -8  -7  -1    8.50   38.20
   8  -7   1  -11.80   19.90
  -8  -7  -1  -65.69   39.30
  -8  -7  -1   -0.50   38.70
   8  -7   1   31.10   30.70
  -8  -7  -1   -5.50   26.70
  -8  -7  -1   29.40   39.90
  -8  -7  -1   11.00   51.79
   8   7   1   45.00   41.50
  -8   7  -1  -20.50   28.80
  -8   7  -1   17.90   32.80
  -8   7  -1   43.10   56.79
  -8   7  -1   -0.10   17.50
  -8   7  -1   24.30   50.79
   8   7   1  -41.10   33.10
   8   7   1   17.70   60.89
  -8   7  -1   50.39   35.30
   8   7   1   38.20   62.49
   8   7   1  -18.40   57.39
  -9  -7  -1 1038.30   75.59
   9  -7   1 1067.89   69.29
  -9  -7  -1  972.30   95.99
  -9  -7  -1  881.01  107.39
  -9  -7  -1  975.30   91.99
  -9  -7  -1 1095.89  111.59
  -9   7  -1 1167.98   97.69
   9   7   1 1070.79  111.79
   9   7   1  897.21   92.79
  -9   7  -1  981.10   81.59
   9   7   1  976.00  140.19
  -9   7  -1  943.91  110.19
  -9   7  -1  960.60   89.79
  -9   7  -1  958.40   49.70
  -9   7  -1 1055.29   96.29
   9   7   1  870.41  118.79
 -10  -7  -1 2010.80  169.28
 -10  -7  -1 1978.70  115.99
 -10  -7  -1 1646.04  132.79
 -10  -7  -1 1809.52  140.19
 -10  -7  -1 1921.81  147.79
  10  -7   1 1799.72  106.19
 -10  -7  -1 1651.53  136.79
 -10   7  -1 1667.33  118.19
 -10   7  -1 1851.21  137.29
  10   7   1 1937.21  181.98
 -10   7  -1 1661.93  128.09
 -10   7  -1 1776.72  133.19
 -10   7  -1 1866.01  168.78
  10   7   1 1621.14  165.08
  10   7   1 1817.72  124.59
  10   7   1 1839.82  148.29
 -11  -7  -1  325.77   81.09
 -11  -7  -1  349.27   86.49
 -11  -7  -1  460.95   92.99
 -11  -7  -1  283.97   73.29
 -11  -7  -1  322.47   91.49
 -11   7  -1  358.26   80.09
  11   7   1  254.07   54.99
 -11   7  -1  245.08   84.59
 -11   7  -1  309.17   74.29
  11   7   1  194.58   72.19
 -11   7  -1  189.38   89.29
  11   7   1  599.24  145.49
 -11   7  -1  365.96   65.49
 -12  -7  -1   14.80   71.39
 -12  -7  -1   87.99   72.19
  12  -7   1   69.69   54.59
 -12  -7  -1  107.59   82.59
 -12  -7  -1   45.80  136.99
 -12   7  -1  -33.60   64.39
  12   7   1 -149.29  162.68
  12   7   1  -13.60   90.19
  12   7   1  -47.00   54.59
 -12   7  -1  -65.09   77.49
 -12   7  -1   38.10  100.19
 -12   7  -1  -61.59   84.49
 -13  -7  -1  243.48  115.19
 -13  -7  -1  300.97  125.29
  13  -7   1  350.96   71.99
 -13  -7  -1  212.48   99.59
 -13  -7  -1  315.17   81.89
 -13  -7  -1  361.36  101.29
 -13   7  -1   94.49  105.89
  13   7   1  271.37   74.19
 -13   7  -1  569.84  135.19
 -13   7  -1  355.86   98.39
  13   7   1  405.56   97.69
  13   7   1  152.78  112.39
 -13   7  -1  218.18  100.99
 -13  -8   1  -60.29   94.09
 -13  -8   1  190.58   77.09
 -13  -8   1   79.99   90.79
 -13  -8   1   69.19   94.69
 -13  -8   1   21.60   67.19
 -13  -8   1  135.29   51.39
 -13   8   1   14.10   82.39
  13   8  -1  121.29   95.09
 -13   8   1  135.69   50.69
 -13   8   1   63.79   44.70
  13   8  -1  225.48   77.69
  13   8  -1   49.90  229.18
 -13   8   1  239.38  115.39
 -13   8   1   53.29   95.89
 -12  -8   1  406.16   83.99
 -12  -8   1  195.78  152.08
 -12  -8   1  256.87   56.29
  12  -8  -1  308.17   46.00
 -12  -8   1  124.59   85.89
 -12  -8   1  305.87   89.79
 -12  -8   1  273.07   85.49
 -12   8   1  401.86   56.39
  12   8  -1  109.59  136.29
 -12   8   1  197.88   79.69
  12   8  -1  378.56  174.08
  12   8  -1  245.58   62.49
 -12   8   1  120.99  104.39
  11  -8  -1  412.36   46.00
 -11  -8   1  453.05   47.30
 -11  -8   1  253.67   67.99
 -11  -8   1  499.15   83.69
 -11  -8   1  408.36   52.59
 -11  -8   1  274.87  107.79
 -11  -8   1  345.47   80.09
 -11  -8   1  477.85   91.59
 -11   8   1  308.17   73.99
 -11   8   1  368.96   77.79
  11   8  -1  345.07   75.69
 -11   8   1  322.57   70.39
  11   8  -1  417.96  147.89
  11   8  -1  119.49  122.89
 -11   8   1  392.26   57.29
 -11   8   1  378.66   51.69
 -11   8   1  438.16  100.49
  11   8  -1  304.37   58.89
  11   8  -1  574.34  140.59
 -10  -8   1   11.20   74.09
 -10  -8   1   26.80   25.60
 -10  -8   1   48.70   52.99
 -10  -8   1   32.30   54.99
 -10  -8   1    9.50   55.49
 -10  -8   1    9.30   49.90
  10  -8  -1   -7.50   18.20
 -10  -8   1  -47.30   29.60
  10  -8  -1   29.40   16.40
 -10   8   1  -55.99   61.19
  10   8  -1   35.40   82.19
  10   8  -1  -19.60   40.90
 -10   8   1   19.10   38.50
 -10   8   1  -14.00   30.90
  10   8  -1  -21.30   57.29
  10   8  -1 -157.68  102.09
 -10   8   1 -107.29   64.89
  -9  -8   1  227.78   29.60
  -9  -8   1  153.68   52.19
  -9  -8   1  175.38   54.59
  -9  -8   1  252.17   31.30
   9  -8  -1  215.48   34.90
  -9  -8   1  202.98   69.89
  -9  -8   1  140.69   59.19
  -9  -8   1  171.68   53.19
   9   8  -1  142.39   75.99
  -9   8   1  138.49   38.80
   9   8  -1  129.09   83.59
  -9   8   1  177.18   55.59
   9   8  -1  157.38   42.10
   9   8  -1  266.27   58.39
  -9   8   1  261.27   46.90
   9   8  -1  173.28   81.09
  -9   8   1  364.86   74.49
  -9   8   1  250.17   37.60
  -9   8   1  275.77   55.59
  -8  -8   1  327.27   63.49
  -8  -8   1  417.76   29.40
  -8  -8   1  278.27   58.49
   8  -8  -1  337.77   39.30
  -8  -8   1  441.56   66.49
  -8  -8   1  288.67   59.59
  -8  -8   1  352.86   29.80
   8   8  -1  349.87   80.49
   8   8  -1  384.46   77.39
   8   8  -1  358.76   61.29
  -8   8   1  317.57   68.39
  -8   8   1  324.67   39.20
  -8   8   1  351.26   51.99
  -8   8   1  444.86   81.09
   8   8  -1  399.66   80.89
   8   8  -1  421.96   66.49
  -8   8   1  429.56   49.70
   7  -8  -1  312.37   38.40
  -7  -8   1  318.87   56.89
  -7  -8   1  442.46   61.79
  -7  -8   1  323.77   52.59
  -7  -8   1  252.97   52.29
  -7  -8   1  313.37   56.49
  -7   8   1  437.16   50.19
   7   8  -1  382.26   68.79
  -7   8   1  288.77   39.70
   7   8  -1  315.57   54.49
  -7   8   1  367.56   67.29
  -7   8   1  365.56   49.70
   7   8  -1  342.27   52.89
   7   8  -1  399.16   66.39
  -7   8   1  304.87   61.19
  -7   8   1  301.07   40.90
   7   8  -1  347.87   66.39
   6  -8  -1   22.30   19.00
  -6  -8   1   70.49   35.90
  -6  -8   1   14.70   39.20
  -6  -8   1   30.40   30.80
  -6  -8   1   30.20   28.20
  -6   8   1   52.79   20.30
  -6   8   1  -14.50   43.20
  -6   8   1   83.89   30.40
   6   8  -1   15.60   28.30
   6   8  -1   29.40   40.90
   6   8  -1   94.89   43.80
   6   8  -1  -12.20   44.20
  -6   8   1  -27.20   31.80
  -6   8   1    3.80   18.10
   6   8  -1   -1.80   30.10
  -5  -8   1  859.41   65.49
   5  -8  -1  766.72   55.79
  -5  -8   1  662.03   63.39
  -5  -8   1  817.02   66.79
  -5   8   1  731.33   49.20
  -5   8   1  780.22   55.39
  -5   8   1  765.72   59.49
   5   8  -1  732.33   69.79
  -5   8   1  665.03   72.59
   5   8  -1  647.04   59.19
   5   8  -1  734.63   74.99
   5   8  -1  727.73   65.79
  -5   8   1  709.33   54.89
  -5   8   1  755.02   70.79
   5   8  -1  870.01   80.29
  -4  -8   1  665.03   61.29
  -4  -8   1  734.03   56.59
  -4  -8   1  624.74   74.89
  -4  -8   1  748.23   65.69
  -4  -8   1  716.13   59.59
  -4   8   1  773.32   43.10
  -4   8   1  720.23   58.09
   4   8  -1  756.22   76.39
   4   8  -1  707.83   59.09
  -4   8   1  682.33   63.69
   4   8  -1  774.52   72.69
   4   8  -1  724.33   57.29
  -4   8   1  828.02   56.09
  -4   8   1  716.33   42.50
   4   8  -1  710.43   65.69
  -3  -8   1  416.96   46.60
   3  -8  -1  444.76   49.60
  -3  -8   1  453.85   38.40
  -3  -8   1  460.05   52.39
  -3  -8   1  514.65   48.50
  -3  -8   1  464.05   37.90
   3   8  -1  384.36   37.20
   3   8  -1  484.05   52.99
   3   8  -1  449.16   48.10
  -3   8   1  454.95   26.20
  -3   8   1  417.56   24.40
   3   8  -1  538.85   56.89
   3   8  -1  423.26   47.70
  -3   8   1  488.15   49.30
  -3   8   1  412.16   43.70
  -3   8   1  409.66   48.50
  -2  -8   1   -1.50   11.50
  -2  -8   1   17.50   11.40
  -2  -8   1    8.60   28.00
   2  -8  -1   51.89   34.20
  -2  -8   1   -8.50   17.40
  -2  -8   1   32.00   19.40
   2   8  -1   37.60   20.70
  -2   8   1   14.40    5.60
  -2   8   1   -5.50   22.20
   2   8  -1   10.10   15.90
   2   8  -1    8.80   29.30
  -2   8   1   27.80   26.30
   2   8  -1    9.40   10.00
   2   8  -1   16.70    9.70
  -2   8   1    9.00   21.90
  -2   8   1    7.10    4.20
   2   8  -1    3.30   26.50
   2   8  -1   21.70   11.90
   1  -8  -1  427.96   38.70
   1  -8  -1  417.16   45.30
  -1  -8   1  363.66   47.70
  -1  -8   1  435.26   47.00
   1   8  -1  415.66   31.20
   1   8  -1  428.56   34.70
   1   8  -1  443.86   50.29
   1   8  -1  459.55   50.49
   1   8  -1  518.45   35.50
  -1   8   1  485.55   47.00
  -1   8   1  414.56   39.80
  -1   8   1  432.06   26.90
  -1   8   1  509.55   49.00
  -1   8   1  489.35   48.20
   0  -8   1 1264.97   85.69
   0  -8  -1 1257.17   81.09
   0  -8  -1 1356.46   85.29
   0  -8   1 1272.97   82.39
   0   8   1 1297.57   79.49
   0   8  -1 1172.78   59.09
   0   8  -1 1288.17   83.99
   0   8  -1 1387.26   73.99
   0   8   1 1235.28   65.49
   0   8  -1 1194.88   58.99
   0   8   1 1357.06   86.79
   0   8   1 1272.77   66.99
   0   8   1 1348.86   85.99
   0   8   1 1256.27   71.59
   0   8  -1 1241.28   88.19
  -1  -8  -1  571.34   30.80
  -1  -8  -1  520.05   48.10
  -1  -8  -1  440.66   52.19
  -1  -8  -1  509.05   52.39
   1  -8   1  489.55   52.19
   1   8   1  541.85   54.79
   1   8   1  454.85   39.20
  -1   8  -1  527.05   45.40
  -1   8  -1  611.74   52.59
  -1   8  -1  466.05   60.09
   1   8   1  568.44   46.10
   1   8   1  481.15   37.80
   1   8   1  481.65   41.00
  -2  -8  -1   32.90   30.40
   2  -8   1   39.30   31.10
  -2  -8  -1   21.50   16.60
  -2  -8  -1    1.20   16.50
   2   8   1   11.50   21.20
   2   8   1   75.19   29.30
  -2   8  -1    2.00   29.20
  -2   8  -1   20.30   20.10
   2   8   1    3.60   12.40
   2   8   1   16.60   21.00
  -2   8  -1   29.40   24.10
   2   8   1   23.00   15.30
  -2   8  -1   21.00   24.60
  -3  -8  -1  302.77   38.60
  -3  -8  -1  284.27   37.10
  -3  -8  -1  250.67   38.60
  -3  -8  -1  292.07   35.00
  -3  -8  -1  347.57   50.79
  -3  -8  -1  300.97   24.40
   3  -8   1  322.37   48.70
  -3   8  -1  304.97   18.90
  -3   8  -1  359.16   47.30
   3   8   1  241.18   36.60
  -3   8  -1  377.06   53.09
   3   8   1  307.57   38.00
   3   8   1  312.37   43.40
  -3   8  -1  256.87   36.30
  -3   8  -1  301.57   17.30
  -3   8  -1  308.17   39.50
   3   8   1  298.97   26.00
   3   8   1  310.37   48.40
   4  -8   1 1065.79   78.79
  -4  -8  -1  968.00   69.09
  -4  -8  -1 1146.79   76.79
  -4  -8  -1  980.10   50.49
  -4  -8  -1  951.80   79.59
  -4  -8  -1 1025.10   73.19
  -4  -8  -1  967.20   78.59
   4   8   1  975.70   76.39
   4   8   1  968.80   51.19
   4   8   1 1044.20   86.49
  -4   8  -1  955.20   68.39
  -4   8  -1  923.01   55.19
  -4   8  -1 1068.39   94.49
   4   8   1 1038.60   74.99
   4   8   1  970.70   76.99
  -4   8  -1 1057.49   70.39
  -5  -8  -1  563.04   55.49
  -5  -8  -1  614.14   63.09
  -5  -8  -1  606.84   36.10
  -5  -8  -1  529.95   69.99
  -5   8  -1  516.45   73.89
   5   8   1  529.45   52.29
   5   8   1  551.24   54.99
   5   8   1  618.74   71.69
  -5   8  -1  549.35   40.70
  -5   8  -1  548.65   52.69
   5   8   1  571.94   37.10
   5   8   1  559.84   68.29
  -6  -8  -1  -56.29   30.40
  -6  -8  -1   52.39   29.50
  -6  -8  -1  -13.40   38.60
  -6  -8  -1  -43.50   38.20
  -6  -8  -1   40.90   34.80
  -6  -8  -1    3.40   15.70
  -6   8  -1   45.10   43.20
   6   8   1   32.70   46.40
   6   8   1   32.60   32.20
  -6   8  -1   30.70   23.20
   6   8   1  -25.20   26.90
  -6   8  -1   34.20   26.50
  -6   8  -1   -2.00   21.80
   6   8   1   -6.00   17.30
  -6   8  -1   10.70   18.50
  -6   8  -1  -66.69   44.60
   6   8   1  -26.50   44.70
   6   8   1  -37.10   43.00
  -7  -8  -1  200.38   49.99
  -7  -8  -1  199.08   53.59
  -7  -8  -1  252.07   30.90
  -7  -8  -1  211.28   54.09
  -7  -8  -1  212.58   42.60
  -7   8  -1  232.48   33.00
  -7   8  -1  208.58   41.40
  -7   8  -1  292.37   44.10
  -7   8  -1  150.38   59.09
   7   8   1  256.87   50.59
   7   8   1  151.68   60.79
   7   8   1  156.08   42.00
   7   8   1  307.47   65.89
  -7   8  -1  222.88   38.90
   7   8   1  237.88   66.09
  -8  -8  -1  331.57   67.59
  -8  -8  -1  199.58   55.99
  -8  -8  -1  293.57   67.29
  -8  -8  -1  232.58   35.80
  -8  -8  -1  241.08   55.89
  -8   8  -1  290.67   46.40
   8   8   1  197.68   50.29
   8   8   1  332.57   77.89
  -8   8  -1  247.78   42.70
   8   8   1  261.57   71.19
  -8   8  -1  284.67   34.10
   8   8   1  209.28   54.79
  -8   8  -1  165.78   42.50
  -9  -8  -1  388.16   68.09
  -9  -8  -1  357.56   66.29
  -9  -8  -1  387.66   69.29
  -9  -8  -1  417.06   48.20
  -9   8  -1  330.07   74.29
  -9   8  -1  444.16   69.09
  -9   8  -1  414.16   61.99
  -9   8  -1  446.66   38.30
   9   8   1  346.57   57.59
   9   8   1  499.85   85.59
   9   8   1  390.86   74.09
  -9   8  -1  429.06   83.19
   9   8   1  364.96   93.19
  -9   8  -1  349.87   53.39
 -10  -8  -1  -65.19   53.39
 -10  -8  -1   66.19   58.69
 -10  -8  -1   -8.70   41.00
 -10  -8  -1   14.20   56.69
 -10  -8  -1   44.30   57.19
 -10  -8  -1   47.40   88.09
 -10   8  -1   76.29   80.19
 -10   8  -1   50.59   49.50
 -10   8  -1  -44.10   45.50
 -10   8  -1  -26.90   52.59
  10   8   1    5.70  106.49
  10   8   1   48.70   51.99
  10   8   1   72.09  104.19
  10   8   1   17.70   68.09
 -11  -8  -1  263.47  121.99
 -11  -8  -1  138.79   75.79
 -11  -8  -1  201.88   68.79
  11  -8   1  200.18   29.20
 -11  -8  -1  285.77   78.79
 -11  -8  -1  172.78   77.79
 -11   8  -1  125.49   81.09
 -11   8  -1   66.69   91.29
  11   8   1  307.67   90.59
  11   8   1  432.26  153.98
 -11   8  -1  140.09   71.99
  11   8   1  186.88   63.59
  11   8   1  260.27  149.29
  11   8   1  216.68  130.79
 -11   8  -1  146.89   59.79
 -12  -8  -1  274.87   77.79
 -12  -8  -1  285.27  102.29
 -12  -8  -1  284.07   91.69
 -12   8  -1  382.46   93.99
 -12   8  -1  249.68   79.49
  12   8   1  162.78   64.99
 -12   8  -1  314.27  112.09
  12   8   1  307.07  177.78
 -12   8  -1  410.96   84.39
 -12   8  -1  278.57   90.69
 -13  -8  -1  254.67  158.78
 -13  -8  -1  144.09   68.99
 -13  -8  -1  206.38  109.09
 -13   8  -1  200.08   92.39
  13   8   1  164.58   73.19
 -13   8  -1   82.59  106.89
 -13   8  -1  189.88  122.49
 -13   8  -1  193.48   83.39
  13   8   1   48.70  115.99
 -13  -9   1   71.19   71.19
 -13  -9   1  -17.00  101.39
 -13  -9   1  -45.10   43.60
 -13  -9   1   75.39  109.29
 -13  -9   1   15.50  104.69
 -13  -9   1  -75.39   53.79
 -13   9   1   23.00   53.79
  13   9  -1  187.58   85.79
  13   9  -1   16.30  104.09
 -13   9   1  102.29   98.69
  13   9  -1 -114.39  232.68
 -13   9   1    8.00  113.69
 -13   9   1   54.99   52.89
 -12  -9   1   20.40   33.70
 -12  -9   1  105.99   65.29
 -12  -9   1  -25.10   92.89
 -12  -9   1  -12.40   41.90
 -12  -9   1  -53.89   83.19
 -12  -9   1  -92.99   71.49
 -12   9   1 -100.69   52.69
  12   9  -1  265.97  178.38
 -12   9   1   15.40  153.58
  12   9  -1    6.00   76.39
 -12   9   1   82.09   49.20
 -12   9   1  -27.50   66.09
  12   9  -1   39.60   72.19
 -11  -9   1    8.90   68.59
 -11  -9   1   70.09   63.39
 -11  -9   1  -54.79  125.79
 -11  -9   1   34.30   55.49
 -11  -9   1    1.40   73.39
 -11  -9   1    6.00   31.70
 -11   9   1   22.10   78.99
 -11   9   1  -30.20   39.50
  11   9  -1 -213.68  146.79
 -11   9   1  115.49   88.99
  11   9  -1 -282.57  134.89
 -11   9   1   91.09   52.29
 -11   9   1  -44.80   54.69
 -11   9   1   36.90   67.19
 -10  -9   1  -50.39   52.39
 -10  -9   1   -0.60   56.79
 -10  -9   1   27.10   83.49
 -10  -9   1    2.70   23.00
 -10  -9   1   79.39   57.79
 -10  -9   1   -0.70   55.89
  10   9  -1  131.89   98.49
  10   9  -1  122.89  112.49
 -10   9   1  -67.19   66.89
 -10   9   1   29.40   43.30
 -10   9   1   12.90   51.09
 -10   9   1    9.20   42.30
 -10   9   1   22.50   75.89
  10   9  -1    3.00  119.89
 -10   9   1   37.80   35.00
  10   9  -1 -107.79   63.69
  -9  -9   1    1.40   52.59
  -9  -9   1  -17.30   46.80
  -9  -9   1  -63.99   64.39
  -9  -9   1    3.00   47.00
  -9  -9   1   59.49   58.69
  -9  -9   1  -17.20   12.80
   9   9  -1 -124.79   75.09
  -9   9   1  -47.50   42.10
  -9   9   1  115.39   61.69
   9   9  -1  -40.70   46.10
  -9   9   1  -11.70   35.50
  -9   9   1   13.10   28.50
   9   9  -1  -37.20   40.50
  -9   9   1   -6.20   42.30
   9   9  -1 -138.39   80.09
  -8  -9   1   23.40   45.00
  -8  -9   1   45.10   55.89
  -8  -9   1  -28.30   41.00
  -8  -9   1  -28.00   41.90
  -8  -9   1   55.79   47.20
  -8   9   1   -9.40   39.20
   8   9  -1  104.79   68.69
  -8   9   1   57.39   26.40
   8   9  -1    9.10   38.90
  -8   9   1   46.00   29.30
   8   9  -1  -37.20   47.30
   8   9  -1   37.60   69.29
   8   9  -1   69.59   71.49
  -8   9   1   -1.60   28.70
  -8   9   1   -1.20   73.89
  -7  -9   1  -54.79   33.40
  -7  -9   1   60.19   46.10
  -7  -9   1   16.60   36.70
  -7  -9   1   38.90   41.50
  -7   9   1   26.10   55.99
  -7   9   1    7.60   30.40
  -7   9   1  -14.30   25.30
   7   9  -1   10.50   36.50
  -7   9   1   28.70   54.69
   7   9  -1   57.09   39.30
  -7   9   1    9.50   23.30
   7   9  -1   35.10   53.99
  -7   9   1  -14.60   22.20
   7   9  -1   28.50   50.39
   7   9  -1   61.09   62.79
  -7   9   1   64.69   38.00
  -6  -9   1   21.20   32.40
  -6  -9   1   12.30   30.70
  -6  -9   1   23.30   36.70
  -6  -9   1  -36.10   38.40
   6  -9  -1   56.39   39.50
   6   9  -1  -29.50   43.40
  -6   9   1   20.00   46.70
   6   9  -1  -74.69   48.80
  -6   9   1    0.30   26.20
  -6   9   1  -15.70   23.10
   6   9  -1  -15.10   49.00
  -6   9   1   65.99   31.40
  -6   9   1   36.90   37.40
  -6   9   1   24.50   18.00
   6   9  -1   -8.10   27.90
  -6   9   1  -30.90   20.10
  -5  -9   1   30.70   26.80
  -5  -9   1   48.30   31.10
  -5  -9   1    0.90   25.30
  -5  -9   1   39.70   29.70
  -5  -9   1    5.30   34.60
   5  -9  -1  -30.90   37.00
   5   9  -1  -39.80   39.20
   5   9  -1  -20.40   37.30
  -5   9   1   26.80   14.80
  -5   9   1   46.30   42.70
   5   9  -1   22.70   30.00
  -5   9   1    8.20   30.40
   5   9  -1   16.10   29.00
  -5   9   1  -15.90   23.90
   5   9  -1   12.80   34.30
  -5   9   1   -2.40   12.60
  -5   9   1   62.59   36.20
  -4  -9   1   12.50   24.70
  -4  -9   1   18.80   28.00
   4  -9  -1   72.89   36.20
  -4  -9   1   31.40   21.50
  -4  -9   1   28.70   21.30
   4   9  -1   25.90   24.60
  -4   9   1   67.99   27.60
  -4   9   1   -8.50   29.80
   4   9  -1  -37.40   35.90
  -4   9   1   10.30    9.80
  -4   9   1   69.49   46.50
   4   9  -1   33.90   24.30
   4   9  -1   13.00   37.40
  -4   9   1   36.70   10.10
  -3  -9   1   48.90   16.50
  -3  -9   1  -14.40   21.50
   3  -9  -1   -8.10   33.10
  -3  -9   1   32.40   37.00
  -3  -9   1   -7.70   22.80
  -3   9   1   61.89   32.10
   3   9  -1   29.70   35.60
   3   9  -1   19.50   21.80
  -3   9   1   12.20   24.10
  -3   9   1   14.40    6.80
   3   9  -1   35.00   25.80
   3   9  -1   15.20   43.60
  -3   9   1    7.40    7.30
  -2  -9   1   24.30   21.40
  -2  -9   1    7.40   22.30
  -2  -9   1   -1.10   10.60
   2  -9  -1   55.39   35.90
  -2   9   1   17.80   28.80
  -2   9   1  -11.00   27.50
   2   9  -1    1.80   19.00
   2   9  -1   -6.10   19.40
  -2   9   1   -4.70    6.00
   2   9  -1  -28.80   31.80
  -2   9   1   -2.30   21.10
   2   9  -1    1.10   12.10
   2   9  -1  -16.00   13.00
   2   9  -1   -8.40   11.60
  -2   9   1    2.90    5.20
   2   9  -1  -11.70   32.90
  -2   9   1   -5.20   28.30
   1  -9  -1   68.59   34.90
   1  -9  -1   71.69   20.90
  -1  -9   1  136.79   36.70
  -1  -9   1   74.99   29.50
   1   9  -1  109.29   36.60
  -1   9   1   55.59   28.20
  -1   9   1   70.89   13.30
  -1   9   1  101.39   35.30
   1   9  -1   63.09   14.50
  -1   9   1   89.39   19.60
  -1   9   1   67.89   11.80
   1   9  -1  120.99   35.90
   1   9  -1   69.39   19.20
   1   9  -1   85.19   19.70
  -1   9   1   94.49   32.00
   0  -9   1   96.69   28.20
   0  -9   1  118.59   34.20
   0  -9  -1  143.89   27.00
   0  -9  -1  119.39   34.30
   0   9  -1   73.29   33.20
   0   9  -1  102.39   37.70
   0   9   1  106.89   26.00
   0   9   1   87.29   30.90
   0   9  -1  100.19   13.30
   0   9   1  105.59   17.20
   0   9   1  126.39   33.30
   0   9   1   89.49   21.00
   0   9  -1   85.19   13.00
   0   9  -1  105.69   24.80
   0   9   1   57.89   27.50
  -1  -9  -1   13.20   30.60
   1  -9   1  -30.60   32.20
  -1  -9  -1   -5.50    4.80
  -1  -9  -1   -1.20    5.60
   1   9   1   -8.50   17.40
   1   9   1   16.70   23.10
   1   9   1  -16.20   29.90
  -1   9  -1   -7.90   34.80
   1   9   1  -17.90   26.60
  -1   9  -1    3.20    3.30
   1   9   1   53.29   30.10
  -1   9  -1  -11.60   24.10
  -1   9  -1   10.30   25.60
  -2  -9  -1    3.90   17.10
  -2  -9  -1   10.00   19.90
  -2  -9  -1   13.00   14.40
   2  -9   1  -25.70   33.90
  -2  -9  -1    6.00   31.20
  -2  -9  -1  -14.10   23.20
   2   9   1   16.80   34.30
   2   9   1   27.70   30.30
   2   9   1   25.10   16.30
   2   9   1    9.20   25.70
  -2   9  -1   30.50   26.70
   2   9   1  -12.50   22.70
  -2   9  -1   68.19   25.70
  -2   9  -1   15.90   24.90
   2   9   1   35.20   15.70
  -2   9  -1   -2.20   34.90
  -3  -9  -1   50.09   21.50
  -3  -9  -1   -9.30   34.10
  -3  -9  -1   64.59   25.90
  -3  -9  -1   68.99   23.70
  -3  -9  -1   86.19   24.20
   3  -9   1   33.50   34.90
   3   9   1   82.19   37.40
  -3   9  -1   51.49    6.60
   3   9   1   20.90   19.90
   3   9   1   31.30   15.40
   3   9   1   41.60   25.80
  -3   9  -1    9.00   26.50
  -3   9  -1   49.90    5.90
  -3   9  -1   32.90   38.50
  -3   9  -1   94.89   35.90
  -3   9  -1  103.49   28.60
   3   9   1   65.09   30.10
  -4  -9  -1    5.10   24.70
  -4  -9  -1   -5.70   20.80
  -4  -9  -1   30.20   28.10
  -4  -9  -1   54.39   39.50
  -4  -9  -1   58.89   27.90
   4  -9   1   30.80   36.90
  -4   9  -1   23.80   22.30
  -4   9  -1   14.20    9.00
   4   9   1   56.39   26.90
   4   9   1   32.40   32.20
  -4   9  -1   11.00   38.10
  -4   9  -1   10.30   12.20
   4   9   1    3.00   11.60
   4   9   1  -40.30   29.10
   4   9   1   39.50   34.80
  -5  -9  -1  -27.50   29.30
  -5  -9  -1   33.00   25.00
  -5  -9  -1  -45.40   35.50
   5  -9   1   58.99   37.40
  -5  -9  -1   10.80   11.10
  -5  -9  -1    0.30   35.50
  -5  -9  -1  -45.40   33.50
  -5   9  -1  -29.60   28.70
   5   9   1   10.90   29.30
   5   9   1    4.00   29.40
  -5   9  -1   30.10   27.50
  -5   9  -1   -5.40   13.00
  -5   9  -1  -53.39   47.20
  -5   9  -1    9.40   36.90
  -5   9  -1  -26.10   17.80
   5   9   1  -53.19   43.40
   5   9   1  -47.10   36.50
  -6  -9  -1   -9.40   14.80
  -6  -9  -1  -34.70   39.90
  -6  -9  -1   -6.50   34.00
  -6  -9  -1  -12.70   32.10
  -6  -9  -1   36.60   31.20
  -6  -9  -1  -11.70   36.30
   6   9   1   38.00   39.00
  -6   9  -1  -11.00   19.50
  -6   9  -1    9.50   20.60
  -6   9  -1  -28.40   28.00
  -6   9  -1   31.70   29.30
   6   9   1   17.30   53.69
  -6   9  -1  -45.00   45.80
   6   9   1  -11.70   44.80
   6   9   1  -38.10   35.30
   6   9   1   55.99   45.00
  -6   9  -1   48.80   50.69
  -7  -9  -1   41.70   52.29
  -7  -9  -1   71.39   19.80
  -7  -9  -1    1.60   35.20
  -7  -9  -1   50.49   42.30
  -7  -9  -1   98.79   49.70
  -7  -9  -1   29.40   39.10
   7   9   1   69.69   47.70
  -7   9  -1   56.99   54.69
   7   9   1  129.09   68.89
  -7   9  -1   65.79   29.60
  -7   9  -1  -52.79   53.89
  -7   9  -1   56.29   29.40
   7   9   1  105.19   62.49
  -7   9  -1   49.80   24.90
   7   9   1   52.39   43.40
  -8  -9  -1   10.20   42.90
  -8  -9  -1  -62.59   63.59
  -8  -9  -1   44.80   48.90
  -8  -9  -1   38.10   52.39
  -8  -9  -1  -43.00   49.30
  -8  -9  -1    7.70   24.00
  -8   9  -1  -29.70   28.00
   8   9   1  -43.70   64.59
   8   9   1   29.80   52.79
  -8   9  -1  -33.00   55.39
  -8   9  -1   27.30   29.50
   8   9   1  -49.40   66.89
   8   9   1  -41.10   44.40
  -8   9  -1    2.10   29.50
  -9  -9  -1  105.49  103.19
  -9  -9  -1    6.30   50.69
  -9  -9  -1  -47.70   29.50
  -9  -9  -1  -61.89   78.29
  -9  -9  -1  -63.39   46.60
   9   9   1  -92.29   83.59
  -9   9  -1   -5.10   40.50
  -9   9  -1   -4.90   43.60
  -9   9  -1  -13.90   38.50
   9   9   1 -165.68   94.39
  -9   9  -1   30.20   27.00
  -9   9  -1   74.59   63.79
   9   9   1   89.29   43.90
   9   9   1  -41.30   85.59
 -10  -9  -1 -118.29   63.19
 -10  -9  -1  -11.90   41.40
 -10  -9  -1  -38.90   99.29
 -10  -9  -1   46.10   62.19
 -10  -9  -1   49.30   63.89
 -10  -9  -1  -24.80   56.09
 -10   9  -1   14.50   17.30
  10   9   1   55.09  146.39
 -10   9  -1  -38.20   18.90
  10   9   1   97.89  125.39
  10   9   1  -30.20  111.09
 -10   9  -1   97.99   50.69
  10   9   1  -11.20   65.39
 -10   9  -1  153.88   88.79
 -10   9  -1   89.39   65.29
 -10   9  -1  -21.40   54.59
 -11  -9  -1  149.19   69.09
 -11  -9  -1   75.39  153.88
 -11  -9  -1    8.90   70.79
 -11  -9  -1  -13.50   75.09
 -11  -9  -1   36.70   81.39
 -11  -9  -1   23.00   50.59
 -11   9  -1  -36.70   91.99
 -11   9  -1  -73.69  107.79
 -11   9  -1  -76.69   72.29
 -11   9  -1  -26.30   58.19
  11   9   1   -0.30  146.89
 -11   9  -1   87.09   71.09
  11   9   1 -186.58  158.68
  11   9   1  -69.59   57.79
 -12  -9  -1  -47.50   68.99
 -12  -9  -1   84.19   67.49
 -12  -9  -1  -94.59  101.99
  12   9   1  244.98  207.78
  12   9   1  -91.89  119.09
 -12   9  -1  -44.50   84.09
  12   9   1 -107.99   70.69
 -12   9  -1  -45.00   72.59
  12   9   1 -176.58   93.79
 -12   9  -1   56.59  101.09
 -12   9  -1 -191.58   90.49
 -12   9  -1 -128.79   75.29
 -13  -9  -1   58.79  119.69
 -13  -9  -1  137.29  106.79
 -13  -9  -1   87.19   95.29
 -13   9  -1  298.87  134.99
 -13   9  -1   23.70   95.39
  13   9   1   51.39   84.69
 -13   9  -1  -81.99   82.89
 -13   9  -1  -67.59  109.29
 -13 -10   1  -68.49   99.49
 -13 -10   1  235.28  112.99
 -13 -10   1   39.70   72.19
 -13 -10   1 -127.19   87.99
 -13  10   1   44.10  124.49
 -13  10   1  -17.60   54.69
  13  10  -1 -420.06  260.07
 -13  10   1  276.87  118.59
 -12 -10   1  296.37   91.99
 -12 -10   1  266.97  100.39
 -12 -10   1  162.68   96.59
 -12 -10   1  232.08   76.29
 -12  10   1  216.38   90.59
 -12  10   1  290.57   58.19
  12  10  -1  363.86   82.99
  12  10  -1  517.95  201.08
 -12  10   1  271.97  106.99
 -12  10   1  284.77   68.09
  12  10  -1  249.68  100.79
 -11 -10   1   58.29   76.99
 -11 -10   1  104.09   70.19
 -11 -10   1   64.09   75.09
 -11 -10   1   60.79   67.89
 -11  10   1  161.98   87.89
  11  10  -1  124.09  176.88
  11  10  -1  135.89   79.19
 -11  10   1  147.29   58.09
 -11  10   1  103.39   88.29
 -11  10   1  103.49   61.89
  11  10  -1  102.29   71.39
  11  10  -1  -60.59  152.38
 -10 -10   1   -3.00   64.89
 -10 -10   1  147.29  111.09
 -10 -10   1   54.59   64.89
 -10 -10   1   92.09   61.29
 -10 -10   1  -48.20   65.39
 -10  10   1  -41.70   46.90
 -10  10   1   -7.20   71.79
 -10  10   1  107.59   68.89
  10  10  -1   47.30   55.29
  10  10  -1 -255.07  118.69
 -10  10   1   84.49   47.10
  10  10  -1  -37.70   67.29
 -10  10   1   58.89   37.10
  -9 -10   1   10.10   51.39
  -9 -10   1   77.29   53.79
  -9 -10   1  -21.80   76.89
  -9 -10   1  174.48   59.09
  -9 -10   1   91.99   55.99
   9  10  -1   43.20   49.70
   9  10  -1  277.47   97.49
   9  10  -1   74.29   53.69
   9  10  -1   75.29   92.99
  -9  10   1  229.18   68.19
  -9  10   1   34.60   36.10
  -9  10   1  107.39   55.69
  -9  10   1   94.89   41.00
  -9  10   1  154.68   44.80
  -9  10   1   97.19   42.90
  -8 -10   1  342.27   69.19
  -8 -10   1  194.98   57.19
  -8 -10   1  263.97   59.69
  -8 -10   1  209.38   62.59
  -8 -10   1  227.28   56.99
   8  10  -1  159.18   85.09
  -8  10   1  243.48   57.69
  -8  10   1  199.18   37.30
  -8  10   1  201.38   46.70
   8  10  -1  199.98   85.99
  -8  10   1  167.88   40.10
   8  10  -1  234.28   67.49
   8  10  -1  190.48   54.09
  -8  10   1  241.88   68.79
   8  10  -1  191.08   75.49
  -8  10   1  135.19   36.10
  -8  10   1   99.19   80.99
  -7 -10   1   79.09   42.30
  -7 -10   1  178.68   50.79
  -7 -10   1   78.19   49.99
  -7 -10   1  166.08   51.19
   7  10  -1   48.20   63.19
   7  10  -1  136.69   43.20
  -7  10   1  156.48   28.20
  -7  10   1  101.49   34.70
  -7  10   1  214.38   70.19
  -7  10   1  105.69   52.59
  -7  10   1  158.08   30.90
  -7  10   1  120.79   47.00
  -7  10   1  121.59   36.00
   7  10  -1  229.08   67.79
   7  10  -1  151.58   65.89
   7  10  -1   94.79   46.70
  -6 -10   1   11.90   31.70
  -6 -10   1  -13.20   38.70
  -6 -10   1   96.59   40.40
  -6 -10   1   20.60   36.00
  -6 -10   1   40.70   37.40
   6 -10  -1  -14.20   42.80
  -6  10   1   32.60   28.10
   6  10  -1   75.89   44.40
   6  10  -1  -64.19   33.80
  -6  10   1   -6.20   37.60
  -6  10   1   13.70   56.19
   6  10  -1  -26.80   32.10
   6  10  -1  -66.39   51.59
  -6  10   1    9.90   17.40
  -6  10   1   -7.90   31.00
  -6  10   1   10.80   40.30
  -6  10   1   11.50   19.30
  -5 -10   1  525.35   56.19
  -5 -10   1  471.65   68.59
  -5 -10   1  640.74   60.79
  -5 -10   1  613.84   67.69
  -5 -10   1  541.25   57.59
  -5  10   1  683.63   56.49
   5  10  -1  578.94   80.89
  -5  10   1  594.44   41.20
   5  10  -1  520.85   68.69
   5  10  -1  595.64   69.79
  -5  10   1  593.04   42.10
  -5  10   1  584.24   70.69
   5  10  -1  682.43   80.19
  -5  10   1  689.33   79.19
  -5  10   1  674.63   60.19
  -5  10   1  658.23   70.79
   5  10  -1  628.64   63.39
  -4 -10   1  284.77   66.89
   4 -10  -1  402.36   52.39
  -4 -10   1  288.77   46.40
  -4 -10   1  357.26   41.50
  -4 -10   1  340.27   42.60
  -4 -10   1  359.06   54.59
   4  10  -1  335.97   61.19
   4  10  -1  331.97   46.80
  -4  10   1  355.96   55.79
   4  10  -1  368.66   48.40
  -4  10   1  309.47   24.30
  -4  10   1  354.26   25.40
   4  10  -1  294.97   50.59
  -4  10   1  369.96   54.79
   4  10  -1  289.77   63.19
  -3 -10   1  171.68   25.80
  -3 -10   1  251.27   28.30
  -3 -10   1  166.38   39.70
  -3 -10   1  151.88   45.60
   3 -10  -1  285.77   46.90
  -3  10   1  187.08   41.40
  -3  10   1  293.47   45.40
   3  10  -1  177.88   29.90
  -3  10   1  235.38   17.50
  -3  10   1  182.78   40.00
  -3  10   1  191.98   14.50
   3  10  -1  229.58   41.50
  -3  10   1  204.98   46.30
   3  10  -1  223.38   40.40
  -2 -10   1   68.29   37.50
  -2 -10   1   66.59   30.80
  -2 -10   1    6.90   26.80
   2  10  -1    8.00   40.70
   2  10  -1   46.40   25.70
   2  10  -1   24.60   40.30
   2  10  -1   42.50   18.10
  -2  10   1   35.70    7.70
   2  10  -1   30.60   15.20
  -2  10   1   35.40   35.50
  -2  10   1   -1.80   28.60
   2  10  -1    3.30   22.60
   2  10  -1   36.70   15.00
  -2  10   1   23.10    8.50
   1 -10  -1  587.14   59.59
  -1 -10   1  691.03   67.49
   1 -10  -1  556.44   53.49
  -1 -10   1  478.75   62.39
   1  10  -1  621.54   44.90
  -1  10   1  528.25   34.80
  -1  10   1  632.14   63.59
   1  10  -1  527.15   37.80
   1  10  -1  543.35   54.69
   1  10  -1  483.35   64.59
  -1  10   1  502.65   75.39
   1  10  -1  667.53   80.59
  -1  10   1  571.74   46.10
  -1  10   1  536.75   35.10
   0 -10  -1  660.93   62.79
   0 -10  -1  744.53   62.09
   0 -10   1  706.53   65.19
   0 -10   1  832.82   71.59
   0  10  -1  708.83   41.90
   0  10   1  869.91   78.49
   0  10  -1  671.93   40.40
   0  10   1  750.82   47.30
   0  10   1  796.52   69.49
   0  10   1  655.93   52.69
   0  10  -1  700.93   55.69
   0  10   1  579.04   62.79
   0  10   1  710.53   46.00
   0  10  -1  691.53   73.09
  -1 -10  -1  368.26   44.00
  -1 -10  -1  378.46   42.20
   1 -10   1  443.36   57.19
  -1 -10  -1  388.56   56.09
  -1  10  -1  353.26   20.30
  -1  10  -1  390.26   60.99
  -1  10  -1  450.65   55.19
   1  10   1  353.36   34.80
   1  10   1  362.66   57.29
  -1  10  -1  361.66   20.60
   1  10   1  366.96   34.90
  -1  10  -1  369.56   52.99
   1  10   1  298.77   48.10
   1  10   1  398.96   42.00
  -2 -10  -1  -24.10   24.10
  -2 -10  -1   10.20   21.90
  -2 -10  -1   15.60   14.80
   2 -10   1    8.20   38.30
  -2  10  -1   28.70   30.50
   2  10   1   22.50   40.20
   2  10   1   -4.50   18.20
  -2  10  -1  -41.00   29.90
  -2  10  -1   78.99   35.40
  -2  10  -1   78.39   43.50
   2  10   1  -18.30   17.70
   2  10   1   23.80   25.30
   2  10   1   40.60   31.70
  -3 -10  -1  128.79   35.50
  -3 -10  -1  244.48   33.10
   3 -10   1  192.48   45.20
  -3 -10  -1  268.97   34.40
  -3 -10  -1  184.48   32.20
  -3 -10  -1  154.18   44.30
  -3  10  -1  195.98   42.10
   3  10   1  241.78   45.70
   3  10   1  199.48   51.49
   3  10   1  216.88   35.10
  -3  10  -1   42.90   76.19
   3  10   1  204.38   25.80
  -3  10  -1  165.68   64.89
  -3  10  -1  227.38   44.00
   3  10   1  171.68   41.00
  -4 -10  -1  491.15   51.09
  -4 -10  -1  422.06   61.89
  -4 -10  -1  380.36   62.19
   4 -10   1  468.95   62.49
  -4 -10  -1  413.96   50.79
   4  10   1  477.65   30.80
   4  10   1  480.45   54.19
  -4  10  -1  575.34   60.19
   4  10   1  532.65   66.89
  -4  10  -1  519.05   55.59
  -4  10  -1  454.55   28.80
   4  10   1  525.65   62.19
  -4  10  -1  441.86   31.70
   4  10   1  561.74   80.09
  -5 -10  -1  449.36   56.49
  -5 -10  -1  373.86   56.89
  -5 -10  -1  416.46   56.19
  -5 -10  -1  418.46   60.79
   5 -10   1  470.85   63.79
  -5  10  -1  460.85   34.70
   5  10   1  525.85   82.79
   5  10   1  330.87   55.29
  -5  10  -1  394.76   40.10
   5  10   1  465.25   25.20
   5  10   1  579.34   74.79
  -5  10  -1  490.05   74.49
  -5  10  -1  553.64   74.29
   5  10   1  454.75   64.29
  -5  10  -1  572.34   60.09
  -5  10  -1  490.35   57.39
   5  10   1  466.15   63.29
  -6 -10  -1   42.90   46.20
  -6 -10  -1   -7.20   37.30
  -6 -10  -1    8.10   32.50
  -6 -10  -1  -26.50   39.50
   6  10   1    3.60   38.60
   6  10   1  112.89   64.39
  -6  10  -1  -51.39   36.00
  -6  10  -1   29.50   34.00
  -6  10  -1   13.10   17.50
   6  10   1  -28.30   70.19
  -6  10  -1   -1.90   25.00
   6  10   1  -92.39   48.60
   6  10   1  -17.60   36.90
  -6  10  -1  -62.09   43.20
  -6  10  -1   71.49   56.39
  -7 -10  -1  145.79   48.00
  -7 -10  -1   40.80   45.30
  -7 -10  -1  144.29   41.60
  -7 -10  -1   95.89   48.20
  -7 -10  -1  102.69   58.89
  -7 -10  -1  117.49   15.10
  -7  10  -1   66.49   28.70
  -7  10  -1   96.29   38.00
  -7  10  -1   81.39   39.10
  -7  10  -1   98.49   24.90
   7  10   1  159.58   46.20
   7  10   1   34.30   67.89
  -7  10  -1   70.99   61.59
   7  10   1   80.09   68.59
   7  10   1   38.80   70.49
   7  10   1   52.09   43.00
  -7  10  -1  154.98   63.19
  -8 -10  -1  224.08   60.89
  -8 -10  -1  151.78   57.29
  -8 -10  -1  293.67   73.39
  -8 -10  -1  289.67   64.29
  -8 -10  -1  223.98   24.70
  -8 -10  -1  295.07   79.29
  -8  10  -1  197.58   44.80
  -8  10  -1  203.48   71.89
   8  10   1  161.78   84.69
  -8  10  -1  232.88   46.60
   8  10   1  186.88   57.09
  -8  10  -1  200.48   40.40
  -8  10  -1   56.19   78.59
   8  10   1  207.78   53.89
  -8  10  -1  221.48   48.00
   8  10   1  160.88   77.69
  -9 -10  -1  241.48   64.79
  -9 -10  -1  127.29   62.39
  -9 -10  -1  177.78   29.80
  -9 -10  -1  183.58   97.29
  -9 -10  -1  208.18   77.09
  -9  10  -1  278.27   88.79
  -9  10  -1  167.68   45.90
   9  10   1  226.68  112.69
  -9  10  -1  143.39   39.40
  -9  10  -1  280.07   56.49
   9  10   1  227.38   70.59
   9  10   1  165.08   99.99
 -10 -10  -1  -15.00  112.59
 -10 -10  -1  106.59   66.69
 -10 -10  -1   24.10   33.60
 -10 -10  -1   96.19   58.59
 -10 -10  -1  -32.50  102.79
 -10 -10  -1  -52.99   61.89
  10  10   1 -116.09  126.39
  10  10   1  -37.60   64.59
 -10  10  -1  116.79   93.49
 -10  10  -1  -76.49   53.09
  10  10   1    0.60   57.99
 -10  10  -1   77.09   48.70
 -10  10  -1   22.00   30.60
 -10  10  -1   16.50   26.00
 -10  10  -1   48.00   75.89
 -11 -10  -1   60.39   42.80
 -11 -10  -1    5.90   78.79
 -11 -10  -1   33.50   79.99
 -11 -10  -1   78.99   70.59
 -11  10  -1 -140.59   89.89
  11  10   1   28.80   73.59
 -11  10  -1  133.79   63.09
  11  10   1 -147.09  178.18
  11  10   1    5.00  155.98
 -11  10  -1   49.99   63.69
 -11  10  -1   39.50   81.19
 -12 -10  -1   70.49   54.49
 -12 -10  -1   87.99   39.60
 -12 -10  -1   -5.10   66.29
 -12 -10  -1  122.79  104.79
 -12 -10  -1  243.08   94.89
 -12 -10  -1   73.69   97.59
  12  10   1   95.79  221.38
 -12  10  -1  -26.70  102.69
 -12  10  -1  296.47  125.59
 -12  10  -1   97.19   75.19
  12  10   1   40.90   78.49
 -12  10  -1  179.38   76.39
 -12  10  -1   30.40   94.09
  12  10   1   77.09  160.88
 -12 -11   1   29.90  119.39
 -12 -11   1   39.00   98.79
 -12 -11   1   36.90   73.09
  12  11  -1  109.09  108.99
 -12  11   1   73.29   74.79
 -12  11   1   34.60   72.09
 -12  11   1  -80.29   75.89
 -12  11   1  102.39  108.19
 -12  11   1   26.80   72.39
 -12  11   1   -5.40   55.09
 -11 -11   1  831.62  115.49
 -11 -11   1  592.44  108.59
 -11 -11   1  878.41  119.79
 -11  11   1  744.63  138.09
 -11  11   1  642.34   82.29
 -11  11   1  724.43   89.19
 -11  11   1  689.93   82.79
  11  11  -1  660.13  193.48
  11  11  -1  768.72  114.89
 -11  11   1  681.73   78.69
  11  11  -1  618.14   99.49
 -11  11   1  590.54   84.59
 -11  11   1  656.93  140.19
 -10 -11   1 1174.48  118.39
 -10 -11   1 1185.48  121.19
 -10 -11   1 1101.69  120.89
 -10 -11   1 1062.29  112.79
  10  11  -1 1031.70  174.88
 -10  11   1 1109.29   95.29
 -10  11   1 1110.89  103.59
  10  11  -1 1498.35  188.38
  10  11  -1 1260.77  189.58
  10  11  -1 1057.89  118.19
 -10  11   1 1381.16  142.99
 -10  11   1  991.00  104.79
 -10  11   1 1299.67   90.89
  10  11  -1 1300.27  124.39
 -10  11   1 1335.67  119.59
  -9 -11   1  385.46  106.89
  -9 -11   1  338.17   71.99
  -9 -11   1  275.07   69.59
  -9 -11   1  330.77   65.09
  -9 -11   1  306.47   66.29
  -9  11   1  275.07   75.89
  -9  11   1  265.37   50.89
   9  11  -1  524.85  119.79
   9  11  -1  406.36   68.69
   9  11  -1  321.17   71.89
   9  11  -1  423.96  119.59
  -9  11   1  259.27   43.50
  -9  11   1  240.48   57.89
  -9  11   1  256.97  112.49
  -9  11   1  258.97   43.90
  -8 -11   1   63.59   70.99
  -8 -11   1  -26.10   44.20
  -8 -11   1   20.30   48.80
  -8 -11   1    1.30   49.10
  -8  11   1   10.30   28.20
  -8  11   1  -22.10   42.90
  -8  11   1   11.50   82.29
   8  11  -1 -152.38   80.29
  -8  11   1  -23.30   35.30
   8  11  -1   62.59   82.29
   8  11  -1   85.89   88.49
  -8  11   1  -15.20   56.79
   8  11  -1  -59.09   46.30
   8  11  -1  -74.79   45.40
  -7 -11   1  337.17   69.09
  -7 -11   1  233.08   54.09
  -7 -11   1  317.37   55.79
  -7 -11   1  445.26   67.69
  -7 -11   1  297.87   63.59
  -7  11   1  416.06   83.69
  -7  11   1  349.47   45.40
   7  11  -1  379.86   58.89
   7  11  -1  357.46   59.29
  -7  11   1  287.27   39.30
  -7  11   1  371.66   42.30
   7  11  -1  332.17   75.99
  -7  11   1  384.46   55.99
  -7  11   1  280.37   82.39
   7  11  -1  329.97   80.19
  -7  11   1  410.46   84.59
  -6 -11   1 1688.33  107.99
  -6 -11   1 1460.25  116.19
  -6 -11   1 1723.93  107.79
  -6 -11   1 1280.37  108.29
  -6 -11   1 1446.26  112.59
   6 -11  -1 1565.34  107.89
  -6  11   1 1615.04  102.09
  -6  11   1 1706.33  119.79
   6  11  -1 1540.95  135.09
  -6  11   1 1584.54   83.09
   6  11  -1 1553.14  117.79
   6  11  -1 1465.55  114.19
  -6  11   1 1555.24  127.79
   6  11  -1 1428.26  116.89
  -6  11   1 1430.96   96.69
  -6  11   1 1424.96   83.69
   6  11  -1 1496.35  129.69
  -5 -11   1  917.61   82.69
  -5 -11   1  897.61   72.79
  -5 -11   1  983.80   89.29
  -5 -11   1  695.13   82.39
  -5 -11   1  918.61   69.59
   5 -11  -1  949.11   82.09
  -5  11   1  828.52   49.99
  -5  11   1  959.80   92.19
   5  11  -1  910.41   75.49
   5  11  -1  976.00  101.99
  -5  11   1 1003.00   78.49
   5  11  -1  917.31   88.19
  -5  11   1  706.53   78.69
  -5  11   1  835.62   66.89
  -5  11   1  838.02   52.69
  -5  11   1  839.72   86.19
  -4 -11   1    9.00   22.70
  -4 -11   1   47.30   31.00
  -4 -11   1   24.20   38.20
  -4 -11   1  -16.90   24.00
   4 -11  -1  -35.30   41.40
  -4 -11   1   -8.30   36.90
  -4  11   1    2.90   11.90
  -4  11   1  -19.40   34.20
  -4  11   1   -8.30   10.10
   4  11  -1    8.70   32.30
   4  11  -1   28.00   52.09
  -4  11   1   32.00   42.10
   4  11  -1   12.50   26.30
  -4  11   1   25.90   32.90
  -4  11   1   24.80   46.00
   4  11  -1  -45.70   31.00
  -3 -11   1  283.37   51.89
  -3 -11   1  288.07   42.40
  -3 -11   1  354.36   32.30
  -3 -11   1  382.36   58.99
   3 -11  -1  407.96   55.39
  -3  11   1  420.16   58.79
   3  11  -1  399.26   22.70
  -3  11   1  442.66   59.09
  -3  11   1  371.56   56.69
  -3  11   1  507.15   70.09
   3  11  -1  381.56   49.60
   3  11  -1  461.65   68.89
   3  11  -1  326.07   43.80
   3  11  -1  256.37   51.39
  -3  11   1  389.36   24.80
  -3  11   1  350.66   21.60
   3  11  -1  377.26   65.29
   3  11  -1  333.47   22.00
  -2 -11   1  808.62   76.19
  -2 -11   1  873.31   73.29
   2  11  -1  784.22   58.59
   2  11  -1  904.81   86.79
  -2  11   1  762.32   67.49
  -2  11   1  996.50   78.89
  -2  11   1 1005.80   85.49
   2  11  -1  802.12   51.99
   2  11  -1  764.82   73.59
   2  11  -1  960.40   66.79
  -2  11   1  806.62   43.80
   2  11  -1  820.02   85.69
  -2  11   1  859.11   80.59
   2  11  -1  869.61   53.39
  -1 -11   1  864.61   80.69
  -1 -11   1 1047.90   81.29
   1 -11  -1  987.90   85.69
   1  11  -1 1000.20   62.09
   1  11  -1 1090.29   67.09
  -1  11   1  999.00   54.69
   1  11  -1  972.90   93.49
  -1  11   1  958.00   53.89
   1  11  -1 1064.99   64.19
   1  11  -1  869.31   57.69
  -1  11   1  998.70   70.49
   1  11  -1  860.11   76.39
  -1  11   1 1048.90   82.49
   0  11   1    2.70   37.90
   0  11  -1    5.30   40.50
   0  11  -1   56.09   43.60
   0  11   1   78.09   41.30
   1 -11   1  309.67   53.79
  -1 -11  -1  358.66   42.90
  -1 -11  -1  328.57   48.50
   1  11   1  417.36   62.09
   1  11   1  269.67   38.20
  -1  11  -1  405.36   59.19
  -1  11  -1  318.77   20.50
  -1  11  -1  417.86   66.89
   1  11   1  321.47   49.20
   1  11   1  340.97   37.80
  -1  11  -1  318.27   21.40
  -1  11  -1  353.76   50.89
   1  11   1  303.17   35.80
  -2 -11  -1  830.52   43.90
   2 -11   1  743.73   74.39
  -2 -11  -1  788.12   74.09
  -2 -11  -1  880.41   78.59
  -2 -11  -1  761.92   63.19
   2  11   1  726.23   69.29
   2  11   1  628.44   64.99
   2  11   1  808.32   83.89
   2  11   1  843.82   82.39
  -2  11  -1  795.52   71.79
   2  11   1  821.32   62.39
   3 -11   1  423.76   62.79
  -3 -11  -1  468.45   45.90
  -3 -11  -1  400.66   50.19
  -3 -11  -1  378.16   63.29
  -3 -11  -1  459.05   43.10
  -3 -11  -1  376.06   58.19
   3  11   1  369.46   47.80
  -3  11  -1  474.65   65.19
   3  11   1  546.45   73.79
  -3  11  -1  453.65   78.69
   3  11   1  482.85   38.20
   3  11   1  442.26   64.19
  -3  11  -1  364.86   55.39
  -3  11  -1  493.05   67.69
   3  11   1  434.76   59.19
   3  11   1  417.26   56.89
   4 -11   1   12.80   46.00
  -4 -11  -1  -36.60   28.00
  -4 -11  -1   -2.10   31.90
  -4 -11  -1   42.00   28.10
   4  11   1   22.80   40.20
  -4  11  -1   -2.90    9.20
  -4  11  -1    3.10   28.30
  -4  11  -1  -10.10   42.10
   4  11   1  -68.39   46.30
   4  11   1  -48.30   28.20
   4  11   1   81.49   41.10
  -4  11  -1    6.60   12.10
   4  11   1   -6.70   11.80
  -4  11  -1   11.60   60.49
  -4  11  -1    1.70   39.60
  -4  11  -1   -5.20   45.00
  -5 -11  -1 1247.88   89.59
  -5 -11  -1 1256.67   93.49
  -5 -11  -1 1227.28   91.59
  -5 -11  -1 1182.68   98.79
   5 -11   1 1204.48   98.69
  -5 -11  -1 1073.19   95.29
   5  11   1 1056.79   98.09
  -5  11  -1 1386.36  117.59
  -5  11  -1 1104.09   95.79
   5  11   1 1162.28   97.19
   5  11   1 1130.09   98.89
  -5  11  -1 1161.88   90.59
  -5  11  -1 1153.68   62.49
  -5  11  -1 1084.49  102.99
  -5  11  -1 1183.18   66.39
  -5  11  -1 1259.87   93.99
  -5  11  -1 1279.07  121.59
   5  11   1 1151.48  113.29
  -6 -11  -1  820.12   86.69
  -6 -11  -1  885.01   82.19
  -6 -11  -1  765.42   87.79
  -6 -11  -1  860.31   85.49
  -6 -11  -1  957.30   90.39
  -6  11  -1  991.70   64.49
   6  11   1  967.50  113.69
   6  11   1  757.42   92.59
  -6  11  -1 1013.30   84.29
  -6  11  -1  793.52   79.79
  -6  11  -1  892.61   56.79
   6  11   1 1065.89  106.99
  -6  11  -1  718.63   99.09
  -6  11  -1  914.31  103.39
   6  11   1  850.01   89.19
  -7 -11  -1  343.57   65.89
  -7 -11  -1  355.96   64.49
  -7 -11  -1  258.27   73.09
  -7 -11  -1  366.86   65.39
  -7  11  -1  176.58   70.29
  -7  11  -1  354.86   59.69
   7  11   1  266.97   86.39
   7  11   1  220.78   61.59
   7  11   1  367.16   68.69
  -7  11  -1  307.27   53.79
   7  11   1  259.57   82.79
   7  11   1  283.17   94.59
  -7  11  -1  233.28   41.50
  -8 -11  -1  -14.80   48.70
  -8 -11  -1  -45.50   54.29
  -8 -11  -1   41.50   54.89
  -8 -11  -1    9.00   53.99
   8  11   1   32.40   54.29
  -8  11  -1  -59.69   45.10
   8  11   1    1.50   84.79
  -8  11  -1   47.20   65.49
  -8  11  -1   25.80   45.80
   8  11   1  -38.40   81.49
  -8  11  -1   68.19   94.59
  -8  11  -1  -26.20   30.70
  -8  11  -1  -45.40   35.60
  -9 -11  -1  240.58   71.39
  -9 -11  -1  455.55  117.19
  -9 -11  -1  317.97   77.39
  -9 -11  -1  338.27   83.19
  -9 -11  -1  186.68   69.19
   9  11   1  297.97  118.79
  -9  11  -1  335.67   96.79
   9  11   1  127.09  123.29
  -9  11  -1  388.76   64.59
   9  11   1  204.08  122.69
  -9  11  -1  263.07   43.50
   9  11   1  324.47   72.39
  -9  11  -1  323.47   60.39
 -10 -11  -1 1339.67  129.29
 -10 -11  -1 1133.39  135.09
 -10 -11  -1 1297.27  126.69
 -10  11  -1 1275.07  101.09
 -10  11  -1 1197.68  172.28
  10  11   1 1162.78  128.89
  10  11   1 1437.56  178.28
  10  11   1 1338.97  140.29
 -10  11  -1 1291.47  119.89
 -10  11  -1 1200.38  117.29
 -10  11  -1 1355.36   85.29
 -11 -11  -1  215.58  108.09
 -11 -11  -1  474.05   99.69
  11  11   1  798.42  207.98
 -11  11  -1  306.57   84.89
  11  11   1  592.14  224.98
  11  11   1  340.67   95.69
 -11  11  -1  521.15   83.49
 -11  11  -1  289.37   95.79
  11  11   1  367.26  152.38
 -11  11  -1  529.45  119.49
 -11  11  -1  545.85   81.29
  11  11   1  410.56  108.39
 -12 -11  -1  115.29  105.99
 -12 -11  -1 -133.39  104.79
 -12 -11  -1   57.29   76.39
 -12 -11  -1   47.30   95.69
  12  11   1 -166.88  242.18
 -12  11  -1  -15.10   79.69
 -12  11  -1  -17.40  131.39
 -12  11  -1   74.49   79.79
 -12  11  -1  -60.59  102.39
  12  11   1  197.38   97.29
  12  11   1   10.80  112.89
 -12 -12   1  353.36   99.99
 -12 -12   1  414.26   89.09
 -12 -12   1  568.24  133.09
 -12  12   1  346.47   87.59
  12  12  -1  328.57  258.57
 -12  12   1  309.47  132.49
  12  12  -1  415.96  128.09
  12  12  -1  155.48  135.29
 -12  12   1  305.57   76.99
 -11 -12   1  181.58   94.69
 -11 -12   1  478.45   84.99
  11  12  -1  326.77  185.58
 -11  12   1  420.06   81.89
 -11  12   1  331.27   67.59
  11  12  -1  377.76  103.29
 -10 -12   1   28.00   75.89
 -10 -12   1  -68.09   57.59
  10  12  -1   98.69  168.58
 -10  12   1   61.69   94.69
 -10  12   1   39.10   49.30
 -10  12   1   62.49   85.59
  10  12  -1  175.68   86.79
 -10  12   1  -21.30   46.50
  10  12  -1    3.20  130.29
  10  12  -1  -21.20   68.09
 -10  12   1    1.90   53.09
 -10  12   1   69.99   65.59
  -9 -12   1  135.19   61.49
  -9 -12   1  236.58   70.59
  -9 -12   1  148.09   58.09
  -9  12   1  192.38   88.09
   9  12  -1  183.78  110.09
   9  12  -1  127.49  123.39
  -9  12   1  166.58   49.90
   9  12  -1  244.08  117.19
  -9  12   1  199.98   61.69
   9  12  -1  121.59   66.99
   9  12  -1  165.28   64.49
  -8 -12   1  449.46   81.89
  -8 -12   1  534.75   82.29
  -8 -12   1  423.36   75.89
  -8 -12   1  530.55   79.99
  -8 -12   1  632.04  104.39
  -8  12   1  617.54  106.39
   8  12  -1  343.27  115.19
  -8  12   1  679.03   71.89
  -8  12   1  573.04   59.39
  -8  12   1  606.84  132.39
  -8  12   1  582.74   56.39
   8  12  -1  704.43  118.69
  -8  12   1  712.73   82.99
  -7 -12   1  363.46   66.29
  -7 -12   1  173.18   50.09
  -7 -12   1  173.58   53.29
  -7 -12   1  269.07   61.79
   7  12  -1  240.98   53.89
   7  12  -1  405.86   86.39
   7  12  -1  389.06   90.29
  -7  12   1  296.87   86.89
  -7  12   1  267.57   39.10
   7  12  -1  291.37   65.69
  -7  12   1  349.87   69.99
  -7  12   1  260.67   38.20
  -7  12   1  367.16   63.19
  -7  12   1  249.08   49.00
  -6 -12   1   25.90   44.80
  -6 -12   1    8.30   38.30
   6 -12  -1   29.90   52.19
  -6 -12   1  -43.00   38.40
  -6  12   1   -4.10   19.00
   6  12  -1   64.99   71.49
  -6  12   1   72.59   47.40
  -6  12   1   14.10   33.60
  -6  12   1   30.70   45.90
   6  12  -1 -105.59   66.89
   6  12  -1   60.09   52.99
   6  12  -1  110.79   44.80
  -6  12   1  -75.99   66.59
  -5 -12   1  794.22   90.79
   5 -12  -1  863.51   88.99
  -5 -12   1 1008.90   75.19
  -5 -12   1 1046.60   78.29
  -5 -12   1 1032.40   92.59
   5  12  -1 1026.50  105.09
  -5  12   1  903.31   54.19
  -5  12   1  966.00   54.69
   5  12  -1  998.00  111.29
  -5  12   1  900.91   99.39
  -5  12   1 1077.59   90.09
  -5  12   1  986.20  108.99
  -5  12   1  983.40  102.49
   5  12  -1 1036.50   93.29
  -5  12   1  985.60  101.09
   5  12  -1  908.41   90.99
   5  12  -1  985.60   81.19
  -4 -12   1  787.72   80.59
  -4 -12   1 1086.39   67.39
  -4 -12   1  842.12   86.49
   4 -12  -1 1069.19   85.79
  -4 -12   1  931.41   90.39
  -4  12   1  916.61   91.19
  -4  12   1 1019.00  100.69
   4  12  -1 1100.79  110.09
   4  12  -1 1054.89  105.39
   4  12  -1  768.72   86.39
   4  12  -1  793.52   75.19
  -4  12   1  913.81  106.29
  -4  12   1  912.91   49.40
  -4  12   1  792.82   95.79
  -4  12   1  934.11   47.50
   4  12  -1 1011.70   84.29
  -3 -12   1  259.27   23.90
  -3 -12   1  225.98   44.60
  -3 -12   1  341.77   59.29
  -3 -12   1  280.47   26.10
  -3 -12   1  272.87   46.00
   3 -12  -1  350.66   58.49
  -3  12   1  218.48   58.99
   3  12  -1  262.07   21.80
   3  12  -1  229.28   63.49
   3  12  -1  262.47   21.90
  -3  12   1  216.18   52.89
   3  12  -1  202.88   40.70
  -3  12   1  215.68   44.80
  -3  12   1  241.98   18.80
  -3  12   1  235.98   21.90
   3  12  -1  216.98   37.60
   3  12  -1  158.28   71.59
   3  12  -1  284.57   47.50
  -3  12   1  290.97   58.59
  -2 -12   1   61.69   42.40
  -2 -12   1  -14.20   35.10
   2 -12  -1  -15.60   44.10
   2  12  -1   -1.60   20.50
  -2  12   1   42.90   45.40
   2  12  -1   -9.70   19.20
  -2  12   1  -80.69   41.30
   2  12  -1  -58.69   54.39
   2  12  -1  -13.30   20.20
   2  12  -1   71.79   48.50
   2  12  -1   -3.30   36.30
  -2  12   1   42.20   28.80
   2  12  -1   -7.00   28.20
  -2  12   1  -20.40   12.20
  -2  12   1   31.60   47.80
  -1 -12   1  779.72   67.09
  -1 -12   1  724.03   74.49
   1  12  -1  859.91   97.69
   1  12  -1  853.31   87.69
   1  12  -1  791.52   54.29
  -1  12   1  684.53   45.90
  -1  12   1  697.93   62.79
   1  12  -1  671.93   53.59
  -1  12   1  637.24   79.49
  -1  12   1  679.93   64.89
  -1  12   1  851.01   76.99
  -1  12   1  701.93   46.80
   1  12  -1  736.93   51.79
   1  12  -1  646.54   70.69
   0 -12  -1 2583.14  148.09
   0 -12  -1 2444.76  146.79
   0  12  -1 2471.55  115.79
   0  12   1 2458.85  123.89
   0  12  -1 2519.55  116.99
   0  12   1 2404.26  131.89
   0  12   1 2535.35  153.98
   0  12  -1 2709.83  135.19
   0  12  -1 2331.07  177.08
   0  12   1 2864.51  159.78
   0  12   1 2385.26  120.49
  -1 -12  -1  253.77   75.59
  -1 -12  -1  471.45   62.79
   1 -12   1  385.56   62.79
  -1 -12  -1  433.06   54.09
   1  12   1  521.65   68.09
  -1  12  -1  446.86   76.69
   1  12   1  418.46   70.39
  -1  12  -1  435.66   27.00
   1  12   1  381.56   45.70
  -1  12  -1  536.75   72.19
  -1  12  -1  414.36   59.49
  -1  12  -1  404.76   27.70
   1  12   1  406.46   43.90
   1  12   1  401.26   44.70
   1  12   1  535.15   65.69
  -1  12  -1  357.86   52.79
  -2 -12  -1    8.70   41.70
  -2 -12  -1  -25.10   33.40
   2 -12   1   44.70   44.90
   2  12   1   19.70   41.20
  -2  12  -1  -41.60   55.59
   2  12   1    7.10   44.30
   2  12   1  117.59   50.29
   2  12   1   22.20   20.90
   2  12   1  -13.40   19.30
   2  12   1    3.40   33.10
  -2  12  -1  -49.30   41.00
  -3 -12  -1  323.77   48.70
   3 -12   1  517.15   74.99
  -3 -12  -1  437.86   42.70
  -3 -12  -1  384.86   38.60
  -3 -12  -1  417.26   65.29
  -3  12  -1  367.56   64.19
   3  12   1  383.66   60.09
   3  12   1  440.26   50.09
   3  12   1  403.76   38.10
   3  12   1  369.86   60.59
  -3  12  -1  393.36   76.09
   3  12   1  482.05   72.29
   3  12   1  350.86   68.89
  -4 -12  -1 1603.24  107.89
  -4 -12  -1 1565.74  118.79
  -4 -12  -1 1566.54   98.69
   4 -12   1 1657.33  119.69
  -4 -12  -1 1639.94   96.49
  -4 -12  -1 1534.45  115.69
   4  12   1 1658.33   70.69
  -4  12  -1 1515.55  126.69
   4  12   1 1409.76  118.89
   4  12   1 1781.02  127.59
  -4  12  -1 1549.24  113.69
   4  12   1 1639.24  121.49
  -4  12  -1 1566.64  116.29
   4  12   1 1738.13  137.49
  -4  12  -1 1484.95   73.49
   4  12   1 1607.94  116.89
  -4  12  -1 1785.82  121.89
   4  12   1 1614.84  110.79
  -5 -12  -1  920.81   87.19
  -5 -12  -1  781.62   73.69
  -5 -12  -1  847.02   73.79
  -5 -12  -1  649.04   78.59
   5 -12   1  834.32   82.89
   5  12   1  551.74   93.49
   5  12   1  715.43   76.39
   5  12   1  944.81   99.19
   5  12   1  727.13   82.79
   5  12   1  695.53   92.39
  -5  12  -1  743.13   44.00
  -5  12  -1  798.12   78.99
  -5  12  -1  839.82  105.99
  -5  12  -1  661.63  101.19
  -5  12  -1  676.13   49.00
  -5  12  -1  762.12   95.89
  -5  12  -1  781.22   82.29
   6 -12   1   48.80   52.09
  -6 -12  -1   51.79   46.00
  -6 -12  -1  -16.80   42.40
  -6 -12  -1   38.70   47.10
   6  12   1  -32.60   42.90
   6  12   1   23.10   62.39
  -6  12  -1  -28.80   42.40
  -6  12  -1   37.10   59.29
  -6  12  -1  -76.09   83.59
  -6  12  -1  -47.30   51.79
   6  12   1   57.49   42.10
  -7 -12  -1  184.48   61.99
  -7 -12  -1  315.37   62.29
  -7 -12  -1  184.78   59.99
  -7 -12  -1  291.87   56.69
  -7 -12  -1  279.47   79.49
  -7  12  -1  277.67   60.69
   7  12   1  221.28   60.79
  -7  12  -1  331.17   65.09
   7  12   1  347.07   90.69
  -7  12  -1  222.68   39.30
  -7  12  -1  166.78   69.99
   7  12   1  365.26   89.79
  -7  12  -1  303.47   94.09
   7  12   1  275.17   53.59
  -8 -12  -1  578.74   85.49
  -8 -12  -1  513.65  106.59
  -8 -12  -1  347.17   78.59
  -8 -12  -1  463.75   94.19
  -8 -12  -1  484.55   82.99
  -8  12  -1  614.14   83.99
   8  12   1  497.65  115.19
  -8  12  -1  525.15   61.99
  -8  12  -1  474.35   55.39
   8  12   1  361.06  129.09
   8  12   1  381.56   73.09
   8  12   1  510.35   79.89
   8  12   1  576.34  123.49
  -8  12  -1  283.37  121.69
  -8  12  -1  403.76   73.29
  -9 -12  -1  207.18   64.99
  -9 -12  -1  249.68   73.09
  -9 -12  -1  256.37   85.39
   9  12   1  271.87   74.89
  -9  12  -1  220.28   57.09
  -9  12  -1  268.17   75.49
  -9  12  -1  281.87   47.10
   9  12   1  373.46  132.69
  -9  12  -1  446.16  114.49
   9  12   1  404.26   81.79
 -10 -12  -1  -22.70   56.99
 -10 -12  -1   77.39   82.29
 -10 -12  -1   26.00   90.59
 -10 -12  -1  -21.90   85.29
  10  12   1  -15.80   70.19
 -10  12  -1   16.50   69.09
  10  12   1  120.59  165.68
  10  12   1  -20.80  150.08
  10  12   1 -204.88  121.79
 -10  12  -1   40.10   50.39
 -10  12  -1   21.80   34.00
  10  12   1  108.19   84.69
 -10  12  -1   70.09   51.79
 -10  12  -1  -61.89  115.79
 -11 -12  -1  330.47   95.39
 -11 -12  -1  348.17   99.29
 -11 -12  -1  208.38   76.79
  11  12   1  166.28  211.88
 -11  12  -1  235.08   71.49
 -11  12  -1  313.17   39.80
 -11  12  -1  438.06   82.49
 -11  12  -1  347.07  105.79
 -11  12  -1  268.37   34.70
  11  12   1  321.17  113.39
 -11  12  -1  346.97   84.19
 -11 -13   1  158.28   68.19
 -11 -13   1  203.28   90.69
 -11 -13   1  239.68  111.49
 -11 -13   1  -16.80   94.99
 -11  13   1  175.38   69.89
 -11  13   1  127.79   61.39
  11  13  -1   70.89  202.58
 -11  13   1   56.59  112.89
 -10 -13   1  167.48  109.99
 -10 -13   1  278.97   97.39
 -10 -13   1  257.07   86.99
 -10  13   1  224.88   59.79
  10  13  -1  249.58  194.08
 -10  13   1    9.70  141.99
 -10  13   1  262.07   53.99
 -10  13   1   40.60   96.09
  10  13  -1  105.49   94.79
 -10  13   1  314.17  125.29
  10  13  -1  348.07   94.79
 -10  13   1  175.28   53.09
  -9 -13   1  -59.19   69.49
  -9 -13   1   -7.10   54.69
  -9  13   1   34.50   49.90
  -9  13   1   73.59   45.50
  -9  13   1   21.20   82.79
  -9  13   1   62.99   91.79
   9  13  -1  202.98  119.79
  -9  13   1    3.10   73.69
  -9  13   1  -29.70   39.00
   9  13  -1 -167.28  136.29
  -8 -13   1   37.80   58.89
  -8 -13   1    5.60   51.09
  -8 -13   1  -40.60   55.49
   8  13  -1  -50.99   89.99
  -8  13   1   82.69   65.89
   8  13  -1   44.00   62.49
  -8  13   1  -55.49   30.70
   8  13  -1    4.60  119.59
  -8  13   1  -47.40   67.59
  -8  13   1   -8.40   31.40
   8  13  -1  -32.00  112.89
   8  13  -1   20.60   64.99
  -8  13   1   37.80   85.49
  -8  13   1   33.60  105.59
   7 -13  -1   -9.80   57.09
  -7 -13   1   87.09   53.19
  -7 -13   1    9.60   57.59
  -7  13   1  -28.00   74.39
  -7  13   1   96.89   31.60
   7  13  -1   82.69   56.19
  -7  13   1  145.39   68.49
  -7  13   1  109.29   96.79
  -7  13   1   91.89   62.69
   7  13  -1   83.59   74.59
   7  13  -1    9.50   46.00
  -7  13   1   55.49   45.20
   7  13  -1 -118.09   93.79
  -7  13   1   73.39   26.40
  -6 -13   1  128.09   53.79
   6 -13  -1  282.97   64.39
  -6 -13   1  188.58   50.99
  -6 -13   1  154.68   55.49
  -6  13   1  268.57   82.49
   6  13  -1  272.37   61.59
   6  13  -1  188.38   51.89
   6  13  -1  366.96   72.49
  -6  13   1  227.48   28.60
  -6  13   1  292.47   66.99
  -6  13   1  316.07   73.39
  -6  13   1  232.48   89.79
  -6  13   1  282.57   31.50
  -6  13   1  215.58   47.90
  -6  13   1  134.39   78.39
  -5 -13   1  221.68   64.19
  -5 -13   1  168.28   38.60
  -5 -13   1  112.59   53.19
  -5 -13   1  197.78   44.00
  -5 -13   1   87.09   45.70
  -5  13   1   83.59   60.99
   5  13  -1   82.19   47.30
  -5  13   1  165.38   66.89
  -5  13   1  175.48   20.40
   5  13  -1  268.17   60.09
  -5  13   1  231.48   60.29
  -5  13   1  162.28   22.10
  -5  13   1  259.77   72.69
   5  13  -1  212.88   84.59
  -4 -13   1  -42.70   42.20
  -4 -13   1    6.20   26.30
  -4 -13   1  -45.80   41.90
  -4 -13   1    2.90   34.90
  -4 -13   1   -4.50   23.20
  -4  13   1   27.10   42.20
  -4  13   1  -11.70   10.40
  -4  13   1   -1.30   50.39
   4  13  -1  -14.30   66.39
  -4  13   1   56.29   61.59
  -4  13   1   -9.70   54.69
   4  13  -1  -76.49   71.89
   4  13  -1  -26.60   27.10
  -4  13   1   -1.20   56.39
   4  13  -1  -72.79   38.70
  -4  13   1   -4.70   14.10
   4  13  -1   75.29   49.60
  -3 -13   1   59.49   41.10
  -3 -13   1    2.30   43.80
  -3 -13   1   76.99   37.80
   3 -13  -1   67.19   57.29
  -3  13   1   37.00   57.99
   3  13  -1   79.49   17.50
  -3  13   1  171.48   64.69
   3  13  -1   87.69   29.80
   3  13  -1    0.90   64.79
  -3  13   1  139.19   59.79
  -3  13   1   55.39   15.40
   3  13  -1   35.80   39.90
  -3  13   1   83.79   37.70
  -3  13   1   82.69   13.90
   3  13  -1  111.19   39.70
   3  13  -1   86.59   17.50
  -2 -13   1  253.87   51.39
  -2 -13   1  167.08   47.80
   2 -13  -1  256.07   57.29
  -2  13   1  153.28   59.39
   2  13  -1  216.08   50.99
  -2  13   1  205.28   24.00
   2  13  -1  125.29   63.79
  -2  13   1  238.58   58.79
   2  13  -1  165.78   31.10
   2  13  -1  203.48   32.10
  -2  13   1  268.87   64.69
  -2  13   1  248.58   58.69
  -2  13   1  170.78   22.40
   2  13  -1   83.39   70.59
  -1 -13   1  150.68   42.30
  -1 -13   1  293.27   59.29
  -1  13   1  347.17   65.79
   1  13  -1  156.08   46.80
   1  13  -1  273.27   35.90
  -1  13   1  267.17   44.20
   1  13  -1  285.47   43.70
  -1  13   1  221.68   26.60
  -1  13   1  274.07   53.09
   1  13  -1  199.58   31.80
  -1  13   1  294.17   58.59
   1  13  -1  346.37   75.59
   1  13  -1  227.88   30.70
   1  13  -1  292.27   67.19
  -1  13   1  209.48   60.09
   0 -13   1  -24.30   41.70
   0 -13  -1  -47.90   42.90
   0 -13  -1   43.60   39.60
   0  13   1    3.20   17.30
   0  13  -1  -38.40   51.89
   0  13   1   14.70   52.59
   0  13  -1  -13.70   13.70
   0  13  -1   40.40   17.40
   0  13   1   32.20   47.20
   0  13  -1   22.00   49.20
   0  13   1    3.00   27.20
   0  13   1    2.40   36.20
   0  13  -1   34.80   35.10
   0  13  -1    4.70   37.00
   0  13   1  -18.60   52.19
   0  13  -1   14.10   63.59
   0  13   1   44.70   21.10
  -1 -13  -1  233.28   54.79
   1 -13   1  250.77   56.29
  -1 -13  -1   66.89   34.70
  -1  13  -1  113.99   17.70
  -1  13  -1  134.19   18.90
   1  13   1  133.89   35.40
  -1  13  -1  151.58   55.59
   1  13   1   99.69   49.90
   1  13   1  142.59   61.99
  -1  13  -1  205.08   48.60
   1  13   1  127.19   30.00
   1  13   1  175.48   28.20
  -1  13  -1  121.29   57.99
   1  13   1  157.18   35.00
  -2 -13  -1  160.38   49.10
   2 -13   1  100.69   48.20
  -2 -13  -1  102.59   37.90
  -2 -13  -1  145.79   45.20
  -2  13  -1  158.38   51.69
   2  13   1  118.69   30.70
   2  13   1  142.89   60.49
   2  13   1  203.58   45.10
   2  13   1  172.58   58.09
   2  13   1  161.08   30.60
  -2  13  -1  197.38   58.79
  -2  13  -1  139.19   66.09
   2  13   1  212.28   54.49
  -2  13  -1  128.79   12.80
  -2  13  -1  130.99   12.30
  -2  13  -1   59.09   46.60
  -3 -13  -1   79.79   42.90
  -3 -13  -1   76.89   34.50
   3 -13   1   45.20   46.90
  -3 -13  -1  137.29   49.99
   3  13   1  148.29   48.40
   3  13   1   55.69   54.19
  -3  13  -1  120.09   61.69
  -3  13  -1   65.99   51.89
   3  13   1   33.10   60.19
   3  13   1   63.39   30.70
   3  13   1   57.79   63.59
   3  13   1  123.99   27.00
  -3  13  -1  137.69   55.79
  -4 -13  -1   13.70   30.60
  -4 -13  -1   25.50   42.10
  -4 -13  -1   26.80   35.30
   4 -13   1   74.89   48.40
  -4 -13  -1   -3.60   37.40
  -4 -13  -1   88.39   48.10
   4  13   1    0.20   33.10
   4  13   1  -20.00   69.19
  -4  13  -1   32.40   11.90
  -4  13  -1  -91.89   69.69
   4  13   1   22.60   58.39
   4  13   1  -48.20   47.60
   4  13   1   37.20   11.20
  -4  13  -1   59.59   44.80
   4  13   1   37.30   10.80
  -4  13  -1   34.70   54.39
   4  13   1  113.59   59.29
   5 -13   1  168.68   59.69
  -5 -13  -1  146.19   48.70
  -5 -13  -1   95.39   49.10
  -5 -13  -1  197.28   44.50
   5  13   1  157.18   43.20
  -5  13  -1  198.98   48.20
  -5  13  -1  142.29   18.80
   5  13   1  173.98   50.39
   5  13   1  201.88   74.29
   5  13   1   67.09   53.89
  -5  13  -1  273.87   89.19
  -5  13  -1  108.39   21.80
  -5  13  -1  133.99   63.49
  -5  13  -1   58.69   56.69
  -5  13  -1   28.50   73.19
  -6 -13  -1  267.67   51.79
   6 -13   1  195.98   68.49
  -6 -13  -1  136.09   50.59
  -6 -13  -1  102.09   49.20
  -6  13  -1  151.28   84.19
   6  13   1  185.18   73.69
  -6  13  -1  177.78   26.50
  -6  13  -1  186.38   70.49
  -6  13  -1  149.39   60.09
   6  13   1  156.38   54.39
  -6  13  -1  232.28  101.39
  -6  13  -1  171.48   54.49
   6  13   1  242.58   85.29
  -6  13  -1  177.98   30.00
  -7 -13  -1  -13.80   54.09
  -7 -13  -1  -32.90   55.09
  -7 -13  -1    7.70   54.39
  -7  13  -1  244.88  116.19
   7  13   1    9.90   54.99
  -7  13  -1  146.59   70.59
  -7  13  -1  -49.70   98.49
  -7  13  -1   -1.90   29.60
  -7  13  -1    7.60   25.00
  -7  13  -1  121.89   70.19
  -7  13  -1  -19.80   65.79
   7  13   1   20.20   89.39
   7  13   1  142.79  175.78
  -7  13  -1  -57.09   66.29
   7  13   1   43.90   56.69
  -8 -13  -1   32.70   55.39
  -8 -13  -1   87.19   58.89
  -8 -13  -1   37.40   63.59
   8  13   1   41.20  111.29
   8  13   1  227.78  110.99
  -8  13  -1    4.00   85.69
   8  13   1   25.20  114.09
  -8  13  -1   -2.80   58.79
   8  13   1   87.09   67.89
   8  13   1  101.39   67.99
  -8  13  -1   60.59   33.00
  -8  13  -1   81.19   42.50
  -9 -13  -1  -61.59   51.19
  -9 -13  -1    5.70   74.59
  -9 -13  -1  -24.00   70.09
   9  13   1  -12.20  133.19
  -9  13  -1  107.59   66.39
  -9  13  -1   78.69   51.29
  -9  13  -1  -99.89  103.69
  -9  13  -1 -105.49   71.29
   9  13   1  -31.90   73.49
  -9  13  -1   -5.80   95.09
   9  13   1    6.60  139.59
  -9  13  -1   55.99   41.90
 -10 -13  -1  130.59   72.39
 -10 -13  -1  241.88   92.79
 -10 -13  -1   -8.30   88.49
  10  13   1  133.69   95.89
 -10  13  -1  134.89   78.69
  10  13   1  403.06  183.38
 -10  13  -1  247.98   57.59
  10  13   1   13.20   96.69
  10  13   1  103.89  180.88
 -10  13  -1  135.09  108.79
 -10  13  -1  217.58  113.79
 -10  13  -1   93.09   55.69
 -10  13  -1  174.68   81.09
 -11 -13  -1   98.09  104.29
 -11 -13  -1  177.28   77.89
 -11 -13  -1 -141.69  101.09
 -11 -13  -1  -18.10  100.79
  11  13   1   -6.70  120.59
 -11  13  -1  111.19  135.49
  11  13   1  184.28  137.99
  11  13   1   72.39  225.98
 -11  13  -1   24.30   70.19
 -11  13  -1  244.18  136.99
 -11  13  -1   89.09  102.19
 -11  13  -1   55.29   72.19
 -11 -14   1  270.07  110.59
 -11 -14   1  -28.80  102.39
 -11 -14   1   86.29   69.89
  11  14  -1   86.09  145.19
  11  14  -1   69.09   89.89
 -11  14   1  106.09  121.69
 -11  14   1  -31.00   66.99
 -11  14   1    2.80   61.59
 -11  14   1  -13.20   64.09
 -10 -14   1   17.20   87.69
 -10 -14   1  -36.60   82.79
 -10 -14   1    4.80   69.39
 -10 -14   1  110.79   91.19
 -10  14   1   59.79   48.50
  10  14  -1  -42.90  131.79
  10  14  -1   54.29   94.79
 -10  14   1   19.00  121.79
 -10  14   1  -44.40   50.79
  10  14  -1  204.88  161.38
 -10  14   1  -59.69   64.29
 -10  14   1  -68.19  106.49
  -9 -14   1    2.00   56.39
  -9 -14   1 -100.49   73.19
  -9 -14   1 -139.19   71.59
  -9 -14   1   -9.70   90.89
   9  14  -1   -1.40   74.39
  -9  14   1  -52.59  105.99
  -9  14   1   -6.20  101.79
  -9  14   1   -6.40   44.00
  -9  14   1   29.70   59.09
   9  14  -1 -174.38  124.79
   9  14  -1  -47.90  152.78
   9  14  -1   73.99   83.69
  -8 -14   1  -49.10   68.19
  -8 -14   1  -26.80   56.39
  -8 -14   1   63.09   61.09
  -8  14   1  138.89   83.39
   8  14  -1   70.49   66.89
  -8  14   1   39.60   75.59
  -8  14   1   12.90   34.00
  -8  14   1   14.50   32.40
   8  14  -1 -103.19   64.49
  -8  14   1  -43.50   93.19
  -8  14   1   83.89   58.39
   8  14  -1  189.38  137.79
   8  14  -1  -38.30   99.09
  -7 -14   1   51.69   52.29
  -7 -14   1   -6.40   54.29
  -7 -14   1    7.40   55.39
   7 -14  -1  -93.89   62.49
  -7 -14   1   53.29   63.29
  -7  14   1  -52.89   26.70
  -7  14   1  -67.59  116.39
   7  14  -1    2.90   55.89
  -7  14   1   -6.00   25.00
  -7  14   1  -50.99   85.09
   7  14  -1   15.30   76.49
   7  14  -1  -45.30   60.49
   7  14  -1  177.38  116.19
  -7  14   1  -71.09   48.90
  -7  14   1  112.49  120.09
  -6 -14   1   96.19   56.79
  -6 -14   1   56.39   46.40
  -6 -14   1   26.70   70.49
   6 -14  -1  109.89   66.19
  -6 -14   1  -66.09   50.99
  -6  14   1   86.39   67.29
  -6  14   1   59.59   65.59
  -6  14   1   50.99   84.29
  -6  14   1  -56.59   44.70
  -6  14   1   85.99   91.29
  -6  14   1   28.10   21.90
   6  14  -1  -23.30   87.69
  -6  14   1  -30.40   82.39
   6  14  -1   76.79   63.59
   6  14  -1    6.00   67.09
   5 -14  -1    3.50   69.09
  -5 -14   1   19.00   48.90
  -5 -14   1    2.00   49.30
  -5 -14   1   32.30   35.20
  -5 -14   1  -42.50   38.00
  -5  14   1   -8.60   74.19
  -5  14   1   46.40   19.40
  -5  14   1   93.19   75.79
  -5  14   1  -18.20   61.69
  -5  14   1   30.00   50.29
   5  14  -1   35.60   83.99
   5  14  -1    6.40   49.30
  -5  14   1  -13.70   74.79
  -4 -14   1   46.10   20.00
  -4 -14   1   21.70   44.40
  -4 -14   1   43.20   45.90
  -4 -14   1  103.39   52.09
   4 -14  -1  118.99   82.49
  -4  14   1  118.89   51.29
   4  14  -1   31.10   44.60
   4  14  -1   20.30   76.79
  -4  14   1   -7.90   54.69
  -4  14   1   44.70   12.80
  -4  14   1  136.09   66.79
  -4  14   1  -46.20   61.39
  -4  14   1  136.59   74.89
   4  14  -1   38.10   51.39
  -4  14   1  -35.70   64.79
  -4  14   1   44.60   17.30
   4  14  -1   16.60   33.90
  -3 -14   1   -7.40   47.60
   3 -14  -1  -28.50   49.70
  -3 -14   1   39.90   50.19
  -3  14   1  -16.70   16.90
  -3  14   1   68.69   65.49
  -3  14   1  -37.10   44.60
   3  14  -1   96.69   44.80
   3  14  -1   -4.60   18.60
   3  14  -1  -12.90   17.80
  -3  14   1    4.40   69.79
   3  14  -1   -5.30   74.49
   3  14  -1   25.80   25.20
   3  14  -1   74.39   35.00
  -3  14   1    5.60   54.59
  -2 -14   1   87.29   47.70
   2 -14  -1  -39.40   51.19
  -2 -14   1  -74.39   45.60
   2  14  -1   29.10   70.19
  -2  14   1   23.90   36.90
   2  14  -1   14.30   24.90
  -2  14   1   82.59   60.79
   2  14  -1  -42.90   28.70
  -2  14   1   17.20   15.40
  -2  14   1   15.20   61.89
   2  14  -1    3.60   23.40
  -2  14   1  -47.90   58.49
   2  14  -1   -7.70   43.40
   2  14  -1   -2.60   69.29
  -2  14   1   17.10   17.60
  -1 -14   1   35.20   46.40
   1 -14  -1  -16.50   51.69
  -1 -14   1   13.70   43.00
   1  14  -1    7.30   58.59
   1  14  -1   27.50   35.50
   1  14  -1   99.59   36.50
   1  14  -1   67.69   25.10
   1  14  -1   -1.60   21.00
  -1  14   1   24.90   31.40
   1  14  -1   19.70   23.80
  -1  14   1   78.19   62.19
  -1  14   1  -21.50   53.79
   1  14  -1   44.70   73.99
   1  14  -1  109.79   62.79
  -1  14   1   22.50   20.90
   0 -14   1   68.49   46.80
   0 -14  -1  143.49   55.89
   0  14   1  131.19   27.50
   0  14  -1  185.58   43.80
   0  14  -1  101.29   23.00
   0  14  -1   82.99   44.50
   0  14  -1  110.19   31.20
   0  14   1  201.18   46.50
   0  14   1  136.19   58.59
   0  14   1  227.18   69.39
   0  14   1  204.48   70.79
   0  14  -1  101.19   61.79
   0  14   1   72.69   25.80
   0  14  -1  -14.10   59.69
   0  14  -1  110.49   76.59
  -1 -14  -1  -29.90   37.70
   1 -14   1  -27.50   46.70
   1  14   1   12.90   56.79
   1  14   1   66.49   70.79
  -1  14  -1  133.29   60.59
   1  14   1  -18.60   28.60
   1  14   1   88.29   38.90
   1  14   1  -19.20   61.89
   1  14   1   37.60   23.40
  -1  14  -1   45.20   70.69
   2 -14   1   11.00   50.49
  -2 -14  -1  -96.29   43.10
  -2 -14  -1  -65.19   38.50
  -2  14  -1   -5.60   10.00
  -2  14  -1   -6.20   75.69
   2  14   1  -21.60   24.70
  -2  14  -1   36.50   51.59
   2  14   1 -121.99   66.09
   2  14   1   43.10   28.00
  -2  14  -1  -13.70    9.00
   2  14   1   44.40   47.40
   2  14   1  -29.50   31.90
  -2  14  -1  -20.60   58.59
  -3 -14  -1   18.40   46.60
   3 -14   1  -36.60   46.80
  -3 -14  -1  -20.90   44.80
  -3 -14  -1   67.49   41.80
  -3  14  -1   97.49   66.59
   3  14   1   31.80   75.29
  -3  14  -1   38.50   60.69
  -3  14  -1   35.90   74.09
   3  14   1  -20.80   29.20
   3  14   1  -96.09   60.19
   3  14   1  -22.60   49.10
   3  14   1   -0.20   26.80
  -3  14  -1   78.19   56.79
  -4 -14  -1  119.99   34.90
   4 -14   1  184.98   59.69
  -4 -14  -1   14.80   42.00
  -4 -14  -1  107.29   49.50
  -4 -14  -1   63.79   48.90
  -4  14  -1   74.59   13.00
   4  14   1   37.30   34.90
  -4  14  -1  163.58   94.99
   4  14   1  119.99   52.09
   4  14   1  167.68   73.29
  -4  14  -1   87.09   53.49
  -4  14  -1   60.99   63.89
  -4  14  -1  100.79   11.80
   4  14   1   13.00   53.59
  -4  14  -1   39.30   62.39
  -4  14  -1  116.09   69.09
  -5 -14  -1  -16.20   50.39
   5 -14   1   68.49   59.79
  -5 -14  -1  -12.70   38.90
  -5 -14  -1   63.69   46.40
  -5  14  -1   40.30   64.79
  -5  14  -1  120.39   62.69
   5  14   1   47.80   59.99
   5  14   1  -50.69   52.29
  -5  14  -1   79.39   89.49
  -5  14  -1   68.89   50.09
   5  14   1   51.29   51.79
  -5  14  -1  -15.70   69.49
  -5  14  -1  -18.90   75.69
  -6 -14  -1   89.69   58.09
  -6 -14  -1   13.80   50.59
   6 -14   1   13.70   62.19
  -6 -14  -1   50.09   54.99
  -6  14  -1   50.09   64.59
  -6  14  -1 -136.69   86.19
  -6  14  -1   25.60   23.90
   6  14   1  -21.40   72.69
  -6  14  -1  -20.50   20.70
   6  14   1   33.70   61.09
  -6  14  -1  -83.89   73.29
   6  14   1  -29.90   52.09
   6  14   1   -7.40   87.29
  -6  14  -1  153.78  111.79
  -7 -14  -1   40.20   57.59
  -7 -14  -1   35.00   55.49
  -7 -14  -1   14.90   57.99
  -7 -14  -1  -31.20   54.39
  -7  14  -1  -66.79   61.59
  -7  14  -1 -134.29  140.49
  -7  14  -1  -75.49   80.59
   7  14   1 -110.79   92.29
   7  14   1  168.18  102.99
  -7  14  -1   69.79   80.99
   7  14   1   30.80   59.99
  -7  14  -1 -173.58  104.49
  -7  14  -1   33.20   29.10
   7  14   1 -144.39  103.69
   7  14   1   27.90   68.09
  -7  14  -1    7.70   27.40
  -8 -14  -1  -51.79   59.99
  -8 -14  -1  -32.90   64.29
  -8 -14  -1  -65.79   73.39
   8  14   1  -15.50  125.19
   8  14   1   94.19   69.19
  -8  14  -1   12.70   92.59
   8  14   1 -117.59  113.49
  -8  14  -1  -21.90   71.89
  -8  14  -1    9.60   88.39
  -8  14  -1   23.50   40.50
   8  14   1   79.09   83.59
  -8  14  -1  -19.10   33.50
  -9 -14  -1  -86.99   71.69
  -9 -14  -1    5.00   80.29
  -9 -14  -1   -3.80   63.49
  -9 -14  -1  -37.20   80.59
  -9  14  -1  148.29   75.89
  -9  14  -1 -131.79  114.09
  -9  14  -1   80.49   44.00
  -9  14  -1   41.10  101.99
   9  14   1    4.80   93.69
   9  14   1 -194.88  154.68
  -9  14  -1   39.40  100.29
 -10 -14  -1   23.30   93.29
 -10 -14  -1   20.50   65.09
 -10 -14  -1   59.59   86.29
 -10 -14  -1  -58.29   96.99
 -10  14  -1   89.39   83.69
  10  14   1  149.79  296.57
 -10  14  -1  151.78  120.69
 -10  14  -1   16.10   47.00
  10  14   1 -286.07  226.58
 -10  14  -1   -7.30   57.49
  10  14   1   85.09   99.59
 -10  14  -1  -23.50   56.59
 -10  14  -1  110.69  113.29
 -10  14  -1  -37.80   87.99
 -10 -15   1  574.94  113.79
 -10  15   1  342.17  115.59
  10  15  -1  600.04  118.29
 -10  15   1  473.25   72.79
 -10  15   1  675.93   91.39
 -10  15   1  491.05  159.98
 -10  15   1  374.36  128.99
 -10  15   1  632.44   78.89
 -10  15   1  610.94  121.69
  10  15  -1  788.72  124.89
  10  15  -1  377.66  192.88
  -9 -15   1  203.58   77.19
  -9 -15   1  135.69   84.09
  -9 -15   1  -17.00   76.49
  -9 -15   1  195.18   88.69
  -9  15   1  148.69   44.80
  -9  15   1  269.17  102.29
   9  15  -1  411.46  150.78
   9  15  -1  288.67   89.39
  -9  15   1   92.09   92.59
  -9  15   1   32.90   72.29
   9  15  -1  221.28   99.59
   9  15  -1  291.17  211.48
  -9  15   1 -107.09  127.39
  -9  15   1  114.29   51.29
  -8 -15   1   55.59  129.69
  -8 -15   1  -88.99   68.69
  -8 -15   1  -93.19   56.89
  -8 -15   1  -68.19   72.89
  -8  15   1   -3.00  116.09
   8  15  -1 -126.99  151.58
  -8  15   1    4.70   65.39
  -8  15   1  -21.60  173.58
  -8  15   1  -28.00   86.29
   8  15  -1   -4.50   80.29
  -8  15   1   47.30   37.30
   8  15  -1  -44.10   71.09
  -8  15   1   30.80   39.10
  -8  15   1   13.50   89.39
  -8  15   1  171.58   98.69
   8  15  -1 -128.49  110.29
  -7 -15   1  198.28   63.89
  -7 -15   1  230.68   81.79
   7 -15  -1  322.37   80.89
  -7 -15   1  240.98   68.79
  -7 -15   1  234.78   70.79
  -7  15   1  124.09   67.69
  -7  15   1  249.97   36.60
  -7  15   1  417.06  115.99
   7  15  -1  272.87  101.79
  -7  15   1  294.07   83.29
   7  15  -1  279.27   69.09
   7  15  -1    9.70  120.39
  -7  15   1  349.67  132.49
  -7  15   1  125.59   84.69
  -7  15   1  289.47   41.10
  -6 -15   1  481.55   71.79
  -6 -15   1  697.03   94.89
  -6 -15   1  627.94   98.99
   6 -15  -1  443.66   81.29
  -6 -15   1  482.45   83.09
  -6  15   1  576.94   90.49
  -6  15   1  397.46  122.19
   6  15  -1  658.73  120.29
   6  15  -1  524.55   92.19
   6  15  -1  440.36   89.99
  -6  15   1  414.66  117.79
   6  15  -1  587.44   76.29
  -6  15   1  471.55   86.29
  -6  15   1  409.46   87.59
  -6  15   1  601.04   44.40
  -6  15   1  576.94   93.29
  -6  15   1  658.03   45.40
  -5 -15   1  244.48   68.19
  -5 -15   1  258.17   69.59
   5 -15  -1  232.18   71.49
   5  15  -1  288.17   53.89
  -5  15   1  276.17   68.59
  -5  15   1  189.08   57.19
   5  15  -1  284.17   70.49
  -5  15   1  434.96  109.19
  -5  15   1  224.88   27.60
   5  15  -1  192.68  106.99
  -5  15   1  278.07  101.29
  -5  15   1   77.49   91.69
  -5  15   1  332.67   79.79
   5  15  -1  173.48   64.89
  -5  15   1  266.37   25.00
  -4 -15   1  -13.20   49.50
  -4 -15   1  -89.49   50.29
   4 -15  -1  -38.70   54.59
  -4 -15   1 -110.29   52.59
  -4  15   1   88.89   82.39
   4  15  -1   45.00   93.59
   4  15  -1   48.20   38.40
  -4  15   1   31.50   70.99
  -4  15   1   -6.10   61.59
   4  15  -1   39.10   55.09
  -4  15   1   -9.20   18.00
   4  15  -1   21.30   56.49
  -4  15   1  146.09   81.29
  -4  15   1    2.80   12.50
  -4  15   1 -129.19   79.09
  -3 -15   1  250.27   63.79
   3 -15  -1  210.98   60.89
  -3 -15   1  153.08   61.09
   3  15  -1  342.67   96.89
   3  15  -1  168.28   24.30
   3  15  -1  124.69   57.59
  -3  15   1  299.37   81.69
   3  15  -1  160.78   92.49
  -3  15   1  166.98   26.00
   3  15  -1  220.58   47.40
  -3  15   1  139.49   47.20
  -3  15   1  339.27   81.29
  -3  15   1  191.58   22.30
  -3  15   1   56.19   82.19
   3  15  -1  202.48   42.30
  -2 -15   1  410.26   67.29
   2 -15  -1  350.36   75.49
  -2 -15   1  441.16   76.19
  -2  15   1  351.46   37.20
   2  15  -1  425.56   46.90
  -2  15   1  413.46   87.99
  -2  15   1  360.66   73.89
   2  15  -1  356.66   63.19
   2  15  -1  458.45   47.20
  -2  15   1  447.76   86.69
   2  15  -1  442.76   96.19
   2  15  -1  314.77   85.49
   2  15  -1  408.86   52.09
   2  15  -1  313.07   46.60
  -2  15   1  326.17   61.69
  -2  15   1  330.87   31.60
  -1 -15   1  438.56   71.99
   1 -15  -1  506.45   75.59
   1  15  -1  512.85   50.89
  -1  15   1  350.56   39.00
   1  15  -1  483.45   48.80
   1  15  -1  596.94   97.19
  -1  15   1  587.34   81.39
  -1  15   1  449.76   85.59
   1  15  -1  466.65   86.79
  -1  15   1  393.46   63.59
  -1  15   1  400.36   43.70
   1  15  -1  305.57   66.69
  -1  15   1  242.48   85.69
   1  15  -1  486.45   60.89
  -1  15   1  614.94   92.09
   1  15  -1  450.05   98.79
   0 -15  -1   41.20   53.79
   0 -15   1   82.39   50.99
   0  15  -1   38.40   68.09
   0  15  -1   56.09   49.60
   0  15   1  -25.30   67.59
   0  15  -1   64.49   43.40
   0  15   1  -20.30   20.80
   0  15   1  114.19   50.89
   0  15  -1  -50.59   66.89
   0  15   1   23.90   37.40
   0  15   1   15.60   28.30
   0  15  -1  -45.80   73.89
   0  15  -1   41.10   33.20
   0  15   1   -2.50   76.19
   0  15  -1   -9.20   24.60
   0  15  -1    9.60   20.40
  -1 -15  -1  286.37   57.19
  -1 -15  -1  431.36   74.29
   1 -15   1  303.07   68.69
   1  15   1  230.08   83.29
   1  15   1  296.27   38.80
   1  15   1  320.87   43.80
   1  15   1  349.96   52.19
  -1  15  -1  362.06   58.79
   1  15   1  259.67   44.40
  -1  15  -1  473.25   84.89
  -1  15  -1  343.27   34.40
  -1  15  -1  493.15   84.49
  -1  15  -1  299.97   28.80
   1  15   1  220.28  115.79
  -1  15  -1  351.96   68.19
   1  15   1  325.67   83.79
  -1  15  -1  315.07   82.29
  -2 -15  -1  347.57   54.39
  -2 -15  -1  215.88   64.49
  -2 -15  -1  188.08   53.99
   2 -15   1  226.58   64.59
  -2  15  -1  443.86   98.99
  -2  15  -1  277.77   83.69
  -2  15  -1  242.78   22.80
   2  15   1  238.38   54.09
   2  15   1  313.07   47.80
   2  15   1  223.58   42.20
  -2  15  -1  277.17   67.79
   2  15   1  217.28   90.89
   2  15   1  245.18   41.40
  -2  15  -1  287.67   24.80
  -3 -15  -1  158.98   51.29
  -3 -15  -1  139.19   55.49
  -3 -15  -1  186.98   59.49
  -3  15  -1  235.38   71.99
   3  15   1  196.38   37.70
   3  15   1  224.38   62.49
   3  15   1  227.18   35.80
   3  15   1  272.37   48.00
   3  15   1  198.68   79.99
  -3  15  -1  204.18   13.70
  -3  15  -1  188.78   14.00
  -3  15  -1  262.87   93.09
  -3  15  -1  316.77   82.99
   3  15   1  268.97  101.09
  -4 -15  -1   -2.50   25.70
  -4 -15  -1  -69.09   48.10
  -4 -15  -1   24.90   54.19
   4 -15   1    2.20   57.49
  -4 -15  -1   65.59   60.29
  -4  15  -1   43.70   84.09
  -4  15  -1  -56.99  102.39
   4  15   1 -111.59   97.19
  -4  15  -1 -109.89   76.59
  -4  15  -1   23.10   49.50
   4  15   1   43.70   41.20
  -4  15  -1  -25.20   72.89
   4  15   1  -24.30   52.89
  -5 -15  -1  475.65   75.79
  -5 -15  -1  451.25   74.59
  -5 -15  -1  356.26   75.59
  -5 -15  -1  340.67   70.99
  -5 -15  -1  323.07   67.39
   5 -15   1  279.97   72.09
  -5  15  -1  344.17   28.80
  -5  15  -1  262.77   99.89
  -5  15  -1  310.37   97.39
  -5  15  -1  228.28   80.49
   5  15   1  385.46   67.79
   5  15   1  342.27   79.69
  -5  15  -1  375.86  127.69
  -5  15  -1  370.86   28.50
   5  15   1  364.96   98.29
   5  15   1  396.46   82.99
  -5  15  -1  225.28   67.49
  -5  15  -1  332.47   89.29
   5  15   1  166.28  107.39
   6 -15   1  555.04   82.59
  -6 -15  -1  384.96   77.89
  -6 -15  -1  389.96   68.49
  -6 -15  -1  514.95   82.89
  -6  15  -1  443.86   83.29
  -6  15  -1  483.15   40.70
  -6  15  -1  442.76   43.80
   6  15   1  504.75  101.59
   6  15   1  524.35  109.49
  -6  15  -1  525.35  143.49
  -6  15  -1  589.94  104.49
  -6  15  -1  389.06  140.19
  -6  15  -1  513.85   99.69
   6  15   1  528.85   82.69
  -6  15  -1  335.17   98.39
  -7 -15  -1  171.98   87.99
  -7 -15  -1   43.60   57.99
  -7 -15  -1  157.58   69.89
  -7 -15  -1   48.70   64.89
  -7  15  -1  126.69   29.40
  -7  15  -1  153.48   35.10
  -7  15  -1  241.98   99.69
   7  15   1  179.38  116.09
   7  15   1   91.19   97.39
  -7  15  -1  189.88   86.29
  -7  15  -1 -182.68  216.08
  -7  15  -1   94.39   99.19
  -7  15  -1  221.98   76.79
  -8 -15  -1   63.79   73.09
  -8 -15  -1   16.50   61.99
  -8 -15  -1 -115.69   68.59
  -8 -15  -1  -59.29   78.79
  -8  15  -1 -119.29   99.69
  -8  15  -1 -157.28   72.89
   8  15   1  -78.59   85.99
   8  15   1   36.40  127.89
  -8  15  -1   27.00  104.39
  -8  15  -1 -220.08  101.59
   8  15   1  -98.49   78.59
  -8  15  -1  -32.00   35.80
   8  15   1  194.78  135.79
  -8  15  -1  -45.60   55.39
  -9 -15  -1   26.90   96.49
  -9 -15  -1  191.88   96.29
  -9 -15  -1  105.69   66.99
  -9  15  -1  256.67  124.29
   9  15   1  157.28  148.39
   9  15   1  192.98  100.19
  -9  15  -1  246.18   54.89
  -9  15  -1  173.28   51.39
   9  15   1  140.89  181.98
   9  15   1  302.77  160.58
  -9  15  -1  162.48  123.79
  -9  15  -1  137.09  116.79
  -9  15  -1  204.18   81.29
 -10 -15  -1  244.18   86.39
 -10 -15  -1  344.37  112.69
  10  15   1  223.28  290.17
 -10  15  -1  233.38  136.99
 -10  15  -1  240.88  100.49
  10  15   1  340.37  111.79
 -10  15  -1  350.76   79.09
 -10  15  -1  190.98  163.88
 -10  15  -1  342.47   59.39
 -10  15  -1  451.55   71.09
  10  15   1  319.87  111.79
  -9 -16   1  421.86  103.09
  -9 -16   1  332.97   96.19
  -9 -16   1  501.05  113.39
  -9  16   1  315.57  158.48
  -9  16   1  439.86   88.69
  -9  16   1  249.88  103.59
   9  16  -1  251.87  161.68
  -9  16   1  370.26  120.89
  -9  16   1  381.56   55.59
  -8 -16   1  234.08   71.89
  -8 -16   1  179.38   85.39
  -8 -16   1  377.16   97.99
  -8 -16   1  305.07   88.19
  -8  16   1  271.37   45.90
   8  16  -1   95.29   85.59
   8  16  -1  500.55  143.29
   8  16  -1  259.87   83.79
  -8  16   1  178.68   45.10
  -8  16   1  368.06   81.79
  -8  16   1  418.16  110.39
  -8  16   1  159.38   98.69
   8  16  -1  219.38  180.08
  -8  16   1  102.49  140.49
  -8  16   1  189.38  109.19
  -7 -16   1  384.36   79.39
  -7 -16   1  213.48   71.69
  -7  16   1  286.07  133.59
  -7  16   1  355.16  102.89
  -7  16   1  192.38   74.19
  -7  16   1  116.19  172.68
   7  16  -1  291.47  151.18
   7  16  -1  434.36  141.39
  -7  16   1  346.67   38.40
  -6 -16   1  -75.09   65.49
  -6 -16   1  148.09   65.59
   6 -16  -1   37.00   70.19
  -6 -16   1   15.90   45.70
  -6 -16   1  126.39   75.69
  -6  16   1  -35.70   69.79
  -6  16   1   27.20   66.29
   6  16  -1  -25.20   72.79
   6  16  -1   90.19   79.59
  -6  16   1   14.30   20.50
  -6  16   1   59.29  120.99
   6  16  -1   17.60  116.89
  -6  16   1   70.99   96.99
  -6  16   1   66.29  121.89
  -6  16   1  -73.69  125.49
   6  16  -1   15.60   59.89
  -6  16   1  -77.89   74.99
  -6  16   1   -0.30   19.80
   5 -16  -1  339.67   81.49
  -5 -16   1  439.66   82.29
  -5 -16   1  312.97   79.19
  -5  16   1  494.75  117.29
   5  16  -1  491.15   90.19
  -5  16   1  404.06   33.20
  -5  16   1  471.55   32.80
  -5  16   1  459.25  102.49
  -5  16   1  423.66  119.19
  -5  16   1  322.67   87.19
   5  16  -1  534.15   88.29
   5  16  -1  438.36   69.29
  -5  16   1  421.06   79.19
   5  16  -1  401.16  134.09
  -5  16   1  540.35  118.29
   4 -16  -1  793.52   99.99
  -4 -16   1  714.03   96.79
  -4 -16   1  729.93  100.89
   4  16  -1  831.32   81.39
   4  16  -1  687.13   92.99
   4  16  -1  794.42  161.78
  -4  16   1  746.83   42.10
  -4  16   1  982.90  122.69
  -4  16   1  885.41  120.49
  -4  16   1  606.94   94.19
  -4  16   1  682.73   91.39
  -4  16   1  729.63  128.29
   4  16  -1  958.80  107.49
  -4  16   1  641.14   47.20
  -3 -16   1  232.68   62.19
  -3 -16   1  242.28   60.79
   3 -16  -1   99.79   62.49
  -3  16   1  169.38   83.29
  -3  16   1  148.49   20.40
  -3  16   1   -7.80   84.39
   3  16  -1  249.88   61.19
   3  16  -1  100.49   40.00
   3  16  -1  206.48   49.90
   3  16  -1  116.39   23.60
  -3  16   1  258.07   94.69
   3  16  -1  224.18  105.99
  -3  16   1   35.20   88.29
   3  16  -1  342.17  125.19
  -3  16   1   76.29   54.59
   3  16  -1  139.99   98.89
   2 -16  -1   85.59   66.79
   2  16  -1  -41.50   37.40
   2  16  -1   33.30   31.00
   2  16  -1  -14.70   99.69
   2  16  -1   -8.60   94.89
   2  16  -1 -167.08  103.59
   2  16  -1   -0.90   31.00
  -2  16   1  155.68   86.29
  -2  16   1  -38.50   84.19
  -2  16   1   86.99   81.99
  -2  16   1   38.80   18.70
  -2  16   1   79.19   70.09
  -2  16   1   -3.30   25.20
  -2  16   1   21.50   53.79
  -1 -16   1  374.26   72.69
   1 -16  -1  386.76   71.89
   1  16  -1  450.95   46.60
  -1  16   1  359.76   59.09
  -1  16   1  572.04   86.19
   1  16  -1  511.65   56.59
  -1  16   1  470.15   99.79
  -1  16   1  393.36   46.90
   1  16  -1  483.85   55.49
  -1  16   1  556.84   97.69
   1  16  -1  333.47   75.29
   1  16  -1  331.27  117.49
  -1  16   1  566.34  100.99
   1  16  -1  526.95  109.19
   1  16  -1  450.25  100.29
  -1  16   1  439.86   42.40
   0 -16  -1  824.92   93.19
   0  16  -1  890.11   63.09
   0  16  -1  799.42  123.79
   0  16  -1  826.52   57.49
   0  16   1  904.11  124.59
   0  16   1  937.31   77.59
   0  16   1  967.30   67.59
   0  16  -1  890.81   76.49
   0  16   1  833.42   70.29
   0  16  -1 1036.00  134.49
   0  16   1  680.83  112.29
   0  16  -1  873.71   88.59
   0  16  -1  808.52  101.09
  -1 -16  -1  267.17   63.39
   1 -16   1  388.86   77.69
   1  16   1  276.37   99.09
   1  16   1  373.06  102.79
   1  16   1  350.46   50.49
   1  16   1  322.57   48.60
   1  16   1  264.27  100.49
  -1  16  -1  363.26  102.89
  -1  16  -1  349.67   38.40
   1  16   1  446.16   55.99
  -1  16  -1  362.86   77.29
  -1  16  -1  485.55   98.19
   1  16   1  435.16   61.79
  -1  16  -1  363.26   33.00
  -1  16  -1  371.16   61.29
  -1  16  -1  360.96   59.89
  -1  16  -1  549.15  108.29
  -2 -16  -1   41.60   54.59
   2 -16   1  -19.90   53.79
  -2  16  -1  146.69   91.49
   2  16   1  106.79   97.69
  -2  16  -1   -1.10   81.29
  -2  16  -1   41.30   84.49
   2  16   1    6.70   33.90
   2  16   1   48.90   79.89
   2  16   1   20.80   32.80
  -2  16  -1   64.69   48.20
  -2  16  -1   66.09   70.39
  -3 -16  -1  264.57   57.79
  -3 -16  -1  275.87   68.99
   3 -16   1  190.28   75.79
  -3 -16  -1  266.17   67.89
  -3  16  -1  223.28   85.79
   3  16   1  411.26   98.09
   3  16   1  298.17   40.50
  -3  16  -1  335.97   93.29
   3  16   1  268.77   49.00
  -3  16  -1  304.17   20.10
   3  16   1  251.57   70.69
   3  16   1  506.15  134.89
   3  16   1  308.57   43.60
  -3  16  -1  152.08   89.79
  -3  16  -1  291.77   18.60
  -3  16  -1  174.18   97.69
  -4 -16  -1  725.83  104.49
  -4 -16  -1  782.32  106.69
  -4 -16  -1  716.53   89.09
   4 -16   1  593.84   93.59
   4  16   1  817.22  100.39
  -4  16  -1  692.73  112.69
  -4  16  -1  889.51  126.19
  -4  16  -1  865.31  141.89
  -4  16  -1  840.22   91.49
  -4  16  -1  766.02  120.49
   5 -16   1  321.27   75.29
  -5 -16  -1  317.07   76.89
  -5 -16  -1  343.27   70.69
  -5 -16  -1  301.57   43.00
  -5  16  -1  292.87   97.49
  -5  16  -1  395.56  147.59
   5  16   1  234.58   65.79
  -5  16  -1  422.86   81.69
   5  16   1  283.07  106.19
  -5  16  -1  219.98   95.89
  -5  16  -1  367.26   27.40
   5  16   1  380.36   95.59
  -5  16  -1  347.67  115.09
  -5  16  -1  341.27   24.00
  -5  16  -1  482.25  108.19
   6 -16   1  -38.90   69.39
  -6 -16  -1  -80.49   66.09
  -6 -16  -1  -53.59   51.29
  -6  16  -1   22.10   54.49
   6  16   1   70.49  116.19
   6  16   1   74.09   92.69
  -6  16  -1 -158.68  105.19
  -6  16  -1  142.29  163.28
   6  16   1   -5.90   64.39
  -6  16  -1   10.00   63.39
  -6  16  -1  180.18   99.49
   6  16   1   37.40   82.09
  -6  16  -1  129.79   86.99
  -7 -16  -1   69.59   74.99
  -7 -16  -1  159.68  112.39
   7  16   1  287.17  123.69
  -7  16  -1  269.47  124.39
  -7  16  -1  130.89   32.40
  -7  16  -1  163.58  106.39
   7  16   1  351.36  127.29
  -7  16  -1  182.28   37.50
  -7  16  -1   88.99   54.89
   7  16   1    7.90  133.69
  -8 -16  -1  364.76   93.99
  -8 -16  -1  366.96   83.99
  -8 -16  -1  482.95   95.39
  -8 -16  -1  363.06   89.39
  -8  16  -1  599.44  136.79
   8  16   1  284.17  140.79
   8  16   1  462.15  100.39
  -8  16  -1  300.37   87.29
  -8  16  -1  316.97   73.39
  -8  16  -1  137.69  136.19
  -8  16  -1  338.67   49.20
  -8  16  -1  349.57  217.28
  -8  16  -1  401.66   49.00
   8  16   1  270.47   90.79
  -9 -16  -1  259.17  102.99
  -9 -16  -1  448.66   91.59
  -9 -16  -1  384.66  109.79
  -9  16  -1  401.66   58.49
  -9  16  -1  161.68  155.08
   9  16   1  164.98   98.09
   9  16   1   69.69  213.58
  -9  16  -1  334.97   77.39
  -9  16  -1  327.27   57.29
  -9  16  -1  312.07  139.49
  -9  16  -1  207.68   92.49
  -9 -17   1  366.36  111.39
   9  17  -1  204.88  110.79
  -8 -17   1  -76.29   95.99
  -8 -17   1   71.99  101.49
  -8 -17   1  -50.09   63.29
  -8  17   1  102.09   91.69
   8  17  -1  -35.80  222.68
  -8  17   1   26.00  132.39
  -8  17   1 -320.67  171.88
  -8  17   1   78.09   83.79
  -8  17   1   -9.10  110.19
  -8  17   1   70.99   34.60
   8  17  -1  -49.20   83.19
  -8  17   1   40.30   35.10
   8  17  -1  136.89   96.79
   8  17  -1  -64.19  133.09
  -7 -17   1   77.49   86.69
   7 -17  -1   61.99   85.39
  -7 -17   1   78.69   83.59
  -7 -17   1  167.68   72.99
  -7 -17   1  174.28   62.59
  -7  17   1  126.09  223.38
   7  17  -1  171.38   73.29
  -7  17   1  128.59  105.59
  -7  17   1  129.19  123.59
   7  17  -1  211.28  110.19
   7  17  -1  381.96  185.08
   7  17  -1  179.58   84.09
  -7  17   1   68.39  106.49
  -7  17   1  208.48   80.19
  -7  17   1  112.09   41.10
  -7  17   1  236.28  152.28
  -6 -17   1  535.35   94.69
  -6 -17   1  483.05   94.39
  -6 -17   1  369.46   87.29
   6  17  -1  328.77   97.89
  -6  17   1  359.76   37.80
  -6  17   1  506.05   39.20
  -6  17   1  671.73  126.69
  -6  17   1  782.42  172.68
  -6  17   1  602.54  113.99
   6  17  -1  486.35  103.79
   6  17  -1  605.94  155.08
  -6  17   1  459.85  102.09
  -5  17   1  216.98   82.29
   5  17  -1    0.70  131.69
  -5  17   1  121.99   76.89
  -5  17   1  181.98  101.09
   5  17  -1  188.18   81.49
  -5  17   1  215.18  137.59
  -5  17   1  175.48   22.50
   5  17  -1  257.07   62.29
   4 -17  -1   85.29   65.39
  -4 -17   1   14.70   55.49
  -4 -17   1   -2.90   70.39
  -4  17   1  -21.20   72.29
   4  17  -1   57.79   51.19
  -4  17   1   54.39   96.79
  -4  17   1  107.09   59.49
   4  17  -1  -60.49  125.89
  -4  17   1  -57.39  118.29
  -4  17   1 -142.19  107.09
  -4  17   1  -32.10   15.90
  -4  17   1  -40.90  101.79
   4  17  -1 -102.89   76.79
   4  17  -1   83.49   77.69
   3 -17  -1  154.08   63.19
  -3 -17   1   93.49   61.69
  -3 -17   1  144.89   65.69
  -3  17   1  225.38   98.49
   3  17  -1   80.29   43.30
  -3  17   1  197.48   56.49
   3  17  -1  108.79  123.39
   3  17  -1  145.09   22.90
  -3  17   1  114.79   22.30
   3  17  -1   76.49   49.00
  -3  17   1  175.38  110.49
  -3  17   1  151.08   30.00
  -3  17   1  193.28  103.79
   3  17  -1  131.79   21.80
   3  17  -1  201.38   71.09
  -2 -17   1  365.96   78.99
   2 -17  -1  420.86   83.89
   2  17  -1  418.16   77.49
   2  17  -1  467.95   55.39
   2  17  -1  553.24  147.99
   2  17  -1  435.06   50.99
  -2  17   1  515.55  134.39
  -2  17   1  446.36   41.10
  -2  17   1  346.27  114.19
  -2  17   1  503.45   71.69
  -2  17   1  495.05  102.69
  -2  17   1  412.26   48.30
   2  17  -1  469.75   60.39
   2  17  -1  489.55   57.09
  -2  17   1  374.16   91.09
  -1 -17   1  123.79   62.69
   1 -17  -1  251.87   70.09
  -1  17   1  227.38   32.60
  -1  17   1  322.97   79.39
  -1  17   1   80.69   96.59
   1  17  -1  256.67  127.79
  -1  17   1  266.17   63.09
  -1  17   1  121.89  105.79
   1  17  -1  242.78  122.79
   1  17  -1  163.38   39.30
   1  17  -1  211.98   38.90
  -1  17   1  141.49   40.50
   1  17  -1  170.88   60.79
   1  17  -1  209.98  108.79
   1  17  -1  187.08   43.60
   0 -17   1   -4.80   58.59
   0 -17  -1   75.19   60.49
   0  17  -1   -5.70   32.90
   0  17   1   12.00   44.00
   0  17   1   -9.90   28.10
   0  17   1   72.59   68.99
   0  17  -1  -30.20   23.70
   0  17   1  -48.70   35.20
   0  17  -1  -57.99  115.59
   0  17  -1  -45.00   64.89
   0  17  -1  -36.00   52.99
   0  17   1  133.69  110.49
   0  17   1  -10.60  108.69
   0  17  -1  -20.80   40.30
   0  17   1   91.99   98.39
   0  17  -1   48.40  109.29
   0  17  -1  228.38  116.69
  -1 -17  -1  343.97   74.49
   1 -17   1  339.07   76.79
   1  17   1  368.56  137.09
  -1  17  -1  280.07  116.29
  -1  17  -1  629.74  127.49
  -1  17  -1  429.16   78.69
  -1  17  -1  444.66   68.39
  -1  17  -1  402.06   88.89
   1  17   1  323.97  108.89
  -1  17  -1  644.84  124.79
  -1  17  -1  479.05   40.10
   1  17   1  473.75   59.09
   1  17   1  423.16   71.79
  -1  17  -1  385.66   44.20
   1  17   1  382.96   58.49
   1  17   1  516.55   56.59
  -2 -17  -1  343.97   71.59
   2 -17   1  199.38   67.69
   2  17   1  223.78   47.90
  -2  17  -1  286.37   64.99
   2  17   1  267.97   52.49
  -2  17  -1  234.78   89.39
  -2  17  -1  327.97   29.50
  -2  17  -1  375.36  110.59
  -2  17  -1  245.28   62.59
   2  17   1  173.88   55.29
  -2  17  -1   66.59  105.59
   2  17   1  348.97   46.00
   2  17   1  265.07   99.79
  -2  17  -1  284.57   33.50
  -3 -17  -1   30.60   56.69
  -3 -17  -1  153.88   62.99
  -3 -17  -1  254.47   72.79
   3  17   1   64.89  106.99
  -3  17  -1  125.59   14.40
  -3  17  -1  101.59   15.90
  -3  17  -1  229.68   90.69
  -3  17  -1  305.77  131.29
   3  17   1  130.59   36.10
  -3  17  -1  193.28  116.39
  -3  17  -1  190.58  111.49
   3  17   1    3.80   63.99
  -3  17  -1  116.29   56.49
   3  17   1  149.59   43.30
  -3  17  -1   75.29   53.59
  -4 -17  -1  -26.60   52.29
  -4 -17  -1   80.79   65.29
  -4 -17  -1  -75.39   68.79
   4  17   1  -36.30   66.89
  -4  17  -1  -29.60   51.39
  -4  17  -1  162.88  108.99
  -4  17  -1   92.79  119.19
   4  17   1   75.29   50.89
  -4  17  -1   57.09  120.19
   4  17   1  -76.49   74.89
  -4  17  -1   69.69  140.19
  -4  17  -1   67.39   65.99
   4  17   1   12.30   96.19
  -5 -17  -1  242.28   70.89
  -5 -17  -1  142.39   67.29
   5 -17   1  238.28   69.69
  -5  17  -1  324.47   82.99
  -5  17  -1  400.46  124.89
   5  17   1  253.97  100.19
  -5  17  -1  245.68   18.30
   5  17   1  284.87  122.99
  -5  17  -1  224.98   61.89
  -5  17  -1  479.95  129.59
  -5  17  -1  173.38  181.98
  -5  17  -1  -21.00  138.79
  -5  17  -1  248.88   95.29
  -5  17  -1  214.28   18.40
   5  17   1  113.19   93.39
  -6 -17  -1  422.36   81.09
  -6 -17  -1  313.37   89.19
   6 -17   1  385.46   88.69
  -6  17  -1  166.48  136.49
  -6  17  -1  411.16   34.00
  -6  17  -1  431.46   72.59
  -6  17  -1  240.58   81.19
   6  17   1  417.16  120.39
   6  17   1  367.46   85.49
  -6  17  -1  537.15  126.09
  -6  17  -1  651.23  144.09
  -7 -17  -1   45.40   75.49
  -7 -17  -1   98.59   87.59
  -7 -17  -1   69.29   63.39
  -7 -17  -1  -94.99   71.39
  -7  17  -1  147.39   93.29
  -7  17  -1   83.79   28.20
  -7  17  -1   39.20   40.90
  -7  17  -1  -81.19  108.49
  -7  17  -1   73.69  153.08
   7  17   1  152.48   95.09
  -7  17  -1   35.80   62.99
  -7  17  -1   13.10  145.69
   7  17   1  -25.90   73.49
  -8 -17  -1   62.49   85.69
  -8 -17  -1  -48.60  101.89
  -8 -17  -1  -65.39   65.19
  -8  17  -1  -89.49  145.09
   8  17   1   69.39  108.29
   8  17   1  198.38  201.08
  -8  17  -1   54.39   41.30
  -8  17  -1  -53.09   35.60
   8  17   1  323.07  254.87
   7 -18  -1  -57.49   84.19
  -7 -18   1  127.79  108.09
  -7 -18   1   -6.40   72.59
  -7  18   1  -19.40  112.79
   7  18  -1 -146.19   73.69
   7  18  -1  169.28   95.99
   7  18  -1   72.89  127.49
  -7  18   1   54.19   30.10
   7  18  -1 -427.16  225.98
  -7  18   1  -24.20  201.88
  -7  18   1  -72.79   91.99
  -7  18   1  254.07  151.18
   6 -18  -1 -110.69   79.29
  -6 -18   1   -2.80   64.29
  -6 -18   1  -62.49   91.59
  -6  18   1 -255.47  192.38
  -6  18   1  -60.29   71.89
  -6  18   1   39.80   90.09
  -6  18   1   34.30  139.39
  -6  18   1 -157.78  272.77
   6  18  -1  155.68  195.88
  -6  18   1   -5.60   91.59
   6  18  -1 -158.58  111.49
  -6  18   1   32.90   22.50
   6  18  -1  -37.10   66.19
  -5 -18   1   44.70   61.09
  -5 -18   1 -114.19   80.69
   5  18  -1   -8.70   54.79
   5  18  -1  309.87  163.88
  -5  18   1   94.99  140.19
   5  18  -1   44.40   92.19
  -5  18   1   97.99   73.89
  -5  18   1 -166.28  146.79
   5  18  -1  -23.10   72.59
  -5  18   1   31.20   85.99
  -4 -18   1   18.00   69.99
  -4 -18   1  -57.89   59.69
   4 -18  -1  179.08   74.09
   4  18  -1  -90.59   65.99
   4  18  -1   22.30   48.10
  -4  18   1   43.60   18.80
   4  18  -1   13.80  147.19
  -4  18   1  109.29   71.09
   4  18  -1  106.29   85.29
  -4  18   1  319.07  141.39
  -4  18   1   18.80   21.50
  -4  18   1   31.50  133.59
  -3 -18   1   66.59   63.29
   3 -18  -1  -42.80   64.09
  -3  18   1  -41.60  103.89
   3  18  -1  -48.40   54.89
  -3  18   1   50.89   79.89
  -3  18   1  -33.70   27.20
   3  18  -1  -12.60   70.79
   3  18  -1  139.59  138.19
  -3  18   1 -158.08  120.69
  -3  18   1   29.40   21.00
   3  18  -1  -11.50   55.49
  -3  18   1 -146.59  137.79
  -3  18   1  -32.80   59.39
   2 -18  -1  101.39   66.39
  -2 -18   1  -64.39   60.39
   2  18  -1 -217.58  139.39
  -2  18   1  -79.29  107.89
   2  18  -1  -32.90   50.39
   2  18  -1   24.70   51.09
  -2  18   1 -103.49   58.99
   2  18  -1  149.88   73.49
  -2  18   1   65.09   89.79
  -2  18   1 -106.89  139.89
   2  18  -1  -31.60   37.00
   2  18  -1    4.70   37.40
  -2  18   1  -33.30   32.70
  -2  18   1   -2.90   23.60
  -1 -18   1  -40.70   54.19
   1 -18  -1  -75.59   56.49
  -1  18   1  230.78  140.09
  -1  18   1  -39.40   62.19
  -1  18   1  152.88   83.09
  -1  18   1   13.50   38.50
   1  18  -1  -36.50   37.00
  -1  18   1   18.20   28.70
   1  18  -1  -29.60   48.00
  -1  18   1 -102.89  110.89
   1  18  -1  -27.80   41.40
   0  18   1  261.97  111.99
   0  18   1  407.56  233.58
   0  18  -1  165.98  132.49
   1 -18   1  -53.99   57.69
  -1 -18  -1   11.60   64.79
  -1  18  -1   54.49   59.59
  -1  18  -1  -13.30   30.90
   1  18   1  -60.39   61.89
  -1  18  -1  -75.19  125.99
   1  18   1  -56.09   49.60
   1  18   1  -80.79   46.30
   1  18   1   11.70   35.90
   1  18   1  -63.59  114.39
  -1  18  -1   21.50   25.20
  -1  18  -1  -57.89   61.79
  -2 -18  -1  -16.20   59.29
   2 -18   1   -9.10   63.69
  -2  18  -1  119.19  132.89
   2  18   1    9.50   41.40
  -2  18  -1  184.58  149.79
  -2  18  -1    6.30   58.89
   2  18   1    6.80   69.69
  -2  18  -1    0.00   23.90
  -2  18  -1  176.18  124.49
   2  18   1   34.30  108.39
   2  18   1    2.60   39.00
   2  18   1   -1.10   54.79
   2  18   1   52.49   56.19
  -2  18  -1  -69.19   90.09
  -2  18  -1    6.60   19.20
   3 -18   1   20.20   67.39
  -3 -18  -1    3.00   61.69
  -3 -18  -1   47.80   79.89
  -3  18  -1  -79.19  136.79
   3  18   1  -39.10   36.30
  -3  18  -1   31.90   60.79
  -3  18  -1  -80.59   60.99
   3  18   1  -32.40  113.09
   3  18   1  -19.30   36.10
  -3  18  -1 -290.87  143.19
   3  18   1   23.80   67.29
  -3  18  -1  -98.69  104.09
  -4 -18  -1  -40.50   64.99
  -4 -18  -1  -48.80   60.19
  -4 -18  -1   38.70   71.79
   4 -18   1   18.80   66.49
  -4  18  -1 -167.88  149.59
   4  18   1   90.09   56.59
  -4  18  -1   56.09   83.29
  -4  18  -1 -172.18  139.99
  -4  18  -1  219.58  186.98
   4  18   1   74.69  118.49
   4  18   1   29.80   70.99
  -4  18  -1    1.50   59.59
  -4  18  -1   74.59   83.99
  -4  18  -1   17.80  126.59
  -5 -18  -1  -42.10   72.29
   5 -18   1   99.89   72.09
  -5 -18  -1  -17.90   78.19
  -5 -18  -1    3.80   57.99
  -5  18  -1   15.20   91.29
   5  18   1   63.69  132.29
  -5  18  -1 -117.59  162.88
   5  18   1  115.49   62.89
  -5  18  -1  -29.30   88.39
  -5  18  -1 -151.48  149.29
   5  18   1   96.89  106.29
  -5  18  -1  115.09   69.89
   5  18   1  136.49   85.59
  -6 -18  -1   31.00   94.89
   6 -18   1   66.29   86.99
  -6  18  -1  -57.19  104.49
   6  18   1  290.07  168.08
  -6  18  -1  104.09  168.98
  -6  18  -1  180.48  171.18
  -6  18  -1  130.69   91.79
   6  18   1 -148.49  114.99
   6  18   1   91.59   96.39
  -7 -18  -1  -38.40   97.49
   7 -18   1   44.50   85.09
  -7 -18  -1  -41.10   86.59
  -7 -18  -1  -79.29   66.19
  -7  18  -1   32.20   27.70
  -7  18  -1  -29.20  117.59
   7  18   1  184.98  104.89
  -7  18  -1   95.19  190.38
   7  18   1   -7.00  139.59
  -7  18  -1  -16.10   27.10
   7  18   1   53.99  194.28
  -7  18  -1   15.10   99.09
  -7  18  -1 -109.09  191.08
   7  18   1   44.10   82.39
  -6 -19   1  153.88   83.39
   6 -19  -1   31.40   81.79
  -6  19   1  303.07  120.59
  -6  19   1  137.79   22.60
   6  19  -1    4.20  101.49
   6  19  -1  424.76  245.68
   6  19  -1  105.49   79.19
   6  19  -1    1.20  126.09
  -6  19   1   72.59  203.98
  -6  19   1  197.98  106.69
  -6  19   1  360.46  100.59
  -6  19   1  162.48   21.30
  -5 -19   1  221.68   95.99
  -5 -19   1  331.87   86.39
   5 -19  -1   71.29   90.99
  -5  19   1  274.77   87.59
   5  19  -1  280.47  202.28
   5  19  -1  203.38   72.89
  -5  19   1   65.79  182.48
  -5  19   1  229.58   22.70
  -5  19   1   93.09  106.99
  -5  19   1  218.78  209.28
  -5  19   1  196.48   21.60
  -4 -19   1   -8.00   78.69
  -4 -19   1  -65.29   62.39
   4 -19  -1  104.09   77.79
   4  19  -1   49.10   76.49
  -4  19   1   95.59   78.39
  -4  19   1   81.79   85.49
   4  19  -1 -364.56  191.48
   4  19  -1   41.80   58.99
  -4  19   1  -29.70   23.40
   4  19  -1  106.79   71.99
  -4  19   1  -12.90   19.80
  -4  19   1 -108.39  161.58
  -4  19   1 -107.19  158.48
  -4  19   1  -57.19  167.78
   3 -19  -1   88.99   70.29
  -3 -19   1  -67.99   63.09
  -3  19   1   53.69   25.70
  -3  19   1  110.09  263.77
  -3  19   1  269.37  141.79
  -3  19   1  128.59  134.29
   3  19  -1   44.40   71.89
   3  19  -1  284.17  164.88
  -3  19   1  148.29   83.99
   3  19  -1  -25.50   63.49
   2 -19  -1   60.19   71.39
  -2 -19   1   13.60   67.19
  -2  19   1  -12.20   65.59
  -2  19   1   25.70   28.60
  -2  19   1  -71.49  135.59
   2  19  -1   57.99   60.89
   2  19  -1  131.69   58.19
   2  19  -1   78.09   45.00
   2  19  -1 -157.28  171.98
  -2  19   1  -61.49  107.89
   2  19  -1   24.80   75.79
  -2  19   1   84.89   39.80
   1 -19  -1   10.10   71.39
  -1 -19   1  135.19   64.49
  -1  19   1  106.39   67.19
   1  19  -1  169.58   76.79
   1  19  -1    7.60   49.00
   1  19  -1    7.90  166.88
   1  19  -1   38.00   52.69
  -1  19   1  -20.90  132.29
  -1  19   1   46.50   45.20
   1  19  -1  -39.70   45.30
  -1  19   1  100.79   43.20
   0 -19  -1   56.09   64.39
   0 -19   1 -114.49   57.89
   0  19   1 -258.47  138.59
   0  19   1   89.39   88.49
   0  19  -1  -31.50   48.90
   0  19  -1  -75.29   44.20
   0  19  -1   34.40  156.98
   0  19  -1  -47.00   53.69
   0  19  -1  -37.00   68.79
   0  19  -1   30.70   90.19
   0  19   1 -118.59   60.39
   1 -19   1  -52.39   56.79
  -1 -19  -1   26.30   75.19
  -1  19  -1   75.99   33.30
  -1  19  -1   66.59  100.99
  -1  19  -1  -33.70   59.79
   1  19   1   39.60   54.79
   1  19   1  104.89   53.79
   1  19   1  259.97  137.39
  -1  19  -1  152.08   39.50
  -1  19  -1  -49.80   67.79
  -1  19  -1 -106.89  164.68
   1  19   1   93.99   75.29
   2 -19   1   25.90   70.79
  -2  19  -1  100.59   27.20
  -2  19  -1 -240.28  171.68
   2  19   1  130.99   44.10
  -2  19  -1  -50.09   73.19
   2  19   1   34.10   60.89
  -2  19  -1  109.59   65.69
   2  19   1   74.59  131.59
   2  19   1   64.49   68.59
   2  19   1   83.99   44.30
  -2  19  -1  -83.89  109.29
   2  19   1  101.89   65.29
  -3 -19  -1  -66.09   61.29
   3 -19   1   88.79   70.59
   3  19   1  -73.39  136.39
   3  19   1   52.09   29.10
   3  19   1   72.89   32.10
   3  19   1  -68.79   72.49
  -3  19  -1  114.49   76.49
   3  19   1   29.50   73.49
  -3  19  -1  -70.89  173.18
  -3  19  -1   30.80  139.29
   3  19   1  -58.19   48.40
  -4 -19  -1  -58.89   59.99
   4 -19   1  -55.49   74.09
  -4 -19  -1   62.69   90.89
   4  19   1 -101.69   84.89
  -4  19  -1   66.69   75.29
   4  19   1   -1.50   61.49
  -4  19  -1  156.08  102.79
   4  19   1  206.38  145.59
   4  19   1  168.98   93.49
  -4  19  -1   30.70   80.29
  -4  19  -1  323.27  210.98
   5 -19   1  258.27   82.79
  -5 -19  -1   99.59   82.99
  -5 -19  -1   85.39   94.49
  -5 -19  -1  150.08   73.79
  -5  19  -1  314.97  106.79
   5  19   1  217.48   76.19
  -5  19  -1   -4.30   94.59
  -5  19  -1  231.38  124.79
   5  19   1  441.96  165.08
   5  19   1  143.49  129.39
  -5  19  -1   49.90   80.09
  -6 -19  -1  210.18   90.89
  -6 -19  -1  317.17  102.19
   6  19   1   68.99   97.59
  -6  19  -1  129.29  145.09
  -6  19  -1  124.59  107.99
   6  19   1   37.40  138.69
  -6  19  -1  308.47   81.69
   6  19   1  164.88   79.69
  -4 -20   1  524.15  103.59
   4 -20  -1  328.97   85.59
   4  20  -1  315.37  111.99
  -4  20   1  317.37   33.20
  -4  20   1  285.87  103.29
   4  20  -1  118.09  252.07
   4  20  -1  374.86   91.89
  -4  20   1  343.77   28.90
  -4  20   1  415.86  112.69
  -4  20   1  269.07  202.38
   3 -20  -1   39.40   76.29
  -3  20   1  114.49   27.50
   3  20  -1   78.29   77.99
   3  20  -1  102.19  216.38
   3  20  -1  -46.20   86.39
  -3  20   1  131.39   87.49
  -3  20   1   10.80  168.08
  -3  20   1  103.49   92.79
  -3  20   1   61.19  167.88
  -2 -20   1   34.40   67.39
   2 -20  -1    3.80   69.79
  -2  20   1   36.80   72.79
   2  20  -1   -2.60   67.29
  -2  20   1  -95.59  163.58
  -2  20   1   49.60   30.00
   2  20  -1   -9.40   89.69
   2  20  -1  114.59  214.18
  -2  20   1  145.09  131.69
   2  20  -1 -112.09   63.79
   2  20  -1   83.09   51.59
  -1 -20   1  491.95   94.39
   1 -20  -1  305.27   84.89
  -1  20   1  322.77   80.49
   1  20  -1  389.76   77.59
   1  20  -1  247.58   63.79
  -1  20   1  470.75   53.69
  -1  20   1  490.65  121.49
   1  20  -1 -110.09  225.08
  -1  20   1  375.26   60.39
  -1  20   1  532.55  178.88
   1  20  -1  343.67   53.89
   1  20  -1  364.96   90.29
   0 -20   1  558.24  100.89
   0 -20  -1  548.25   98.89
   0  20  -1  922.41  121.29
   0  20  -1  654.13  102.59
   0  20   1  609.74   94.49
   0  20  -1  955.90  232.48
   0  20   1  836.82  116.69
   0  20   1  703.33   80.99
   0  20   1  732.23   72.69
   0  20  -1  752.12   82.69
   0  20   1  678.43  188.18
   0  20  -1  663.83   66.09
   0  20  -1  573.34   84.59
   0  20   1  811.12  119.49
   1 -20   1  177.78   78.99
  -1 -20  -1  232.68   72.09
  -1  20  -1  326.97   71.89
   1  20   1  235.28   64.59
   1  20   1  269.97   71.99
  -1  20  -1  360.96  121.39
  -1  20  -1  269.07   46.90
  -1  20  -1   72.39  221.18
  -1  20  -1  239.78   39.40
   1  20   1  108.29  169.98
   1  20   1  199.48   53.69
   1  20   1  273.97   94.69
  -2 -20  -1  105.79   70.99
   2 -20   1   47.20   72.09
   2  20   1   43.20   67.59
  -2  20  -1  149.88  256.17
  -2  20  -1  112.09  141.49
  -2  20  -1  -67.19   81.59
   2  20   1 -205.08  155.98
  -2  20  -1    2.20   33.60
   2  20   1   77.19   71.99
   2  20   1  179.18   91.29
   3 -20   1   73.59   81.59
  -3 -20  -1  -26.50   72.09
   3  20   1  281.17  173.48
   3  20   1  197.48   66.19
   3  20   1  225.68   85.39
  -3  20  -1  114.19   84.29
  -3  20  -1 -240.48  173.68
  -4 -20  -1  473.65   97.59
  -4  20  -1  589.54  200.38
   4  20   1  605.84   83.99
   4  20   1  641.64  113.49
  -4  20  -1  662.83  133.09
   1  21  -1  223.88   53.29
   1  21  -1  309.57  310.57
   1  21  -1  311.87  102.49
  -1  21   1  107.29   85.19
   1  21  -1  100.29   66.49
  -1  21   1  109.99   97.29
   1  21  -1  151.88   75.29
  -1  21   1  199.18   44.80
   0  21   1  157.68   96.49
   0  21  -1   32.90   94.49
   0  21   1   -9.80   63.99
   0  21   1 -135.29   86.59
   0  21  -1  -18.90   41.20
   0  21  -1   58.59   84.09
   0  21  -1    7.80   55.19
   0  21   1  -43.30   46.20
  -1  21  -1   77.29   89.09
   1  21   1  153.08   97.49
 -15   0   2  387.66   83.59
 -15   0   2  183.38  114.69
 -15   0   2  646.84  141.89
 -15   0   2  660.43  138.19
 -15   0   2  593.54  120.09
 -14   0   2  222.38  165.08
 -14   0   2   27.30  111.89
 -14   0   2  -47.60   87.79
  14   0  -2  -28.00   44.40
 -14   0   2   96.89   85.09
  14   0  -2  143.99   91.59
 -14   0   2  -22.30   63.59
  14   0  -2 -113.19   81.09
 -14   0   2  -25.30  148.99
 -14   0   2   36.80   95.49
 -13   0   2   87.29   53.69
 -13   0   2   22.90  108.59
  13   0  -2  142.69   71.09
 -13   0   2  193.18   91.89
 -13   0   2  163.78   80.59
 -12   0   2  542.75   67.39
 -12   0   2  762.82  108.59
 -12   0   2  661.13   93.29
  12   0  -2  859.71  133.99
  12   0  -2  713.43   60.49
 -12   0   2  517.35   95.89
 -12   0   2  754.92   90.19
  12   0  -2  637.94   91.09
  12   0  -2  613.64   88.29
  11   0  -2  418.66   75.89
 -11   0   2  532.35   67.89
 -11   0   2  563.04   88.89
 -11   0   2  383.16   84.29
 -11   0   2  382.86   52.29
  11   0  -2  467.55   61.69
  11   0  -2  406.76   89.99
 -11   0   2  548.95   71.99
  11   0  -2  492.25   49.99
 -11   0   2  524.95   79.89
 -11   0   2  375.16   75.69
  10   0  -2  -41.50   57.39
 -10   0   2  105.59   54.59
 -10   0   2   78.09   46.20
 -10   0   2   46.80   43.10
 -10   0   2  -20.70   52.59
  10   0  -2   20.00   24.60
  10   0  -2   43.00   76.49
  10   0  -2   35.30   33.10
 -10   0   2   32.80   27.40
 -10   0   2   42.60   34.90
 -10   0   2   80.69   50.59
  10   0  -2    6.00   45.50
   9   0  -2  357.66   46.30
   9   0  -2  338.07   37.80
   9   0  -2  255.17   73.89
  -9   0   2  274.37   54.59
  -9   0   2  349.87   38.60
   9   0  -2  382.66   57.69
  -9   0   2  371.06   48.10
  -9   0   2  445.76   68.49
  -9   0   2  301.47   63.49
   9   0  -2  296.67   65.39
  -9   0   2  340.77   51.69
   8   0  -2 1173.58  103.29
  -8   0   2 1192.28   75.99
   8   0  -2 1126.99   72.39
   8   0  -2 1109.99   85.89
  -8   0   2  999.30   93.29
  -8   0   2 1267.27   81.49
  -8   0   2 1317.57   94.79
  -8   0   2 1193.48   72.59
  -8   0   2 1160.28   91.79
   8   0  -2 1263.87   97.59
  -7   0   2  948.21   75.49
  -7   0   2  941.91   71.89
  -7   0   2  884.71   80.99
   7   0  -2  981.10   60.19
   7   0  -2  903.11   76.09
  -7   0   2 1043.10   65.09
  -7   0   2  861.81   55.99
   7   0  -2  920.11   59.69
  -7   0   2  979.70   70.39
   7   0  -2  848.42   68.19
  -7   0   2  985.20   75.59
   6   0  -2  579.34   52.19
  -6   0   2  653.83   55.39
  -6   0   2  657.93   58.59
   6   0  -2  562.24   41.90
   6   0  -2  611.04   42.10
  -6   0   2  633.54   47.50
  -6   0   2  584.84   50.59
  -6   0   2  599.64   42.70
   6   0  -2  591.94   55.69
   6   0  -2  648.14   62.59
   5   0  -2 3604.44  173.68
   5   0  -2 3478.65  148.09
   5   0  -2 3136.49  153.58
  -5   0   2 3279.87  170.48
  -5   0   2 3492.15  156.08
  -5   0   2 3646.44  166.38
  -5   0   2 3442.66  166.28
  -5   0   2 3268.67  147.49
   5   0  -2 3320.87  161.08
  -4   0   2 2104.19  103.49
  -4   0   2 1846.12  106.89
   4   0  -2 1991.50   88.99
   4   0  -2 1953.40  108.69
  -4   0   2 2095.39   90.09
  -4   0   2 2010.80   98.29
   4   0  -2 2038.90  101.19
   4   0  -2 1879.01  101.89
   3   0  -2  926.61   57.29
   3   0  -2  864.01   51.09
  -3   0   2  827.52   53.59
   3   0  -2  879.11   53.59
  -3   0   2  952.10   51.79
   3   0  -2  888.41   42.80
  -3   0   2  821.92   55.49
  -3   0   2  888.61   51.99
   3   0  -2  890.41   52.19
  -3   0   2  900.91   53.39
  -2   0   2  101.19   15.00
   2   0  -2   93.99   15.30
  -2   0   2   64.89   13.00
   2   0  -2   57.99   13.00
  -2   0   2   86.59   15.80
   2   0  -2   87.89   13.50
  -2   0   2   78.99   13.00
  -2   0   2   91.19   14.80
   2   0  -2   83.99   15.10
   2   0  -2   91.59   14.80
   1   0  -2 4986.90  211.18
   1   0  -2 5289.77  211.18
  -1   0   2 4801.12  210.38
  -1   0   2 5099.69  210.98
  -1   0   2 5087.19  210.88
   1   0  -2 5086.49  211.58
   1   0  -2 4980.70  209.68
  -1   0   2 5213.18  206.78
   1   0  -2 5086.49  206.48
  -1   0   2 5302.27  210.68
   1   0  -2 5028.50  210.38
   0   0   2 7330.47  290.57
   0   0   2 7022.00  294.97
   0   0  -2 7113.09  296.97
   0   0  -2 7326.17  295.57
   0   0   2 7285.97  293.57
   0   0  -2 7486.65  295.77
   0   0   2 7217.98  294.57
   0   0  -2 7449.85  294.47
   0   0  -2 6872.51  292.57
   0   0  -2 7280.17  290.67
   0   0   2 7102.79  296.37
   0   0   2 7350.96  295.27
   1   0   2   22.40    8.80
  -1   0  -2   28.00   10.30
   1   0   2   41.20   11.20
  -1   0  -2   39.40    7.50
   1   0   2   30.80   10.90
  -1   0  -2   36.30   11.20
   1   0   2   34.90    6.70
  -1   0  -2   38.50   11.10
   1   0   2   38.70   10.50
  -2   0  -2   53.89   15.40
  -2   0  -2    5.10   19.00
   2   0   2   53.49   14.10
   2   0   2   59.49    7.80
  -2   0  -2   45.70   14.60
  -2   0  -2   32.50    7.40
   2   0   2   29.50   13.10
  -2   0  -2   57.19   14.90
  -2   0  -2   47.40   14.90
  -2   0  -2   40.50   12.40
   2   0   2   43.10   14.90
   2   0   2   39.10   13.40
   3   0   2  301.97   31.10
  -3   0  -2  315.97   30.80
  -3   0  -2  228.58   34.10
   3   0   2  276.47   30.00
  -3   0  -2  212.08   29.80
   3   0   2  301.57   29.20
  -3   0  -2  306.27   31.50
  -3   0  -2  275.17   30.70
   3   0   2  262.37   16.80
   3   0   2  275.17   29.80
   4   0   2 6252.27  269.27
  -4   0  -2 6604.34  266.77
  -4   0  -2 5747.73  270.57
  -4   0  -2 5981.70  264.27
  -4   0  -2 6022.30  266.17
   4   0   2 6121.29  267.77
   4   0   2 5983.60  265.37
   4   0   2 6392.86  273.27
   4   0   2 5874.31  242.18
   4   0   2 6229.88  265.07
  -4   0  -2 5884.31  265.77
   4   0   2 5871.71  241.78
  -4   0  -2 5712.83  271.37
   5   0   2  832.02   63.49
   5   0   2  870.41   70.19
  -5   0  -2  731.13   55.99
   5   0   2  772.32   39.00
  -5   0  -2  709.73   60.89
   5   0   2  766.62   58.59
  -5   0  -2  839.02   60.09
   5   0   2  731.93   59.69
  -5   0  -2  824.32   62.49
   5   0   2  704.73   58.99
   5   0   2  704.53   38.60
  -5   0  -2  756.92   63.09
   6   0   2   65.79   25.20
   6   0   2   88.99   31.90
  -6   0  -2   65.49   27.40
   6   0   2   74.19   29.60
   6   0   2   76.99   13.00
  -6   0  -2  101.29   31.50
   6   0   2   79.89   12.10
   6   0   2   80.69   34.00
  -6   0  -2   49.40   29.60
  -6   0  -2  134.19   36.40
   6   0   2   56.49   33.30
  -6   0  -2   91.69   24.00
   7   0   2  428.36   29.10
   7   0   2  385.56   54.89
  -7   0  -2  357.16   52.39
  -7   0  -2  501.65   55.49
   7   0   2  448.76   62.49
  -7   0  -2  421.06   59.59
  -7   0  -2  354.66   51.19
   7   0   2  361.56   52.69
   7   0   2  410.86   61.09
   7   0   2  409.76   28.50
   7   0   2  465.05   61.89
  -7   0  -2  439.86   58.19
   8   0   2  712.33   70.69
   8   0   2  869.31   85.49
   8   0   2  808.62   44.70
  -8   0  -2  689.43   77.59
  -8   0  -2  770.12   79.89
   8   0   2  684.33   74.89
  -8   0  -2  791.42   86.49
   8   0   2  802.22   44.00
   8   0   2  775.22   72.59
   8   0   2  795.32   97.09
  -8   0  -2  935.81   81.79
  -8   0  -2  680.03   63.79
  -9   0  -2  684.33   81.49
  -9   0  -2  709.73   85.89
  -9   0  -2  453.85   74.39
   9   0   2  582.14   86.69
   9   0   2  620.94   38.70
   9   0   2  552.54   94.39
   9   0   2  659.13   39.30
  -9   0  -2  488.05   74.89
   9   0   2  593.74   76.99
  -9   0  -2  641.94   78.29
   9   0   2  486.35   70.89
  -9   0  -2  621.84   85.49
 -10   0  -2   93.49   64.09
  10   0   2  -97.89   69.29
 -10   0  -2  -69.29   54.29
  10   0   2    5.40   14.90
 -10   0  -2   89.89   55.59
 -10   0  -2  -93.19   55.69
  10   0   2   12.90   46.30
 -10   0  -2   75.59   63.29
  10   0   2   93.39   61.59
  10   0   2   13.70   17.00
 -10   0  -2   61.29   50.09
  11   0   2  314.27  128.69
 -11   0  -2  439.16   78.19
  11   0   2  388.56   75.19
  11   0   2  360.86   25.50
 -11   0  -2  414.86   94.89
 -11   0  -2  264.57   68.19
 -11   0  -2  438.46   81.49
 -11   0  -2  274.97   86.79
 -11   0  -2  370.96   91.89
  11   0   2  292.77   23.70
  11   0   2  466.95   82.69
  12   0   2  383.86   86.19
 -12   0  -2  406.36   89.89
 -12   0  -2  415.66   76.49
 -12   0  -2  434.86   78.59
  12   0   2  292.87   86.79
 -12   0  -2  318.37  113.99
 -14   0  -2   97.19   93.69
 -14   0  -2  117.59   91.09
  14   0   2   13.40   98.99
  14   0   2  190.88  164.58
 -14   0  -2   27.70  135.89
 -14   0  -2 -112.69  112.69
 -15  -1   2  369.36  105.49
 -15  -1   2  330.07   86.59
 -15  -1   2  793.12  301.77
 -15  -1   2  349.17  122.59
  15   1  -2  250.77   60.99
 -15   1   2  420.66  123.79
 -15   1   2  252.37   77.99
  15   1  -2   93.29  164.88
 -14  -1   2  103.09  152.48
 -14  -1   2  152.88   92.79
 -14  -1   2  310.37  111.49
 -14  -1   2  344.77   76.69
  14  -1  -2  232.18   47.80
 -14  -1   2  336.07   81.89
  14   1  -2  449.66   57.69
 -14   1   2  365.86   67.59
  14   1  -2  381.56   93.69
 -14   1   2  350.56  167.88
 -14   1   2  243.98   93.19
  13  -1  -2  154.48   37.60
 -13  -1   2   42.50   56.39
  13  -1  -2   59.49   67.69
 -13  -1   2   75.79   71.99
 -13  -1   2  235.28  103.69
 -13  -1   2    4.30   84.09
 -13   1   2  367.86  114.59
 -13   1   2  160.98   78.69
  13   1  -2  309.97   87.79
  13   1  -2  227.18   76.49
 -13   1   2   61.59   73.19
 -13   1   2  197.48   90.59
 -13   1   2  109.49   48.00
 -12  -1   2 -134.69   96.89
  12  -1  -2   -3.80   30.50
 -12  -1   2   80.59   63.89
  12  -1  -2  -81.09  109.49
 -12  -1   2  129.29   74.79
 -12  -1   2   68.79   84.79
 -12  -1   2   31.80   61.09
  12   1  -2 -116.89  120.89
 -12   1   2   77.09   53.19
  12   1  -2   20.20   34.20
  12   1  -2  -92.59  107.79
 -12   1   2   68.59   70.09
 -12   1   2   31.30   63.09
  12   1  -2  -88.39   60.19
 -12   1   2   39.20   61.59
  12   1  -2   46.70   58.29
 -12   1   2  140.69   85.49
 -12   1   2   -3.60   78.49
 -11  -1   2  989.60   95.09
  11  -1  -2  871.61   75.89
  11  -1  -2  942.71   68.69
  11  -1  -2  942.21  114.99
  11  -1  -2  707.43   88.89
 -11  -1   2  853.41   76.29
 -11  -1   2  834.22  100.59
 -11  -1   2  907.61   88.69
 -11  -1   2  726.03  129.89
 -11  -1   2 1057.59  118.19
 -11   1   2  791.92   89.09
  11   1  -2  881.21   87.09
 -11   1   2  798.82  106.29
 -11   1   2  918.71  109.09
 -11   1   2  980.70   93.99
 -11   1   2 1018.90  117.99
  11   1  -2 1166.38  132.79
  11   1  -2  876.21  101.39
 -11   1   2 1015.70   75.09
  11   1  -2  853.91   68.89
 -11   1   2  946.71   84.09
 -10  -1   2  908.91   99.19
 -10  -1   2  979.30   77.79
  10  -1  -2  793.52  115.49
  10  -1  -2  753.12   60.09
 -10  -1   2 1020.40   94.59
 -10  -1   2  996.00   83.29
  10  -1  -2  751.42   83.59
  10  -1  -2  910.61   70.09
  10  -1  -2  957.70   93.89
 -10  -1   2  867.11   69.29
 -10   1   2  998.70   75.39
  10   1  -2  924.11  107.19
  10   1  -2  863.61   90.39
 -10   1   2  887.41  101.89
 -10   1   2  840.92   64.29
  10   1  -2  808.32  113.59
  10   1  -2  943.01   77.19
 -10   1   2  898.91   93.19
 -10   1   2 1023.60   96.79
 -10   1   2  891.51   92.49
 -10   1   2  932.41   83.49
  -9  -1   2  205.98   41.10
   9  -1  -2  153.48   40.30
  -9  -1   2  263.07   60.69
  -9  -1   2  278.47   51.49
  -9  -1   2  277.17   45.90
   9  -1  -2  209.78   32.80
  -9  -1   2  178.58   51.69
  -9  -1   2  211.68   49.30
   9  -1  -2  160.58   48.90
   9  -1  -2  252.77   60.19
   9  -1  -2  148.99   26.90
  -9  -1   2  121.59   29.80
  -9   1   2  180.58   42.30
  -9   1   2  214.58   40.90
   9   1  -2  154.08   63.19
   9   1  -2  249.58   63.39
  -9   1   2  194.58   32.70
   9   1  -2  129.89   30.00
  -9   1   2  175.88   43.60
   9   1  -2  253.27   40.00
   9   1  -2  218.38   46.80
  -9   1   2  130.29   47.50
  -8  -1   2    2.00   19.00
  -8  -1   2   56.09   37.90
   8  -1  -2   66.59   28.30
   8  -1  -2   76.99   39.80
  -8  -1   2   13.00   28.00
  -8  -1   2   -3.80   29.00
   8  -1  -2   -7.60   16.10
   8  -1  -2   42.80   19.60
  -8  -1   2  -36.40   36.50
  -8  -1   2  -33.30   31.10
  -8  -1   2   39.60   35.80
   8  -1  -2   -7.20   45.60
  -8   1   2   43.30   34.20
   8   1  -2  -48.20   27.20
  -8   1   2  -21.00   26.00
  -8   1   2   -8.60   38.50
  -8   1   2   34.40   39.70
  -8   1   2   17.30   16.50
   8   1  -2   42.30   17.50
  -8   1   2   26.40   31.50
  -8   1   2    1.90   25.60
  -7  -1   2  409.76   43.00
  -7  -1   2  400.86   51.99
  -7  -1   2  331.57   50.39
   7  -1  -2  444.56   36.00
   7  -1  -2  446.46   46.40
   7  -1  -2  345.27   31.80
  -7  -1   2  461.25   51.69
  -7  -1   2  387.46   46.00
  -7  -1   2  334.57   36.40
   7   1  -2  388.56   36.40
  -7   1   2  415.86   42.00
   7   1  -2  442.06   59.19
  -7   1   2  467.15   54.39
  -7   1   2  386.56   50.49
   7   1  -2  440.86   41.60
   7   1  -2  343.67   46.50
  -7   1   2  458.85   59.19
  -7   1   2  394.66   36.60
  -7   1   2  413.66   53.59
  -6  -1   2 1445.96   86.69
   6  -1  -2 1601.14   91.69
  -6  -1   2 1568.24   87.69
  -6  -1   2 1550.24   95.79
   6  -1  -2 1690.63   77.79
   6  -1  -2 1574.44   84.39
   6  -1  -2 1630.04  105.39
  -6  -1   2 1564.94   96.09
  -6  -1   2 1452.25   99.79
   6  -1  -2 1671.63   96.89
  -6   1   2 1619.14   85.69
   6   1  -2 1618.44   99.19
  -6   1   2 1660.63  104.79
  -6   1   2 1405.76   95.09
   6   1  -2 1548.65   86.19
  -6   1   2 1614.74   78.59
   6   1  -2 1617.74  105.89
  -6   1   2 1502.05   94.49
   6   1  -2 1635.34   85.29
   6   1  -2 1626.24   96.89
  -5  -1   2  580.74   53.09
  -5  -1   2  611.84   44.00
  -5  -1   2  636.54   51.19
  -5  -1   2  526.45   47.30
   5  -1  -2  572.24   44.30
   5  -1  -2  549.85   33.60
   5  -1  -2  575.54   40.60
  -5  -1   2  594.04   41.90
  -5  -1   2  624.14   41.90
  -5   1   2  627.44   48.50
  -5   1   2  651.33   49.50
  -5   1   2  534.75   33.50
  -5   1   2  582.74   43.60
   5   1  -2  575.54   42.00
   5   1  -2  521.65   49.20
   5   1  -2  631.74   56.39
  -5   1   2  585.64   52.09
   5   1  -2  523.95   46.60
   4  -1  -2  364.86   37.70
   4  -1  -2  306.37   18.90
  -4  -1   2  306.77   34.00
  -4  -1   2  357.16   31.30
   4  -1  -2  316.57   33.00
  -4  -1   2  326.77   29.40
   4  -1  -2  310.77   29.20
  -4  -1   2  286.07   26.30
   4  -1  -2  311.37   29.50
  -4  -1   2  311.17   32.10
  -4  -1   2  290.57   34.20
   4   1  -2  300.97   31.40
   4   1  -2  303.27   25.30
  -4   1   2  314.57   31.40
  -4   1   2  339.47   34.30
  -4   1   2  314.57   30.80
  -4   1   2  304.27   32.00
   4   1  -2  339.67   28.70
  -4   1   2  305.57   28.30
  -4   1   2  322.37   20.00
   4   1  -2  318.87   36.90
  -3  -1   2  266.57   29.20
  -3  -1   2  262.07   22.30
  -3  -1   2  253.47   24.80
   3  -1  -2  274.87   14.00
  -3  -1   2  246.78   24.50
  -3  -1   2  216.28   44.80
  -3  -1   2  275.17   25.50
   3  -1  -2  282.27   29.30
   3  -1  -2  273.37   23.80
  -3   1   2  290.87   27.60
   3   1  -2  239.58   24.70
   3   1  -2  286.47   29.70
  -3   1   2  249.08   26.60
  -3   1   2  263.97   25.20
   3   1  -2  280.97   26.50
   3   1  -2  246.78   21.50
  -3   1   2  309.37   26.90
   3   1  -2  284.67   23.70
   3   1  -2  238.48   26.10
  -2  -1   2  451.35   31.50
  -2  -1   2  455.55   34.30
   2  -1  -2  423.66   30.80
   2  -1  -2  387.96   29.60
  -2  -1   2  436.86   29.90
  -2  -1   2  425.16   27.40
   2  -1  -2  386.16   19.60
   2  -1  -2  423.56   29.50
  -2  -1   2  416.66   30.60
  -2   1   2  433.86   31.70
  -2   1   2  425.06   29.60
   2   1  -2  372.86   28.90
   2   1  -2  357.86   29.30
  -2   1   2  414.06   29.00
   2   1  -2  413.36   30.30
   2   1  -2  386.56   26.80
  -2   1   2  374.66   30.00
   2   1  -2  467.35   34.30
  -2   1   2  350.06   28.80
  -1  -1   2 1284.17   61.89
  -1  -1   2 1190.18   60.69
  -1  -1   2 1236.88   61.19
   1  -1  -2 1249.18   62.19
   1  -1  -2 1312.87   62.49
   1  -1  -2 1225.68   57.69
  -1  -1   2 1232.78   64.59
   1  -1  -2 1204.08   60.79
   1  -1  -2 1267.87   61.19
   1  -1  -2 1201.68   56.39
  -1  -1   2 1226.08   59.69
  -1   1   2 1259.87   58.29
   1   1  -2 1258.97   60.19
  -1   1   2 1252.07   61.29
  -1   1   2 1212.98   61.59
  -1   1   2 1232.28   56.19
  -1   1   2 1224.98   62.99
   1   1  -2 1206.08   64.49
   1   1  -2 1248.88   61.59
  -1   1   2 1341.57   62.09
   1   1  -2 1196.78   60.59
   1   1  -2 1213.48   61.49
   1   1  -2 1286.07   60.69
   0  -1   2  149.59   21.30
   0  -1   2  151.98   16.60
   0  -1  -2  138.79   16.70
   0  -1   2  148.39   16.30
   0  -1  -2  149.39   14.50
   0  -1   2  161.98   14.50
   0  -1  -2  165.38   14.00
   0  -1  -2  168.68   17.40
   0  -1  -2  155.38   15.90
   0  -1  -2  180.68   18.80
   0  -1   2  141.59   15.10
   0   1  -2  194.68   17.90
   0   1   2  174.08   17.60
   0   1   2  172.18   17.80
   0   1  -2  118.59   19.10
   0   1  -2  144.49   16.20
   0   1  -2  147.79   15.70
   0   1   2  142.79   14.90
   0   1   2  144.49   17.30
   0   1  -2  188.98   15.10
   0   1   2  183.48   17.10
   0   1  -2  181.88   17.90
   0   1   2  135.69   13.30
   1  -1   2  123.19   18.80
  -1  -1  -2  172.18   19.60
   1  -1   2  164.08   18.30
   1  -1   2  187.88   13.10
  -1  -1  -2  152.58   17.20
  -1  -1  -2  160.08   16.50
  -1  -1  -2  181.78   20.70
   1  -1   2  165.88   18.40
  -1  -1  -2  168.88   15.60
  -1  -1  -2  136.99   20.10
  -1   1  -2  145.69   16.60
  -1   1  -2  196.28   19.90
  -1   1  -2  154.98   12.60
   1   1   2  163.78   19.40
  -1   1  -2  151.88   19.50
  -1   1  -2  138.09   19.10
   1   1   2  164.38   14.80
   1   1   2  146.69   19.50
   1   1   2  193.08   21.30
   2  -1   2  956.90   53.59
   2  -1   2  968.90   55.69
  -2  -1  -2  827.12   45.60
  -2  -1  -2  897.21   52.69
   2  -1   2  798.42   58.09
  -2  -1  -2  813.52   56.89
  -2  -1  -2  948.11   57.89
  -2  -1  -2  887.81   54.49
   2  -1   2  889.81   39.00
  -2  -1  -2  795.12   55.39
  -2  -1  -2  889.31   52.49
  -2   1  -2  854.11   54.89
  -2   1  -2  930.81   54.89
   2   1   2  863.01   54.59
  -2   1  -2  928.21   39.10
   2   1   2  940.31   53.49
  -2   1  -2  906.51   54.69
   2   1   2  901.71   54.59
  -2   1  -2  833.52   51.09
   2   1   2  912.21   45.30
   2   1   2  887.71   51.79
   2   1   2  971.70   57.79
   3  -1   2 1775.12   89.39
  -3  -1  -2 1689.63   90.99
  -3  -1  -2 1596.94   89.99
  -3  -1  -2 1782.62   91.09
   3  -1   2 1660.43   91.09
  -3  -1  -2 1615.94   93.39
   3  -1   2 1661.33   87.79
   3   1   2 1581.64   88.89
  -3   1  -2 1630.64   87.29
   3   1   2 1658.93   75.59
  -3   1  -2 1748.63   89.59
   3   1   2 1671.83   91.79
   3   1   2 1600.54   88.99
  -3   1  -2 1749.32   96.29
  -3   1  -2 1539.15   89.89
   3   1   2 1527.95   87.09
  -3   1  -2 1666.73   88.29
   4  -1   2  110.29   26.10
   4  -1   2   89.49   22.20
  -4  -1  -2   74.49   19.60
   4  -1   2   85.29   20.20
  -4  -1  -2   95.39   23.90
  -4  -1  -2   92.99   20.80
  -4  -1  -2  100.59   30.10
  -4  -1  -2  132.79   27.40
  -4  -1  -2   84.19   21.60
  -4   1  -2   87.09   24.50
   4   1   2   85.89   26.10
   4   1   2  111.79   26.20
   4   1   2  110.59   25.30
   4   1   2  101.89   13.90
  -4   1  -2   69.79   28.00
  -4   1  -2   90.89   22.30
  -4   1  -2   88.29   22.00
  -4   1  -2  117.59   22.90
  -4   1  -2  110.79   23.50
   4   1   2   94.79   24.80
   4   1   2   63.19   18.10
  -5  -1  -2 1660.73  102.09
   5  -1   2 1691.13   99.89
  -5  -1  -2 1705.43   94.99
  -5  -1  -2 1560.24  100.59
  -5  -1  -2 1526.25   95.29
   5  -1   2 1778.72  102.69
   5  -1   2 1577.04   93.99
  -5  -1  -2 1666.63   99.59
  -5  -1  -2 1673.13   98.79
   5   1   2 1487.45   92.79
   5   1   2 1613.64   78.69
   5   1   2 1706.63   78.79
  -5   1  -2 1763.22   95.69
  -5   1  -2 1799.82   99.59
  -5   1  -2 1547.55   94.89
   5   1   2 1578.94  102.29
  -5   1  -2 1476.55  102.59
   5   1   2 1619.94   96.59
   5   1   2 1584.74   99.19
  -5   1  -2 1778.92  100.29
   5   1   2 1688.63  103.49
  -5   1  -2 1726.83  102.99
   6  -1   2 1064.89   75.19
   6  -1   2 1103.99   78.19
   6  -1   2 1245.08   91.99
   6  -1   2 1175.38   83.59
  -6  -1  -2 1078.29   75.09
  -6  -1  -2 1116.79   84.89
  -6  -1  -2 1078.59   75.39
  -6  -1  -2 1069.29   84.99
   6  -1   2  998.30   80.89
  -6  -1  -2  999.70   78.89
   6  -1   2  969.80   46.40
  -6  -1  -2 1167.78   82.29
   6   1   2 1001.20   83.99
   6   1   2 1126.09   77.09
  -6   1  -2 1018.30   81.99
  -6   1  -2 1089.69   82.79
  -6   1  -2 1174.08   80.39
  -6   1  -2 1200.98   81.89
   6   1   2 1056.09   74.49
  -6   1  -2 1192.08   83.49
  -6   1  -2 1162.98   77.39
   6   1   2 1130.79   58.59
   6   1   2 1021.30   83.99
   6   1   2 1066.69   79.99
  -7  -1  -2  458.75   61.19
  -7  -1  -2  555.94   64.79
   7  -1   2  536.25   25.20
  -7  -1  -2  461.55   51.59
   7  -1   2  496.45   52.89
   7  -1   2  475.75   56.79
  -7  -1  -2  479.75   61.19
   7  -1   2  560.64   25.50
  -7  -1  -2  544.15   63.89
  -7  -1  -2  551.54   59.39
   7   1   2  577.74   39.00
  -7   1  -2  475.35   60.89
  -7   1  -2  525.35   60.19
   7   1   2  499.05   60.69
   7   1   2  445.66   60.69
  -7   1  -2  609.84   61.19
  -7   1  -2  543.25   51.59
   7   1   2  483.75   73.99
   7   1   2  585.04   67.29
  -7   1  -2  570.44   63.09
   8  -1   2  -58.69   45.20
   8  -1   2   -2.20    6.10
  -8  -1  -2   43.20   39.50
   8  -1   2  -49.00   32.70
   8  -1   2    7.30   32.70
   8  -1   2   70.99   46.80
   8  -1   2  -37.10   48.80
  -8  -1  -2  -62.19   42.10
  -8  -1  -2  -35.90   37.80
  -8  -1  -2   32.40   41.20
  -8   1  -2    1.10   42.30
  -8   1  -2   66.29   39.50
   8   1   2  -20.70   30.80
   8   1   2  -63.99   40.00
  -8   1  -2   67.59   33.50
  -8   1  -2   -3.70   42.00
   8   1   2   48.90   38.30
   8   1   2   18.80   52.99
   8   1   2    5.40   17.60
  -8   1  -2   62.99   43.80
  -8   1  -2  -23.70   26.70
   8   1   2   20.10   49.00
   9  -1   2  707.13  101.49
  -9  -1  -2  627.44   96.49
   9  -1   2  576.74   71.79
   9  -1   2  778.22   93.59
  -9  -1  -2  655.53   82.69
  -9  -1  -2  682.63   83.09
  -9  -1  -2  541.35   82.29
  -9  -1  -2  608.44   80.89
  -9  -1  -2  503.15   71.69
  -9   1  -2  561.64   84.49
  -9   1  -2  673.03   70.69
   9   1   2  802.32   90.59
   9   1   2  843.22  100.39
  -9   1  -2  558.04   81.09
  -9   1  -2  605.34   79.69
   9   1   2  633.54   47.80
  -9   1  -2  658.73   85.59
 -10  -1  -2 1531.75  131.39
  10  -1   2 1278.47  136.39
 -10  -1  -2 1365.26  127.49
 -10  -1  -2 1467.55  116.09
 -10  -1  -2 1382.76  117.29
  10  -1   2 1455.75  117.39
 -10  -1  -2 1562.34  121.89
 -10   1  -2 1361.06  114.29
  10   1   2 1599.04   79.99
 -10   1  -2 1311.97  116.89
 -10   1  -2 1524.15  125.19
  10   1   2 1523.05  119.89
 -10   1  -2 1530.35  135.79
  10   1   2 1323.37  143.99
  10   1   2 1548.95  124.79
 -10   1  -2 1582.44  130.79
  10   1   2 1399.46  137.19
 -10   1  -2 1524.75  127.69
 -11  -1  -2  290.97   91.19
 -11  -1  -2  396.66   66.69
 -11  -1  -2  224.98   80.79
 -11  -1  -2  428.46   88.59
 -11  -1  -2  239.68   68.29
  11  -1   2  320.87   79.19
 -11  -1  -2  185.68   73.29
  11  -1   2  261.47  116.89
 -11   1  -2  315.77   83.29
  11   1   2  383.56   79.59
  11   1   2  383.86   40.80
  11   1   2  304.77   82.39
 -11   1  -2  226.18   84.69
 -11   1  -2  400.76   88.99
  11   1   2  298.57  112.49
 -11   1  -2  332.67   71.09
 -11   1  -2  212.58   60.89
  11   1   2  272.07  122.09
 -11   1  -2  460.65   77.29
  12  -1   2   47.60   99.69
 -12  -1  -2  -90.29   61.89
 -12  -1  -2  221.88  104.29
 -12  -1  -2  127.09   81.09
 -12  -1  -2  -14.40   63.69
  12  -1   2  -54.09   85.79
 -12  -1  -2  -28.80   80.99
 -12  -1  -2 -206.18  100.39
  12   1   2   17.40   27.20
 -12   1  -2  -20.20  130.09
  12   1   2   86.19   77.89
  12   1   2  143.19   87.79
 -12   1  -2  -70.89   59.19
 -12   1  -2  142.19   69.39
 -12   1  -2  -37.70   80.99
 -12   1  -2  -91.59   98.19
 -13  -1  -2  162.48   79.09
 -13  -1  -2   70.19  142.99
  13  -1   2    6.20  112.09
 -13  -1  -2  -55.29   99.89
 -13  -1  -2   34.80   75.29
 -13  -1  -2  148.39  108.29
 -13  -1  -2  414.86  138.39
 -13   1  -2  242.78   84.49
 -13   1  -2  141.49   89.99
 -13   1  -2  259.37  106.69
  13   1   2  146.99   89.79
  14  -1   2  464.85  168.88
 -14  -1  -2  364.06  254.87
 -14  -1  -2  377.16  102.69
 -14  -1  -2  345.37  121.39
 -14   1  -2  545.85  102.09
 -14   1  -2  706.03  139.49
 -14   1  -2  585.64  219.88
 -14   1  -2  517.75  109.99
 -15  -2   2  -78.99  123.99
 -15  -2   2  -77.09  222.78
  15  -2  -2  -36.10   44.80
 -15  -2   2  105.29   97.29
 -15  -2   2   -9.60   98.09
 -15  -2   2   83.69   79.69
 -15  -2   2  -72.79  199.38
 -15   2   2 -215.08  109.59
  15   2  -2  -11.30   60.59
 -15   2   2 -223.58  107.39
  15   2  -2 -124.39  107.99
 -15   2   2   -2.50   69.69
 -15   2   2   78.19  106.19
 -14  -2   2  -89.49   74.39
 -14  -2   2   43.30   85.29
 -14  -2   2  -28.70   73.69
 -14  -2   2 -234.18  155.28
 -14  -2   2  -43.50   98.59
 -14  -2   2  -36.60   90.09
  14  -2  -2  -57.39   38.20
  14  -2  -2   71.59   78.89
 -14  -2   2  152.78  206.68
  14   2  -2  -91.49   84.69
  14   2  -2   51.19   93.79
 -14   2   2 -113.19   83.29
 -14   2   2  186.88  103.39
 -14   2   2  238.08  146.99
  14   2  -2   82.79   54.79
 -14   2   2  -41.20   53.09
 -13  -2   2   48.70  113.59
 -13  -2   2   45.10   73.09
 -13  -2   2  215.08   98.29
 -13  -2   2  -64.69   76.29
 -13  -2   2   48.80   64.89
  13  -2  -2    3.30   64.99
 -13  -2   2    3.70   86.09
  13  -2  -2    5.70   34.00
 -13   2   2  -28.00   71.19
  13   2  -2  -78.29   43.40
  13   2  -2 -119.09   75.39
 -13   2   2  127.39   64.69
 -13   2   2 -141.29   72.69
 -13   2   2  101.39  143.59
 -13   2   2  -47.80   42.90
 -13   2   2  -61.59   82.69
 -13   2   2 -114.99   94.89
  13   2  -2  -86.79   68.39
 -12  -2   2  117.39   68.49
  12  -2  -2  126.59   33.60
 -12  -2   2  106.79   73.99
 -12  -2   2   67.59   68.09
  12  -2  -2   74.39   46.20
  12  -2  -2  198.08  108.89
 -12  -2   2   25.10   68.09
  12   2  -2  145.19   64.19
 -12   2   2   30.80   57.99
  12   2  -2  -87.29  122.49
  12   2  -2  150.98   39.70
 -12   2   2  238.68   88.69
  12   2  -2  179.48  117.79
 -12   2   2   10.60   68.09
 -11  -2   2  -56.79   50.59
 -11  -2   2   80.69   53.39
  11  -2  -2   58.79   75.29
  11  -2  -2   15.60   26.00
 -11  -2   2    8.60   37.40
 -11  -2   2  -61.99   54.49
 -11  -2   2   92.79   56.29
 -11  -2   2    5.30   60.69
 -11  -2   2  -10.00   74.19
  11  -2  -2   22.50   37.40
  11   2  -2  164.88   91.09
  11   2  -2   37.20   49.60
 -11   2   2  -27.80   56.49
 -11   2   2   23.30   66.49
  11   2  -2   -6.30   51.49
 -11   2   2   78.59   30.40
 -11   2   2   87.99   44.70
 -11   2   2  177.78   77.59
  11   2  -2   30.60   90.79
 -11   2   2   75.79   53.69
  11   2  -2   40.30   33.20
  10  -2  -2   16.20   29.00
  10  -2  -2    4.40   70.69
 -10  -2   2   30.50   58.99
 -10  -2   2   -2.10   41.00
  10  -2  -2   48.70   58.79
 -10  -2   2    9.60   43.60
 -10  -2   2  -13.80   31.80
 -10  -2   2   12.60   45.70
 -10  -2   2   -5.30   46.00
 -10  -2   2    9.60   48.20
  10  -2  -2  -10.40   23.60
 -10   2   2   65.09   46.60
 -10   2   2   23.80   36.00
  10   2  -2  -40.40   63.09
 -10   2   2   19.80   24.20
 -10   2   2  117.29   52.59
  10   2  -2    6.90   41.90
  10   2  -2  115.89   78.19
  10   2  -2   35.00   27.40
 -10   2   2  -21.90   49.80
  10   2  -2   41.50   38.00
 -10   2   2   18.80   62.59
 -10   2   2   63.59   44.20
   9  -2  -2  -19.10   18.80
   9  -2  -2   24.70   56.49
  -9  -2   2   39.40   33.10
  -9  -2   2   16.60   39.10
   9  -2  -2    3.20   22.90
  -9  -2   2  -64.29   44.30
  -9  -2   2  -34.90   34.90
   9  -2  -2   -7.70   44.10
  -9  -2   2   65.09   36.80
  -9   2   2   24.50   21.10
  -9   2   2   33.70   29.40
  -9   2   2    1.90   33.80
   9   2  -2   -1.40   34.80
  -9   2   2  -43.40   35.80
  -9   2   2  -20.00   42.60
  -9   2   2   98.39   50.99
   9   2  -2   68.89   33.20
  -8  -2   2   18.30   30.80
   8  -2  -2    3.60   43.10
  -8  -2   2   -0.30   32.20
  -8  -2   2   -0.80   36.20
  -8  -2   2   42.90   28.20
  -8  -2   2    2.80   21.30
  -8  -2   2  -29.50   36.20
   8   2  -2   45.10   49.80
  -8   2   2   77.49   27.80
   8   2  -2   14.80   45.10
   8   2  -2   17.50   27.50
   8   2  -2   41.50   26.70
  -8   2   2   31.60   28.20
  -8   2   2   72.59   36.90
   8   2  -2    3.90   18.80
  -8   2   2   74.99   43.70
  -8   2   2   89.39   36.00
  -8   2   2   83.29   40.00
  -7  -2   2  251.97   39.20
  -7  -2   2  214.48   29.20
   7  -2  -2  198.68   25.90
  -7  -2   2  315.27   41.60
  -7  -2   2  277.17   45.50
  -7  -2   2  214.58   42.80
  -7  -2   2  195.18   38.60
  -7  -2   2  258.57   35.90
   7  -2  -2  210.88   24.20
  -7   2   2  147.19   36.90
   7   2  -2  257.77   29.00
  -7   2   2  274.57   36.10
  -7   2   2  271.87   42.00
   7   2  -2  142.09   77.19
   7   2  -2  237.18   46.90
  -7   2   2  262.27   47.00
  -7   2   2  181.48   25.30
  -7   2   2  210.88   41.00
   7   2  -2  256.87   38.60
  -6  -2   2    5.70   14.90
   6  -2  -2   -8.70   12.20
  -6  -2   2  -29.90   18.30
   6  -2  -2  -23.20   26.60
  -6  -2   2    7.30   20.50
  -6  -2   2  -14.70   17.50
   6  -2  -2  -33.20   20.70
   6  -2  -2    1.90   10.60
  -6  -2   2  -42.10   19.20
   6   2  -2   -8.30   17.20
   6   2  -2   19.90   14.40
   6   2  -2  -26.30   28.90
  -6   2   2    8.20   10.10
  -6   2   2   -8.00   17.90
  -6   2   2   19.20   18.30
   6   2  -2   -5.80   25.00
   6   2  -2   -7.50   21.80
  -6   2   2  -13.80   19.00
  -5  -2   2   45.40   13.10
  -5  -2   2   49.90   20.80
  -5  -2   2   10.80   16.20
  -5  -2   2   41.30   22.90
  -5  -2   2   50.19   17.40
   5  -2  -2   35.40    8.60
   5  -2  -2   72.69   27.30
  -5  -2   2   33.60   30.10
   5  -2  -2   42.50   19.60
  -5  -2   2   48.30   22.20
   5  -2  -2   19.50   11.80
  -5   2   2   45.80   14.80
   5   2  -2   80.99   27.60
  -5   2   2   10.30   15.80
  -5   2   2   40.10   17.50
  -5   2   2   35.70    8.90
   5   2  -2   12.50   18.40
  -5   2   2   38.10   15.20
   5   2  -2   19.50   14.80
   5   2  -2   48.70   18.00
   5   2  -2   19.60   23.60
   4  -2  -2  223.18   33.90
   4  -2  -2  311.97   29.90
  -4  -2   2  189.28   30.70
  -4  -2   2  253.87   28.80
   4  -2  -2  255.17   13.50
  -4  -2   2  219.88   32.90
   4  -2  -2  311.07   35.90
  -4  -2   2  274.17   33.20
  -4  -2   2  293.77   28.60
  -4  -2   2  236.98   23.30
   4   2  -2  260.87   35.50
  -4   2   2  238.78   25.90
   4   2  -2  256.57   30.10
  -4   2   2  200.08   31.00
   4   2  -2  261.17   27.10
  -4   2   2  276.17   27.50
   4   2  -2  264.87   35.70
  -4   2   2  262.37   13.70
  -3  -2   2   24.80   10.90
  -3  -2   2   31.00   11.40
  -3  -2   2   37.70   12.90
   3  -2  -2   42.10   14.80
   3  -2  -2   45.10   13.00
  -3  -2   2   22.10   12.60
  -3  -2   2   41.40   10.80
   3  -2  -2   45.10   12.60
  -3  -2   2   43.30   15.00
   3   2  -2   23.50   12.70
   3   2  -2   23.50    9.50
  -3   2   2   35.60   12.60
  -3   2   2   58.49   13.70
  -3   2   2   21.20   14.60
   3   2  -2   30.90   11.80
   3   2  -2   49.00   14.60
   3   2  -2   28.10   16.80
  -3   2   2   32.40    9.40
  -3   2   2   35.40   11.30
  -2  -2   2  292.77   25.50
   2  -2  -2  310.27   22.90
   2  -2  -2  271.37   15.10
  -2  -2   2  259.97   23.80
  -2  -2   2  250.17   23.80
  -2  -2   2  283.47   29.40
   2  -2  -2  258.97   23.40
   2  -2  -2  263.77   23.50
  -2  -2   2  257.87   20.00
   2  -2  -2  302.77   26.40
   2   2  -2  261.27   27.90
   2   2  -2  254.97   20.10
   2   2  -2  258.17   23.60
   2   2  -2  291.17   25.90
  -2   2   2  273.77   23.60
   2   2  -2  258.47   24.70
  -2   2   2  289.47   24.80
  -2   2   2  317.07   24.90
  -2   2   2  244.68   25.40
  -2   2   2  267.67   22.80
   2   2  -2  276.57   25.60
  -2   2   2  272.27   15.10
  -1  -2   2  320.37   21.80
  -1  -2   2  325.47   24.60
   1  -2  -2  317.77   25.80
   1  -2  -2  345.87   25.60
  -1  -2   2  347.97   23.80
   1  -2  -2  290.17   19.20
   1  -2  -2  319.47   21.30
   1  -2  -2  349.96   24.00
  -1  -2   2  323.67   30.60
   1   2  -2  289.57   28.50
  -1   2   2  323.87   24.50
  -1   2   2  325.67   21.20
   1   2  -2  275.77   23.00
   1   2  -2  275.67   24.20
   1   2  -2  324.17   24.20
  -1   2   2  271.67   23.20
  -1   2   2  284.47   25.80
   1   2  -2  333.37   22.90
  -1   2   2  305.77   19.40
  -1   2   2  308.97   24.50
   0  -2  -2  326.07   25.10
   0  -2   2  339.57   32.00
   0  -2  -2  306.47   24.60
   0  -2   2  333.77   23.10
   0  -2   2  323.17   21.80
   0  -2   2  373.06   26.20
   0  -2  -2  312.17   25.20
   0  -2   2  352.16   25.80
   0   2   2  338.17   26.70
   0   2  -2  326.27   31.20
   0   2   2  320.37   24.50
   0   2   2  341.77   24.90
   0   2  -2  314.47   26.50
   0   2  -2  293.47   22.90
   0   2  -2  324.27   23.20
   0   2   2  328.77   25.70
   0   2   2  301.07   27.20
   0   2  -2  306.47   24.70
   0   2  -2  348.37   25.10
   1  -2   2  257.77   17.40
   1  -2   2  244.48   23.50
   1  -2   2  277.47   20.10
  -1  -2  -2  232.28   17.80
   1  -2   2  215.78   18.70
  -1  -2  -2  243.08   22.20
  -1  -2  -2  241.88   24.60
  -1  -2  -2  207.78   24.00
  -1  -2  -2  194.38   23.00
   1  -2   2  245.78   24.30
  -1  -2  -2  264.57   22.20
  -1   2  -2  220.48   23.90
  -1   2  -2  233.08   20.20
   1   2   2  244.38   23.80
  -1   2  -2  226.78   26.00
  -1   2  -2  237.18   21.20
  -1   2  -2  280.27   24.60
   1   2   2  227.38   20.60
   1   2   2  240.68   22.50
   1   2   2  218.88   23.90
  -1   2  -2  229.88   17.00
   1   2   2  227.78   25.30
   2  -2   2   42.60   14.10
  -2  -2  -2   29.20   10.60
  -2  -2  -2   16.30   12.30
   2  -2   2   28.60   11.30
  -2  -2  -2   39.90   12.40
  -2  -2  -2   37.90   23.90
  -2  -2  -2   14.20   12.10
   2  -2   2   39.60    6.10
   2  -2   2   37.30    9.80
   2  -2   2   32.80   10.80
  -2  -2  -2   44.80   14.80
   2   2   2   45.00   16.10
   2   2   2   26.00   11.60
  -2   2  -2   25.70   10.60
   2   2   2   27.50   12.90
   2   2   2   10.40   12.50
  -2   2  -2   34.50   14.30
   2   2   2   16.90    9.60
   2   2   2   48.10   11.80
  -2   2  -2   47.50   11.20
  -2   2  -2   34.10    5.70
  -2   2  -2   40.90   15.30
  -3  -2  -2    3.00   13.00
   3  -2   2    1.20   13.30
   3  -2   2    2.50   10.30
   3  -2   2    6.00   12.60
  -3  -2  -2   -7.30   24.20
  -3  -2  -2  -12.20   16.90
  -3  -2  -2   -8.40   11.10
  -3  -2  -2    3.20   15.40
   3  -2   2   17.60   12.50
  -3  -2  -2  -14.70   14.40
  -3   2  -2  -15.10   14.10
   3   2   2  -14.10   12.60
  -3   2  -2   -5.40   10.70
   3   2   2    9.10   14.50
  -3   2  -2   14.60   11.60
   3   2   2   22.80   15.40
   3   2   2   -3.40    9.40
   3   2   2    4.60   15.70
   3   2   2   -9.10   18.50
   4  -2   2   -0.20   13.10
  -4  -2  -2    9.10   18.80
   4  -2   2   24.70   19.00
  -4  -2  -2   -5.60   14.40
  -4  -2  -2   16.30   15.90
  -4  -2  -2   35.30   25.90
  -4  -2  -2  -14.30   15.50
   4  -2   2   13.40   15.40
   4   2   2   -0.50   14.80
  -4   2  -2   25.80   16.00
   4   2   2    8.70   21.80
   4   2   2    8.50   11.40
   4   2   2  -14.70   19.70
  -4   2  -2   18.20   16.80
   4   2   2   25.60   20.60
  -4   2  -2    6.00   19.90
   4   2   2   25.90   20.70
   5  -2   2   27.70   23.10
  -5  -2  -2   12.00   24.30
  -5  -2  -2   33.00   24.80
  -5  -2  -2   17.00   19.30
  -5  -2  -2   58.39   18.40
  -5  -2  -2   23.00   30.10
  -5  -2  -2   27.40   21.20
   5  -2   2    1.90   22.10
  -5   2  -2   47.20   27.90
   5   2   2    4.00   25.40
  -5   2  -2   78.99   24.50
  -5   2  -2   -0.80   24.50
   5   2   2   77.09   26.90
   5   2   2   44.30   25.50
   5   2   2   38.80   16.10
  -5   2  -2   -4.70   19.10
  -5   2  -2   49.70   21.10
   5   2   2   45.60   15.70
   5   2   2    9.60   25.90
   6  -2   2   21.20   25.80
  -6  -2  -2   86.69   37.30
  -6  -2  -2   32.90   28.20
  -6  -2  -2   33.10   27.50
   6  -2   2  107.39   30.90
  -6  -2  -2   34.90   23.20
   6   2   2   53.89   22.60
   6   2   2   52.39   32.00
   6   2   2  110.19   36.60
  -6   2  -2   23.70   24.60
   6   2   2  102.89   33.20
   6   2   2   84.69   22.80
   6   2   2   73.79   31.50
  -6   2  -2   75.89   29.50
  -6   2  -2   74.79   21.70
  -6   2  -2   48.20   30.90
  -7  -2  -2   20.90   28.10
  -7  -2  -2   30.50   32.00
  -7  -2  -2   65.89   34.90
   7  -2   2   -8.70   29.50
  -7  -2  -2    4.50   32.90
   7  -2   2   28.40   36.80
   7  -2   2   53.69   34.30
  -7  -2  -2   21.10   32.10
  -7  -2  -2   81.19   40.00
  -7   2  -2   -6.90   26.50
   7   2   2   29.40   42.80
  -7   2  -2   79.29   38.40
  -7   2  -2   12.70   30.70
  -7   2  -2   25.10   29.60
   7   2   2   28.30   15.30
   7   2   2  116.69   47.90
  -7   2  -2   17.80   38.80
  -8  -2  -2  -26.90   43.30
  -8  -2  -2   13.70   38.00
  -8  -2  -2   44.60   38.50
   8  -2   2  -21.20   61.69
  -8  -2  -2   -0.50   54.19
  -8  -2  -2   -8.30   31.30
  -8  -2  -2   -6.30   45.00
   8  -2   2   55.49   43.00
  -8   2  -2   33.30   36.40
   8   2   2   26.00   18.10
  -8   2  -2   54.39   46.10
  -8   2  -2   50.29   29.10
  -8   2  -2    0.70   45.20
  -8   2  -2   30.70   43.90
   8   2   2   -0.10   30.60
   8   2   2  -41.50   28.10
  -8   2  -2  -13.40   36.80
   8   2   2   80.49   53.69
  -9  -2  -2   42.20   53.39
   9  -2   2   95.79   57.49
  -9  -2  -2  120.79   41.70
  -9  -2  -2  -14.60   46.00
  -9  -2  -2    4.00   46.30
  -9  -2  -2   53.29   55.19
  -9  -2  -2   55.39   45.80
  -9   2  -2  120.69   62.79
   9   2   2  105.29   53.19
   9   2   2   50.89   20.10
  -9   2  -2   23.20   46.60
   9   2   2   75.29   65.09
   9   2   2  183.58   68.69
  -9   2  -2   94.49   48.50
   9   2   2  111.69   42.60
  -9   2  -2  -25.80   45.20
  -9   2  -2   54.89   39.80
   9   2   2   63.99   29.30
  10  -2   2   43.70   48.30
 -10  -2  -2  -39.00   50.89
 -10  -2  -2  -26.00   45.80
 -10  -2  -2  -75.89   55.49
  10  -2   2  127.19   56.29
  10  -2   2   25.80   71.99
 -10  -2  -2   16.10   47.00
 -10  -2  -2  -77.39   59.99
 -10   2  -2  -17.70   52.09
  10   2   2   17.40   21.80
  10   2   2  -28.80   83.09
 -10   2  -2   20.50   42.90
  10   2   2  -31.90   29.10
 -10   2  -2    8.50   61.89
 -10   2  -2   76.19   52.39
 -10   2  -2 -118.69   66.29
  10   2   2  -25.20   59.39
  10   2   2  -28.80   46.90
  10   2   2   22.10   77.79
  11  -2   2  -75.49   50.99
 -11  -2  -2   73.29   74.59
  11  -2   2   86.79   66.69
 -11  -2  -2   -8.70   75.49
 -11  -2  -2   36.00   84.59
  11  -2   2 -141.39   97.19
 -11  -2  -2  -36.10   51.69
 -11  -2  -2  -70.79   54.19
 -11   2  -2  -81.09   50.39
  11   2   2   68.49  105.89
 -11   2  -2   37.50   68.39
  11   2   2   40.80   76.89
 -11   2  -2   99.79   57.69
 -11   2  -2  121.19   65.79
  11   2   2   73.59  117.09
 -11   2  -2  -29.30   69.79
  11   2   2    0.40   24.10
  11   2   2  -61.39   60.79
  12  -2   2   85.99   89.99
 -12  -2  -2  -69.89   80.79
 -12  -2  -2  -40.40   62.39
 -12  -2  -2  -11.90   78.89
  12  -2   2   61.49   65.09
 -12  -2  -2  -17.60   58.29
 -12  -2  -2  234.18  116.09
  12   2   2  -64.59   67.49
 -12   2  -2 -185.18  112.49
 -12   2  -2  -92.49   63.89
  12   2   2   21.40   37.20
 -12   2  -2   31.80   81.69
 -12   2  -2   59.99   95.39
 -12   2  -2  -73.99   61.19
 -12   2  -2 -158.98   85.39
 -13  -2  -2   56.39  194.48
 -13  -2  -2    7.10   79.49
  13  -2   2  -87.59  109.89
 -13  -2  -2  -87.79   99.99
  13  -2   2   50.79   79.69
 -13  -2  -2  256.37  119.69
 -13  -2  -2  -27.70   66.59
 -13  -2  -2  233.78  148.79
  13   2   2  -55.79  136.09
 -13   2  -2   -4.70   74.29
 -13   2  -2   92.59   92.69
  13   2   2  130.69   82.99
 -13   2  -2   19.20   73.39
 -13   2  -2   44.90  133.69
  13   2   2  -45.20   38.80
 -14  -2  -2   39.00   86.09
 -14  -2  -2 -126.19  106.89
 -14  -2  -2  433.66  200.58
 -14  -2  -2   -0.20  124.39
  14   2   2  -26.00  101.69
 -14   2  -2  -78.89  120.89
 -14   2  -2  163.28  114.19
 -14   2  -2   13.60   88.19
 -14   2  -2  212.58   95.89
  15  -3  -2   52.09   43.70
 -15  -3   2  335.67  129.89
 -15  -3   2  410.66  136.79
 -15  -3   2  309.77   88.19
  15   3  -2  159.88   65.79
  15   3  -2  146.29  140.19
 -15   3   2   94.09   62.49
 -15   3   2  343.57  120.69
 -15   3   2  -79.39  115.49
 -14  -3   2  -43.70   96.59
  14  -3  -2   52.29   39.30
  14  -3  -2  229.98   65.89
 -14  -3   2  171.28   86.99
 -14  -3   2   88.69   71.29
 -14  -3   2  112.69   75.79
 -14  -3   2   26.20  159.68
  14  -3  -2  129.99   85.79
 -14  -3   2  111.09  121.69
  14   3  -2  131.29   60.49
  14   3  -2  237.68  109.69
 -14   3   2  167.98   55.29
 -14   3   2  291.47  136.99
 -14   3   2  102.99  102.49
 -14   3   2   18.60   96.89
 -14   3   2   65.99   71.59
  14   3  -2   78.19   86.09
 -13  -3   2   97.99   60.69
 -13  -3   2  107.09   80.89
  13  -3  -2   96.09   52.79
 -13  -3   2  260.17   91.59
  13  -3  -2   85.19   66.09
 -13  -3   2    5.90   84.89
  13  -3  -2   66.09   35.70
 -13  -3   2   45.50  110.59
 -13  -3   2  -34.30   60.59
 -13  -3   2   -7.70   90.59
 -13   3   2   20.20   78.79
 -13   3   2  146.49   63.49
 -13   3   2  304.37  161.88
  13   3  -2  177.58   75.89
  13   3  -2  227.28   84.19
 -13   3   2  122.19   45.10
  13   3  -2   31.80  154.68
  13   3  -2  162.78   49.99
 -13   3   2  -50.99   91.69
 -13   3   2  -60.99  100.69
 -13   3   2  216.38   72.99
  12  -3  -2   26.90   42.30
 -12  -3   2  174.98   77.99
 -12  -3   2   55.19   67.79
 -12  -3   2    3.80   53.19
 -12  -3   2    5.70   71.69
 -12  -3   2  -38.30   47.40
  12  -3  -2  168.38  111.59
  12  -3  -2   29.00   54.79
 -12  -3   2   21.20   93.19
  12  -3  -2  -20.40   29.10
 -12  -3   2  -48.50   64.39
 -12   3   2  -46.60   58.39
  12   3  -2  -19.20   68.69
  12   3  -2   88.49  127.89
  12   3  -2  -18.10  116.89
 -12   3   2   27.80   79.79
 -12   3   2   48.80   66.19
  12   3  -2  100.89   55.19
 -12   3   2   57.19   53.59
 -12   3   2  -27.20   33.50
  12   3  -2  -32.70   40.20
 -11  -3   2  110.29   63.09
 -11  -3   2  137.89   60.29
 -11  -3   2  114.19   52.79
  11  -3  -2  279.97   55.49
  11  -3  -2  194.28   39.30
  11  -3  -2  201.48   77.39
 -11  -3   2  100.49   44.60
 -11   3   2  161.78   65.79
 -11   3   2  155.58   81.49
 -11   3   2  213.88   35.30
  11   3  -2   23.90   97.39
 -11   3   2  101.19   59.29
 -11   3   2  193.98   47.30
 -11   3   2  223.18   57.89
  11   3  -2  303.47   99.89
  11   3  -2  137.09   46.50
 -11   3   2  165.68   63.59
  11   3  -2  197.98   38.70
  10  -3  -2  428.16   89.99
  10  -3  -2  352.16   54.39
 -10  -3   2  361.66   57.29
 -10  -3   2  269.17   46.00
 -10  -3   2  356.86   57.39
  10  -3  -2  422.96   38.80
 -10  -3   2  332.57   59.49
 -10  -3   2  415.36   70.89
  10   3  -2  287.37   40.50
 -10   3   2  484.15   62.29
 -10   3   2  341.07   66.59
 -10   3   2  449.06   52.19
 -10   3   2  277.87   67.89
  10   3  -2  389.06   83.99
 -10   3   2  258.37   64.69
 -10   3   2  286.57   37.90
  10   3  -2  299.07   69.79
  10   3  -2  398.96   53.69
   9  -3  -2   60.79   21.00
  -9  -3   2   41.60   42.50
   9  -3  -2  143.09   46.60
   9  -3  -2   61.39   29.70
   9  -3  -2   56.09   23.10
  -9  -3   2   59.29   36.60
  -9  -3   2    2.20   38.40
  -9  -3   2   36.90   44.30
   9  -3  -2  -17.30   51.49
  -9  -3   2   -1.10   35.50
  -9  -3   2   28.90   25.90
   9   3  -2   97.39   27.60
  -9   3   2  -25.60   38.70
   9   3  -2    7.70   59.79
  -9   3   2  -48.30   49.70
  -9   3   2   50.09   29.70
  -9   3   2   43.30   39.70
   9   3  -2   36.40   40.60
  -9   3   2  107.89   44.40
   9   3  -2   36.80   32.50
  -9   3   2   96.59   48.90
   9   3  -2  123.49   64.59
   8  -3  -2   44.00   44.70
   8  -3  -2   60.59   18.70
  -8  -3   2    7.20   30.50
  -8  -3   2   36.30   22.10
  -8  -3   2   21.00   38.60
   8  -3  -2   17.50   17.10
  -8  -3   2  110.19   40.30
  -8  -3   2   -5.30   31.30
   8  -3  -2   60.19   25.20
   8  -3  -2   30.90   36.10
  -8   3   2   25.50   33.00
   8   3  -2   51.39   29.80
  -8   3   2   65.09   18.50
   8   3  -2   24.30   49.70
   8   3  -2  100.29   36.70
   8   3  -2   74.29   24.90
  -8   3   2   58.39   26.70
   8   3  -2   28.30   48.10
  -8   3   2    0.50   32.60
  -7  -3   2  511.35   47.50
  -7  -3   2  426.06   56.69
   7  -3  -2  493.35   95.49
  -7  -3   2  440.66   58.99
  -7  -3   2  456.95   45.60
  -7  -3   2  410.36   55.39
   7  -3  -2  501.45   34.60
   7  -3  -2  481.45   52.79
  -7  -3   2  574.94   58.39
   7  -3  -2  469.45   38.00
   7  -3  -2  498.65   44.50
  -7   3   2  501.75   53.09
   7   3  -2  484.15   51.29
  -7   3   2  414.06   56.39
  -7   3   2  482.35   35.50
  -7   3   2  425.96   47.10
   7   3  -2  391.86   57.89
  -7   3   2  521.45   46.20
   7   3  -2  459.95   67.99
   7   3  -2  471.85   51.39
   7   3  -2  461.85   45.70
   6  -3  -2 1410.56   96.39
  -6  -3   2 1267.27   77.49
  -6  -3   2 1125.29   86.89
   6  -3  -2 1258.57   71.19
   6  -3  -2 1176.08   76.69
  -6  -3   2 1235.48   76.59
  -6  -3   2 1327.77   84.59
   6  -3  -2 1180.88   73.19
   6  -3  -2 1232.08   59.09
  -6  -3   2 1205.28   82.69
  -6  -3   2 1259.77   76.29
  -6  -3   2 1136.49   67.99
  -6  -3   2 1308.27   72.89
   6   3  -2 1308.27   79.39
  -6   3   2 1242.08   88.19
   6   3  -2 1151.98   74.69
   6   3  -2 1217.58   91.99
  -6   3   2 1390.06   82.39
   6   3  -2 1100.79   86.09
  -6   3   2 1185.68   59.49
   6   3  -2 1240.58   83.59
  -6   3   2 1190.48   79.19
  -6   3   2 1345.77   73.49
   5  -3  -2  313.07   43.90
  -5  -3   2  246.18   38.60
  -5  -3   2  314.57   34.20
  -5  -3   2  270.87   39.30
   5  -3  -2  294.57   28.70
  -5  -3   2  257.77   27.20
   5  -3  -2  292.87   28.80
  -5  -3   2  284.47   38.50
  -5  -3   2  308.47   38.30
   5  -3  -2  225.28   28.80
   5   3  -2  263.67   34.60
   5   3  -2  301.67   32.70
  -5   3   2  291.67   19.00
   5   3  -2  274.97   30.60
   5   3  -2  271.17   42.50
  -5   3   2  233.38   28.30
  -5   3   2  304.57   31.50
  -5   3   2  300.27   33.30
   5   3  -2  241.48   43.90
  -5   3   2  275.17   38.90
  -4  -3   2   56.19   27.70
  -4  -3   2   64.19   18.50
  -4  -3   2  101.69   21.70
  -4  -3   2   77.19   21.10
   4  -3  -2   73.29   16.00
  -4  -3   2   79.19   14.40
   4  -3  -2   49.20   20.00
   4  -3  -2   69.19   14.40
   4  -3  -2   49.30   10.70
  -4  -3   2   31.70   17.50
  -4  -3   2   88.59   18.20
  -4   3   2   83.19   18.80
   4   3  -2   87.39   20.90
  -4   3   2   67.89    7.10
   4   3  -2   56.39   15.50
  -4   3   2   61.89   14.10
   4   3  -2   43.40   22.90
  -4   3   2   65.09   17.10
   4   3  -2   53.89   21.30
  -4   3   2   62.99   19.20
   4   3  -2   71.89   16.30
  -3  -3   2  604.94   45.70
  -3  -3   2  591.94   33.10
   3  -3  -2  595.44   43.50
  -3  -3   2  604.14   43.30
  -3  -3   2  653.83   48.50
  -3  -3   2  608.14   43.60
  -3  -3   2  568.34   47.30
   3  -3  -2  547.95   36.30
   3  -3  -2  658.33   45.50
  -3  -3   2  641.54   42.70
   3  -3  -2  560.54   35.70
  -3   3   2  577.94   27.50
  -3   3   2  619.84   46.20
  -3   3   2  595.94   40.30
   3   3  -2  619.74   50.79
   3   3  -2  608.74   43.30
   3   3  -2  540.25   41.00
  -3   3   2  628.34   39.60
  -3   3   2  534.95   37.40
   3   3  -2  619.64   33.80
  -3   3   2  550.24   43.40
   3   3  -2  579.34   44.40
   2  -3  -2  845.02   47.50
  -2  -3   2  779.32   67.69
   2  -3  -2  862.91   53.19
   2  -3  -2  813.62   44.10
  -2  -3   2  833.22   41.40
   2  -3  -2  832.62   40.40
   2  -3  -2  845.12   44.20
   2  -3  -2  776.92   47.90
  -2  -3   2  761.42   46.80
  -2  -3   2  935.61   53.29
  -2   3   2  844.32   49.10
   2   3  -2  829.92   55.69
  -2   3   2  846.32   40.70
   2   3  -2  857.11   42.00
  -2   3   2  765.92   47.10
   2   3  -2  808.82   49.90
   2   3  -2  825.22   48.70
  -2   3   2  860.11   47.30
   2   3  -2  878.91   52.59
  -1  -3   2   12.60   12.60
  -1  -3   2   12.40    7.00
  -1  -3   2   -2.60    6.20
  -1  -3   2   10.70    8.30
   1  -3  -2   19.80   10.70
   1  -3  -2    9.70    6.30
   1  -3  -2    2.40    7.10
   1  -3  -2    7.00    8.90
   1  -3  -2    3.60    6.40
  -1  -3   2   25.60   10.90
   1   3  -2   24.20    8.80
  -1   3   2   20.80   10.70
  -1   3   2    3.70    8.50
   1   3  -2   10.50    7.10
   1   3  -2   14.90   13.40
  -1   3   2    7.40    7.30
  -1   3   2    4.80    6.20
  -1   3   2   -3.30    7.80
  -1   3   2    9.60    7.80
   1   3  -2    2.30    7.20
   1   3  -2   15.10   10.00
   0  -3   2  130.39   12.30
   0  -3   2   88.89   15.10
   0  -3   2   90.59   23.10
   0  -3  -2  135.09   18.70
   0  -3  -2  104.29   17.20
   0  -3   2  132.09   13.90
   0  -3  -2  138.29   18.50
   0  -3   2  100.99   14.50
   0   3  -2  108.99   15.50
   0   3  -2  117.59   25.10
   0   3   2  127.09   18.40
   0   3   2  113.49   17.70
   0   3   2  119.59   18.80
   0   3   2  112.89   17.00
   0   3   2   87.49   16.50
   0   3  -2  126.29   14.50
   0   3  -2  120.89   16.70
  -1  -3  -2 1063.09   64.39
   1  -3   2 1162.68   53.19
  -1  -3  -2 1202.58   63.89
  -1  -3  -2 1110.19   52.29
  -1  -3  -2 1079.39   62.19
   1  -3   2 1080.79   62.79
   1  -3   2 1026.70   62.39
   1  -3   2 1170.68   53.09
   1  -3   2 1115.89   55.69
  -1  -3  -2 1178.78   65.49
  -1  -3  -2 1136.89   59.49
   1   3   2 1099.49   64.89
   1   3   2 1130.59   62.39
   1   3   2 1154.18   60.99
  -1   3  -2 1169.08   71.09
   1   3   2 1257.27   66.39
  -1   3  -2 1160.38   57.19
   1   3   2 1147.29   64.89
  -1   3  -2 1010.30   59.39
  -1   3  -2 1158.88   63.39
  -1   3  -2 1155.78   65.29
   1   3   2 1161.08   52.69
  -1   3  -2 1170.48   55.89
  -2  -3  -2 1065.89   65.69
   2  -3   2  999.50   51.59
  -2  -3  -2 1139.99   58.09
  -2  -3  -2  998.30   55.99
   2  -3   2  908.81   62.09
   2  -3   2 1066.59   53.29
   2  -3   2 1107.09   63.29
  -2  -3  -2 1034.10   63.19
  -2  -3  -2 1075.69   67.79
  -2  -3  -2  949.71   62.69
   2   3   2 1047.30   64.79
  -2   3  -2 1099.29   64.99
   2   3   2 1111.89   57.09
  -2   3  -2  927.51   56.09
  -2   3  -2 1008.40   60.59
   2   3   2 1087.09   66.09
  -2   3  -2 1069.79   55.99
  -2   3  -2 1016.60   48.80
   2   3   2 1136.39   59.29
   2   3   2 1019.50   64.49
   2   3   2 1040.20   58.79
  -3  -3  -2   65.19   27.20
   3  -3   2   96.39   15.80
  -3  -3  -2   61.89   22.50
   3  -3   2   84.49   18.90
  -3  -3  -2   41.70   16.50
  -3  -3  -2   73.19   21.60
  -3  -3  -2   80.09   17.60
   3  -3   2   72.29   13.90
  -3  -3  -2   53.39   14.80
   3  -3   2   95.59   19.80
   3   3   2  114.09   24.40
   3   3   2   67.59   16.60
  -3   3  -2   66.89   14.60
   3   3   2   60.89   18.50
  -3   3  -2   44.90   19.50
   3   3   2   34.70   19.70
  -3   3  -2   52.29   16.80
  -3   3  -2   51.29   17.90
   3   3   2   64.49   18.20
  -3   3  -2   69.29    7.90
  -3   3  -2   76.89    8.70
  -4  -3  -2   43.80   22.70
   4  -3   2   41.30   20.30
  -4  -3  -2   -5.50   16.60
   4  -3   2   29.70   18.00
   4  -3   2   35.30   16.90
  -4  -3  -2   30.90   29.30
  -4  -3  -2   11.90   15.50
  -4  -3  -2   33.40   20.70
  -4  -3  -2   27.50   14.40
   4   3   2   42.90   23.30
  -4   3  -2   15.20   14.60
  -4   3  -2   19.60   15.30
   4   3   2   20.50   21.20
   4   3   2   21.10   14.40
  -4   3  -2   33.40   22.10
   4   3   2    4.50   17.40
  -4   3  -2    7.80   13.50
   4   3   2   72.29   23.90
   4   3   2    3.30   12.80
  -4   3  -2    1.70   15.70
   5  -3   2  731.53   64.09
   5  -3   2  709.73   56.19
  -5  -3  -2  785.72   66.29
  -5  -3  -2  683.73   60.09
  -5  -3  -2  845.72   57.59
   5  -3   2  733.33   59.09
  -5  -3  -2  796.02   63.29
  -5  -3  -2  669.43   62.29
  -5  -3  -2  839.32   66.39
   5  -3   2  795.82   53.89
  -5   3  -2  757.22   56.09
   5   3   2  781.02   64.29
   5   3   2  780.42   56.69
  -5   3  -2  801.62   60.79
  -5   3  -2  736.33   67.99
[truncated: 1,986,096 more chars]
