# Supplementary material for: C=C Dissociative Imination of Styrenes by a Photogenerated Metallonitrene
Source: JACS Au. 2024 Sep 3;4(9):3421–6. doi: 10.1021/jacsau.4c00571 (PMC11423323; doi:10.1021/jacsau.4c00571)
Supplement: Supplementary file 5 — au4c00571_si_005.txt [file au4c00571_si_005.txt]

65
 2, 3-A" (CS): E(UPBE1PBE-D3(BJ)/def2SVP) = -1695.67845549
 Pt         0.018891029439      -0.104404647880      -0.000000000000
 N          0.049135891823      -1.997670072975      -0.000000000000
 P          0.003582785437       0.208855719126      -2.308652947410
 N          0.026946653078       2.008543943121      -0.000000000000
 P          0.003582785437       0.208855719126       2.308652947410
 C          0.031882288439       2.001136966183      -2.385888329247
 H          0.034623486772       2.559010054694      -3.323919081474
 C          0.031882288439       2.001136966183       2.385888329247
 H          0.034623486772       2.559010054694       3.323919081474
 C          0.037409552491       2.657525012527      -1.189304483464
 H          0.051124055783       3.758119530377      -1.163686323283
 C          0.037409552491       2.657525012527       1.189304483464
 H          0.051124055783       3.758119530377       1.163686323283
 C          1.561989739510      -0.393671175803      -3.170941599641
 C         -1.598913070658      -0.363372136142       3.115099783284
 C         -1.598913070658      -0.363372136142      -3.115099783284
 C          1.561989739510      -0.393671175803       3.170941599641
 C          1.547575284096      -1.918063495320      -3.279684646873
 H          1.266139143424      -2.389398843698      -2.324192547876
 H          2.555699764940      -2.271396552692      -3.552908434041
 H          0.857045069541      -2.268139139845      -4.059964275163
 C          2.703693267695       0.034318650616      -2.241226405087
 H          2.631488668913      -0.469740768332      -1.266283381302
 H          2.696094380084       1.120633479537      -2.064131055356
 H          3.667866991499      -0.233859966219      -2.703951713362
 C          1.766053099440       0.256519861722      -4.538512384822
 H          1.791691135363       1.353842601557      -4.463117732830
 H          0.988750468429      -0.023468755465      -5.261463768720
 H          2.734849879596      -0.069420515771      -4.952661967099
 C         -1.788330442594      -1.866769813656       2.900153327018
 H         -1.119226992069      -2.466287928915       3.530548661261
 H         -1.609450516591      -2.152918123499       1.852081042098
 H         -2.823172781080      -2.139988017500       3.165393631759
 C         -1.676140336147      -0.012460767824       4.599053032243
 H         -0.975796722647      -0.608645639786       5.200870139757
 H         -2.691406919673      -0.227551260223       4.972396018468
 H         -1.475237124120       1.054205342797       4.782896744219
 C         -2.699259385909       0.384383884391       2.353253562435
 H         -2.611053301220       1.473969625636       2.472133449408
 H         -3.682579620293       0.068179628651       2.738112934463
 H         -2.659989881686       0.156460263427       1.276647491105
 C         -1.788330442594      -1.866769813656      -2.900153327018
 H         -1.609450516591      -2.152918123499      -1.852081042098
 H         -1.119226992069      -2.466287928915      -3.530548661261
 H         -2.823172781080      -2.139988017500      -3.165393631759
 C         -2.699259385909       0.384383884391      -2.353253562435
 H         -2.659989881686       0.156460263427      -1.276647491105
 H         -3.682579620293       0.068179628651      -2.738112934463
 H         -2.611053301220       1.473969625636      -2.472133449408
 C         -1.676140336147      -0.012460767824      -4.599053032243
 H         -1.475237124120       1.054205342797      -4.782896744219
 H         -2.691406919673      -0.227551260223      -4.972396018469
 H         -0.975796722647      -0.608645639786      -5.200870139757
 C          1.766053099440       0.256519861722       4.538512384822
 H          0.988750468429      -0.023468755465       5.261463768720
 H          1.791691135363       1.353842601557       4.463117732830
 H          2.734849879596      -0.069420515771       4.952661967099
 C          2.703693267695       0.034318650616       2.241226405087
 H          2.696094380084       1.120633479537       2.064131055356
 H          2.631488668913      -0.469740768332       1.266283381302
 H          3.667866991499      -0.233859966219       2.703951713362
 C          1.547575284096      -1.918063495320       3.279684646873
 H          0.857045069541      -2.268139139845       4.059964275163
 H          2.555699764940      -2.271396552692       3.552908434041
 H          1.266139143424      -2.389398843698       2.324192547876
78
 3, 1-A' (CS): E(RPBE1PBE-D3(BJ)/def2SVP) = -1965.63505129
 Pt         0.694234826535      -0.000815354670      -0.000000000000
 N         -1.262449694877      -0.327973454071       0.000000000000
 P          0.983770042730       0.027018721540       2.308144576310
 N          2.754481911743       0.179509928056      -0.000000000000
 P          0.983770042730       0.027018721540      -2.308144576310
 C          2.767845323772       0.190532691621       2.386087498894
 H          3.330172767217       0.236892274773       3.319925233446
 C          2.767845323772       0.190532691621      -2.386087498894
 H          3.330172767217       0.236892274773      -3.319925233446
 C          3.410851660451       0.242502679458       1.185640646566
 H          4.505574330365       0.340161713157       1.142721811248
 C          3.410851660451       0.242502679458      -1.185640646566
 H          4.505574330365       0.340161713157      -1.142721811248
 C          0.287920443496       1.528571126165       3.209016875048
 C          0.532768999675      -1.610703301459      -3.122771133585
 C          0.532768999675      -1.610703301459       3.122771133585
 C          0.287920443496       1.528571126165      -3.209016875048
 C         -1.203468190827       1.359621139652       3.493882621300
 H         -1.760228059875       1.041847749879       2.600707851773
 H         -1.619418079857       2.325106705755       3.826827969054
 H         -1.389796766067       0.630393415444       4.294991578310
 C          0.493442566114       2.692446613246       2.232985430387
 H         -0.092606324081       2.551832842725       1.312933586507
 H          1.550923916448       2.793202216380       1.944561835079
 H          0.175078961266       3.633204696616       2.712325687086
 C          1.048785428273       1.827590292424       4.501032311469
 H          2.115008663328       2.012387726287       4.305509255106
 H          0.966886538926       1.018229538855       5.238850675785
 H          0.632366512205       2.739170256054       4.961638190787
 C         -0.946397449079      -1.926132556449      -2.887169761590
 H         -1.612278489800      -1.296983797325      -3.491525989321
 H         -1.221744911598      -1.792937153338      -1.828531879280
 H         -1.137840429379      -2.974364206642      -3.171145567143
 C          0.869583460074      -1.641683648335      -4.611487738392
 H          0.224938357903      -0.968720386310      -5.195033806274
 H          0.712182183289      -2.661852692812      -5.000125521229
 H          1.920108476823      -1.373442344975      -4.803258971969
 C          1.376764473971      -2.653990990114      -2.381724539886
 H          2.454254407639      -2.481652425300      -2.517447177202
 H          1.130744731567      -3.656667813421      -2.768007580731
 H          1.163946932521      -2.638796482750      -1.301352855684
 C         -0.946397449079      -1.926132556449       2.887169761590
 H         -1.221744911598      -1.792937153338       1.828531879280
 H         -1.612278489800      -1.296983797325       3.491525989321
 H         -1.137840429379      -2.974364206642       3.171145567143
 C          1.376764473971      -2.653990990114       2.381724539886
 H          1.163946932521      -2.638796482750       1.301352855684
 H          1.130744731567      -3.656667813421       2.768007580731
 H          2.454254407639      -2.481652425300       2.517447177202
 C          0.869583460074      -1.641683648335       4.611487738392
 H          1.920108476823      -1.373442344975       4.803258971969
 H          0.712182183289      -2.661852692812       5.000125521229
 H          0.224938357903      -0.968720386310       5.195033806274
 C          1.048785428273       1.827590292424      -4.501032311469
 H          0.966886538926       1.018229538855      -5.238850675785
 H          2.115008663328       2.012387726287      -4.305509255106
 H          0.632366512205       2.739170256054      -4.961638190787
 C          0.493442566114       2.692446613246      -2.232985430387
 H          1.550923916448       2.793202216380      -1.944561835079
 H         -0.092606324081       2.551832842725      -1.312933586507
 H          0.175078961266       3.633204696616      -2.712325687086
 C         -1.203468190827       1.359621139652      -3.493882621300
 H         -1.389796766067       0.630393415444      -4.294991578310
 H         -1.619418079857       2.325106705755      -3.826827969054
 H         -1.760228059875       1.041847749879      -2.600707851773
 H         -4.230885786592       2.287813078156       0.000000000000
 C         -2.169947872215       0.555851481923       0.000000000000
 H         -1.972082068686       1.653072905957       0.000000000000
 C         -3.613368050139       0.222549434309       0.000000000000
 C         -4.049603889085      -1.110135249896       0.000000000000
 C         -5.407221136670      -1.406310028581       0.000000000000
 C         -6.353254765260      -0.377225056429       0.000000000000
 C         -5.929769345064       0.950577088917       0.000000000000
 C         -4.567710067411       1.246401866570       0.000000000000
 H         -3.290999824798      -1.896411444109       0.000000000000
 H         -5.737186254610      -2.448487553689       0.000000000000
 H         -7.420414686915      -0.612744544482       0.000000000000
 H         -6.664531921713       1.759708816843       0.000000000000
68
 4, 1-A' (CS): E(RPBE1PBE-D3(BJ)/def2SVP) = -1734.98692288
 Pt        -0.000929744479      -0.016020466997      -0.000000000000
 P          0.044050848846       0.277521406373       2.308372427303
 P          0.044050848846       0.277521406373      -2.308372427303
 N          0.251913197859       2.041261979229       0.000000000000
 N         -0.081380369039      -2.004203673478      -0.000000000000
 C          0.327888754219       2.696907104221       1.184766680770
 H          0.457896187998       3.788346985138       1.141525947229
 C          0.249402779104       2.057175428369       2.385345218829
 H          0.322178696035       2.616884635294       3.319063894904
 C         -1.559531332947      -0.092307925530       3.226409663934
 C          1.563917213533      -0.493727995558       3.111942323632
 C          0.327888754219       2.696907104221      -1.184766680770
 H          0.457896187998       3.788346985138      -1.141525947229
 C          0.249402779104       2.057175428369      -2.385345218829
 H          0.322178696035       2.616884635294      -3.319063894904
 C         -1.559531332947      -0.092307925530      -3.226409663934
 C          1.563917213533      -0.493727995558      -3.111942323632
 C         -1.130363158717      -2.706084888708      -0.000000000000
 H         -2.173208446204      -2.315396199942      -0.000000000000
 H         -1.057953182123      -3.813203515912      -0.000000000000
 C         -1.685146196905       0.714808646301       4.518860268437
 H         -2.658433312168       0.494125179471       4.988606350736
 H         -0.902838593051       0.469970698629       5.249823417435
 H         -1.649986725505       1.796096343116       4.322057586124
 C         -1.696380565478      -1.586235436662       3.514398654884
 H         -1.014459482687      -1.915634184109       4.311320032011
 H         -2.724159314054      -1.796787776977       3.854357336895
 H         -1.503213165509      -2.194519211303       2.618941875359
 C         -2.665123657853       0.346504439895       2.259500215173
 H         -2.655172080843      -0.254902449083       1.338570594606
 H         -3.647182712863       0.227493587691       2.747010969523
 H         -2.549457615414       1.402393291005       1.970825584591
 C          1.572095131835      -2.007252330925       2.883771512000
 H          2.562260820192      -2.404480695325       3.163162825903
 H          0.826431856529      -2.527344741076       3.498981815020
 H          1.379099330184      -2.258000087295       1.828085841035
 C          1.677509574446      -0.163282350363       4.598042288228
 H          0.894239210075      -0.656261578032       5.191727667822
 H          2.648826651911      -0.521617387424       4.978527805247
 H          1.628665069328       0.920546196841       4.785800612061
 C          2.749474765873       0.117334690807       2.356325682174
 H          3.685005248246      -0.326172146671       2.734742085289
 H          2.679704859990      -0.092722909684       1.277626309973
 H          2.801258968060       1.207868197654       2.487002861494
 C         -1.696380565478      -1.586235436662      -3.514398654884
 H         -1.014459482687      -1.915634184109      -4.311320032011
 H         -1.503213165509      -2.194519211303      -2.618941875359
 H         -2.724159314054      -1.796787776977      -3.854357336895
 C         -2.665123657853       0.346504439895      -2.259500215173
 H         -3.647182712863       0.227493587691      -2.747010969523
 H         -2.655172080843      -0.254902449083      -1.338570594606
 H         -2.549457615414       1.402393291005      -1.970825584591
 C         -1.685146196905       0.714808646301      -4.518860268437
 H         -0.902838593051       0.469970698629      -5.249823417435
 H         -2.658433312168       0.494125179471      -4.988606350736
 H         -1.649986725505       1.796096343116      -4.322057586124
 C          2.749474765873       0.117334690807      -2.356325682174
 H          2.801258968060       1.207868197654      -2.487002861494
 H          2.679704859990      -0.092722909684      -1.277626309973
 H          3.685005248246      -0.326172146671      -2.734742085289
 C          1.677509574446      -0.163282350363      -4.598042288228
 H          2.648826651911      -0.521617387424      -4.978527805247
 H          0.894239210075      -0.656261578032      -5.191727667822
 H          1.628665069328       0.920546196841      -4.785800612061
 C          1.572095131835      -2.007252330925      -2.883771512000
 H          2.562260820192      -2.404480695325      -3.163162825903
 H          1.379099330184      -2.258000087295      -1.828085841035
 H          0.826431856529      -2.527344741076      -3.498981815020
66
 5, 1-A' (CS): E(RPBE1PBE-D3(BJ)/def2SVP) = -1733.82668284
 Pt        -0.029192486603      -0.009989284228      -0.000000000000
 P          0.021602056716       0.264653562980       2.310064081372
 P          0.021602056716       0.264653562980      -2.310064081372
 N          0.168348792543       2.043465921419       0.000000000000
 C         -0.305692428174      -1.948817507234      -0.000000000000
 C          0.201726070570       2.699129418930       1.190191148127
 H          0.282411676429       3.795009588941       1.149612910193
 C          0.138658945892       2.054666169387       2.387757562050
 H          0.178355331079       2.615375433773       3.322882800788
 C         -1.566671852952      -0.208320712072       3.198507246673
 C          1.584517985536      -0.422247873826       3.104383099861
 C          0.201726070570       2.699129418930      -1.190191148127
 H          0.282411676429       3.795009588941      -1.149612910193
 C          0.138658945892       2.054666169387      -2.387757562050
 H          0.178355331079       2.615375433773      -3.322882800788
 C         -1.566671852952      -0.208320712072      -3.198507246673
 C          1.584517985536      -0.422247873826      -3.104383099861
 N         -0.503442500436      -3.099883288872      -0.000000000000
 C         -1.736957962152       0.558095581596       4.510792211505
 H         -2.704375980950       0.282614352982       4.962506120814
 H         -0.953459377197       0.325363527992       5.244126475248
 H         -1.747158881100       1.645427751707       4.345482677414
 C         -1.631394123091      -1.716170284624       3.437921320589
 H         -0.939586041672      -2.036838518453       4.230094124855
 H         -2.649413942032      -1.980972897225       3.768218626944
 H         -1.413469395072      -2.289956569188       2.524198441453
 C         -2.686166773248       0.201109791681       2.234132001721
 H         -2.651817036603      -0.392884471942       1.309383572310
 H         -3.661588774090       0.033349053681       2.719754352737
 H         -2.617607516304       1.265788362951       1.962006282573
 C          1.690483429786      -1.931185870333       2.876322172068
 H          2.680233584203      -2.272984665223       3.221676714578
 H          0.933275214096      -2.498112246209       3.431579055703
 H          1.586517693692      -2.192625465749       1.813895905337
 C          1.664515164050      -0.095874688659       4.594350898048
 H          0.915383509439      -0.649661854051       5.177971287963
 H          2.656847459366      -0.387356191571       4.976900775676
 H          1.537512914463       0.979737975167       4.791293257422
 C          2.735901769999       0.265744155698       2.362477813563
 H          3.693219539700      -0.131249165323       2.737390151646
 H          2.683432200850       0.068884486309       1.280169584113
 H          2.727993284287       1.355109332724       2.510477278355
 C         -1.631394123091      -1.716170284624      -3.437921320589
 H         -0.939586041672      -2.036838518453      -4.230094124855
 H         -1.413469395072      -2.289956569188      -2.524198441453
 H         -2.649413942032      -1.980972897225      -3.768218626944
 C         -2.686166773248       0.201109791681      -2.234132001721
 H         -3.661588774090       0.033349053681      -2.719754352737
 H         -2.651817036603      -0.392884471942      -1.309383572310
 H         -2.617607516304       1.265788362951      -1.962006282573
 C         -1.736957962152       0.558095581596      -4.510792211505
 H         -0.953459377197       0.325363527992      -5.244126475248
 H         -2.704375980950       0.282614352982      -4.962506120814
 H         -1.747158881100       1.645427751707      -4.345482677414
 C          2.735901769999       0.265744155698      -2.362477813563
 H          2.727993284287       1.355109332724      -2.510477278355
 H          2.683432200850       0.068884486309      -1.280169584113
 H          3.693219539700      -0.131249165323      -2.737390151646
 C          1.664515164050      -0.095874688659      -4.594350898048
 H          2.656847459366      -0.387356191571      -4.976900775676
 H          0.915383509439      -0.649661854051      -5.177971287963
 H          1.537512914463       0.979737975167      -4.791293257422
 C          1.690483429786      -1.931185870333      -2.876322172068
 H          2.680233584203      -2.272984665223      -3.221676714578
 H          1.586517693692      -2.192625465749      -1.813895905337
 H          0.933275214096      -2.498112246209      -3.431579055703
67
 6, 1-A' (CS): E(RPBE1PBE-D3(BJ)/def2SVP) = -1696.97252277
 Pt        -0.011593688373      -0.085602253656       0.000000000000
 N          0.285541706993      -2.081617514224       0.000000000000
 P         -0.021117414049       0.210370938018       2.303292802587
 N         -0.158598771105       1.973590635859      -0.000000000000
 P         -0.021117414049       0.210370938018      -2.303292802587
 C         -0.138053253777       1.997036618060       2.383568014244
 H         -0.155193632923       2.561583689434       3.317037497347
 C         -0.138053253777       1.997036618060      -2.383568014244
 H         -0.155193632923       2.561583689434      -3.317037497347
 C         -0.188028142156       2.637160926596       1.182021783833
 H         -0.253624867233       3.733987448995       1.134767495657
 C         -0.188028142156       2.637160926596      -1.182021783833
 H         -0.253624867233       3.733987448995      -1.134767495657
 C         -1.542920786341      -0.425805310524       3.223324293510
 C          1.606756576452      -0.274595925528      -3.123927922223
 C          1.606756576452      -0.274595925528       3.123927922223
 C         -1.542920786341      -0.425805310524      -3.223324293510
 C         -1.451460858309      -1.927732282305       3.480503196363
 H         -1.220727302183      -2.485451473397       2.560314953484
 H         -2.422420894691      -2.293489472220       3.853869886485
 H         -0.693672643845      -2.175652003142       4.237041195786
 C         -2.711697696109      -0.143523981316       2.272653430312
 H         -2.607743520591      -0.704781114043       1.332381334936
 H         -2.769840337877       0.925421639695       2.016901822009
 H         -3.657948554835      -0.434807640954       2.758652522289
 C         -1.783244510471       0.323113006970       4.534464140592
 H         -1.894255413180       1.403594224789       4.363596766287
 H         -0.980063913686       0.168338300267       5.266757968096
 H         -2.720762889599      -0.038034024997       4.989786721705
 C          1.899070281876      -1.756391888871      -2.877231201197
 H          1.232379645207      -2.416004222876      -3.449296165442
 H          1.807255345472      -2.010753878984      -1.808778494263
 H          2.930316561826      -1.976465462344      -3.200447041486
 C          1.644062655554       0.048702094337      -4.615140384817
 H          0.971199189283      -0.598446227367      -5.196219102508
 H          2.665144286300      -0.116158702410      -4.998491436902
 H          1.380872569704       1.098379009066      -4.817907548630
 C          2.666888144493       0.555260777541      -2.390860947624
 H          2.522787513887       1.633938695426      -2.547634507044
 H          3.665375887307       0.276141203896      -2.765624225832
 H          2.637599031526       0.362672893497      -1.307074063837
 C          1.899070281876      -1.756391888871       2.877231201197
 H          1.807255345472      -2.010753878984       1.808778494263
 H          1.232379645207      -2.416004222876       3.449296165442
 H          2.930316561826      -1.976465462344       3.200447041486
 C          2.666888144493       0.555260777541       2.390860947624
 H          2.637599031526       0.362672893497       1.307074063837
 H          3.665375887307       0.276141203896       2.765624225832
 H          2.522787513887       1.633938695426       2.547634507044
 C          1.644062655554       0.048702094337       4.615140384817
 H          1.380872569704       1.098379009066       4.817907548630
 H          2.665144286300      -0.116158702410       4.998491436902
 H          0.971199189283      -0.598446227367       5.196219102508
 C         -1.783244510471       0.323113006970      -4.534464140592
 H         -0.980063913686       0.168338300267      -5.266757968096
 H         -1.894255413180       1.403594224789      -4.363596766287
 H         -2.720762889599      -0.038034024997      -4.989786721705
 C         -2.711697696109      -0.143523981316      -2.272653430312
 H         -2.769840337877       0.925421639695      -2.016901822009
 H         -2.607743520591      -0.704781114043      -1.332381334936
 H         -3.657948554835      -0.434807640954      -2.758652522289
 C         -1.451460858309      -1.927732282305      -3.480503196363
 H         -0.693672643845      -2.175652003142      -4.237041195786
 H         -2.422420894691      -2.293489472220      -3.853869886485
 H         -1.220727302183      -2.485451473397      -2.560314953484
 H         -0.120295745452      -2.552339195506      -0.807537023199
 H         -0.120295745452      -2.552339195506       0.807537023199
131
 8, 1-A (C1): E(RPBE1PBE-D3(BJ)/def2SVP) = -3321.44196013 
 Pt         1.983608365677       0.254469341137       0.086807472637
 P          2.451319598782       1.574816064310      -1.810705126460
 P          2.561794038626      -1.332834676853       1.765441926237
 N          3.961882226516       0.935869450228       0.574382724740
 C          4.561831602455       1.873298932733      -0.195203958556
 H          5.543300718444       2.244533648887       0.138712440571
 C          4.004844906989       2.334303159628      -1.345376920705
 H          4.505108642195       3.090777139192      -1.952598788894
 C          2.901807482045       0.482816463786      -3.306678146167
 C          1.382096164994       3.050982875577      -2.290870878620
 C          4.621572978733       0.388063834090       1.620468066563
 H          5.600910570617       0.819924491692       1.879417955543
 C          4.126241931069      -0.662107861857       2.325217250086
 H          4.674651900809      -1.075710539438       3.173181731674
 C          3.058087413739      -3.015697004994       1.016853345148
 C          1.587295682551      -1.604878023488       3.360431625606
 C          0.053618259193      -0.424255006786      -0.424312450977
 H         -0.016143233613      -0.323930980986      -1.517833715063
 C          3.195371162891       1.263603263439      -4.585131493221
 H          3.650168497647       0.576535034369      -5.318728911967
 H          2.285308664459       1.670517336170      -5.045460128058
 H          3.906839131896       2.085833171043      -4.420141523396
 C          1.789644133775      -0.525890824517      -3.571524923214
 H          0.850891500586      -0.034084635064      -3.857944558170
 H          2.083633231638      -1.191561115206      -4.400530316352
 H          1.588441223719      -1.142181806647      -2.684589431455
 C          4.176899273498      -0.259811228794      -2.899242091858
 H          4.084521208789      -0.703253867397      -1.900832308811
 H          4.369804384482      -1.069919063112      -3.622211078559
 H          5.045631993493       0.412268742640      -2.887327870903
 C         -0.023164431200       2.552934440923      -2.618144629681
 H         -0.706899801572       3.404541160462      -2.767040273975
 H         -0.028680468516       1.966064354036      -3.548907172571
 H         -0.425075606282       1.919249402552      -1.812598843111
 C          1.914536935103       3.917556086953      -3.433166275688
 H          1.777542512732       3.460698812523      -4.419321777150
 H          1.356530032233       4.869100920680      -3.435621672537
 H          2.978502215924       4.167106138779      -3.308016755627
 C          1.401362698035       3.910897574647      -1.024142035432
 H          0.702020065544       4.754166174294      -1.133588027651
 H          1.124087651826       3.327160776522      -0.136731689618
 H          2.406961527738       4.317231887883      -0.847381601062
 C          1.850261741403      -3.926364510909       0.850133206612
 H          1.442389495109      -4.274195136710       1.809358124466
 H          1.050235330401      -3.421397476406       0.297261304251
 H          2.140226199026      -4.820406243312       0.272452130679
 C          3.629525083891      -2.701149388306      -0.363406473298
 H          3.992928590732      -3.630575166702      -0.833462379606
 H          2.868704413380      -2.250549576180      -1.015567753897
 H          4.475406094982      -2.001367453028      -0.291442656941
 C          4.151591724401      -3.715633285271       1.825467270585
 H          3.832216740625      -3.998825541043       2.835161005856
 H          4.439141483504      -4.641716932063       1.299410780318
 H          5.049248858348      -3.086578809198       1.907914143212
 C          1.710309340822      -0.279321105047       4.113869664792
 H          2.737004428702      -0.118305418955       4.469887177973
 H          1.442838156894       0.574185120912       3.479477709273
 H          1.037139802445      -0.289555812699       4.985638660337
 C          2.134955557985      -2.711189353844       4.260586079516
 H          1.579337830935      -2.696569926561       5.213669412523
 H          2.006696480208      -3.712214409328       3.826821255136
 H          3.198786197177      -2.566041693887       4.500866030581
 C          0.128348053859      -1.898322951844       3.015030807550
 H         -0.489828896335      -1.851526136097       3.926682993952
 H         -0.282763956116      -1.186071021957       2.281794507966
 H          0.008755240667      -2.906312836946       2.598723109487
 H          0.135027679842      -1.513881758352      -0.259188402391
 Pt        -1.977405425999      -0.191281108172       0.225758482892
 P         -2.685725542266      -1.952563663004      -1.204111211720
 P         -2.304210723627       1.795820808910       1.529145563010
 N         -3.991487006338      -0.477875989379       0.935073578588
 C         -4.731478451277      -1.499598353889       0.456676251316
 H         -5.721485466830      -1.654923233228       0.912878323165
 C         -4.303650885687      -2.315165710464      -0.542751954600
 H         -4.935245736357      -3.121254331138      -0.916715476906
 C         -3.019687376547      -1.378511322109      -2.982960389838
 C         -1.831284775971      -3.642636118765      -1.178548516007
 C         -4.471631383418       0.279222237781       1.951420967236
 H         -5.440536208073      -0.013870795713       2.383519637911
 C         -3.799281079894       1.356244676125       2.418768776416
 H         -4.201629138329       1.965784254561       3.228858922427
 C         -2.924069904455       3.259668760154       0.465669434883
 C         -1.177264377776       2.436482091937       2.902505628126
 C         -3.524739829799      -2.502546216371      -3.884596703098
 H         -3.854451036719      -2.067481947261      -4.843261078983
 H         -2.742384429343      -3.239076118810      -4.114728247076
 H         -4.387195288883      -3.028069635033      -3.448343982731
 C         -1.766465054518      -0.752356616573      -3.582309820045
 H         -0.936642594153      -1.466577526741      -3.656163924028
 H         -1.986237463155      -0.386641821889      -4.599690358613
 H         -1.428530900504       0.098538865305      -2.976737542315
 C         -4.107964794338      -0.309058529476      -2.877774453464
 H         -3.826751145726       0.476414468734      -2.165355074128
 H         -4.254325831564       0.156699319904      -3.866560142981
 H         -5.064716741206      -0.736258639861      -2.546836763699
 C         -0.536048446232      -3.630134261234      -1.990327187350
 H          0.029404265461      -4.556945683614      -1.798873435366
 H         -0.739316692975      -3.589928185632      -3.070541629923
 H          0.108601523439      -2.779659494399      -1.732372955267
 C         -2.717219536470      -4.794290301041      -1.660708552504
 H         -2.945080610028      -4.748946543200      -2.731853737481
 H         -2.180489122438      -5.740900838844      -1.479469823585
 H         -3.661647647825      -4.845668040952      -1.101446290094
 C         -1.564109269226      -3.869650813717       0.311772268067
 H         -1.023303085660      -4.818954100536       0.457681196647
 H         -0.975962224332      -3.054502898898       0.748359795132
 H         -2.512413213078      -3.921349575552       0.867783901337
 C         -1.774418077166       4.155078158908       0.034885003354
 H         -1.356355190608       4.742723938403       0.863748682882
 H         -0.968079698381       3.566035815066      -0.407100767514
 H         -2.126611473281       4.869281236822      -0.728945857816
 C         -3.556826948505       2.633705611405      -0.776113034162
 H         -3.990475849461       3.427368001714      -1.408083557379
 H         -2.809212086036       2.085689147593      -1.366016512645
 H         -4.358775594485       1.930006455815      -0.508834927943
 C         -3.997277091763       4.084595903794       1.177557422664
 H         -3.639669682594       4.554600289934       2.102064646052
 H         -4.321298336360       4.893361322102       0.500744841554
 H         -4.878128707538       3.473811937458       1.418184289400
 C         -1.202865482405       1.338373101089       3.966534144664
 H         -2.191530816875       1.262393468778       4.439277276096
 H         -0.962391386035       0.357065865431       3.542939088833
 H         -0.461945692675       1.570112054325       4.747559652166
 C         -1.657554438834       3.731046272068       3.558585502037
 H         -0.997223736353       3.955381693817       4.413400387619
 H         -1.615920312848       4.594689666350       2.881955510377
 H         -2.680930824566       3.644338893502       3.952799058442
 C          0.235399709732       2.625097869887       2.354944933494
 H          0.942634865131       2.789367711179       3.184411382835
 H          0.582018826281       1.753497198571       1.772319428841
 H          0.296830130736       3.505057299128       1.702656746797
145
 9, 2-A (C1): E(UPBE1PBE-D3(BJ)/def2SVP) = -3645.95881756
 Pt        -3.144326154932      -0.289591540772      -0.113180238690
 P         -3.969466813754       1.819351416466       0.533349131946
 P         -3.023291468342      -2.476418900868      -0.967305865899
 N         -5.194649502603      -0.724753846265      -0.123877644569
 N         -1.252145562845       0.160215358348      -0.481121688935
 C         -6.093637387363       0.218774321764       0.251219632959
 H         -7.155190013906      -0.067746482071       0.222211998191
 C         -5.723078554519       1.469093042951       0.629065429709
 H         -6.467881379845       2.209994931726       0.922129191007
 C         -3.554908424330       2.555177116597       2.219410311598
 C         -3.786050412989       3.039640634922      -0.898698877938
 C         -5.620673013436      -1.895010239301      -0.657540444663
 H         -6.708174365398      -2.056831663656      -0.692749969635
 C         -4.767975085179      -2.836597152059      -1.140797267809
 H         -5.146185850346      -3.779363066831      -1.538228191768
 C         -2.390861126969      -3.857597755569       0.157643891973
 C         -2.299879475142      -2.545078015328      -2.709094232633
 C          1.128984849560      -0.313237841524      -0.350697334364
 H          1.019931721061      -1.384273134218      -0.120976266009
 C         -0.085951159732       0.390377695080       0.319834463275
 H          0.098027007394       1.479358904532       0.219098291607
 H          0.946585035934      -0.226286696734      -1.436231845423
 C         -4.478236955789       3.709320759779       2.611968500139
 H         -4.270366167310       3.982293529334       3.660089067417
 H         -4.320623873802       4.608216190385       2.003512765190
 H         -5.539841391616       3.428779435504       2.553604030539
 C         -2.098592005551       3.004882646819       2.272267998572
 H         -1.923573736612       3.905823161444       1.667659698888
 H         -1.824913198821       3.245900675696       3.312504743374
 H         -1.419030054046       2.213669197376       1.931363353947
 C         -3.781674179482       1.400782619445       3.200535982060
 H         -3.140397351262       0.542688750456       2.966256715395
 H         -3.535796717393       1.738712674215       4.220673122526
 H         -4.829212977847       1.065199680179       3.186128074216
 C         -2.306440122942       3.273789425864      -1.179230359425
 H         -2.195905699959       3.832440355962      -2.123512800594
 H         -1.826082161625       3.863938347510      -0.387938668139
 H         -1.771631988333       2.315692908100      -1.278520845185
 C         -4.513873797244       4.361117436333      -0.668401929166
 H         -4.011634061175       4.984914348140       0.083561613864
 H         -4.525939581904       4.934730991294      -1.610401019939
 H         -5.559515976331       4.211391476677      -0.359191126720
 C         -4.404476940233       2.326966805491      -2.106753119056
 H         -4.275342736055       2.961029252314      -2.999370736725
 H         -3.911561573891       1.361365011278      -2.294666606469
 H         -5.478533451972       2.140181363153      -1.964181116226
 C         -0.923226139099      -3.655324539954       0.517444485290
 H         -0.259063845026      -3.872085864776      -0.325869443880
 H         -0.716925911632      -2.634292937768       0.860982904204
 H         -0.652929245577      -4.341767269563       1.336652141208
 C         -3.241122685449      -3.746541809669       1.428558595345
 H         -2.876009182180      -4.474692593655       2.171333421394
 H         -3.179111324886      -2.742091083837       1.872913265574
 H         -4.301055189395      -3.954686797465       1.226021879798
 C         -2.585630789408      -5.242275738396      -0.458394390751
 H         -1.920091104095      -5.408095133712      -1.317455581671
 H         -2.341998470554      -6.009638355785       0.295645418661
 H         -3.623660017797      -5.414731461862      -0.779570478221
 C         -2.690485386386      -1.208013417087      -3.349349669057
 H         -3.778018690956      -1.040424872903      -3.300265553466
 H         -2.181145704407      -0.374353907107      -2.843910821529
 H         -2.393853001943      -1.218312290430      -4.411748656537
 C         -2.898571612601      -3.685510826121      -3.532255148869
 H         -2.471653946773      -3.653296442187      -4.548666321495
 H         -2.678318624323      -4.676819132376      -3.114112112576
 H         -3.989408334849      -3.582892072390      -3.625999226398
 C         -0.778214436809      -2.647419451331      -2.666567840437
 H         -0.374748009446      -2.461168643523      -3.675902243558
 H         -0.348966401442      -1.892976781596      -1.991411265306
 H         -0.436623061565      -3.645984958661      -2.359108747634
 C         -0.086702786403       0.109850747891       1.818679436127
 C         -1.041536367661      -0.688615628595       2.446771314346
 C          0.935809769303       0.645489366499       2.615672069308
 C         -0.980777167580      -0.958548251251       3.814332930772
 C          0.989922376014       0.405477414973       3.985291434708
 C          0.032232861861      -0.407131878749       4.594061969461
 H         -1.867097858109      -1.077500879816       1.842646094550
 H          1.723791591683       1.231257839276       2.135795486028
 H         -1.742571335754      -1.595344651597       4.272313197278
 H          1.795953550855       0.842953132984       4.580042682867
 H          0.077318461805      -0.606833775370       5.667489498670
 Pt         3.120421726667       0.284227423548      -0.108369380590
 P          2.989266068309       2.503864976037      -0.905716392106
 P          3.963453806506      -1.821340252336       0.466553063624
 N          5.191374541959       0.751036641644      -0.114566880434
 C          5.605047255467       1.919310614610      -0.655993743380
 H          6.691233519798       2.086718769194      -0.719703847193
 C          4.737138795390       2.855472724030      -1.119891228740
 H          5.105320017562       3.799821808818      -1.522770307963
 C          2.265251035765       2.652906639583      -2.647639975183
 C          2.461478175011       3.917414031197       0.254690769315
 C          6.089002489424      -0.203417324848       0.225775738968
 H          7.153154218290       0.077416101314       0.201966838047
 C          5.717251906044      -1.464767690390       0.566652260144
 H          6.460548769765      -2.209749342859       0.853333631737
 C          3.847012383482      -3.100843667913      -0.930593873576
 C          3.534753733004      -2.540199119533       2.156062007743
 C          2.786596942676       3.872750413720      -3.408199188279
 H          2.403670366327       3.834814888687      -4.441815958314
 H          2.454274468717       4.823056811158      -2.972362459798
 H          3.884685147148       3.877925640298      -3.463476941382
 C          0.740934374783       2.668923914021      -2.610157711890
 H          0.353895729163       3.610685505794      -2.197165237110
 H          0.348741283178       2.582578761034      -3.637467382314
 H          0.321160519502       1.832730204803      -2.031339860866
 C          2.750177565090       1.394315532703      -3.375828374607
 H          2.330387485186       0.483365709375      -2.929348381606
 H          2.433623722015       1.443147909607      -4.431028340289
 H          3.847514853302       1.310658587938      -3.347827056718
 C          1.005055054677       3.825086002935       0.693863518680
 H          0.768736878631       4.689545726382       1.336868190611
 H          0.306388414306       3.839272917520      -0.150580804220
 H          0.812271192062       2.922962876973       1.285089606504
 C          2.704717791433       5.294005794344      -0.363890971488
 H          1.968364630090       5.528091246204      -1.145479989817
 H          2.599254331309       6.061196387378       0.421655078166
 H          3.713426705217       5.395681089566      -0.788892119163
 C          3.356116567827       3.753681789787       1.489420867485
 H          3.024583784851       4.455142726698       2.272719239366
 H          3.301535371932       2.731930226905       1.896197995429
 H          4.409783518657       3.960238461922       1.257215981855
 C          2.505352023771      -3.825283625807      -0.929317489226
 H          2.398075259235      -4.506945240622      -0.073661375022
 H          1.666751037647      -3.117120484617      -0.920118010896
 H          2.418607308023      -4.432140512517      -1.846427246301
 C          3.976083342330      -2.283491480976      -2.219743461476
 H          4.005307375784      -2.967349771917      -3.084589876989
 H          3.127713930238      -1.596160849593      -2.344168753990
 H          4.898354971675      -1.682673810771      -2.225188491642
 C          4.990978015471      -4.114676882060      -0.882393217913
 H          4.977510604200      -4.732076689881       0.025202527589
 H          4.900145573137      -4.794672449487      -1.746153390086
 H          5.969385190652      -3.618602636170      -0.951008629880
 C          3.974243320283      -1.457867082681       3.147818524810
 H          5.066654922693      -1.335612582875       3.156059323723
 H          3.524283383881      -0.486296223963       2.896896076605
 H          3.639483230048      -1.735855286935       4.160580528792
 C          4.286385855777      -3.836776417737       2.451439151054
 H          4.118253922260      -4.114720152377       3.505525056515
 H          3.926301182578      -4.672515434562       1.834389677116
 H          5.372505012275      -3.736284812300       2.307037878596
 C          2.032687023998      -2.767424647707       2.295088018751
 H          1.805137635136      -3.074257608956       3.329033274855
 H          1.464478911583      -1.851863313088       2.094006522413
 H          1.666712024774      -3.556812924366       1.627956044337
130
 10, 1-A (C2): E(RPBE1PBE-D3(BJ)/def2SVP) = -3391.53561272
 Pt     -2.3814526099    -0.0050859229     0.0853725453
 N      -0.3993203525     0.4522116139    -0.1435606188
 P      -2.7925383138    -1.6377920760    -1.5559844100
 N      -4.4274215081    -0.4496229612     0.5355782129
 P      -2.8440807225     1.7415579391     1.6338106921
 C      -4.4495916890    -2.1577266306    -1.1190640224
 H      -4.9823035817    -2.9557056726    -1.6375564906
 C      -4.4897072464     1.2831949435     2.1661911632
 H      -5.0290702882     1.8114413605     2.9538689956
 C      -5.0468588993    -1.4585435671    -0.1176662519
 H      -6.0766959356    -1.6972270543     0.1909606801
 C      -5.0623398301     0.2378065305     1.5121788389
 H      -6.0852566875    -0.0825466000     1.7651801312
 C      -2.9622250562    -0.8708741996    -3.2758278080
 C      -1.8336522576     1.8832224779     3.2154273554
 C      -1.7914038412    -3.2305352301    -1.5508853037
 C      -3.0884625204     3.4218413915     0.7934159506
 C      -1.6730365634    -0.1407375665    -3.6336310332
 H      -1.3932238507     0.5741446462    -2.8466307767
 H      -1.8091623699     0.4165013067    -4.5759230558
 H      -0.8338067738    -0.8312430974    -3.7745235725
 C      -4.0946577684     0.1528457209    -3.1579449991
 H      -3.9047044649     0.8647876022    -2.3415815913
 H      -5.0619545844    -0.3314374943    -2.9640212703
 H      -4.1683931650     0.7193135511    -4.1010718481
 C      -3.3155428845    -1.8912110211    -4.3545820336
 H      -4.2047286483    -2.4822738668    -4.0876284349
 H      -2.4852135539    -2.5813701586    -4.5610917495
 H      -3.5413348711    -1.3609690621    -5.2953026023
 C      -0.3554198710     2.0730268400     2.8768833723
 H      -0.1491004054     3.0624205173     2.4514824606
 H      -0.0001177624     1.3212894344     2.1582476554
 H       0.2412832799     1.9814880302     3.7985810684
 C      -2.3066870434     2.9952542891     4.1487338266
 H      -2.1064509340     3.9950536094     3.7379823723
 H      -1.7614252564     2.9204063963     5.1049757733
 H      -3.3808053193     2.9193216787     4.3760230885
 C      -2.0259622581     0.5281379726     3.9030120798
 H      -3.0578723264     0.3974450537     4.2581980771
 H      -1.3444681373     0.4546665351     4.7667802780
 H      -1.8013805682    -0.3007422941     3.2162759029
 C      -0.4149891491    -3.0071776361    -2.1738082962
 H       0.1010016089    -2.1641772000    -1.6890962956
 H      -0.4791897464    -2.8241404041    -3.2562893125
 H       0.2005001365    -3.9110485387    -2.0347928010
 C      -1.6572471162    -3.5446138818    -0.0571477125
 H      -1.0991602134    -2.7513741036     0.4594311228
 H      -1.1256623807    -4.5010334495     0.0752226868
 H      -2.6469698425    -3.6351832421     0.4164035328
 C      -2.5036415553    -4.3985122895    -2.2330801993
 H      -3.4829689423    -4.6013966522    -1.7766637525
 H      -1.8890808423    -5.3059682434    -2.1076437453
 H      -2.6455951260    -4.2449380589    -3.3102704538
 C      -4.0957404284     4.3016389789     1.5331327330
 H      -3.7728434133     4.5575213645     2.5507623319
 H      -5.0803668161     3.8164176981     1.5939974232
 H      -4.2205958324     5.2469753443     0.9782384305
 C      -3.6496876843     3.0964096923    -0.5934332526
 H      -4.5635951701     2.4864118129    -0.5266427566
 H      -2.9151663685     2.5428779197    -1.1964980336
 H      -3.8996062816     4.0344843463    -1.1172619244
 C      -1.7569123197     4.1431375909     0.6332751285
 H      -1.3758544847     4.5342180375     1.5875531214
 H      -1.8817565710     5.0028158512    -0.0468028260
 H      -0.9990568011     3.4781802994     0.2021141803
 Pt      2.3814526099     0.0050859229     0.0853725453
 N       0.3993203525    -0.4522116139    -0.1435606188
 P       2.8440807225    -1.7415579391     1.6338106921
 N       4.4274215081     0.4496229612     0.5355782129
 P       2.7925383138     1.6377920760    -1.5559844100
 C       4.4897072464    -1.2831949435     2.1661911632
 H       5.0290702882    -1.8114413605     2.9538689956
 C       4.4495916890     2.1577266306    -1.1190640224
 H       4.9823035817     2.9557056726    -1.6375564906
 C       5.0623398301    -0.2378065305     1.5121788389
 H       6.0852566875     0.0825466000     1.7651801312
 C       5.0468588993     1.4585435671    -0.1176662519
 H       6.0766959356     1.6972270543     0.1909606801
 C       1.8336522576    -1.8832224779     3.2154273554
 C       2.9622250562     0.8708741996    -3.2758278080
 C       3.0884625204    -3.4218413915     0.7934159506
 C       1.7914038412     3.2305352301    -1.5508853037
 C       0.3554198710    -2.0730268400     2.8768833723
 H       0.0001177624    -1.3212894344     2.1582476554
 H      -0.2412832799    -1.9814880302     3.7985810684
 H       0.1491004054    -3.0624205173     2.4514824606
 C       2.0259622581    -0.5281379726     3.9030120798
 H       1.8013805682     0.3007422941     3.2162759029
 H       3.0578723264    -0.3974450537     4.2581980771
 H       1.3444681373    -0.4546665351     4.7667802780
 C       2.3066870434    -2.9952542891     4.1487338266
 H       3.3808053193    -2.9193216787     4.3760230885
 H       2.1064509340    -3.9950536094     3.7379823723
 H       1.7614252564    -2.9204063963     5.1049757733
 C       1.6730365634     0.1407375665    -3.6336310332
 H       0.8338067738     0.8312430974    -3.7745235725
 H       1.3932238507    -0.5741446462    -2.8466307767
 H       1.8091623699    -0.4165013067    -4.5759230558
 C       3.3155428845     1.8912110211    -4.3545820336
 H       2.4852135539     2.5813701586    -4.5610917495
 H       3.5413348711     1.3609690621    -5.2953026023
 H       4.2047286483     2.4822738668    -4.0876284349
 C       4.0946577684    -0.1528457209    -3.1579449991
 H       5.0619545844     0.3314374943    -2.9640212703
 H       4.1683931650    -0.7193135511    -4.1010718481
 H       3.9047044649    -0.8647876022    -2.3415815913
 C       1.7569123197    -4.1431375909     0.6332751285
 H       0.9990568011    -3.4781802994     0.2021141803
 H       1.3758544847    -4.5342180375     1.5875531214
 H       1.8817565710    -5.0028158512    -0.0468028260
 C       3.6496876843    -3.0964096923    -0.5934332526
 H       2.9151663685    -2.5428779197    -1.1964980336
 H       3.8996062816    -4.0344843463    -1.1172619244
 H       4.5635951701    -2.4864118129    -0.5266427566
 C       4.0957404284    -4.3016389789     1.5331327330
 H       5.0803668161    -3.8164176981     1.5939974232
 H       4.2205958324    -5.2469753443     0.9782384305
 H       3.7728434133    -4.5575213645     2.5507623319
 C       2.5036415553     4.3985122895    -2.2330801993
 H       2.6455951260     4.2449380589    -3.3102704538
 H       3.4829689423     4.6013966522    -1.7766637525
 H       1.8890808423     5.3059682434    -2.1076437453
 C       1.6572471162     3.5446138818    -0.0571477125
 H       2.6469698425     3.6351832421     0.4164035328
 H       1.0991602134     2.7513741036     0.4594311228
 H       1.1256623807     4.5010334495     0.0752226868
 C       0.4149891491     3.0071776361    -2.1738082962
 H       0.4791897464     2.8241404041    -3.2562893125
 H      -0.2005001365     3.9110485387    -2.0347928010
 H      -0.1010016089     2.1641772000    -1.6890962956
64
 11, 2-A' (CS): E(UPBE1PBE-D3(BJ)/def2SVP) = -1641.08152849
 Pt        -0.024959408798      -0.149344319071       0.000000000000
 P         -0.011429666054       0.131466166350       2.297000730850
 P         -0.011429666054       0.131466166350      -2.297000730850
 N         -0.099572834444       1.968618625049      -0.000000000000
 C         -0.114252316113       2.597274184047       1.195764310678
 H         -0.151817700504       3.698287137925       1.182894848120
 C         -0.082662249240       1.926978886549       2.385026804700
 H         -0.087438488740       2.480879305027       3.325800101370
 C         -1.538419201268      -0.470991073383       3.227389978596
 C          1.607807345732      -0.384649494781       3.119282124710
 C         -0.114252316113       2.597274184047      -1.195764310678
 H         -0.151817700504       3.698287137925      -1.182894848120
 C         -0.082662249240       1.926978886549      -2.385026804700
 H         -0.087438488740       2.480879305027      -3.325800101370
 C         -1.538419201268      -0.470991073383      -3.227389978596
 C          1.607807345732      -0.384649494781      -3.119282124710
 C         -1.754854096404       0.253084791026       4.555794819471
 H         -2.703910817515      -0.086732572142       5.003765047125
 H         -0.957796974321       0.054988359985       5.284141239242
 H         -1.829919216423       1.340621382898       4.410615291111
 C         -1.475444200094      -1.981840279412       3.439864777471
 H         -0.730766811713      -2.263497967871       4.198583366608
 H         -2.455578950717      -2.344407130700       3.792132668887
 H         -1.236519983838      -2.509551623752       2.503230486180
 C         -2.706031855232      -0.140362975038       2.290713069201
 H         -2.615631301879      -0.678461064931       1.334799652734
 H         -3.655830787638      -0.429120194077       2.771468477721
 H         -2.746199503525       0.936485772304       2.066403091950
 C          1.884277960959      -1.858988127388       2.817101776645
 H          2.894155142019      -2.122574041972       3.174085113333
 H          1.172101418166      -2.533949656244       3.309710947971
 H          1.839837746416      -2.050321024589       1.733583889672
 C          1.641862107757      -0.125606771793       4.622814939759
 H          0.961149361516      -0.790772960143       5.173475584938
 H          2.659815401446      -0.311459494497       5.005238761523
 H          1.383195997471       0.916323963787       4.866181311554
 C          2.683028118473       0.460305790908       2.427695229833
 H          3.678641232782       0.138665983299       2.775840226661
 H          2.640321913263       0.334960736593       1.333721670813
 H          2.563689490824       1.530676265553       2.647578826383
 C         -1.475444200094      -1.981840279412      -3.439864777471
 H         -0.730766811713      -2.263497967871      -4.198583366608
 H         -1.236519983838      -2.509551623752      -2.503230486180
 H         -2.455578950717      -2.344407130700      -3.792132668887
 C         -2.706031855232      -0.140362975038      -2.290713069201
 H         -3.655830787638      -0.429120194077      -2.771468477721
 H         -2.615631301879      -0.678461064931      -1.334799652734
 H         -2.746199503525       0.936485772304      -2.066403091950
 C         -1.754854096404       0.253084791026      -4.555794819471
 H         -0.957796974321       0.054988359985      -5.284141239242
 H         -2.703910817515      -0.086732572142      -5.003765047125
 H         -1.829919216423       1.340621382898      -4.410615291111
 C          2.683028118473       0.460305790908      -2.427695229833
 H          2.563689490824       1.530676265553      -2.647578826383
 H          2.640321913263       0.334960736593      -1.333721670813
 H          3.678641232782       0.138665983299      -2.775840226661
 C          1.641862107757      -0.125606771793      -4.622814939759
 H          2.659815401446      -0.311459494497      -5.005238761523
 H          0.961149361516      -0.790772960143      -5.173475584938
 H          1.383195997471       0.916323963787      -4.866181311554
 C          1.884277960959      -1.858988127388      -2.817101776645
 H          2.894155142019      -2.122574041972      -3.174085113333
 H          1.839837746416      -2.050321024589      -1.733583889672
 H          1.172101418166      -2.533949656244      -3.309710947971
129
 12, 2-A (C1): E(UPBE1PBE-D3(BJ)/def2SVP) = -3336.80432094
 Pt        -1.894592185792      -0.301543483186      -0.026516855628
 N          0.009755477345       0.056550314332      -0.527994360715
 P         -2.835737221695       1.413902345670      -1.479115780773
 N         -3.996388274976      -0.708457266707       0.075031920853
 P         -1.940115030644      -2.164458116966       1.438186170966
 C         -4.440859786299       0.684386063614      -1.793324765997
 H         -5.132609309413       1.068461565726      -2.543737500805
 C         -3.672910294735      -2.176477977180       1.897785784006
 H         -4.072030356126      -2.832342922992       2.671481245285
 C         -4.833865440175      -0.233718804824      -0.878868854443
 H         -5.863290203438      -0.622195629797      -0.877164022605
 C         -4.488864135887      -1.498819480073       1.058034148779
 H         -5.582909479808      -1.577789532368       1.142244439307
 C         -3.359735623547       3.078766372709      -0.719829175181
 C         -1.778867647608      -3.862259787861       0.582110123639
 C         -2.049962489141       1.616828368958      -3.170590981682
 C         -1.056596027914      -2.156815912326       3.099426860320
 C         -2.186908762025       4.045175696415      -0.684035875947
 H         -1.292673714088       3.562904498611      -0.279945887885
 H         -2.428866112677       4.909813839036      -0.042721947918
 H         -1.940961509448       4.433984433536      -1.682850230212
 C         -3.808182272465       2.728642378529       0.702793984770
 H         -3.023149006339       2.209074356660       1.265890648335
 H         -4.689740966131       2.071540522760       0.686909703851
 H         -4.079308010444       3.653149760933       1.239913355964
 C         -4.543208373697       3.725933057510      -1.440323579123
 H         -5.420297690173       3.064199675320      -1.452458801749
 H         -4.310822268324       4.017632871149      -2.472271873343
 H         -4.826482101580       4.642078804651      -0.894642170149
 C         -0.372027710087      -4.422383359086       0.711402576372
 H         -0.155396525348      -4.768554067349       1.731402211282
 H          0.382049663167      -3.682963748515       0.433580698830
 H         -0.255950572259      -5.289077570878       0.040579114320
 C         -2.775078169587      -4.884847100248       1.131736640489
 H         -2.637611553831      -5.078741833723       2.204563906621
 H         -2.623319702917      -5.840080967957       0.601164957458
 H         -3.813888434203      -4.568782000533       0.969181170452
 C         -2.116432828393      -3.601725709697      -0.889448318751
 H         -3.135643636894      -3.202080307716      -0.999326379789
 H         -2.053213995245      -4.546515263796      -1.455591213084
 H         -1.433271299921      -2.868834057194      -1.342606418277
 C         -0.600275947294       2.064998002606      -2.988761516210
 H         -0.100765451744       1.442885934196      -2.224234390835
 H         -0.538739340217       3.120373852751      -2.690254865903
 H         -0.057372836718       1.963764437758      -3.942690971337
 C         -2.106208227141       0.208737983556      -3.773742807014
 H         -1.672908772933      -0.538713380437      -3.094062558513
 H         -1.536056820578       0.191460239263      -4.716548921359
 H         -3.142311486573      -0.090910815174      -3.986435601069
 C         -2.795125133280       2.577975535069      -4.093340253200
 H         -3.860207451170       2.321185792669      -4.197752257158
 H         -2.343351760248       2.526161243255      -5.098632975769
 H         -2.717373307877       3.621400359638      -3.756833680341
 C         -1.386057928127      -3.381582791194       3.954672974845
 H         -0.987647725807      -4.314129667473       3.533000352032
 H         -2.468085649550      -3.502911910498       4.110030240561
 H         -0.926448709908      -3.251218841250       4.948876206010
 C         -1.606765461049      -0.915909552163       3.807187790821
 H         -2.681324475011      -1.021117292353       4.012856132690
 H         -1.473316708733      -0.013010099542       3.198574370382
 H         -1.078741129889      -0.774152314970       4.763462277798
 C          0.454184318812      -2.046052866546       2.908402213605
 H          0.889176557805      -2.989654697062       2.557687752576
 H          0.935507874866      -1.808798922269       3.871099349237
 H          0.730033447428      -1.261074098681       2.182671473863
 Pt         1.853082967711       0.155581913867       0.219917853307
 P          1.933670125557       2.062084326429       1.627135237571
 N          3.907286832937       0.192984343432       0.838117441468
 P          2.844592633971      -1.338488675408      -1.417098021829
 C          3.446554641000       1.769331725741       2.540827838722
 H          3.741027486383       2.340112920271       3.422144675560
 C          4.574243706639      -1.011684660366      -1.100404484824
 H          5.371973065249      -1.451403996680      -1.699481411320
 C          4.285837672022       0.894645063313       1.938027419068
 H          5.314018108244       0.746745611181       2.300650784479
 C          4.860915234099      -0.346167646537       0.046279296988
 H          5.906229489201      -0.215770278049       0.364983031006
 C          2.396252657597       3.588351780343       0.577438961542
 C          2.816756612973      -3.231616549820      -1.285761370222
 C          0.668372358662       2.481019429555       2.958672893729
 C          2.515748819512      -0.787792278316      -3.187683003931
 C          1.169519165020       4.074381091971      -0.176791951678
 H          0.697293900518       3.247101489282      -0.725267545244
 H          1.456995466149       4.846331929424      -0.910302617376
 H          0.426190068172       4.523835105520       0.496136813837
 C          3.449933382605       3.119137303725      -0.428453969390
 H          3.092937037037       2.276807580533      -1.032520543240
 H          4.376058723766       2.805381847705       0.072675300554
 H          3.692466012145       3.958128503760      -1.101479370664
 C          3.019910210842       4.720691920784       1.394026040922
 H          3.851069333103       4.356615593018       2.015777145962
 H          2.301742078789       5.242050187409       2.036040857643
 H          3.433992565541       5.466869898555       0.695466564238
 C          1.548534303664      -3.802319888622      -1.911793708629
 H          1.616209966909      -3.794546385608      -3.008636610884
 H          0.648327416172      -3.244422688200      -1.626299814345
 H          1.414958745908      -4.850631050724      -1.600731360857
 C          4.030547480713      -3.915582090068      -1.920381576782
 H          4.088728703091      -3.771751091094      -3.006459236085
 H          3.953319315464      -5.000578813572      -1.735509190029
 H          4.972781896825      -3.573835418740      -1.471002598362
 C          2.893836595478      -3.480879822401       0.224370335172
 H          3.871208143511      -3.157441013733       0.612423924395
 H          2.774753518284      -4.555518550318       0.440577269771
 H          2.131692925887      -2.917886179395       0.777310759762
 C         -0.726829056303       2.412704241369       2.351603678713
 H         -0.881358654619       1.497529989087       1.755737443070
 H         -0.915118159119       3.269163451023       1.692578711653
 H         -1.487029754426       2.444728472127       3.149357416780
 C          0.845797811126       1.395334176905       4.021508154234
 H          0.844219610652       0.392634810225       3.580704962315
 H          0.015730119797       1.456720945487       4.743283502428
 H          1.789762870169       1.517115907019       4.569791910347
 C          0.868423563142       3.839909543856       3.626652911490
 H          1.891628975899       3.980379426341       4.004967675242
 H          0.184853566930       3.906758821930       4.489836775960
 H          0.623626763307       4.674097596178       2.955383249006
 C          3.400220660263      -1.493272333565      -4.212563825591
 H          3.148731291446      -2.557563149289      -4.317749624238
 H          4.470821073689      -1.405820467117      -3.972520884454
 H          3.243085518638      -1.025461924551      -5.199229482277
 C          2.827854729315       0.709588747876      -3.208292712224
 H          3.868872796852       0.913309410509      -2.916482142704
 H          2.161494929915       1.254116856125      -2.526194054015
 H          2.666153702637       1.099086210830      -4.227096887669
 C          1.036894795032      -0.986257174242      -3.508385781008
 H          0.787384703934      -2.034273867037      -3.715812136598
 H          0.779108439432      -0.405948708705      -4.408438450496
 H          0.416897503608      -0.629564948073      -2.668091369578
67
 14, 2-A' (CS): E(UPBE1PBE-D3(BJ)/def2SVP) = -1680.29706508
 Pt        -0.036837013671      -0.114210152843      -0.000000000000
 C         -0.147651122962      -2.094681512074      -0.000000000000
 P         -0.003604965984       0.198340189811       2.304745061714
 N          0.003500955065       1.987585851572       0.000000000000
 P         -0.003604965984       0.198340189811      -2.304745061714
 C         -0.013287424824       1.991791849066       2.381616057763
 H         -0.004390123613       2.550614147154       3.318719954932
 C         -0.013287424824       1.991791849066      -2.381616057763
 H         -0.004390123613       2.550614147154      -3.318719954932
 C         -0.001831712680       2.643622138183       1.185083143228
 H          0.003323970730       3.743730625394       1.151461853557
 C         -0.001831712680       2.643622138183      -1.185083143228
 H          0.003323970730       3.743730625394      -1.151461853557
 C         -1.548128048072      -0.345791116793       3.245470702286
 C          1.603086500429      -0.349124544865      -3.132344854969
 C          1.603086500429      -0.349124544865       3.132344854969
 C         -1.548128048072      -0.345791116793      -3.245470702286
 C         -1.512278740862      -1.837378050134       3.570695255155
 H         -1.314536544838      -2.443668130263       2.675060017516
 H         -2.493555963414      -2.143136728820       3.970400851377
 H         -0.759110564742      -2.079144398837       4.334375047578
 C         -2.703083293233      -0.065679897484       2.277352110085
 H         -2.621911596050      -0.684868226647       1.371908049284
 H         -2.715621328509       0.989741943967       1.964138706843
 H         -3.661134597548      -0.288152574209       2.776428523466
 C         -1.765719476998       0.469002544404       4.521192313778
 H         -1.856929070362       1.542264391288       4.301121261653
 H         -0.962419251275       0.332487406906       5.257249061116
 H         -2.707680540152       0.146771383059       4.996009387815
 C          1.845988525430      -1.840477586678      -2.898120881888
 H          1.103918043156      -2.477092213101      -3.397680027930
 H          1.831467942251      -2.076484671411      -1.823967725840
 H          2.837303166930      -2.110611297015      -3.298992298075
 C          1.638756490767      -0.023867221141      -4.623603797489
 H          0.933937211615      -0.640460640431      -5.199864852630
 H          2.648656448885      -0.228190366271      -5.017467530952
 H          1.416844875557       1.036238006963      -4.819874133013
 C          2.702705088953       0.435439326673      -2.408402713789
 H          2.611181207048       1.517793374382      -2.576890921888
 H          3.686945299556       0.104179315896      -2.778567133839
 H          2.663176368752       0.257331625705      -1.322103857808
 C          1.845988525430      -1.840477586678       2.898120881888
 H          1.831467942251      -2.076484671411       1.823967725840
 H          1.103918043156      -2.477092213101       3.397680027930
 H          2.837303166930      -2.110611297015       3.298992298075
 C          2.702705088953       0.435439326673       2.408402713789
 H          2.663176368752       0.257331625705       1.322103857808
 H          3.686945299556       0.104179315896       2.778567133839
 H          2.611181207048       1.517793374382       2.576890921888
 C          1.638756490767      -0.023867221141       4.623603797489
 H          1.416844875557       1.036238006963       4.819874133013
 H          2.648656448885      -0.228190366271       5.017467530952
 H          0.933937211615      -0.640460640431       5.199864852630
 C         -1.765719476998       0.469002544404      -4.521192313778
 H         -0.962419251275       0.332487406906      -5.257249061116
 H         -1.856929070362       1.542264391288      -4.301121261653
 H         -2.707680540152       0.146771383059      -4.996009387815
 C         -2.703083293233      -0.065679897484      -2.277352110085
 H         -2.715621328509       0.989741943967      -1.964138706843
 H         -2.621911596050      -0.684868226647      -1.371908049284
 H         -3.661134597548      -0.288152574209      -2.776428523466
 C         -1.512278740862      -1.837378050134      -3.570695255155
 H         -0.759110564742      -2.079144398837      -4.334375047578
 H         -2.493555963414      -2.143136728820      -3.970400851377
 H         -1.314536544838      -2.443668130263      -2.675060017516
 H         -0.195294358359      -2.707980451674      -0.909092345999
 H         -0.195294358359      -2.707980451674       0.909092345999
81
 I1, 3-A (C1): E(UPBE1PBE-D3(BJ)/def2SVP) = -2004.78396728
 Pt        -0.759089935979      -0.408152999817      -0.005644093023
 P          0.791743125842      -2.145303751667      -0.184562091170
 P         -2.680462637329       0.911615016989      -0.103111860508
 N         -2.011876686501      -1.808639282140      -0.914936645777
 N          0.362773438571       0.812239212365       1.046803814972
 C         -1.524636848132      -3.039170516614      -1.207302294840
 H         -2.221601657865      -3.755378514331      -1.667450659565
 C         -0.236264857046      -3.398397514213      -0.950267994957
 H          0.121262858066      -4.399486700705      -1.195370354960
 C          2.229419461318      -1.880833037086      -1.376474185128
 C          1.329973055327      -2.815928630098       1.491672714617
 C         -3.307219544273      -1.484348419591      -1.141133855443
 H         -3.944684377705      -2.258663893853      -1.593422751540
 C         -3.823200659599      -0.262355075249      -0.829557928925
 H         -4.872620275280      -0.036246260948      -1.023118482543
 C         -2.662684569019       2.375655124334      -1.298301145607
 C         -3.341348638235       1.357991860765       1.602775736261
 C          1.201065070890       1.776283637884       0.399605964748
 H          1.406621780304       1.583312964503      -0.673789982223
 C          2.475370821571       1.975335619309       1.148308109278
 H          2.406567891143       1.829068064368       2.230808893737
 H          0.648791774076       2.750188878803       0.393209935737
 C          2.727373753314      -3.200529363865      -1.967825157374
 H          3.548153598362      -2.989439947902      -2.673560297053
 H          3.117378189949      -3.886744918511      -1.203974321213
 H          1.933246139273      -3.717050148507      -2.525746570190
 C          3.380930293954      -1.134918947786      -0.707935117048
 H          3.933304236514      -1.776000681481      -0.006276569499
 H          4.095644265201      -0.798357490106      -1.476696618302
 H          3.044460123198      -0.243830690982      -0.161517506553
 C          1.643855900299      -1.026387478544      -2.505996712386
 H          1.325613814200      -0.039146238700      -2.140247917441
 H          2.406643698663      -0.880926719592      -3.288958459180
 H          0.767583963867      -1.511038590291      -2.963189927627
 C          2.033662823441      -1.720892895930       2.296298885310
 H          2.148569722877      -2.062218109941       3.338751397647
 H          3.036798150897      -1.494866244931       1.912437194075
 H          1.446585416620      -0.787097727089       2.295060851336
 C          2.207076897348      -4.059898999614       1.371556069065
 H          3.191764419961      -3.831441662764       0.938986155120
 H          2.382004052635      -4.480414428135       2.376090048074
 H          1.731089386703      -4.844767114928       0.763486617488
 C          0.020078403151      -3.174684347383       2.202222754972
 H          0.249176028196      -3.539776702124       3.216790295587
 H         -0.633102521255      -2.292836207234       2.292992243386
 H         -0.536863120050      -3.957006163751       1.666418799943
 C         -2.089518950247       3.636033061135      -0.656382875611
 H         -2.768857097837       4.065812237723       0.093140126509
 H         -1.119312904197       3.448057256688      -0.175573976963
 H         -1.933620154447       4.399990026543      -1.436060186106
 C         -1.754669633341       1.926161368172      -2.448012742212
 H         -1.761179544148       2.690645487939      -3.242908189063
 H         -0.718605614031       1.781654671554      -2.108370486173
 H         -2.098879835134       0.975007059741      -2.882213438522
 C         -4.058462682601       2.664660966594      -1.853737592432
 H         -4.777449813162       2.941155087894      -1.070319304124
 H         -3.996449191365       3.509187773339      -2.560350308227
 H         -4.458799023322       1.800335206032      -2.402076597659
 C         -3.495711310040       0.012472117513       2.320468989170
 H         -4.219102977888      -0.642183429198       1.813052087553
 H         -2.532749560207      -0.518999950534       2.372048657319
 H         -3.846523272495       0.191545668290       3.350040178253
 C         -4.692506552194       2.066160960680       1.541531416974
 H         -5.082972152731       2.197198461707       2.564687898846
 H         -4.616581553114       3.066786319675       1.091854198341
 H         -5.437045972145       1.484629396121       0.976073364206
 C         -2.309917892763       2.196804031066       2.361477912517
 H         -2.610444061162       2.260550473484       3.420643575764
 H         -1.307307644490       1.737953223035       2.311099069439
 H         -2.242206540057       3.224117578307       1.980289129854
 C          3.730260961749       2.323220274706       0.595494245823
 C          4.869193506535       2.436115588459       1.441763838435
 C          3.932800189873       2.558192377511      -0.793755544742
 C          6.117854132968       2.753624672694       0.934809892852
 C          5.187477803738       2.875569807184      -1.291009427992
 C          6.291085665427       2.975728973452      -0.436926132316
 H          4.741378518085       2.261153491887       2.513351717401
 H          3.087301797337       2.485514539045      -1.480533213464
 H          6.973079054085       2.830285500185       1.611122486734
 H          5.312784120210       3.050093233753      -2.362827172250
 H          7.276666657382       3.225750137324      -0.835810223396
81
 I2, 1-A (C1): E(UPBE1PBE-D3(BJ)/def2SVP) = -2004.84401231
 Pt        -0.503045144308      -0.499053144532      -0.077024848593
 P          1.424013705920      -1.828561586736       0.084793577071
 P         -2.703889004844       0.304611142042       0.064791324718
 N         -1.433248061084      -2.302655827362       0.305223199712
 N          0.349747800261       1.321387409697      -0.305677908944
 C         -0.692168469169      -3.432118007389       0.429937638780
 H         -1.240957401658      -4.364017369816       0.628034904306
 C          0.662158465331      -3.431618391664       0.329080266221
 H          1.230119667750      -4.354583019971       0.448038057369
 C          2.543773027328      -2.065207203732      -1.422861127602
 C          2.400521165886      -1.485437848349       1.662778269202
 C         -2.775573754389      -2.337705445320       0.493299446052
 H         -3.217228683746      -3.320282486587       0.713461954373
 C         -3.556899427277      -1.227483048936       0.424889128572
 H         -4.633167546425      -1.293983332344       0.585859965325
 C         -3.573321515187       0.963879517912      -1.483805494634
 C         -2.951876549460       1.419517528437       1.565915907072
 C          1.449151964537       1.733117792253      -1.134912430874
 H         -0.134673141869       3.310773560409      -1.032103662748
 C          0.075547230058       2.272859333949      -1.337206502300
 H         -0.437534760881       1.968074108608      -2.261167940696
 H          1.797966105638       1.069723305068      -1.939650203659
 C          3.115112417627      -3.484580388310      -1.474021182450
 H          3.764706327887      -3.574410516479      -2.360741876830
 H          3.724485374200      -3.727409313487      -0.592225408126
 H          2.320481635155      -4.237810119245      -1.565125263374
 C          3.694300850826      -1.062089230922      -1.470267844136
 H          4.457692127565      -1.274761683639      -0.708845476963
 H          4.187464389538      -1.127839304598      -2.454489724647
 H          3.362896625093      -0.027241283970      -1.331457810721
 C          1.615588447030      -1.868584993564      -2.626406502656
 H          1.216778616219      -0.844743582717      -2.672165994381
 H          2.168962712810      -2.071844365019      -3.558503410368
 H          0.756192719445      -2.555188351581      -2.580023310246
 C          2.891732133522      -0.038971710517       1.661921741938
 H          3.336130480537       0.196083914584       2.643281128961
 H          3.657087202898       0.159109041974       0.900855681064
 H          2.058683525136       0.656916927852       1.488081242780
 C          3.552181183541      -2.467940512828       1.861627043112
 H          4.339714428568      -2.350620028977       1.104132047631
 H          4.016770486313      -2.287679386660       2.845541284249
 H          3.206468312154      -3.513099741258       1.847671313857
 C          1.391616876700      -1.651446316340       2.804043009305
 H          1.881887667529      -1.391731325938       3.756518653569
 H          0.526990996927      -0.983572280542       2.669424160687
 H          1.015931010860      -2.682196821309       2.874007681995
 C         -3.389925420944       2.467769621684      -1.674612293617
 H         -3.964468720956       3.047421662947      -0.938110732614
 H         -2.339459363022       2.774681384143      -1.609914261457
 H         -3.761073472114       2.749876660488      -2.673944040806
 C         -2.922454212528       0.198779493635      -2.641382150998
 H         -3.425773010145       0.460217538624      -3.587243560210
 H         -1.852930647305       0.435377376412      -2.736478323496
 H         -3.009093872816      -0.889004556932      -2.495672292685
 C         -5.068948132506       0.638198530884      -1.464427661985
 H         -5.590832376321       1.091116814276      -0.610007666166
 H         -5.531149936691       1.035287745591      -2.383677737162
 H         -5.246178467490      -0.445902583176      -1.444391270861
 C         -2.428432315038       0.604154603074       2.752970296471
 H         -2.998213463097      -0.325437696786       2.895774944826
 H         -1.370417686342       0.336617101302       2.609648690843
 H         -2.510316858335       1.209950017003       3.670276164250
 C         -4.420984823937       1.766563400126       1.795259855438
 H         -4.519851775236       2.322049597473       2.743006384560
 H         -4.828229746637       2.406394124089       0.999338044483
 H         -5.048219528370       0.865285037574       1.874506333450
 C         -2.097471644093       2.681617821296       1.433246873545
 H         -2.108633949183       3.224771382787       2.392925381395
 H         -1.055329447968       2.421579451864       1.185945028619
 H         -2.476955721938       3.367093446710       0.664632819391
 C          2.527451230535       2.577186953782      -0.549967890153
 C          3.758225118236       2.711926233994      -1.200512398167
 C          2.327637928477       3.260623834695       0.655589458554
 C          4.769620007289       3.504979792074      -0.659381805442
 C          3.334166994984       4.054789066539       1.195793517237
 C          4.561882301045       4.178984287292       0.542392983242
 H          3.925431475016       2.188245684766      -2.146426396828
 H          1.368858227491       3.135949814984       1.165495011887
 H          5.726462648973       3.595653253888      -1.180016614968
 H          3.163568331072       4.579614602802       2.139469251693
 H          5.353444578841       4.799188179804       0.969923578149
66
 I3, 2-A (C1): E(UPBE1PBE-D3(BJ)/def2SVP) = -1750.40434901
 Pt         0.003250152464       0.072314122495      -0.049017102765
 N         -0.003033467835       0.152403037221      -2.127107565171
 P          2.322353083485       0.026551982960       0.266926926555
 N          0.006999228908       0.178425316646       2.054870603557
 P         -2.314731967771       0.002849295828       0.271529316950
 C          2.392892718849       0.210299711077       2.049399963758
 H          3.327751860834       0.244420300115       2.611411864714
 C         -2.375410010831       0.047424192024       2.063335914419
 H         -3.307346245577       0.031764545148       2.630802174585
 C          1.195441643652       0.235723299733       2.700225906346
 H          1.163328560340       0.300365426272       3.798810749712
 C         -1.177682485516       0.137477109518       2.707981796966
 H         -1.142363440069       0.175966471116       3.807657665135
 C          3.131680276082      -1.632638082292      -0.125031683066
 C         -3.226607309878       1.540867839053      -0.329005657395
 C          3.248547937132       1.503699719782      -0.446382526006
 C         -3.152502513213      -1.609672978873      -0.232546100541
 C          2.857649219943      -2.019140410005      -1.579616220038
 H          1.780112537591      -2.043396508646      -1.795629447769
 H          3.262941088287      -3.027839513350      -1.765664509208
 H          3.329462967529      -1.337391327334      -2.298714579283
 C          2.419918694489      -2.640429475374       0.784172725633
 H          1.327580593198      -2.596962221702       0.646520472733
 H          2.633557795669      -2.455066313402       1.846307324037
 H          2.759675899978      -3.658194869369       0.530924354160
 C          4.630667837169      -1.649800575657       0.163604920117
 H          4.858069817374      -1.315518259156       1.187484928484
 H          5.194674511360      -1.022323214253      -0.541510214522
 H          5.011191274986      -2.680039433249       0.059992804002
 C         -2.995741920829       1.740691584412      -1.828025586685
 H         -3.456889134325       0.954165169152      -2.438797789338
 H         -1.923004122332       1.770662536718      -2.067878161558
 H         -3.440368278515       2.702068476538      -2.135029829068
 C         -4.719813860426       1.509033095259      -0.012643970566
 H         -5.252189810728       0.751876660012      -0.606133111771
 H         -5.166688565911       2.487957254687      -0.255218080527
 H         -4.911131171716       1.314098179606       1.053737760503
 C         -2.564813630679       2.702715622717       0.420432005152
 H         -2.740089898430       2.642799451183       1.503955441188
 H         -2.979080093385       3.655001778539       0.050342061402
 H         -1.475456544444       2.713171591883       0.255173693626
 C          3.489009302466       1.320908377319      -1.943667201737
 H          2.564603471644       1.047208415886      -2.474375225625
 H          4.252069214837       0.556708604906      -2.150560132763
 H          3.852113373445       2.270124025227      -2.371506459593
 C          2.299701419784       2.688584938840      -0.227838716293
 H          1.367363085187       2.565378780805      -0.798899879130
 H          2.793172323156       3.617442975296      -0.559413858614
 H          2.035200828978       2.800328787737       0.834957652300
 C          4.562637937901       1.782341837618       0.282922210653
 H          4.396182517846       1.954234383189       1.356377225872
 H          5.019427886117       2.696530273107      -0.132108566329
 H          5.292096514410       0.969568321678       0.170896824794
 C         -4.421936232234      -1.881900646887       0.574623925685
 H         -5.202468653976      -1.128012955694       0.406303628033
 H         -4.209440273123      -1.926717688178       1.652621168187
 H         -4.836375033983      -2.859760226052       0.276799306472
 C         -2.117588625126      -2.694774251503       0.087722388483
 H         -1.807894012744      -2.655506074454       1.143503681049
 H         -1.217258698750      -2.583745001451      -0.535011237647
 H         -2.556951126721      -3.687685439771      -0.105613339618
 C         -3.453923151902      -1.628939876001      -1.730153642446
 H         -4.268889233761      -0.941102938594      -1.998041915371
 H         -3.774984600886      -2.643416902297      -2.019643613387
 H         -2.567794088242      -1.377144257473      -2.331337744639
 N         -0.073180790225      -0.664880666065      -2.924058100785
80
 I4, 2-A (C1): E(UPBE1PBE-D3(BJ)/def2SVP) = -1950.18793374
 Pt         0.509449365483      -0.353912120440      -0.036403316346
 C         -0.215312278946       1.365540008556       0.945726330621
 P          2.724423716325       0.351987523051      -0.094647257395
 N          1.333240972651      -2.016819122398      -1.036097021974
 P         -1.456969597152      -1.647917635344      -0.212004005814
 C          3.478154592180      -0.983448320438      -1.018783701241
 H          4.538555431735      -1.017312964814      -1.272298510269
 C         -0.783477709815      -3.098408454342      -1.032646557882
 H         -1.391471978751      -3.966825588852      -1.288237073410
 C          2.648832065977      -2.012937977191      -1.346985799762
 H          3.038661800986      -2.891071752324      -1.884106047784
 C          0.539394881622      -3.071740760970      -1.338099820340
 H          1.012181004910      -3.925444082850      -1.846952748041
 C          3.079570800189       1.905660219396      -1.109799311437
 C         -2.116932084738      -2.307438431749       1.431815831841
 C          3.591073429243       0.341155300523       1.588042972222
 C         -2.847589140845      -1.090412432461      -1.376007975675
 C          2.761152092804       3.180357346972      -0.330584585469
 H          1.738595486563       3.178116612396       0.071841088335
 H          2.849828473419       4.048192464526      -1.005165724824
 H          3.462955518989       3.342516652808       0.500515683564
 C          2.142268519154       1.784205379127      -2.317117086250
 H          1.086662046640       1.753493776141      -2.011127332041
 H          2.347937608228       0.865264377851      -2.886747582556
 H          2.292221134788       2.647101902964      -2.987012366018
 C          4.519885929043       1.954888628701      -1.622625696707
 H          4.769742990508       1.060114920873      -2.210319518922
 H          5.257571545503       2.060412736784      -0.816979820725
 H          4.630911567471       2.827894582621      -2.287462773259
 C         -2.611030172694      -1.169151486835       2.323341176913
 H         -3.458257927627      -0.620712565771       1.893335115114
 H         -1.804861169930      -0.450236611215       2.522711544505
 H         -2.936242280212      -1.584777770043       3.291763709278
 C         -3.218511219084      -3.347664692501       1.236994241758
 H         -4.137066469164      -2.908541457572       0.822543200311
 H         -3.478411118260      -3.790301134175       2.213416023867
 H         -2.896240802383      -4.168827680042       0.579418881154
 C         -0.907353843526      -2.961813795379       2.107585698148
 H         -0.533224393736      -3.819532394685       1.530488088704
 H         -1.196356754619      -3.313823095036       3.111734200457
 H         -0.079966799381      -2.242298257779       2.216197572563
 C          2.883300876384       1.253125909954       2.590276720143
 H          1.846939982919       0.929529366324       2.757725766302
 H          2.868966945661       2.306381479060       2.279104329303
 H          3.412722728919       1.201477702919       3.556384314499
 C          3.463684600307      -1.103484541659       2.084182756641
 H          2.411399132846      -1.429969727406       2.086621394023
 H          3.849286150050      -1.167516202668       3.115073447793
 H          4.030946701516      -1.802697391745       1.454311932334
 C          5.067428931232       0.717640052546       1.485409887314
 H          5.594547040866       0.123826448756       0.723581115118
 H          5.559362541588       0.524549082495       2.453626890173
 H          5.207375751655       1.783779730792       1.256370793426
 C         -3.493267571214      -2.279642078229      -2.090978197098
 H         -3.947241690954      -2.999359680758      -1.395452695426
 H         -2.770610816534      -2.815516224655      -2.721636976799
 H         -4.295808868373      -1.902099608460      -2.746371143452
 C         -2.145170475678      -0.214113099121      -2.418166887292
 H         -1.313497120758      -0.752273138461      -2.899509808430
 H         -1.741783124223       0.700265475326      -1.961281278624
 H         -2.866818672916       0.075278607623      -3.200337273301
 C         -3.926741775398      -0.282382487405      -0.662701157662
 H         -4.543440017297      -0.909268577422      -0.002580835389
 H         -4.599934494118       0.161200701612      -1.414537230220
 H         -3.513362929743       0.545392576778      -0.075414557193
 H         -2.450444686257       3.571554949937      -1.735173338028
 C         -0.992274775497       2.234020528118       0.056450075404
 H         -0.497222963795       2.593305338264      -0.853246491808
 C         -2.324064341140       2.687367312846       0.241758647318
 C         -3.059338367561       2.470161751850       1.440155090095
 C         -4.375218058524       2.890069858655       1.562129220546
 C         -5.018731020545       3.545761191278       0.506690229622
 C         -4.309220685624       3.792550085226      -0.675794394284
 C         -2.993285730147       3.381406467904      -0.804916775199
 H         -2.575259411537       1.967622650398       2.278927948299
 H         -4.913005421112       2.707645498187       2.496404902103
 H         -6.056988612582       3.869475574013       0.606983449559
 H         -4.796982371952       4.312776046439      -1.504369921219
 H         -0.787443359749       1.084357523597       1.841276488146
 H          0.669658763414       1.911081162567       1.305764352053
132
 I5, 2-A (C1): E(UPBE1PBE-D3(BJ)/def2SVP) = -3376.08808147
 Pt        -2.431187216784       0.191540947092      -0.102089275635
 P         -2.716079448832       1.891446893823       1.520843775625
 P         -2.965544584171      -1.511381820988      -1.630826120996
 N         -4.416023885030       0.754269369425      -0.560196324252
 N         -0.601980048842      -0.452795704585       0.363470719980
 C         -5.019567967728       1.733226698987       0.151507610482
 H         -6.055043775432       1.984635646091      -0.123494814009
 C         -4.400905104449       2.385423598897       1.170669055012
 H         -4.921171957611       3.162551388777       1.730967235623
 C         -2.747089945321       1.181683183096       3.270472510295
 C         -1.767197252204       3.528463823286       1.429509779036
 C         -5.089960548569       0.107366450873      -1.542481225533
 H         -6.097165354899       0.478776251820      -1.784365522579
 C         -4.568152626855      -0.958454600947      -2.203305152144
 H         -5.126756588890      -1.458976718813      -2.995392777622
 C         -3.329928342970      -3.155929010554      -0.769486216126
 C         -1.919116231639      -1.727383380685      -3.175239899184
 C          0.479052756191       0.456634219924       0.396229452323
 H          0.287137334166       1.416350282199      -0.119152898962
 H          0.646930465240       0.719833038835       1.464057153487
 C         -3.079301660668       2.226901242843       4.332432538060
 H         -3.199185553171       1.725861219261       5.307834613228
 H         -2.283166253925       2.975867003408       4.447579811565
 H         -4.022917153207       2.749593920317       4.113386295768
 C         -1.411756562067       0.505171176139       3.568657026846
 H         -0.586893592721       1.224544027228       3.649406448886
 H         -1.477470013203      -0.031004905459       4.530311767322
 H         -1.155708286706      -0.221016993602       2.782093726876
 C         -3.845555666807       0.115351892190       3.255055142237
 H         -3.661151920957      -0.632642413320       2.470752769948
 H         -3.860881989548      -0.401661609384       4.228728975673
 H         -4.837243733114       0.554580686331       3.075498552503
 C         -0.411135760871       3.460683421249       2.128129383549
 H          0.157045219190       4.379114677192       1.908050006685
 H         -0.517868105141       3.398930087697       3.220648170091
 H          0.187183309975       2.605463840698       1.790755974593
 C         -2.568185310826       4.698073695430       2.007185482908
 H         -2.788268656319       4.579743703656       3.076341943024
 H         -1.974687544985       5.620627159719       1.891856974079
 H         -3.514842470348       4.846131527491       1.470021416672
 C         -1.599641737074       3.760805854875      -0.075331787477
 H         -1.075108034002       4.714377690179      -0.252698735613
 H         -1.029442554934       2.950130929795      -0.548739301717
 H         -2.580094987134       3.808918331357      -0.573507780310
 C         -2.040408428420      -3.931690838358      -0.544183542453
 H         -1.635207146044      -4.353450266491      -1.475195022634
 H         -1.278718743561      -3.287506292862      -0.088061920394
 H         -2.230673951886      -4.773974851536       0.142314039995
 C         -3.920213236220      -2.777539595422       0.591641344378
 H         -4.254525607566      -3.692134189982       1.109642209090
 H         -3.166584131334      -2.277821001642       1.216536407042
 H         -4.784708924081      -2.103658035048       0.490991810534
 C         -4.353670219349      -3.995558826997      -1.532568764176
 H         -4.007383803008      -4.289372638891      -2.531860161710
 H         -4.548277255914      -4.921257627373      -0.965171669718
 H         -5.308987131171      -3.461773279519      -1.639309856465
 C         -2.045385844116      -0.386475843803      -3.905054036917
 H         -3.054369079362      -0.245198403261      -4.317414744063
 H         -1.840689859611       0.456476057845      -3.229738247506
 H         -1.318821370654      -0.350434345882      -4.733531071316
 C         -2.408184667741      -2.846104182171      -4.092731189807
 H         -1.833642470600      -2.815315761846      -5.033936573385
 H         -2.256196151829      -3.841296925573      -3.651685239449
 H         -3.471905240302      -2.736805462974      -4.353294791764
 C         -0.462445415691      -1.967283550076      -2.783036577824
 H          0.168773304562      -1.908929643329      -3.683567600088
 H         -0.102377561093      -1.226305488082      -2.053441828079
 H         -0.312605807674      -2.960656078015      -2.344107069721
 Pt         2.404617818821      -0.220534488980      -0.128879309713
 P          2.714564268029      -1.911200704152       1.480044725958
 P          2.946098781697       1.502300023295      -1.625277477182
 N          4.358502656405      -0.870597086075      -0.689004815009
 C          4.908091454054      -1.942671532865      -0.072795811142
 H          5.899479780354      -2.269986936744      -0.422965573039
 C          4.287113334922      -2.593071512026       0.945673815054
 H          4.760310922797      -3.447646600167       1.430960081795
 C          3.084513602726      -1.204498623100       3.201293261920
 C          1.573447702379      -3.406254817433       1.535345458184
 C          5.045654730936      -0.172274266599      -1.618889100585
 H          6.038094161629      -0.554988046542      -1.904142985142
 C          4.560063872417       0.965509291210      -2.185954586460
 H          5.132205940128       1.498929917220      -2.946437369098
 C          3.276671753965       3.165434379203      -0.770779730859
 C          1.949039186647       1.727687738407      -3.209773840398
 C          3.405577681588      -2.291586108834       4.224130650745
 H          3.775701258587      -1.818432212204       5.149528859160
 H          2.518284598876      -2.882340075804       4.492196015561
 H          4.189199513012      -2.976723432589       3.867440025926
 C          1.920275073567      -0.351421284794       3.695319805494
 H          0.982553189026      -0.915162238179       3.770617042471
 H          2.156320174387       0.047154214962       4.696355388735
 H          1.748673106754       0.503030379110       3.026425039227
 C          4.308806235252      -0.301929910866       3.023431943788
 H          4.144748798525       0.437105694870       2.225215739470
 H          4.498722639622       0.240085587672       3.964876826139
 H          5.206635274488      -0.881076042606       2.766521307710
 C          0.256897293543      -3.054244265372       2.223618979489
 H         -0.446854102455      -3.896392620148       2.115921987782
 H          0.393673665841      -2.887338396316       3.302768826194
 H         -0.196846346523      -2.160516327125       1.757496481649
 C          2.203994858347      -4.642748886418       2.176543870866
 H          2.388783642399      -4.524070859060       3.251260077904
 H          1.507641508038      -5.489663321339       2.055562590939
 H          3.147457504375      -4.924769244558       1.687398259341
 C          1.341994697509      -3.697346914325       0.049489420391
 H          0.708382615647      -4.592206513569      -0.059757139467
 H          0.848401437063      -2.846207331744      -0.438220149422
 H          2.294958486106      -3.886806327895      -0.468404742932
 C          2.005431730752       3.997250582870      -0.643496239481
 H          1.662875035865       4.390398827847      -1.611156864476
 H          1.187703120618       3.419644554656      -0.195475247960
 H          2.199429069441       4.863385541601       0.011560088834
 C          3.783373540126       2.805056109165       0.628235682491
 H          4.080272679968       3.724532489154       1.160396142091
 H          3.006318237158       2.293549772418       1.214928001339
 H          4.659084206737       2.140065771226       0.577171095165
 C          4.363411555221       3.969901134514      -1.485359223812
 H          4.087430043849       4.243835265765      -2.512021668612
 H          4.538920112224       4.906188951015      -0.928989241553
 H          5.312298496933       3.416211467789      -1.518119228203
 C          2.087400993150       0.386743260471      -3.936897215063
 H          3.110102707997       0.231992739420      -4.307730412059
 H          1.842571324128      -0.452533936593      -3.270169199598
 H          1.394515693349       0.361366747917      -4.794444039130
 C          2.479707916117       2.843155429509      -4.107722953380
 H          1.941960424286       2.816523193425      -5.070657203018
 H          2.319999918930       3.840475173807      -3.674049536148
 H          3.551422851715       2.724886639578      -4.327417220395
 C          0.477360427427       1.971575692636      -2.883677960424
 H         -0.102961436131       1.989410696148      -3.820155400378
 H          0.066193327697       1.177302228598      -2.245597311011
 H          0.311879074396       2.931578863446      -2.379751942132
67
 I6, 2-A' (CS): E(UPBE1PBE-D3(BJ)/def2SVP) = -1734.34042877
 Pt        -0.002851312335      -0.015795389822      -0.000000000000
 P          0.047958474740       0.266058169502       2.313028328194
 P          0.047958474740       0.266058169502      -2.313028328194
 N          0.336165437122       2.016796767751       0.000000000000
 N         -0.300258427019      -1.999391645511      -0.000000000000
 C          0.411362009576       2.672680297476       1.186184668541
 H          0.567997943394       3.760260590359       1.140045299152
 C          0.298602430178       2.040117848576       2.387051577883
 H          0.375773314496       2.601686259179       3.319282498866
 C         -1.563342793152      -0.071436924486       3.228516449149
 C          1.550779932114      -0.539289915568       3.114680195205
 C          0.411362009576       2.672680297476      -1.186184668541
 H          0.567997943394       3.760260590359      -1.140045299152
 C          0.298602430178       2.040117848576      -2.387051577883
 H          0.375773314496       2.601686259179      -3.319282498866
 C         -1.563342793152      -0.071436924486      -3.228516449149
 C          1.550779932114      -0.539289915568      -3.114680195205
 C         -1.199120592049      -2.814331035978      -0.000000000000
 H         -2.311802129561      -2.693612821068      -0.000000000000
 C         -1.678026303917       0.747497204779       4.514561119602
 H         -2.653930404757       0.543290329778       4.986186134282
 H         -0.898778004046       0.498215144098       5.247366635241
 H         -1.628813270854       1.826707660502       4.309282737342
 C         -1.723786329697      -1.561452774529       3.525178880255
 H         -1.050409588644      -1.896403652495       4.327125811723
 H         -2.755809633932      -1.753286150879       3.863018249276
 H         -1.537408179712      -2.179438291959       2.634704311274
 C         -2.659570987445       0.375766597687       2.254628855138
 H         -2.665744838889      -0.244669946999       1.346378891595
 H         -3.643110108576       0.288788832829       2.745833983963
 H         -2.520880221462       1.423403094095       1.946072898579
 C          1.533976107603      -2.050260034945       2.871392657897
 H          2.508145777081      -2.471020879996       3.171321865310
 H          0.761024385581      -2.562767937561       3.457873179584
 H          1.363583838665      -2.287378240625       1.810375279388
 C          1.659662483887      -0.227829082337       4.605381768258
 H          0.862585113290      -0.711690989624       5.187989620400
 H          2.621124889298      -0.608832931068       4.988772681466
 H          1.630420655290       0.854677650032       4.804257259860
 C          2.752744396475       0.058880756422       2.374965922751
 H          3.676467384788      -0.413055642646       2.747836586297
 H          2.683593086234      -0.127574637941       1.291773055342
 H          2.829174554569       1.145075153629       2.527065243364
 C         -1.723786329697      -1.561452774529      -3.525178880255
 H         -1.050409588644      -1.896403652495      -4.327125811723
 H         -1.537408179712      -2.179438291959      -2.634704311274
 H         -2.755809633932      -1.753286150879      -3.863018249276
 C         -2.659570987445       0.375766597687      -2.254628855138
 H         -3.643110108576       0.288788832829      -2.745833983963
 H         -2.665744838889      -0.244669946999      -1.346378891595
 H         -2.520880221462       1.423403094095      -1.946072898579
 C         -1.678026303917       0.747497204779      -4.514561119602
 H         -0.898778004046       0.498215144098      -5.247366635241
 H         -2.653930404757       0.543290329778      -4.986186134282
 H         -1.628813270854       1.826707660502      -4.309282737342
 C          2.752744396475       0.058880756422      -2.374965922751
 H          2.829174554569       1.145075153629      -2.527065243364
 H          2.683593086234      -0.127574637941      -1.291773055342
 H          3.676467384788      -0.413055642646      -2.747836586297
 C          1.659662483887      -0.227829082337      -4.605381768258
 H          2.621124889298      -0.608832931068      -4.988772681466
 H          0.862585113290      -0.711690989624      -5.187989620400
 H          1.630420655290       0.854677650032      -4.804257259860
 C          1.533976107603      -2.050260034945      -2.871392657897
 H          2.508145777081      -2.471020879996      -3.171321865310
 H          1.363583838665      -2.287378240625      -1.810375279388
 H          0.761024385581      -2.562767937561      -3.457873179584
66
 I7, 2-A" (CS): E(UPBE1PBE-D3(BJ)/def2SVP) = -1696.31544276
 Pt         0.043528125488      -0.088432944480       0.000000000000
 P         -0.012072392258       0.216793052688       2.299857000000
 P         -0.012072392258       0.216793052688      -2.299857000000
 N         -0.077931996773       2.000063048710       0.000000000000
 N          0.397548237518      -2.011275924051       0.000000000000
 C         -0.085428034720       2.655751547700       1.185509000000
 H         -0.119177099434       3.755105546307       1.149785500000
 C         -0.051245997076       2.006398050438       2.384803500000
 H         -0.069140029553       2.565675048660       3.321780000000
 C         -1.598267856465      -0.402809040268       3.110916000000
 C          1.560131139781      -0.337643356180       3.170803500000
 C         -0.085428034720       2.655751547700      -1.185509000000
 H         -0.119177099434       3.755105546307      -1.149785500000
 C         -0.051245997076       2.006398050438      -2.384803500000
 H         -0.069140029553       2.565675048660      -3.321780000000
 C         -1.598267856465      -0.402809040268      -3.110916000000
 C          1.560131139781      -0.337643356180      -3.170803500000
 H         -0.489367731223      -2.545610975181      -0.000000000000
 C         -1.642316872897      -0.129208542738       4.612401500000
 H         -2.651766359471      -0.354660601937       4.995507500000
 H         -0.934440335331      -0.760691002040       5.167783500000
 H         -1.427982434363       0.924812969602       4.846531000000
 C         -1.790174769440      -1.893111051798       2.829574000000
 H         -1.036656232838      -2.519819007509       3.323134500000
 H         -2.780815750902      -2.207092109096       3.198288500000
 H         -1.745838257040      -2.096658548869       1.749991500000
 C         -2.722082401872       0.370910893375       2.412802500000
 H         -2.675350893312       0.235197397060       1.320662500000
 H         -3.695468879284      -0.004710162516       2.768986500000
 H         -2.665646964344       1.448842396734       2.620285000000
 C          1.591739728379      -1.861412854032       3.276798000000
 H          2.601330247196      -2.181997795144       3.583316000000
 H          0.887428750711      -2.237844395246       4.032995500000
 H          1.366575756098      -2.330496866806       2.304178500000
 C          1.743010101474       0.320839654616       4.537500500000
 H          0.980965118870       0.012330610520       5.264832000000
 H          2.725543118340       0.032706711828       4.947290500000
 H          1.727095537625       1.418402153985       4.461165000000
 C          2.690547112903       0.121684210208       2.241707500000
 H          3.660615627210      -0.116696733034       2.708621500000
 H          2.635234143253      -0.388848792877       1.269341000000
 H          2.651538049012       1.207085708129       2.062672000000
 C         -1.790174769440      -1.893111051798      -2.829574000000
 H         -1.036656232838      -2.519819007509      -3.323134500000
 H         -1.745838257040      -2.096658548869      -1.749991500000
 H         -2.780815750902      -2.207092109096      -3.198288500000
 C         -2.722082401872       0.370910893375      -2.412802500000
 H         -3.695468879284      -0.004710162516      -2.768986500000
 H         -2.675350893312       0.235197397060      -1.320662500000
 H         -2.665646964344       1.448842396734      -2.620285000000
 C         -1.642316872897      -0.129208542738      -4.612401500000
 H         -0.934440335331      -0.760691002040      -5.167783500000
 H         -2.651766359471      -0.354660601937      -4.995507500000
 H         -1.427982434363       0.924812969602      -4.846531000000
 C          2.690547112903       0.121684210208      -2.241707500000
 H          2.651538049012       1.207085708129      -2.062672000000
 H          2.635234143253      -0.388848792877      -1.269341000000
 H          3.660615627210      -0.116696733034      -2.708621500000
 C          1.743010101474       0.320839654616      -4.537500500000
 H          2.725543118340       0.032706711828      -4.947290500000
 H          0.980965118870       0.012330610520      -5.264832000000
 H          1.727095537625       1.418402153985      -4.461165000000
 C          1.591739728379      -1.861412854032      -3.276798000000
 H          2.601330247196      -2.181997795144      -3.583316000000
 H          1.366575756098      -2.330496866806      -2.304178500000
 H          0.887428750711      -2.237844395246      -4.032995500000
66
 I8, 1-A' (CS): E(RPBE1PBE-D3(BJ)/def2SVP) = -1733.79546088
 Pt        -0.031240562338      -0.001923692303       0.000000000000
 P          0.021108349608       0.260545343728       2.315025111139
 P          0.021108349608       0.260545343728      -2.315025111139
 N          0.164348083609       2.015406278751      -0.000000000000
 N         -0.314010123871      -1.960304730096       0.000000000000
 C          0.198629048142       2.680885220662       1.187549698776
 H          0.280485653675       3.775196316114       1.131474504753
 C          0.135443173779       2.048652407492       2.389993646979
 H          0.177012757717       2.616990798764       3.320251618915
 C         -1.563190282906      -0.216325231286       3.209091578300
 C          1.585499596354      -0.426720851039       3.105450540057
 C          0.198629048142       2.680885220662      -1.187549698776
 H          0.280485653675       3.775196316114      -1.131474504753
 C          0.135443173779       2.048652407492      -2.389993646979
 H          0.177012757717       2.616990798764      -3.320251618915
 C         -1.563190282906      -0.216325231286      -3.209091578300
 C          1.585499596354      -0.426720851039      -3.105450540057
 C         -0.537821364624      -3.114887943637       0.000000000000
 C         -1.738118868856       0.563724872848       4.512730257415
 H         -2.700970732846       0.282693261822       4.970828928152
 H         -0.949638453982       0.348946660167       5.246286326228
 H         -1.761260154952       1.648782665930       4.334254658163
 C         -1.615197250040      -1.721648596115       3.465639834663
 H         -0.912323935447      -2.030573030285       4.252739883758
 H         -2.627799152885      -1.990141720082       3.809277278579
 H         -1.403750886873      -2.301119201297       2.554457752611
 C         -2.686781342932       0.171939204483       2.240733484078
 H         -2.649746348996      -0.434652673440       1.324371849151
 H         -3.660514175779       0.004434937316       2.729948790862
 H         -2.626127584791       1.233214781339       1.953695364567
 C          1.701231374132      -1.929149203772       2.840899126144
 H          2.689181651874      -2.275579496306       3.186792587034
 H          0.940882815541      -2.513715175251       3.373212715052
 H          1.607440963854      -2.161746352806       1.770995086678
 C          1.654557287306      -0.133135382739       4.602540718134
 H          0.902111623450      -0.699850825212       5.169222144913
 H          2.644745738845      -0.431338226424       4.985621874005
 H          1.524733788716       0.937977918587       4.821471163509
 C          2.737076940128       0.285108301524       2.386881851366
 H          3.694170220206      -0.120861529534       2.752756380001
 H          2.688621807533       0.120413298948       1.299009569318
 H          2.726884276348       1.369595393852       2.566756077150
 C         -1.615197250040      -1.721648596115      -3.465639834663
 H         -0.912323935447      -2.030573030285      -4.252739883758
 H         -1.403750886873      -2.301119201297      -2.554457752611
 H         -2.627799152885      -1.990141720082      -3.809277278579
 C         -2.686781342932       0.171939204483      -2.240733484078
 H         -3.660514175779       0.004434937316      -2.729948790862
 H         -2.649746348996      -0.434652673440      -1.324371849151
 H         -2.626127584791       1.233214781339      -1.953695364567
 C         -1.738118868856       0.563724872848      -4.512730257415
 H         -0.949638453982       0.348946660167      -5.246286326228
 H         -2.700970732846       0.282693261822      -4.970828928152
 H         -1.761260154952       1.648782665930      -4.334254658163
 C          2.737076940128       0.285108301524      -2.386881851366
 H          2.726884276348       1.369595393852      -2.566756077150
 H          2.688621807533       0.120413298948      -1.299009569318
 H          3.694170220206      -0.120861529534      -2.752756380001
 C          1.654557287306      -0.133135382739      -4.602540718134
 H          2.644745738845      -0.431338226424      -4.985621874005
 H          0.902111623450      -0.699850825212      -5.169222144913
 H          1.524733788716       0.937977918587      -4.821471163509
 C          1.701231374132      -1.929149203772      -2.840899126144
 H          2.689181651874      -2.275579496306      -3.186792587034
 H          1.607440963854      -2.161746352806      -1.770995086678
 H          0.940882815541      -2.513715175251      -3.373212715052
2
 N2, 1-SGG (D*H): E(RPBE1PBE-D3(BJ)/def2SVP) = -109.315466797
 N          0.000000000000       0.000000000000       0.548877972662
 N          0.000000000000       0.000000000000      -0.548877972662
16
 Styrene, 1-A' (CS): E(RPBE1PBE-D3(BJ)/def2SVP) = -309.065745171
 C          1.666427829399      -1.215650714579      -0.000000000000
 C          1.337607315976       0.137728416021       0.000000000000
 C          0.658995877734      -2.177446016645      -0.000000000000
 H          2.131825729380       0.889418441570      -0.000000000000
 H          0.911878344576      -3.240309665535      -0.000000000000
 C         -0.000000000000       0.561163482842       0.000000000000
 C         -0.677813770719      -1.773025873701      -0.000000000000
 H         -1.474087695820      -2.521399856360      -0.000000000000
 C         -1.003400930122      -0.422246362491      -0.000000000000
 H         -2.054396919471      -0.125159543478       0.000000000000
 H          2.715735964880      -1.520396117229       0.000000000000
 C         -0.290704673614       2.000343171729       0.000000000000
 H          0.596767298285       2.643767210427       0.000000000000
 C         -1.493690515421       2.586414193773       0.000000000000
 H         -2.426365280602       2.015669661523       0.000000000000
 H         -1.585884240624       3.674728087378       0.000000000000
81
 TS1, 3-A (C1): E(UPBE1PBE-D3(BJ)/def2SVP) = -2004.74233989
 Pt        -0.370085142817      -0.574860961032      -0.019927898383
 P          1.693453539558      -1.642073885946      -0.345785772414
 P         -2.601140826718       0.141022138005      -0.244506867781
 N         -0.825862417999      -1.549064887075      -1.832455597477
 N         -0.077675684730      -0.008641816954       1.782556679334
 C          0.103469131401      -2.363982325859      -2.391751256538
 H         -0.187632234621      -2.898554858962      -3.308435402513
 C          1.340890555575      -2.540377040016      -1.857048229591
 H          2.064197678526      -3.201874137728      -2.335613046547
 C          3.176098837569      -0.558326691723      -0.764062134270
 C          2.055733798166      -2.933684797305       0.977698416198
 C         -2.095295830892      -1.507192650646      -2.303655540960
 H         -2.312380205024      -2.093711350591      -3.209077295728
 C         -3.080498725186      -0.788931001968      -1.698711532486
 H         -4.090829507864      -0.772747964959      -2.109754258297
 C         -2.871029728063       1.940953022962      -0.745305794257
 C         -3.708278592408      -0.427247078828       1.168184556343
 C          0.486756810729       1.750948542666       2.628395465246
 H         -0.403273475118       2.231710270794       2.217310857206
 C          1.739415913914       2.201358838544       2.273585488044
 H          2.587596262321       1.869108752173       2.881614631306
 H          0.354805225251       1.305436839023       3.613657226291
 C          4.177879422474      -1.291113436459      -1.658380562549
 H          5.015459644159      -0.609456533536      -1.881257110985
 H          4.599220555773      -2.188099418739      -1.183886311872
 H          3.724786894539      -1.583924353550      -2.616062615227
 C          3.868151330817      -0.058140074592       0.498612751858
 H          4.427439369481      -0.858067412432       1.005058701990
 H          4.586832762636       0.731034590921       0.225938908039
 H          3.149942253675       0.377440902041       1.206586028433
 C          2.586100389844       0.622195270108      -1.542466731225
 H          1.911943047775       1.221880554360      -0.916021586057
 H          3.400669994359       1.279649077425      -1.887701970770
 H          2.022863580012       0.277475950692      -2.423639981077
 C          2.179395111657      -2.268938589609       2.350724240947
 H          2.193239756036      -3.052949687632       3.126249256005
 H          3.103979520924      -1.687233773566       2.454088731034
 H          1.326706429038      -1.598460439525       2.548398748926
 C          3.299415544729      -3.759851236903       0.656966233641
 H          4.220011817233      -3.161305220758       0.711064724605
 H          3.395105968859      -4.574069959981       1.394755546365
 H          3.241639135856      -4.223249540646      -0.339927171899
 C          0.822319954842      -3.843468792702       0.985067934676
 H          0.944200856630      -4.609340206712       1.768457937834
 H         -0.091467596816      -3.269711011444       1.204263465114
 H          0.681741704235      -4.350755348373       0.019618279293
 C         -2.782412071390       2.872227989929       0.459961727837
 H         -3.675566413495       2.805505492199       1.097396916688
 H         -1.904656804101       2.652714361700       1.082426635965
 H         -2.699038810901       3.916182911942       0.115980813973
 C         -1.729970148424       2.230197249046      -1.727525777590
 H         -1.808386170611       3.270657561781      -2.084830643575
 H         -0.743117005038       2.090971506186      -1.264091350517
 H         -1.782596388955       1.563209555064      -2.601143968062
 C         -4.200868931941       2.151941989652      -1.470583246550
 H         -5.071540532520       1.952051997764      -0.832397202093
 H         -4.264985078516       3.203323142972      -1.797364022361
 H         -4.274018192706       1.522275986252      -2.368621681696
 C         -3.502052912763      -1.944815285596       1.231975235912
 H         -3.832520913757      -2.441401176937       0.308155599000
 H         -2.441377336081      -2.193193472270       1.391873093977
 H         -4.082209006046      -2.352237608429       2.076073124515
 C         -5.183505863659      -0.118955518958       0.923253401786
 H         -5.790468352159      -0.606266412977       1.704538928786
 H         -5.393831023415       0.958892963139       0.974120337563
 H         -5.531606207432      -0.498189801480      -0.049715500169
 C         -3.236535078335       0.186314388742       2.487826672780
 H         -3.788717771656      -0.283658223149       3.318692939960
 H         -2.159430944977       0.010903689326       2.644452962400
 H         -3.424747638320       1.266807181624       2.539876254139
 C          2.074970255811       3.045466459933       1.145722497838
 C          3.419901139254       3.394371068158       0.906025541647
 C          1.110296405149       3.545494709357       0.247569189162
 C          3.783503847887       4.179845946441      -0.182194043822
 C          1.473351783829       4.327616847964      -0.840716196955
 C          2.813780917031       4.647743614219      -1.069957189473
 H          4.188727801068       3.029856426722       1.592825862294
 H          0.059815955271       3.302913750772       0.403936869111
 H          4.835876829778       4.429024909042      -0.341606719748
 H          0.700586453810       4.688777287858      -1.524411486754
 H          3.097825673464       5.259621861090      -1.929062656921
80
 TS2, 2-A (C1): E(UPBE1PBE-D3(BJ)/def2SVP) = -1950.16022073
 Pt         0.565390833258      -0.405568547598      -0.045135405348
 C         -0.735365545859       1.756275880086       1.568786711535
 P          2.670429207830       0.587857324312      -0.140538177836
 N          1.450207500159      -1.740571253163      -1.457505076546
 P         -1.230832491360      -1.865147682601      -0.252576642759
 C          3.462681915750      -0.469610547367      -1.357270558499
 H          4.493168855028      -0.328963399221      -1.688022555988
 C         -0.565049674907      -3.010040102904      -1.469070843016
 H         -1.124517931059      -3.867612545495      -1.846778380984
 C          2.721996953698      -1.508449189020      -1.841640037195
 H          3.159785941614      -2.203420156375      -2.576246283813
 C          0.708071266848      -2.779470781341      -1.898327120319
 H          1.176301517383      -3.454801661920      -2.632328427568
 C          2.791607722195       2.327194996162      -0.872763444715
 C         -1.554919870299      -2.897421955919       1.296647709440
 C          3.684377147241       0.397947082491       1.444432560439
 C         -2.819328875062      -1.207508308656      -1.030366701096
 C          2.490533186438       3.397297626103       0.174260586066
 H          1.548516790976       3.203298447851       0.706570522164
 H          2.394280057295       4.377605144609      -0.321803773317
 H          3.294537161783       3.487361286750       0.919029461197
 C          1.709285666525       2.348768777722      -1.958368102966
 H          0.708801024654       2.176899451432      -1.534006181981
 H          1.887422766167       1.564584742196      -2.710029960642
 H          1.717494878345       3.325875518303      -2.470328702293
 C          4.144737739899       2.604094544310      -1.528531093163
 H          4.359732120521       1.876666945036      -2.324104106314
 H          4.976352983868       2.590466386551      -0.811889201713
 H          4.123555129975       3.605125417789      -1.991679827477
 C         -1.846172546696      -1.972541586345       2.480015517458
 H         -2.779789134403      -1.407575554047       2.360152684936
 H         -1.023881328276      -1.253368963071       2.615721582532
 H         -1.933819313903      -2.572648061979       3.401414602161
 C         -2.674268260468      -3.919268732798       1.115672108648
 H         -3.657973232163      -3.443305123546       0.995457598812
 H         -2.729893285714      -4.567086813153       2.007006265180
 H         -2.494792152839      -4.570534867841       0.246616491142
 C         -0.235939698491      -3.626451896032       1.572662600402
 H          0.004306847858      -4.347640492420       0.778763180398
 H         -0.312100095688      -4.169245103613       2.529524389144
 H          0.600910388290      -2.912991349146       1.642858531537
 C          2.919963229121       1.008482025471       2.620363132091
 H          1.934412991196       0.530714323695       2.729496128416
 H          2.769373353129       2.091650115979       2.518510624253
 H          3.483744540453       0.838844662939       3.553094947898
 C          3.783558224076      -1.113778576008       1.672733591301
 H          2.784116387258      -1.577889412237       1.676122802600
 H          4.259245029812      -1.304838253183       2.649072581094
 H          4.378665373245      -1.605318454744       0.890390374310
 C          5.086721612395       0.991824098557       1.344367487419
 H          5.635230436013       0.600459168502       0.474101726133
 H          5.664359505729       0.724825283798       2.245616609771
 H          5.071422948513       2.089433703044       1.280863335992
 C         -3.587858206105      -2.279169674967      -1.802834525878
 H         -3.924578328675      -3.106011557940      -1.162584418062
 H         -2.982218023568      -2.697524431538      -2.619450606345
 H         -4.485238553854      -1.822691139013      -2.253494075042
 C         -2.338458522129      -0.133226255001      -2.012202003806
 H         -1.633201693670      -0.550442428000      -2.747727559352
 H         -1.832531746045       0.687345295562      -1.482870526058
 H         -3.203354216472       0.283618073136      -2.554904203876
 C         -3.714747126456      -0.564880315750       0.023096131496
 H         -4.197815898740      -1.311367231375       0.670496903964
 H         -4.512418321219       0.015714124316      -0.468959562830
 H         -3.152624582440       0.135943182468       0.653221634490
 H         -2.483514170289       3.561208322751      -1.510551286613
 C         -1.303665469353       2.628604441081       0.707273551606
 H         -0.648858119496       3.221156599206       0.059017749859
 C         -2.735985890232       2.834005834585       0.506331080194
 C         -3.682091745898       2.549843375467       1.507243333609
 C         -5.042321194682       2.713769588017       1.272167682324
 C         -5.493778551634       3.174041886972       0.033856290019
 C         -4.567099447252       3.483657888145      -0.961793355418
 C         -3.205375682275       3.323878182847      -0.724257192753
 H         -3.338607890065       2.207211354279       2.486175871612
 H         -5.759686543874       2.488124812295       2.065175560437
 H         -6.563038096400       3.303388818403      -0.149092203164
 H         -4.908850077037       3.853661503646      -1.931631421757
 H         -1.335725279144       1.121407149245       2.225086602063
 H          0.340752605275       1.743178189750       1.733833393707
145
 TS3, 2-A (C1): E(UPBE1PBE-D3(BJ)/def2SVP) = -3645.92425656
 Pt        -3.190170236335      -0.362217012863      -0.192577723017
 P         -4.234831879282       1.584554182105       0.619548967519
 P         -2.779691525980      -2.435082837434      -1.223403989784
 N         -5.170200028649      -0.942262476497      -0.475643419171
 N         -1.368768811572       0.429332383864      -0.235752039318
 C         -6.175514197613      -0.100152794027      -0.130419866338
 H         -7.200490952631      -0.449133906587      -0.323659563136
 C         -5.953200332025       1.124783653399       0.414327098846
 H         -6.786651065580       1.776602314846       0.679047650052
 C         -4.084717280764       2.044874029679       2.442994253274
 C         -3.952292844653       3.037965933797      -0.554914054361
 C         -5.440017706798      -2.088770925085      -1.145819003544
 H         -6.500316794529      -2.327490992199      -1.314518157926
 C         -4.463940364273      -2.914655276880      -1.604551853766
 H         -4.716606696311      -3.840778544118      -2.122054668375
 C         -2.145877268297      -3.867073513055      -0.160528979703
 C         -1.895930787475      -2.330151624557      -2.894736082719
 C          1.338804234640      -0.396216000246      -0.281346460631
 H          1.090675415395      -1.378939433838       0.133631758400
 C         -0.386810785241       0.564318377009       0.613283599226
 H          0.277619254173       1.429542584431       0.447746873494
 H          0.885143950887      -0.271403061002      -1.272263120366
 C         -5.172051505863       3.021078065846       2.893923630524
 H         -5.093132435050       3.155591407557       3.985766526153
 H         -5.071815036981       4.012532560158       2.434590840397
 H         -6.181271636846       2.638385942991       2.683688638656
 C         -2.703219860546       2.613107820639       2.759022508240
 H         -2.585988767771       3.639045007670       2.382840626823
 H         -2.562203603234       2.643237542280       3.851917132304
 H         -1.900099344657       1.992529426414       2.341745247326
 C         -4.286491601582       0.720312795730       3.185834767172
 H         -3.507275429709      -0.006555070369       2.926334285051
 H         -4.235529901676       0.902288830296       4.272040504758
 H         -5.265913844046       0.276555461505       2.952238802792
 C         -2.488629863324       3.469188493766      -0.523461190766
 H         -2.306400209020       4.181411116436      -1.346218716028
 H         -2.219935327710       3.974546982621       0.413296826988
 H         -1.828704929062       2.597852340401      -0.660549265568
 C         -4.875092743274       4.220983163520      -0.272306014028
 H         -4.601923435741       4.747798626521       0.652261887715
 H         -4.789857881319       4.948381840756      -1.097117082670
 H         -5.931442019537       3.919044181802      -0.206069628207
 C         -4.263268139784       2.473705606503      -1.946365120065
 H         -4.102097670312       3.264590587689      -2.697525546856
 H         -3.602442026337       1.627348075825      -2.186639807038
 H         -5.304712639608       2.128188931117      -2.023060425088
 C         -0.735741239475      -3.601520988478       0.358288318649
 H          0.018112124673      -3.694621415583      -0.430132471699
 H         -0.641158749763      -2.604100825243       0.804890260771
 H         -0.490229501372      -4.340042899169       1.139522116172
 C         -3.114130601517      -3.935310397944       1.025731132407
 H         -2.768491710596      -4.709139003816       1.730788737010
 H         -3.166101290246      -2.977126806028       1.563882300144
 H         -4.133612744867      -4.187424180047       0.701624322769
 C         -2.180494026233      -5.195688895610      -0.914828675313
 H         -1.455592200990      -5.222060475199      -1.740979507640
 H         -1.916011816620      -6.012130198743      -0.221756368484
 H         -3.179680581060      -5.417874546592      -1.318000365562
 C         -2.181223144010      -0.913099970831      -3.404553172545
 H         -3.263872273516      -0.714955277268      -3.449293767128
 H         -1.722479388600      -0.156806929354      -2.750028434217
 H         -1.771661066387      -0.805011428461      -4.423242632165
 C         -2.460826621063      -3.343300506136      -3.891594101568
 H         -1.922734072443      -3.239228362348      -4.848725322038
 H         -2.340588084306      -4.383208774389      -3.556577135521
 H         -3.527806813151      -3.164093883079      -4.085119799472
 C         -0.388879964635      -2.520216306494      -2.755162425468
 H          0.098889060321      -2.246024472664      -3.705559171331
 H          0.033449296623      -1.878773543913      -1.970996757103
 H         -0.118819604745      -3.564139164894      -2.540149645577
 C         -0.319855670428       0.102279009174       2.029938562834
 C         -1.175684337394      -0.872733754907       2.549421336818
 C          0.616778360968       0.684212944099       2.895561934895
 C         -1.090787372453      -1.268998374572       3.882252347516
 C          0.695000451058       0.307812671166       4.232060753525
 C         -0.156260903204      -0.679373771708       4.732581929102
 H         -1.938735872545      -1.290729527004       1.886325324769
 H          1.293931549411       1.442962161393       2.498298170243
 H         -1.770845055805      -2.036072791036       4.262503892057
 H          1.429659450502       0.782004933546       4.887856615799
 H         -0.094163205907      -0.982243670900       5.780686739868
 Pt         3.199488486808       0.356883592870      -0.123155514273
 P          2.882358368003       2.520381626206      -1.053843111290
 P          4.175346280788      -1.612597123047       0.628570186277
 N          5.220412632800       0.973835715083      -0.192960040647
 C          5.540370092585       2.086782339457      -0.895035112387
 H          6.610444747302       2.306661282591      -1.029825181197
 C          4.597999129068       2.906465204523      -1.431053833758
 H          4.894368354108       3.804821030378      -1.973443690629
 C          1.976630756511       2.568108576266      -2.707889747819
 C          2.416747703487       3.958806658144       0.106630613922
 C          6.180190983823       0.129535512886       0.255013462965
 H          7.222622759894       0.478643604422       0.199604710317
 C          5.893621332317      -1.109618312636       0.737328442964
 H          6.685761138820      -1.765429616547       1.101128868716
 C          4.190419968914      -3.002781722126      -0.659716296384
 C          3.704540991753      -2.194446924196       2.356492657115
 C          2.242719747526       3.859052303361      -3.480905222659
 H          1.786617562185       3.778988586201      -4.481963861760
 H          1.793126778643       4.733759586034      -2.989952642890
 H          3.317094064156       4.047934368229      -3.621572571459
 C          0.470318044823       2.375491277026      -2.534146111236
 H         -0.016526634328       3.278203429105      -2.146360290234
 H          0.020588665315       2.166293578707      -3.519371191774
 H          0.197046942947       1.542634019125      -1.870135374609
 C          2.555554890814       1.382244419894      -3.488342647352
 H          2.328393034579       0.428270273060      -2.990740241445
 H          2.111552399633       1.361993204496      -4.497392144633
 H          3.648893571459       1.458061383037      -3.590315408087
 C          0.913917812486       4.130009925607       0.303340459971
 H          0.739240985362       4.853787737251       1.116930054636
 H          0.422608197366       4.525826713308      -0.595706260191
 H          0.409480712633       3.196344359639       0.581467597559
 C          3.005391532735       5.289545239715      -0.367559396895
 H          2.599064782048       5.611915821777      -1.335821676502
 H          2.753903273799       6.069229635838       0.370866277629
 H          4.100167571462       5.246435693473      -0.445427720076
 C          3.080660766224       3.586139115901       1.436348233773
 H          2.890693825232       4.378718036711       2.179016112372
 H          2.694174217004       2.635587489916       1.829223552955
 H          4.169215080399       3.474106141332       1.322278360278
 C          2.870932285154      -3.766488022219      -0.677545465070
 H          2.733320623224      -4.387631473333       0.218851192993
 H          2.017962707678      -3.079724019690      -0.763263592540
 H          2.850632361446      -4.439589399005      -1.551133683008
 C          4.371235893513      -2.285189446196      -2.001765700307
 H          4.462693283238      -3.034800828619      -2.805485504549
 H          3.514327564166      -1.632494214489      -2.223633536617
 H          5.278845376135      -1.662718855882      -2.007458999266
 C          5.360351973937      -3.966006874265      -0.458225500833
 H          5.298773550887      -4.520134460273       0.487359226337
 H          5.357691535260      -4.706395839527      -1.275709376634
 H          6.324726574472      -3.439277454082      -0.491251572689
 C          4.003111601933      -0.988057893038       3.253473797877
 H          5.077482592937      -0.755693131724       3.278145100373
 H          3.467474875863      -0.093722852410       2.900725163730
 H          3.662792403581      -1.206416618070       4.278821435645
 C          4.534560026631      -3.392224891303       2.814446046892
 H          4.339540052895      -3.575156626373       3.884427562949
 H          4.264770934915      -4.310935232741       2.274115410142
 H          5.615845611999      -3.222734872091       2.700419377348
 C          2.215710525283      -2.521759731326       2.449252813010
 H          1.965165292451      -2.768738330787       3.493520210491
 H          1.596342045626      -1.663456547439       2.163075614123
 H          1.930567758351      -3.380464904739       1.828640186586
132
 TS4, 2-A (C1): E(UPBE1PBE-D3(BJ)/def2SVP) = -3376.07498202
 Pt        -2.618784937481       0.118998092420      -0.101774393508
 P         -3.018581371493       1.796742130941       1.495077294273
 P         -2.929205428723      -1.553991740739      -1.712102669142
 N         -4.599859955999       0.538747263225      -0.601682069517
 N         -0.766826671524      -0.289829211179       0.566261492762
 C         -5.273089942756       1.495281478844       0.081105431971
 H         -6.313543784032       1.681412176607      -0.223516268129
 C         -4.716127923381       2.202866388801       1.100514270728
 H         -5.293668293370       2.958163448090       1.634375219695
 C         -3.034028016871       1.101041648536       3.249464088745
 C         -2.102382615015       3.445825608266       1.374013482174
 C         -5.203050050796      -0.146402607362      -1.605405995669
 H         -6.232664673836       0.146355544523      -1.858161958927
 C         -4.582080105583      -1.151390243506      -2.274995835051
 H         -5.086422610863      -1.683439960018      -3.082667590935
 C         -3.097504477170      -3.291857939463      -0.990557388778
 C         -1.841510953187      -1.505262953885      -3.241463854049
 C          0.216792052275       0.549015486635       0.436459706741
 H          0.170457748174       1.456035072216      -0.189701945481
 H          0.973756110091       0.619693072195       1.252737244224
 C         -3.488307567352       2.129856678200       4.282038888375
 H         -3.598093822796       1.636244052507       5.262362028030
 H         -2.759241744450       2.943188650810       4.407839856248
 H         -4.463518281000       2.570454164757       4.023398051304
 C         -1.660092127425       0.533329690068       3.604972263624
 H         -0.908449597458       1.317544405723       3.762553297912
 H         -1.737859085148      -0.040156044170       4.543895112006
 H         -1.291131479280      -0.135225496680       2.810889220424
 C         -4.040014822015      -0.054017103383       3.204207021141
 H         -3.746399086501      -0.805362718231       2.455772528135
 H         -4.070270045768      -0.543537757682       4.191527623511
 H         -5.052820299023       0.294706121132       2.955604859599
 C         -0.762056668237       3.419281167914       2.106564346097
 H         -0.197515346463       4.333521865785       1.860556360914
 H         -0.895700756309       3.402494604531       3.197597060469
 H         -0.146426046588       2.555904515983       1.822614785045
 C         -2.946147798532       4.606638296079       1.906192120821
 H         -3.192119942484       4.500563260753       2.971417004024
 H         -2.375028795963       5.543031887063       1.789466654433
 H         -3.882758482175       4.717264063914       1.342312957064
 C         -1.895251082747       3.650218494249      -0.131023647216
 H         -1.401216994806       4.619633801585      -0.310801341539
 H         -1.276917584614       2.854850539349      -0.570400389713
 H         -2.859042117442       3.650908136253      -0.662856364071
 C         -1.735642999501      -3.961408695969      -0.876550427626
 H         -1.334431686372      -4.263492619807      -1.854405580694
 H         -1.010876754977      -3.298938928209      -0.389098203659
 H         -1.824838812968      -4.873471802256      -0.262756580305
 C         -3.674662244619      -3.086892058251       0.413762758224
 H         -3.888668500159      -4.069539831818       0.866883032408
 H         -2.962003584823      -2.551122139146       1.057807206450
 H         -4.612305496526      -2.510388657443       0.387130673388
 C         -4.058849361006      -4.159418307120      -1.802726788300
 H         -3.727429153561      -4.305788273177      -2.839883941230
 H         -4.124879812364      -5.155145782176      -1.332821694041
 H         -5.070402906099      -3.729481386430      -1.819996039412
 C         -2.076035588456      -0.106618151105      -3.821709047541
 H         -3.107189174943       0.011239954368      -4.184160619362
 H         -1.894907516178       0.674763272225      -3.068216645924
 H         -1.385974172157       0.058340138125      -4.665245865179
 C         -2.220240421391      -2.554709863329      -4.284069083834
 H         -1.624796769182      -2.388999316696      -5.197739253943
 H         -2.009587712359      -3.577076406568      -3.939458077763
 H         -3.281951660340      -2.492858657037      -4.567673537227
 C         -0.373632653254      -1.655422379746      -2.841612560384
 H          0.263625772163      -1.376999354720      -3.695036948114
 H         -0.105389551494      -1.013880942033      -1.988327114631
 H         -0.122283579930      -2.688049653285      -2.571947722900
 Pt         2.581837921339      -0.162117835229      -0.074982078244
 P          2.839568406866      -1.924392966213       1.465977824196
 P          3.096321327901       1.644339803584      -1.481730645212
 N          4.637625458619      -0.651233475638      -0.475033055709
 C          5.182772894103      -1.720760303660       0.142949173331
 H          6.222165691260      -1.976615931694      -0.119369814470
 C          4.504838813763      -2.463007053868       1.061300971548
 H          4.987803323006      -3.312446111309       1.546729698397
 C          2.961693679721      -1.316116186698       3.258533631914
 C          1.792218603554      -3.479553435298       1.307208666155
 C          5.333077955656       0.138000254044      -1.318266333885
 H          6.375380042814      -0.148779346510      -1.532644828628
 C          4.799978919122       1.253830945759      -1.890335461730
 H          5.394045231965       1.857301793295      -2.578674339931
 C          3.208152717278       3.316247229771      -0.587066337939
 C          2.244880592634       1.810680867945      -3.158227345592
 C          3.280628279808      -2.440277478251       4.241473388235
 H          3.503977052615      -2.005849377234       5.230847164878
 H          2.433795182550      -3.128866113971       4.372011121911
 H          4.161016312367      -3.022568049280       3.930241106904
 C          1.678679790517      -0.601129403751       3.679176421596
 H          0.790625937827      -1.242061570647       3.627642312479
 H          1.782028142584      -0.249875734390       4.719745313955
 H          1.488916026076       0.281054847723       3.052221975832
 C          4.107846182942      -0.299715439799       3.264751318479
 H          3.948234383537       0.483762254113       2.508041169966
 H          4.162870565753       0.179925747102       4.256280063688
 H          5.074852299397      -0.777457849344       3.053326143485
 C          0.416242347667      -3.256647377605       1.931252083923
 H         -0.242175383959      -4.102778575211       1.676040412951
 H          0.474632195731      -3.220897162509       3.029365818878
 H         -0.055213321194      -2.325759467834       1.566721428130
 C          2.450848464596      -4.729202773030       1.891925858377
 H          2.579344824646      -4.676645783258       2.980452074637
 H          1.808557992732      -5.600462735734       1.678403126436
 H          3.431123640098      -4.924761314849       1.433817952035
 C          1.677019850417      -3.661049753501      -0.209859985176
 H          1.098677891315      -4.572006531173      -0.435418907081
 H          1.181418758066      -2.797493316131      -0.674783179741
 H          2.672631252228      -3.763452263812      -0.669036851468
 C          1.862803922095       4.035261562981      -0.561151389075
 H          1.575916845341       4.421584483111      -1.549632551714
 H          1.057611747540       3.383021207678      -0.197806743559
 H          1.923292907359       4.899133903354       0.122286904355
 C          3.622605672660       2.971624675858       0.846692788479
 H          3.799253558369       3.901754633537       1.412938135596
 H          2.843093121210       2.391120448265       1.361771190708
 H          4.548944722564       2.377132511914       0.863629751058
 C          4.277367717346       4.226914127983      -1.191899242515
 H          4.067238771251       4.497759993737      -2.234955508451
 H          4.323873195411       5.162979739722      -0.609783456644
 H          5.269990292825       3.756794455483      -1.150087361096
 C          2.537794256953       0.479543619628      -3.858629285066
 H          3.601765006155       0.385003670263      -4.116948753432
 H          2.274537650334      -0.373198946369      -3.213814769314
 H          1.943708782421       0.412951638583      -4.785551643497
 C          2.782503397567       2.960073411220      -4.007166325620
 H          2.345714735647       2.900217699777      -5.018603150492
 H          2.512769909836       3.942905986278      -3.594822326007
 H          3.876288656198       2.916637041155      -4.119041241887
 C          0.735363790962       1.951679195115      -2.975380003003
 H          0.244101664443       1.922431172454      -3.961513644145
 H          0.330219394600       1.128835449054      -2.372368405811
 H          0.451193610494       2.897292058577      -2.496443374666
133
 TS5, 3-A (C1): E(UPBE1PBE-D3(BJ)/def2SVP) = -3430.66472519
 Pt         3.326870558683      -0.114549651298       0.080779809872
 P          3.514258762872      -1.994333823964      -1.273162986233
 P          3.713934175685       1.717846178459       1.471156700428
 N          5.387256805607      -0.268560218747       0.138083012473
 N          1.334526061393       0.109004887985       0.001917491001
 C          5.990968358927      -1.280565643855      -0.533471231399
 H          7.087559340756      -1.335219757368      -0.466794644211
 C          5.295379889993      -2.200369392355      -1.259807928709
 H          5.816966819058      -2.995737491735      -1.794350907332
 C          2.803709337688      -3.590048312567      -0.566913218008
 C          3.002994090052      -1.672139846855      -3.056419132042
 C          6.091884157764       0.613333923057       0.891719499540
 H          7.184175241019       0.485164866366       0.911732207496
 C          5.500429692233       1.615154202184       1.600352953103
 H          6.104135855185       2.310066994643       2.186053806111
 C          3.051042351533       1.582450581044       3.229786033537
 C          3.317858521807       3.366395569005       0.650486722417
 C          0.481153356364      -0.376647045167       0.752612468557
 H          0.642657842266      -1.084194286178       1.604793710411
 H         -0.785290104027       0.112954322805       0.817074971063
 C          3.498073604317      -4.831359132795      -1.127070281966
 H          3.077548123822      -5.728975535373      -0.643216758540
 H          3.357288718445      -4.943971861600      -2.210348137996
 H          4.577400701067      -4.816999591254      -0.917010546450
 C          1.296323911086      -3.667089338597      -0.798485883673
 H          1.048036987916      -3.871287160710      -1.849757847716
 H          0.880303863037      -4.493687421401      -0.198515875238
 H          0.786643757583      -2.741219226302      -0.496068911049
 C          3.082702046567      -3.502257339268       0.937931259417
 H          2.543616920987      -2.660811974512       1.397503260941
 H          2.756317654675      -4.436114703320       1.425481336922
 H          4.155805864280      -3.364778321544       1.140858519716
 C          1.533353930551      -1.252519549734      -3.110780885667
 H          1.310111267395      -0.861850619789      -4.117542415288
 H          0.846048730300      -2.087839742310      -2.926183978568
 H          1.310586421150      -0.465036305392      -2.375208966729
 C          3.266353811109      -2.862236504127      -3.975368311408
 H          2.602805436607      -3.710261418083      -3.752991380165
 H          3.076823374107      -2.565663454816      -5.020738296012
 H          4.309577414992      -3.208823124417      -3.914217530283
 C          3.863024647608      -0.481313283923      -3.494835760199
 H          3.580614245724      -0.190578894465      -4.520035817688
 H          3.703652956771       0.385122469521      -2.833829672315
 H          4.935544534207      -0.723268881649      -3.482659204232
 C          1.582631135093       2.000213345154       3.309525684872
 H          1.460219704329       3.088495222547       3.213523144777
 H          0.959239533191       1.515067161779       2.544776650715
 H          1.182389695230       1.714457758224       4.296483806036
 C          3.182219304239       0.095162754851       3.576909690300
 H          2.891813297993      -0.061544706453       4.629136343858
 H          2.532891582163      -0.523589791495       2.940890466133
 H          4.216951075078      -0.258346354391       3.448901072236
 C          3.888687922632       2.394629331484       4.218567315283
 H          3.869707306777       3.472016338587       4.005749581183
 H          3.484445484056       2.250866972797       5.234628643824
 H          4.936507949915       2.061043201837       4.227999175293
 C          4.119787520220       3.350990972808      -0.655652856346
 H          5.203034424204       3.307892574315      -0.471685949831
 H          3.846526352006       2.482950225484      -1.276040309731
 H          3.897254896259       4.267503406323      -1.226392904429
 C          3.738484808756       4.564207773527       1.498271757093
 H          3.604683561767       5.489857797484       0.913468728808
 H          3.126238390420       4.662031500006       2.406220988132
 H          4.797692525015       4.510231159812       1.793977831373
 C          1.829448950649       3.434040659970       0.305403168360
 H          1.654396736328       4.295250414446      -0.361151955118
 H          1.496916995184       2.520575909161      -0.209095842037
 H          1.194040367804       3.568773680651       1.189304005958
 Pt        -3.347602596782       0.162563186956      -0.028336487267
 P         -4.029854326369      -1.718144374989       1.161075351385
 P         -3.153264134475       1.888991061561      -1.581139009175
 N         -5.095898740199      -0.242345403592      -1.119445070363
 N         -1.878329910821       0.666369879299       1.113879696594
 C         -5.873406643474      -1.285194806655      -0.745290225984
 H         -6.799186212894      -1.452189565693      -1.316826770943
 C         -5.549614973836      -2.107235693992       0.294194313406
 H         -6.202420378502      -2.936585862815       0.571036786398
 C         -2.927416881999      -3.234557153578       0.965766882008
 C         -4.481341467593      -1.345058596077       2.951228653871
 C         -5.455422263041       0.603850478547      -2.115576038039
 H         -6.403944142995       0.395333385468      -2.633489922213
 C         -4.693908409904       1.674237349659      -2.477361261399
 H         -5.012733033727       2.334045109321      -3.285889807448
 C         -1.800943192921       1.666168662346      -2.875104455214
 C         -3.187279517510       3.600823651960      -0.800219453621
 C         -3.705723493520      -4.536792917217       1.155099292722
 H         -3.025663084782      -5.390061248585       0.993329034599
 H         -4.126936377363      -4.636930535478       2.164695730281
 H         -4.525513321942      -4.622453517246       0.427262350332
 C         -1.740770712675      -3.175189542296       1.923870095190
 H         -2.037876380451      -3.382280880803       2.961749656228
 H         -0.998638438606      -3.937592977187       1.634372157505
 H         -1.245366681876      -2.194761512641       1.891578809839
 C         -2.421092237016      -3.162728858655      -0.479168889246
 H         -1.774615020895      -2.285837360344      -0.630576474900
 H         -1.841257451708      -4.072151031602      -0.709189943196
 H         -3.254927303219      -3.095067349148      -1.194766395054
 C         -3.261291595168      -0.805299582482       3.702485038944
 H         -3.595611212967      -0.363885855567       4.656298420884
 H         -2.536774370758      -1.593832522867       3.944094046634
 H         -2.740324084265      -0.026277690151       3.119881200475
 C         -5.080533733862      -2.549601001887       3.673021999357
 H         -4.338328022577      -3.344305556622       3.837276186949
 H         -5.447133679130      -2.236119958589       4.665012168760
 H         -5.934694624447      -2.976790835635       3.125067084719
 C         -5.527029121488      -0.228234121463       2.854537805221
 H         -5.816940433366       0.083115340677       3.871554313127
 H         -5.119273228792       0.648304613906       2.327277892299
 H         -6.429102964381      -0.557346289321       2.318579060442
 C         -0.437592308114       2.078808399719      -2.330315462266
 H         -0.359822202418       3.166323073517      -2.191141564662
 H         -0.196499110809       1.576046930667      -1.381589082587
 H          0.342024537168       1.787899603736      -3.053841164643
 C         -1.797831872570       0.162265299354      -3.170437316652
 H         -1.092978029167      -0.044617622958      -3.991992784990
 H         -1.484383281945      -0.414742207164      -2.288544273583
 H         -2.794620402685      -0.191956597044      -3.474968994509
 C         -2.117140897541       2.421955936589      -4.166192440878
 H         -2.150917386407       3.510275948840      -4.023811904945
 H         -1.327128726465       2.210029420910      -4.906069004981
 H         -3.074080426941       2.097877236633      -4.600462412197
 C         -4.474790862604       3.616952381192       0.031410510174
 H         -5.369764501670       3.496166986315      -0.596329396702
 H         -4.470713795693       2.807325152153       0.777743334577
 H         -4.547320813790       4.578959222105       0.565003976203
 C         -3.227370544811       4.723596947734      -1.834048714964
 H         -3.387819477006       5.686290185718      -1.320030827729
 H         -2.281923786795       4.804971668935      -2.389317312411
 H         -4.047823881539       4.594043829318      -2.556815188167
 C         -1.993278689943       3.768950428674       0.142313900026
 H         -2.141833035672       4.678308407329       0.748744985539
 H         -1.892550456904       2.905643604777       0.822107384374
 H         -1.046755900120       3.886074581039      -0.400159445868
66
 TS6, 1-A (C1): E(RPBE1PBE-D3(BJ)/def2SVP) = -1733.76928908
 Pt        -0.000001068649      -0.022248575341      -0.033710535725
 P          2.320703317720      -0.006849957256       0.233409005687
 P         -2.320707113497      -0.006851522823       0.233406850566
 N         -0.000001688885      -0.027653577287       1.985896296488
 N         -0.000049085218       0.582268629016      -2.350583787094
 C          1.186822404254      -0.049111381187       2.654648627840
 H          1.122899503351      -0.069436150735       3.751249028699
 C          2.389703909834      -0.045773999117       2.025638131323
 H          3.316834230743      -0.054052282230       2.600072322062
 C          3.197915985682      -1.567719737607      -0.349367495050
 C          3.149840684763       1.600984756733      -0.292316066244
 C         -1.186825971068      -0.049109782429       2.654647989848
 H         -1.122903823018      -0.069435477641       3.751248431748
 C         -2.389707200135      -0.045770904777       2.025636634150
 H         -3.316837166592      -0.054052425186       2.600071221991
 C         -3.197909698334      -1.567728346340      -0.349365783218
 C         -3.149840374090       1.600986976098      -0.292315526805
 C          0.000014515919      -0.586649452225      -2.155790640374
 C          4.505380087782      -1.801779773330       0.407878135736
 H          4.948239718698      -2.752970784805       0.068694612752
 H          5.247301273100      -1.011839330958       0.230032216266
 H          4.337015609011      -1.883966965372       1.491592145015
 C          3.446285344547      -1.531087175135      -1.855939880109
 H          4.254876579579      -0.836152224308      -2.123206623731
 H          3.752634293737      -2.535590576364      -2.191521201960
 H          2.537708752815      -1.253617955452      -2.411272825608
 C          2.219909847013      -2.703129630718      -0.024040095539
 H          1.299798425033      -2.615641868156      -0.619497062860
 H          2.698613007615      -3.668410754337      -0.258152367019
 H          1.945814500263      -2.708111959143       1.042400863408
 C          3.053112117121       1.808607895878      -1.804690866427
 H          3.390983366390       2.831568355529      -2.040402216154
 H          3.693899282813       1.115946233600      -2.364705017423
 H          2.021592849453       1.692305292043      -2.167300747141
 C          4.604958214508       1.670718513014       0.167109564982
 H          5.244248674722       0.965529448063      -0.382747201825
 H          4.995952182724       2.683571882115      -0.026436484016
 H          4.712699177940       1.475405575569       1.244925270611
 C          2.333917852811       2.696491489103       0.404081869779
 H          2.747957259803       3.680790748236       0.131160532865
 H          1.280680560763       2.666148027777       0.085284896723
 H          2.363442709226       2.598673647086       1.499113191519
 C         -3.446199311337      -1.531145024817      -1.855952868846
 H         -4.254784349239      -0.836228856069      -2.123283881356
 H         -2.537598145474      -1.253679984287      -2.411247375661
 H         -3.752518045007      -2.535662671450      -2.191518933619
 C         -2.219928928702      -2.703135742244      -0.023951814835
 H         -2.698624382645      -3.668419700343      -0.258067760549
 H         -1.299782472224      -2.615669966929      -0.619358352853
 H         -1.945894122472      -2.708092666845       1.042504568844
 C         -4.505415677788      -1.801751384097       0.407817649580
 H         -5.247324461056      -1.011817570906       0.229889756683
 H         -4.948258978372      -2.752957156584       0.068654214733
 H         -4.337114860948      -1.883886817928       1.491545645141
 C         -2.333817038697       2.696492090333       0.403968200048
 H         -2.363204767043       2.598684650723       1.499004605043
 H         -1.280621516984       2.666133843727       0.085035967628
 H         -2.747881999912       3.680793165655       0.131091830272
 C         -4.604913841289       1.670790138628       0.167240074788
 H         -4.995891264245       2.683647044885      -0.026320509794
 H         -5.244279137729       0.965595948010      -0.382522604369
 H         -4.712561812875       1.475534523155       1.245075051368
 C         -3.053243683979       1.808548706543      -1.804706725532
 H         -3.391065402445       2.831524549842      -2.040422244701
 H         -2.021766424995       1.692163999890      -2.167410627255
 H         -3.694138547382       1.115913531984      -2.364630649030
